# Supplementary material for: Microarray transcriptome datasets of maternal-zygotic DNA methyltransferase 3aa−/− zebrafish during early developmental stages
Source: Data Brief. 2023 Feb 9;47:108967. doi: 10.1016/j.dib.2023.108967 (PMC9938149; doi:10.1016/j.dib.2023.108967)
Supplement: Supplementary file 1 [file mmc1.xlsx]

## Sheet: 1-2_cell
FeatureNum	Description	wt_rep1_log2	wt_rep2_log2	wt_rep3_log2	dnmt3aa_rep1_log2	dnmt3aa_rep2_log2	dnmt3aa_rep3_log2	logFC	AveExpr	t	P.Value	adj.P.Val	B	ProbeID	PrimaryAccession	GeneSymbol	GenbankAccession	Cytoband	UniGeneID	EntrezGeneID	GO	EnsemblID	TIGRID	KEGG_Pathway	KEGG_Pathway_ID	KEGG_Link
16	Danio rerio diversin mRNA, complete cds. [AF395113]	9.33445	9.39504	9.39056	6.19104	6.00516	5.29357	-3.54342	7.60164	-14.4915	2.38365e-05	0.000140767	2.73443	A_15_P103686	AF395113	ankrd6b	AF395113		Dr.104285	378477	GO:0001702(gastrulation with mouth forming second)|GO:0005634(nucleus)|GO:0005737(cytoplasm)|GO:0007507(heart development)|GO:0008013(beta-catenin binding)|GO:0009953(dorsal/ventral pattern formation)|GO:0030178(negative regulation of Wnt receptor signaling pathway)|GO:0030877(beta-catenin destruction complex)|GO:0042074(cell migration involved in gastrulation)|GO:0046330(positive regulation of J…		NP415798
17	Danio rerio Wolf-Hirschhorn syndrome candidate 1 (whsc1), mRNA [NM_001082551]	12.3782	12.4273	12.3828	12.627	12.7606	12.688	0.295758	12.544	6.09338	0.00158966	0.0033291	-2.21212	A_15_P197111	NM_001082551	whsc1	NM_001082551		Dr.78031	100000709	GO:0005634(nucleus)|GO:0008168(methyltransferase activity)|GO:0008270(zinc ion binding)|GO:0010452(histone H3-K36 methylation)|GO:0016740(transferase activity)|GO:0018024(histone-lysine N-methyltransferase activity)|GO:0032259(methylation)|GO:0046872(metal ion binding)|GO:0048706(embryonic skeletal system development)|GO:0051216(cartilage development)	ENSDART00000009499	TC382514	Lysine degradation	dre00310
22	Danio rerio ATPase family, AAA domain containing 3B (atad3b), mRNA [NM_205703]	12.6395	12.7038	12.6274	11.43	11.4475	11.3903	-1.23432	12.0398	-30.2802	5.72656e-07	1.63144e-05	7.06377	A_15_P108673	NM_205703	atad3b	NM_205703		Dr.79319	403004	GO:0000166(nucleotide binding)|GO:0005524(ATP binding)		TC394006
27	PREDICTED: Danio rerio family with sequence similarity 169, member Ab (fam169ab), mRNA [XM_001919304]	10.915	10.9354	10.9235	11.7313	11.7043	11.6168	0.759504	11.3044	17.1545	1.02101e-05	8.1849e-05	3.7305	A_15_P705404	XM_001919304	fam169ab	XM_001919304		Dr.84572	553309			NP13326132
28	Danio rerio OTU deubiquitinase 5b (otud5b), mRNA [NM_001003540]	12.6189	12.584	12.6495	11.8519	11.9305	11.9248	-0.71503	12.2599	-16.9525	1.0838e-05	8.49994e-05	3.66052	A_15_P109862	NM_001003540	otud5b	NM_001003540		Dr.30089	445146	GO:0004843(ubiquitin-specific protease activity)|GO:0005575(cellular_component)|GO:0016579(protein deubiquitination)	ENSDART00000121478	TC372412
30	Danio rerio nucleoporin 58 (nup58), mRNA [NM_213229]	9.70906	9.6304	9.65908	9.16069	9.16984	8.90093	-0.589024	9.37167	-6.80668	0.000952172	0.00217812	-1.61122	A_15_P544352	NM_213229	nup58	NM_213229		Dr.32947	406510	GO:0005643(nuclear pore)|GO:0006913(nucleocytoplasmic transport)	ENSDART00000168254	TC402840	RNA transport	dre03013
32	SUN domain containing ossification factor [Source:ZFIN;Acc:ZDB-GENE-030131-2941] [ENSDART00000026969]	12.0723	12.0235	12.1021	12.4719	12.4419	12.4944	0.403445	12.2677	10.1222	0.000141515	0.000488049	0.63427	A_15_P404050	ENSDART00000026969	suco	EH506669		Dr.9374	558218		ENSDART00000026969	TC366835
35	chromosome 11 open reading frame 74 [Source:HGNC Symbol;Acc:HGNC:25142] [ENSDART00000155855]	11.3933	11.3991	11.3314	10.6474	10.6272	10.2075	-0.880559	10.9343	-6.66611	0.00104959	0.0023597	-1.72557	A_15_P297871	ENSDART00000155855	im:7145024	EH552450		Dr.85310	566217	GO:0003674(molecular_function)|GO:0005575(cellular_component)|GO:0008150(biological_process)	ENSDART00000155855	TC396644
42	Danio rerio immunity-related GTPase family, e4 (irge4), mRNA [NM_001083032]	4.2941	4.93684	5.07707	3.3131	2.69287	3.54965	-1.58413	3.97727	-5.07406	0.00361355	0.00668949	-3.17009	A_15_P725286	NM_001083032	irge4	NM_001083032		Dr.134684	100033386	GO:0003924(GTPase activity)|GO:0005525(GTP binding)|GO:0016020(membrane)	ENSDART00000086301	TC371123
44	Danio rerio uridine-cytidine kinase 2a (uck2a), mRNA [NM_001171067]	12.0358	12.1001	12.0538	12.7474	12.7923	12.7301	0.693377	12.4099	17.5894	8.99927e-06	7.57857e-05	3.87844	A_15_P720261	NM_001171067	uck2a	NM_001171067		Dr.81637	100005763	GO:0000166(nucleotide binding)|GO:0004849(uridine kinase activity)|GO:0005524(ATP binding)|GO:0005829(cytosol)|GO:0006206(pyrimidine base metabolic process)|GO:0006238(CMP salvage)|GO:0008152(metabolic process)|GO:0016301(kinase activity)|GO:0016310(phosphorylation)|GO:0016740(transferase activity)|GO:0019206(nucleoside kinase activity)|GO:0043097(pyrimidine nucleoside salvage)|GO:0044206(UMP sal…	ENSDART00000002186	TC370604	Pyrimidine metabolism // Drug metabolism - other enzymes // Metabolic pathways	dre00240 // dre00983 // dre01100
48	eukaryotic translation initiation factor 4 gamma, 1 [Source:HGNC Symbol;Acc:HGNC:3296] [ENSDART00000159240]	8.60859	8.53058	8.54511	9.00414	9.14725	9.20349	0.556868	8.83986	8.59185	0.000314369	0.000896785	-0.307155	A_15_P455965	ENSDART00000159240	LOC100333590	XM_002664724			100333590		ENSDART00000159240	TC381011
49	Danio rerio ganglioside induced differentiation associated protein 2 (gdap2), mRNA [NM_001004563]	13.1059	13.0938	13.0929	12.5615	12.6397	12.7653	-0.44207	12.8765	-7.20294	0.000729889	0.0017494	-1.29888	A_15_P103695	NM_001004563	gdap2	NM_001004563		Dr.36513	447824	GO:0003674(molecular_function)|GO:0005575(cellular_component)	ENSDART00000028247	TC380529
51	Danio rerio nudC nuclear distribution protein (nudc), mRNA [NM_200919]	14.0591	14.05	14.0517	13.4846	13.5288	13.5988	-0.516178	13.7955	-11.9381	6.26785e-05	0.000270546	1.59515	A_15_P621761	NM_200919	nudc	NM_200919		Dr.19967	393893	GO:0003674(molecular_function)|GO:0008150(biological_process)	ENSDART00000170335	NP13225947
53	Danio rerio N-acetylglucosamine kinase (nagk), mRNA [NM_001105693]	7.52758	7.73181	7.51889	8.66631	8.6524	8.77038	1.1036	8.14456	14.4079	2.45373e-05	0.000143577	2.70033	A_15_P722951	NM_001105693	nagk	NM_001105693		Dr.115914	100126013	GO:0003674(molecular_function)|GO:0005575(cellular_component)|GO:0008150(biological_process)	ENSDART00000163785	TC375754	Amino sugar and nucleotide sugar metabolism // Metabolic pathways	dre00520 // dre01100
54	Danio rerio similar to active breakpoint cluster region-related protein, mRNA (cDNA clone IMAGE:7408373), partial cds. [BC154459]	5.55136	4.57442	4.81443	2.43815	2.38374	2.28626	-2.61068	3.67472	-9.86014	0.000160923	0.000538774	0.482633	A_15_P658106	BC154459	LOC560371	BC154459		Dr.158752	560371			TC387744
56	Danio rerio ankyrin repeat and SOCS box containing 3 (asb3), mRNA [NM_199874]	13.1728	13.1279	13.1089	12.7077	12.8526	12.8847	-0.321542	12.9758	-5.36033	0.00283593	0.00544719	-2.88814	A_15_P166698	NM_199874	asb3	NM_199874		Dr.7349	334210	GO:0003674(molecular_function)|GO:0016567(protein ubiquitination)|GO:0035556(intracellular signal transduction)	ENSDART00000021298	TC378377
60	Danio rerio methylcrotonoyl-CoA carboxylase 1 (alpha) (mccc1), mRNA [NM_001044915]	9.08924	9.05687	9.00433	9.99225	10.0281	10.029	0.966333	9.53331	24.2194	1.78256e-06	3.00248e-05	5.76326	A_15_P108076	NM_001044915	mccc1	NM_001044915		Dr.22552	777632	GO:0000166(nucleotide binding)|GO:0003824(catalytic activity)|GO:0004075(biotin carboxylase activity)|GO:0005524(ATP binding)|GO:0005575(cellular_component)|GO:0016874(ligase activity)|GO:0046872(metal ion binding)	ENSDART00000158293	TC369565	Valine, leucine and isoleucine degradation // Metabolic pathways	dre00280 // dre01100
62	Danio rerio family with sequence similarity 213, member Aa (fam213aa), mRNA [NM_001193525]	7.32022	7.26814	7.47092	8.10921	8.11524	8.15795	0.774374	7.74028	12.1328	5.78411e-05	0.000255215	1.68988	A_15_P225551	NM_001193525	fam213aa	NM_001193525		Dr.75659	323739	GO:0005737(cytoplasm)|GO:0016020(membrane)|GO:0016021(integral to membrane)|GO:0016209(antioxidant activity)|GO:0016491(oxidoreductase activity)|GO:0055114(oxidation-reduction process)	ENSDART00000133062	TC394384
71	nicotinamide nucleotide adenylyltransferase 3 [Source:HGNC Symbol;Acc:HGNC:20989] [ENSDART00000110826]	8.62101	8.66402	8.56522	7.28293	7.67277	7.66831	-1.07541	8.07904	-8.87159	0.000269228	0.000796336	-0.124405	A_15_P411455	ENSDART00000110826	si:ch73-170l17.1	XM_695734			572070	GO:0000166(nucleotide binding)|GO:0000309(nicotinamide-nucleotide adenylyltransferase activity)|GO:0003824(catalytic activity)|GO:0004515(nicotinate-nucleotide adenylyltransferase activity)|GO:0005524(ATP binding)|GO:0005739(mitochondrion)|GO:0009058(biosynthetic process)|GO:0009435(NAD biosynthetic process)|GO:0016740(transferase activity)|GO:0016779(nucleotidyltransferase activity)|GO:0019363(p…	ENSDART00000110826	NP13325037	Nicotinate and nicotinamide metabolism // Metabolic pathways	dre00760 // dre01100
74	Danio rerio zinc finger, HIT-type containing 2 (znhit2), mRNA [NM_001077618]	11.4904	11.5356	11.4249	10.1063	10.2045	10.6174	-1.17423	10.8965	-8.10788	0.000415564	0.00111411	-0.636005	A_15_P735286	NM_001077618	znhit2	NM_001077618		Dr.75034	777606	GO:0003674(molecular_function)|GO:0005575(cellular_component)|GO:0008150(biological_process)	ENSDART00000050585	TC371505
96	Danio rerio minichromosome maintenance 10 replication initiation factor (mcm10), mRNA [NM_001024813]	10.7719	10.8299	10.844	10.4238	10.4477	10.4531	-0.373722	10.6284	-9.84115	0.000162448	0.000542432	0.471501	A_15_P134641	NM_001024813	mcm10	NM_001024813		Dr.40391	553396	GO:0003677(DNA binding)|GO:0003688(DNA replication origin binding)|GO:0003697(single-stranded DNA binding)|GO:0005634(nucleus)|GO:0006260(DNA replication)|GO:0006270(DNA-dependent DNA replication initiation)|GO:0006974(response to DNA damage stimulus)|GO:0031298(replication fork protection complex)|GO:0046872(metal ion binding)	ENSDART00000067339	TC368225
101	Danio rerio ring finger and WD repeat domain 2 (rfwd2), mRNA [NM_001089542]	8.40011	8.48775	8.51869	8.76389	8.78037	8.75763	0.298445	8.61807	6.63937	0.00106943	0.00239678	-1.74753	A_15_P431660	NM_001089542	rfwd2	NM_001089542		Dr.159867	100037391	GO:0005654(nucleoplasm)|GO:0008270(zinc ion binding)|GO:0032436(positive regulation of proteasomal ubiquitin-dependent protein catabolic process)|GO:0046872(metal ion binding)	ENSDART00000141066	TC367838	p53 signaling pathway // Ubiquitin mediated proteolysis	dre04115 // dre04120
103	Danio rerio PQ loop repeat containing 2 (pqlc2), mRNA [NM_001013303]	10.447	10.4851	10.5081	11.2078	11.3091	10.9879	0.68821	10.8242	7.56397	0.000578968	0.00144811	-1.02643	A_15_P188911	NM_001013303	pqlc2	NM_001013303		Dr.75356	503709	GO:0003674(molecular_function)|GO:0008150(biological_process)|GO:0016020(membrane)|GO:0016021(integral to membrane)	ENSDART00000101277
107	fk86c01.y1 Zebrafish Research Genetics C32 fin Danio rerio cDNA 5', mRNA sequence [BE201126]	8.47345	8.56119	8.70981	8.89986	8.94339	8.94844	0.349079	8.75602	4.98386	0.00390825	0.00715854	-3.26115	A_15_P250686	BE201126	luzp1	BE201126		Dr.125821	558606	GO:0003674(molecular_function)|GO:0005575(cellular_component)|GO:0008150(biological_process)
109	Danio rerio membrane-associated ring finger (C3HC4) 7 (march7), mRNA [NM_001114580]	12.0417	12.0433	12.047	12.3046	12.5051	12.4022	0.359964	12.224	5.98197	0.0017296	0.00357618	-2.31084	A_15_P120834	NM_001114580	march7	NM_001114580		Dr.162097	100136862	GO:0008150(biological_process)|GO:0008270(zinc ion binding)|GO:0016020(membrane)|GO:0016021(integral to membrane)	ENSDART00000126243	TC435247
112	zgc:171901 [Source:ZFIN;Acc:ZDB-GENE-080220-13] [ENSDART00000156148]	6.74232	6.81307	6.74686	7.94784	7.98287	7.8849	1.17112	7.35298	25.8671	1.27601e-06	2.49992e-05	6.14846	A_15_P768966	ENSDART00000156148	zgc:171901	BC171385		Dr.90759	556292	GO:0003676(nucleic acid binding)|GO:0008150(biological_process)|GO:0046872(metal ion binding)	ENSDART00000156148	TC370442
114	Danio rerio zgc:73349 (zgc:73349), mRNA [NM_200799]	6.70209	6.68308	6.70515	6.03074	6.06833	6.34136	-0.549961	6.42179	-5.95555	0.00176487	0.00363592	-2.33445	A_15_P106417	NM_200799	si:dkey-172h23.2	NM_200799		Dr.85343	393772	GO:0003674(molecular_function)|GO:0005575(cellular_component)	ENSDART00000030009	TC380012
118	Danio rerio zgc:162025 (zgc:162025), mRNA [NM_001089426]	13.7626	13.8187	13.8196	14.2838	14.2854	14.2969	0.488398	14.0445	13.5982	3.2772e-05	0.00017361	2.35957	A_15_P151796	NM_001089426	zgc:162025	NM_001089426		Dr.37828	571775	GO:0003674(molecular_function)|GO:0005575(cellular_component)|GO:0097065(anterior head development)	ENSDART00000067843	TC388542
119	lysine (K)-specific demethylase 6A [Source:ZFIN;Acc:ZDB-GENE-081105-56] [ENSDART00000088469]	8.93307	8.79598	8.96962	9.26891	9.31112	9.40317	0.428175	9.11364	6.44668	0.00122617	0.00268315	-1.90797	A_15_P201796	ENSDART00000088469	kdm6a	XM_005167794			569277	GO:0007420(brain development)|GO:0008354(germ cell migration)|GO:0046872(metal ion binding)|GO:0048703(embryonic viscerocranium morphogenesis)|GO:0060026(convergent extension)|GO:0060324(face development)|GO:0071557(histone H3-K27 demethylation)|GO:0071558(histone demethylase activity (H3-K27 specific))	ENSDART00000088469	TC387503
122	Ets2 repressor factor like 3 [Source:ZFIN;Acc:ZDB-GENE-090529-4] [ENSDART00000091183]	11.1316	11.117	11.1936	10.9526	10.915	10.866	-0.236219	11.0293	-5.38794	0.00277182	0.00534455	-2.8615	A_15_P774256	ENSDART00000091183	erfl3	BC161671		Dr.161876	565909	GO:0000981(sequence-specific DNA binding RNA polymerase II transcription factor activity)|GO:0003677(DNA binding)|GO:0003700(sequence-specific DNA binding transcription factor activity)|GO:0005634(nucleus)|GO:0006355(regulation of transcription, DNA-dependent)|GO:0006357(regulation of transcription from RNA polymerase II promoter)|GO:0030154(cell differentiation)|GO:0043565(sequence-specific DNA …	ENSDART00000091183	TC442830
126	Danio rerio ADP-ribosylation factor 6a (arf6a), mRNA [NM_199993]	12.1481	12.0938	12.0864	12.296	12.3129	12.3851	0.221926	12.2204	5.1208	0.00347105	0.00646069	-3.12332	A_15_P744611	NM_199993	arf6a	NM_199993		Dr.105520	336063		ENSDART00000160409	TC390110	Endocytosis	dre04144
129	Danio rerio zinc finger, DHHC-type containing 9 (zdhhc9), mRNA [NM_001110026]	12.584	12.5589	12.557	11.5793	11.4108	11.4806	-1.07642	12.0284	-19.905	4.8182e-06	5.23332e-05	4.60883	A_15_P662236	NM_001110026	zdhhc9	NM_001110026		Dr.132960	560095	GO:0008270(zinc ion binding)|GO:0016020(membrane)|GO:0016021(integral to membrane)|GO:0016740(transferase activity)|GO:0016746(transferase activity, transferring acyl groups)|GO:0019706(protein-cysteine S-palmitoleyltransferase activity)|GO:0046872(metal ion binding)	ENSDART00000085335	TC366376
130	Danio rerio calcium/calmodulin-dependent protein kinase (CaM kinase) II gamma 1 (camk2g1), mRNA [NM_001030125]	13.8418	13.8736	13.8929	13.6231	13.6897	13.534	-0.253796	13.7425	-4.82877	0.00448295	0.00806778	-3.42031	A_15_P143156	NM_001030125	camk2g1	NM_001030125		Dr.90586	791855	GO:0000166(nucleotide binding)|GO:0003146(heart jogging)|GO:0004672(protein kinase activity)|GO:0004674(protein serine/threonine kinase activity)|GO:0004683(calmodulin-dependent protein kinase activity)|GO:0005516(calmodulin binding)|GO:0005524(ATP binding)|GO:0005575(cellular_component)|GO:0006468(protein phosphorylation)|GO:0016301(kinase activity)|GO:0016310(phosphorylation)|GO:0016740(transfe…	ENSDART00000105518	TC427669	ErbB signaling pathway // Calcium signaling pathway // Oocyte meiosis // Adrenergic signaling in cardiomyocytes // Wnt signaling pathway // GnRH signaling pathway // Melanogenesis	dre04012 // dre04020 // dre04114 // dre04261 // dre04310 // dre04912 // dre04916
142	si:ch211-152p11.4 [Source:ZFIN;Acc:ZDB-GENE-060503-764] [ENSDART00000136414]	11.5533	11.4114	11.5097	11.7817	11.8167	11.9473	0.357088	11.67	5.40621	0.00273035	0.0052774	-2.84393	A_15_P182406	ENSDART00000136414		BC155790		Dr.39321			ENSDART00000136414	TC371099
144	Danio rerio peroxisomal biogenesis factor 3 (pex3), mRNA [NM_200228]	12.6069	12.6065	12.5948	11.1261	11.2577	11.3763	-1.34935	11.928	-18.9068	6.24972e-06	6.07244e-05	4.3051	A_15_P104887	NM_200228	pex3	NM_200228		Dr.79937	393197	GO:0003333(amino acid transmembrane transport)|GO:0005779(integral to peroxisomal membrane)|GO:0007031(peroxisome organization)|GO:0015171(amino acid transmembrane transporter activity)	ENSDART00000012826	TC370675	Peroxisome	dre04146
146	Danio rerio cDNA clone IMAGE:7168158. [BC166039]	11.9206	11.8944	11.8761	10.9948	11.0674	11.5208	-0.702695	11.5457	-4.70467	0.00501426	0.00890243	-3.55005	A_15_P119064	BC166039	LOC100002387	BC166039		Dr.101407	100002387			TC381555
148	Danio rerio fibrinogen beta chain (fgb), mRNA [NM_212774]	5.26986	5.35309	5.10257	8.08301	6.93912	6.69193	1.99618	6.23993	5.17455	0.00331519	0.00621453	-3.0699	A_15_P101786	NM_212774	fgb	NM_212774		Dr.8505	337315	GO:0005102(receptor binding)|GO:0005577(fibrinogen complex)|GO:0007165(signal transduction)|GO:0030168(platelet activation)|GO:0030674(protein binding, bridging)|GO:0051258(protein polymerization)|GO:0072378(blood coagulation, fibrin clot formation)	ENSDART00000011701	TC452139
150	Danio rerio prothymosin, alpha b (ptmab), mRNA [NM_001098730]	11.8601	11.9554	11.8946	12.8189	12.8243	12.7973	0.910143	12.3584	22.3459	2.68193e-06	3.75987e-05	5.29043	A_15_P757246	NM_001098730	ptmab	NM_001098730		Dr.48738	559194	GO:0005634(nucleus)|GO:0006915(apoptotic process)|GO:0008283(cell proliferation)	ENSDART00000158371	TC456370
151	AL926183 PJR-Z1+Z2 Danio rerio cDNA clone 166-C03-1, mRNA sequence [AL926183]	19.5025	19.3673	19.4037	20.0182	19.9487	19.7434	0.47893	19.664	5.49536	0.00253801	0.00495832	-2.75877	A_15_P709476	AL926183		AL926183		Dr.151767
152	Danio rerio coiled-coil-helix-coiled-coil-helix domain containing 3a (chchd3a), transcript variant 1, mRNA [NM_214804]	10.1483	10.1235	10.1252	9.64453	9.78815	9.69798	-0.422112	9.92127	-8.57655	0.000317085	0.000903109	-0.317297	A_15_P725401	NM_214804	chchd3a	NM_214804		Dr.80131	407730		ENSDART00000162356	TC382523
154	Danio rerio dual specificity phosphatase 23b (dusp23b), mRNA [NM_001002462]	9.14096	9.17109	9.11948	10.8278	10.8829	10.9418	1.74034	10.014	38.7193	1.6362e-07	9.14232e-06	8.46475	A_15_P110079	NM_001002462	dusp23b	NM_001002462		Dr.80794	436735	GO:0004722(protein serine/threonine phosphatase activity)|GO:0004725(protein tyrosine phosphatase activity)|GO:0005634(nucleus)|GO:0005737(cytoplasm)|GO:0006470(protein dephosphorylation)|GO:0008138(protein tyrosine/serine/threonine phosphatase activity)|GO:0016311(dephosphorylation)|GO:0016787(hydrolase activity)|GO:0016791(phosphatase activity)	ENSDART00000131075	TC383949
155	si:dkey-60d5.3 [Source:ZFIN;Acc:ZDB-GENE-131127-467] [ENSDART00000154208]	7.08312	6.86118	7.20402	8.08225	8.12324	8.00087	1.01935	7.55911	10.2494	0.000133101	0.000466088	0.706605	A_15_P772006	ENSDART00000154208							ENSDART00000154208	TC415060
157	Rep: Ligand-dependent nuclear receptor corepressor-like protein - Gallus gallus (Chicken), partial (24%) [TC382971]	10.9304	11.0897	11.072	12.3065	12.3851	12.2421	1.28051	11.671	19.4795	5.37469e-06	5.55959e-05	4.48129	A_15_P672996	ENSDART00000138852	lcorl	XM_009291227			558430	GO:0003677(DNA binding)	ENSDART00000138852	TC382971
158	Danio rerio major vault protein (mvp), mRNA [NM_201325]	13.2986	13.2991	13.3177	11.5412	11.7183	12.0291	-1.5423	12.534	-11.852	6.49689e-05	0.000278	1.55281	A_15_P663011	NM_201325	mvp	NM_201325		Dr.24562	373081	GO:0001654(eye development)|GO:0005634(nucleus)|GO:0005737(cytoplasm)|GO:0007420(brain development)|GO:0030529(ribonucleoprotein complex)|GO:0031102(neuron projection regeneration)	ENSDART00000141142	TC392189
182	Danio rerio Transmembrane anterior posterior transformation protein 1 homolog-like (tapt1), mRNA [NM_001123250]	12.0283	12.0242	12.0763	12.3611	12.4681	12.5369	0.412461	12.2491	7.22184	0.000720916	0.00173108	-1.28434	A_15_P402835	NM_001123250	tapt1	NM_001123250		Dr.2271	559710		ENSDART00000086867	TC372029
184	Danio rerio glutamate-ammonia ligase (glutamine synthase) b (glulb), mRNA [NM_182866]	13.7125	13.6812	13.7183	14.0938	14.2151	14.1773	0.458108	13.933	9.9827	0.000151475	0.000514927	0.554018	A_15_P766001	NM_182866	glulb	NM_182866		Dr.75165	336473	GO:0000166(nucleotide binding)|GO:0003824(catalytic activity)|GO:0004356(glutamate-ammonia ligase activity)|GO:0005524(ATP binding)|GO:0006542(glutamine biosynthetic process)|GO:0006807(nitrogen compound metabolic process)|GO:0016874(ligase activity)	ENSDART00000168701	TC398670	Arginine biosynthesis // Alanine, aspartate and glutamate metabolism // Glyoxylate and dicarboxylate metabolism // Nitrogen metabolism // Metabolic pathways // Biosynthesis of amino acids	dre00220 // dre00250 // dre00630 // dre00910 // dre01100 // dre01230
186	Danio rerio guanine nucleotide binding protein (G protein), alpha activating activity polypeptide O, a (gnao1a), mRNA [NM_200787]	10.5077	10.4738	10.5494	11.4396	11.5145	11.3969	0.940086	10.9803	19.6151	5.18943e-06	5.45459e-05	4.52223	A_15_P754471	NM_200787	gnao1a	NM_200787		Dr.11214	393760	GO:0000166(nucleotide binding)|GO:0003924(GTPase activity)|GO:0004871(signal transducer activity)|GO:0005525(GTP binding)|GO:0005834(heterotrimeric G-protein complex)|GO:0007165(signal transduction)|GO:0007186(G-protein coupled receptor signaling pathway)|GO:0007188(adenylate cyclase-modulating G-protein coupled receptor signaling pathway)|GO:0007212(dopamine receptor signaling pathway)|GO:001900…	ENSDART00000149685	TC449830	Melanogenesis	dre04916
187	Danio rerio NADH dehydrogenase (ubiquinone) 1 beta subcomplex, 10 (ndufb10), mRNA [NM_200730]	13.6924	13.7218	13.7393	12.1492	12.2154	12.5006	-1.42943	13.0031	-14.1298	2.70534e-05	0.000152808	2.58541	A_15_P409485	NM_200730	ndufb10	NM_200730		Dr.10190	393703		ENSDART00000041842	TC391912	Oxidative phosphorylation // Metabolic pathways	dre00190 // dre01100
192	Danio rerio SEH1-like (S. cerevisiae) (seh1l), mRNA [NM_199923]	12.1048	12.1819	12.1551	12.6198	12.7175	12.7017	0.532426	12.4135	11.5782	7.29515e-05	0.000302037	1.41611	A_15_P114759	NM_199923	seh1l	NM_199923		Dr.20191	334749	GO:0000775(chromosome, centromeric region)|GO:0000776(kinetochore)|GO:0000777(condensed chromosome kinetochore)|GO:0003674(molecular_function)|GO:0005634(nucleus)|GO:0005643(nuclear pore)|GO:0005694(chromosome)|GO:0006810(transport)|GO:0006999(nuclear pore organization)|GO:0007049(cell cycle)|GO:0007059(chromosome segregation)|GO:0007067(mitosis)|GO:0007080(mitotic metaphase plate congression)|GO…	ENSDART00000052238	TC367258	RNA transport // mTOR signaling pathway	dre03013 // dre04150
196	Danio rerio dynein, light chain, roadblock-type 1 (dynlrb1), mRNA [NM_201188]	11.7214	11.7655	11.6563	10.6235	10.6183	10.844	-1.01912	11.2048	-13.0346	4.04818e-05	0.00019956	2.11062	A_15_P119737	NM_201188	dynlrb1	NM_201188		Dr.159822	394163	GO:0005868(cytoplasmic dynein complex)|GO:0007018(microtubule-based movement)|GO:0007179(transforming growth factor beta receptor signaling pathway)|GO:0030286(dynein complex)|GO:0045505(dynein intermediate chain binding)	ENSDART00000030453	TC442183
198	Danio rerio si:dkey-78l4.14 (si:dkey-78l4.14), mRNA [NM_001044873]	11.2925	11.3927	11.3397	10.044	9.92397	9.97501	-1.36059	10.6613	-26.6822	1.08986e-06	2.27172e-05	6.32954	A_15_P620751	NM_001044873	si:dkey-78l4.14	NM_001044873		Dr.78872	558738	GO:0003674(molecular_function)|GO:0005739(mitochondrion)|GO:0005743(mitochondrial inner membrane)|GO:0016020(membrane)|GO:0016021(integral to membrane)|GO:0042407(cristae formation)|GO:0044284(mitochondrial crista junction)	ENSDART00000105485	TC378700
202	SIL1 nucleotide exchange factor [Source:HGNC Symbol;Acc:HGNC:24624] [ENSDART00000159159]	9.26304	9.26802	9.30742	9.83979	9.89816	9.70594	0.535138	9.54706	8.81655	0.000277468	0.000814568	-0.159953	A_15_P685846	ENSDART00000159159	sil1	XM_009291221			568308		ENSDART00000159159	TC371070	Protein processing in endoplasmic reticulum	dre04141
205	transmembrane protein 74B [Source:ZFIN;Acc:ZDB-GENE-120120-1] [ENSDART00000108534]	7.91558	7.85942	7.77171	4.13359	3.46174	2.76199	-4.39647	5.65067	-12.4357	5.11681e-05	0.000234575	1.83444	A_15_P546272	ENSDART00000108534	tmem74b	XM_009302704			797493	GO:0016020(membrane)|GO:0016021(integral to membrane)	ENSDART00000108534	TC434259
207	Danio rerio lamin B1 (lmnb1), mRNA [NM_152972]	11.0319	10.9339	11.0894	11.7428	11.8044	11.7482	0.746706	11.3918	13.8311	3.01055e-05	0.000163797	2.45954	A_15_P655961	NM_152972	lmnb1	NM_152972		Dr.25051	195816	GO:0005198(structural molecule activity)|GO:0005637(nuclear inner membrane)|GO:0005638(lamin filament)|GO:0005882(intermediate filament)	ENSDART00000065037	TC367038	Apoptosis	dre04210
208	Danio rerio kininogen 1 (kng1), mRNA [NM_001005981]	7.52023	7.66745	7.7273	7.28989	7.33211	7.22665	-0.355439	7.46061	-5.18839	0.00327639	0.00615561	-3.0562	A_15_P272406	NM_001005981	kng1	NM_001005981		Dr.80177	449808	GO:0004869(cysteine-type endopeptidase inhibitor activity)|GO:0007204(elevation of cytosolic calcium ion concentration)|GO:0030195(negative regulation of blood coagulation)|GO:0072562(blood microparticle)	ENSDART00000137548	NP13228817
209	Danio rerio cDNA clone IMAGE:7426871. [BC093211]	11.8608	11.8879	11.9133	12.694	12.7777	12.7569	0.855528	12.3151	20.9155	3.74998e-06	4.5243e-05	4.90089	A_15_P183816	ENSDART000000072600		BC093211		Dr.78941			ENSDART000000072600	TC384593
212	Danio rerio emopamil binding protein-like (ebpl), mRNA [NM_001005397]	9.1226	9.22821	9.22933	10.7167	10.5863	10.4935	1.40548	9.89612	19.3862	5.5067e-06	5.63351e-05	4.45296	A_15_P113069	NM_001005397	ebpl	NM_001005397		Dr.74502	768138	GO:0016020(membrane)|GO:0016021(integral to membrane)|GO:0016125(sterol metabolic process)|GO:0047750(cholestenol delta-isomerase activity)	ENSDART00000134450	TC399316
217	Danio rerio YTH N(6)-methyladenosine RNA binding protein 3 (ythdf3), mRNA [NM_199870]	10.4869	10.4729	10.467	11.0947	11.2203	11.2021	0.696773	10.824	14.7697	2.16696e-05	0.000131475	2.84658	A_15_P156791	NM_199870	ythdf3	NM_199870		Dr.80669	334191		ENSDART00000122294	TC441437
218	Danio rerio G patch domain containing 1 (gpatch1), mRNA [NM_001204123]	13.9546	13.9738	13.9783	14.2459	14.3018	14.171	0.270678	14.1042	5.8204	0.00195904	0.00397285	-2.45649	A_15_P144306	NM_001204123	gpatch1	NM_001204123		Dr.36658	448925	GO:0003676(nucleic acid binding)|GO:0008150(biological_process)	ENSDART00000009386	TC412449
219	Danio rerio mitochondrial ribosomal protein S30 (mrps30), mRNA [NM_001089371]	15.4698	15.3963	15.3979	15.8752	15.7812	15.9735	0.455313	15.649	7.31961	0.00067653	0.0016434	-1.20962	A_15_P108744	NM_001089371	mrps30	NM_001089371		Dr.148681	555760	GO:0003735(structural constituent of ribosome)|GO:0005739(mitochondrion)|GO:0005840(ribosome)|GO:0006412(translation)	ENSDART00000157978	TC378525
220	Danio rerio ectonucleoside triphosphate diphosphohydrolase 4 (entpd4), mRNA [NM_001002419]	14.6442	14.6481	14.6628	14.4087	14.4465	14.29	-0.269985	14.5167	-5.13646	0.00342477	0.00638794	-3.10772	A_15_P114080	NM_001002419	entpd4	NM_001002419		Dr.51881	436692	GO:0016020(membrane)|GO:0016021(integral to membrane)|GO:0016787(hydrolase activity)	ENSDART00000056074	TC367692	Purine metabolism // Pyrimidine metabolism // Lysosome	dre00230 // dre00240 // dre04142
224	Danio rerio strawberry notch homolog 1 (Drosophila) (sbno1), mRNA [NM_001199916]	13.0353	12.9745	13.0069	11.5063	11.9933	12.0612	-1.15194	12.4296	-7.26843	0.00069935	0.00168851	-1.24863	A_15_P104943	NM_001199916	sbno1	NM_001199916		Dr.82140	100005813	GO:0005515(protein binding)|GO:0006355(regulation of transcription, DNA-dependent)|GO:0021999(neural plate anterior/posterior regionalization)		TC384763
227	Danio rerio leukocyte receptor cluster (LRC) member 9 (leng9), mRNA [NM_001077298]	12.3199	12.244	12.2924	8.49625	8.47573	8.54587	-3.77948	10.3957	-91.0629	2.07365e-09	9.87305e-07	12.7465	A_15_P164656	NM_001077298	leng9	NM_001077298		Dr.80556	768155	GO:0046872(metal ion binding)	ENSDART00000144856	TC371636
232	Danio rerio hypermethylated in cancer 2 (hic2), mRNA [NM_182869]	10.5574	10.5619	10.5477	10.784	10.839	10.7472	0.234401	10.6729	5.91617	0.00181901	0.0037307	-2.36979	A_15_P108116	NM_182869	hic2	NM_182869		Dr.78385	359828	GO:0003676(nucleic acid binding)|GO:0003677(DNA binding)|GO:0005634(nucleus)|GO:0006351(transcription, DNA-dependent)|GO:0006355(regulation of transcription, DNA-dependent)|GO:0046872(metal ion binding)	ENSDART00000160046	TC369742
234	Danio rerio CDP-diacylglycerol synthase (phosphatidate cytidylyltransferase) 2 (cds2), mRNA [NM_201186]	10.7778	10.7442	10.7462	11.0682	11.0892	11.0588	0.316022	10.9141	9.30271	0.000213801	0.000668139	0.147447	A_15_P380015	NM_201186	cds2	NM_201186		Dr.10676	394161	GO:0001525(angiogenesis)|GO:0004605(phosphatidate cytidylyltransferase activity)|GO:0005789(endoplasmic reticulum membrane)|GO:0006655(phosphatidylglycerol biosynthetic process)|GO:0016020(membrane)|GO:0016021(integral to membrane)|GO:0016024(CDP-diacylglycerol biosynthetic process)|GO:0016740(transferase activity)|GO:0016772(transferase activity, transferring phosphorus-containing groups)|GO:001…	ENSDART00000028087	TC440419	Glycerophospholipid metabolism // Metabolic pathways // Phosphatidylinositol signaling system	dre00564 // dre01100 // dre04070
237	Danio rerio 1-acylglycerol-3-phosphate O-acyltransferase 4 (lysophosphatidic acid acyltransferase, delta) (agpat4), mRNA [NM_212992]	7.85044	7.85686	7.89543	8.36137	8.37304	8.23683	0.456173	8.09566	8.8806	0.000267907	0.000793077	-0.118607	A_15_P626021	NM_212992	agpat4	NM_212992		Dr.78538	406265	GO:0008152(metabolic process)|GO:0016020(membrane)|GO:0016021(integral to membrane)|GO:0016740(transferase activity)|GO:0016746(transferase activity, transferring acyl groups)	ENSDART00000167650		Glycerolipid metabolism // Glycerophospholipid metabolism // Metabolic pathways	dre00561 // dre00564 // dre01100
238	si:dkey-22o22.2 [Source:ZFIN;Acc:ZDB-GENE-100922-84] [ENSDART00000163380]	5.15694	5.08862	5.39323	4.65026	4.73313	4.71767	-0.512577	4.95664	-5.67284	0.00220029	0.00439423	-2.59215	A_15_P569687	ENSDART00000163380		XM_001921088					ENSDART00000163380	NP13324201
241	Danio rerio 5'-nucleotidase, cytosolic II, like 1 (nt5c2l1), mRNA [NM_001004549]	7.15253	7.19959	7.17541	7.60808	7.4851	7.52879	0.364809	7.35825	7.85696	0.000483057	0.00125467	-0.813246	A_15_P100069	NM_001004549	nt5c2l1	NM_001004549		Dr.76056	447810	GO:0008253(5'-nucleotidase activity)|GO:0046872(metal ion binding)|GO:0071466(cellular response to xenobiotic stimulus)	ENSDART00000007961	TC369188
246	Danio rerio lin-37 DREAM MuvB core complex component (lin37), mRNA [NM_001017888]	11.6794	11.709	11.671	11.3697	11.5131	11.3303	-0.282121	11.5454	-4.75878	0.0047741	0.00852952	-3.49322	A_15_P341850	NM_001017888	lin37	NM_001017888		Dr.151161	550587	GO:0003674(molecular_function)|GO:0007049(cell cycle)|GO:0017053(transcriptional repressor complex)	ENSDART00000156154	TC407341
265	Danio rerio interferon regulatory factor 1b (irf1b), mRNA [NM_205747]	8.34428	8.29835	8.20966	6.10678	6.07075	6.29748	-2.12576	7.22122	-27.2423	9.80619e-07	2.13691e-05	6.45059	A_15_P119303	NM_205747	irf1b	NM_205747		Dr.119956	792160	GO:0000975(regulatory region DNA binding)|GO:0003677(DNA binding)|GO:0003700(sequence-specific DNA binding transcription factor activity)|GO:0005634(nucleus)|GO:0006351(transcription, DNA-dependent)|GO:0006355(regulation of transcription, DNA-dependent)|GO:0006915(apoptotic process)|GO:0008285(negative regulation of cell proliferation)|GO:0050776(regulation of immune response)	ENSDART00000158742	TC370537
267	ADP-dependent glucokinase 2 [Source:ZFIN;Acc:ZDB-GENE-090609-3] [ENSDART00000091159]	11.7719	11.8815	11.9001	11.5417	11.5472	11.4434	-0.340413	11.681	-6.076	0.0016106	0.0033658	-2.22743	A_15_P202581	ENSDART00000091159	adpgk2	XM_689665			566398	GO:0005975(carbohydrate metabolic process)|GO:0016773(phosphotransferase activity, alcohol group as acceptor)	ENSDART00000091159	NP13324507	Glycolysis / Gluconeogenesis // Metabolic pathways // Carbon metabolism	dre00010 // dre01100 // dre01200
274	Rep: cAMP-responsive element-binding protein 3-like protein 4 [Contains: Processed cAMP-responsive element-binding protein 3-like protein 4] - Xenopus tropicalis (Western clawed frog) (Silurana tropicalis), partial (36%) [TC395341]	10.4828	10.4044	10.2674	10.8052	10.8477	10.9436	0.480631	10.6252	6.53557	0.00115072	0.00254558	-1.83349	A_15_P110546	TC395341		XM_009300891						TC395341
275	Danio rerio dihydrolipoamide branched chain transacylase E2 (dbt), mRNA [NM_001013515]	11.492	11.4689	11.5206	12.1802	12.2248	12.1722	0.698584	11.8431	18.7867	6.45426e-06	6.1905e-05	4.26746	A_15_P625661	NM_001013515	dbt	NM_001013515		Dr.79876	541388	GO:0008152(metabolic process)|GO:0009081(branched chain family amino acid metabolic process)|GO:0016740(transferase activity)|GO:0016746(transferase activity, transferring acyl groups)	ENSDART00000170960	TC386736	Valine, leucine and isoleucine degradation // Propanoate metabolism // Metabolic pathways	dre00280 // dre00640 // dre01100
277	ninein (GSK3B interacting protein) [Source:ZFIN;Acc:ZDB-GENE-070725-1] [ENSDART00000150899]	9.13408	9.01751	9.11612	9.44587	9.5266	9.5016	0.402118	9.2903	8.09005	0.000419976	0.00112344	-0.648445	A_15_P676057	ENSDART00000150899	nin	XM_009307507			571879	GO:0001841(neural tube formation)|GO:0005509(calcium ion binding)|GO:0005813(centrosome)|GO:0030917(midbrain-hindbrain boundary development)|GO:0034454(microtubule anchoring at centrosome)	ENSDART00000150899	TC443506
279	Danio rerio phytanoyl-CoA 2-hydroxylase interacting protein-like a (phyhipla), mRNA [NM_001080088]	3.83765	3.77543	2.97254	5.05108	5.29606	5.2909	1.68414	4.37061	6.51634	0.00116658	0.00257436	-1.84954	A_15_P142386	NM_001080088	phyhipla	NM_001080088		Dr.87787	790943	GO:0003674(molecular_function)|GO:0005575(cellular_component)|GO:0008150(biological_process)	ENSDART00000006676	TC367421
282	Rep: Interleukin 23 receptor - Danio rerio (Zebrafish) (Brachydanio rerio), partial (7%) [TC438669]	7.25352	7.09676	7.19082	5.76235	6.08685	5.56961	-1.3741	6.49332	-9.61283	0.000182204	0.000591065	0.336096	A_15_P242711	TC382458								TC382458
288	Danio rerio decapping mRNA 1A (dcp1a), mRNA [NM_182893]	13.3127	13.3094	13.3166	13.5849	13.652	13.7622	0.353493	13.4896	6.3573	0.00130797	0.002833	-1.98366	A_15_P170891	NM_182893	dcp1a	NM_182893		Dr.80532	360153	GO:0000290(deadenylation-dependent decapping of nuclear-transcribed mRNA)|GO:0000932(cytoplasmic mRNA processing body)|GO:0003729(mRNA binding)|GO:0008047(enzyme activator activity)|GO:0030234(enzyme regulator activity)|GO:0031087(deadenylation-independent decapping of nuclear-transcribed mRNA)|GO:0043085(positive regulation of catalytic activity)	ENSDART00000171920	TC367014	RNA degradation	dre03018
289	Danio rerio zgc:194469 (zgc:194469), mRNA [NM_001136252]	5.27406	5.35817	4.89998	4.05282	2.60209	3.39265	-1.82822	4.26329	-4.65825	0.00523153	0.0092373	-3.59914	A_15_P663171	NM_001136252	zgc:194469	NM_001136252		Dr.86735	100192215	GO:0004197(cysteine-type endopeptidase activity)|GO:0005737(cytoplasm)|GO:0006508(proteolysis)|GO:0006915(apoptotic process)|GO:0008234(cysteine-type peptidase activity)|GO:0008625(induction of apoptosis via death domain receptors)|GO:0030225(macrophage differentiation)|GO:0042981(regulation of apoptotic process)|GO:0097153(cysteine-type endopeptidase activity involved in apoptotic process)	ENSDART00000165375	TC392272
300	Danio rerio LIM homeobox transcription factor 1, alpha (lmx1a), mRNA [NM_001025498]	12.1707	12.0063	12.0708	12.6564	12.6439	12.5626	0.538349	12.3518	9.1459	0.000232236	0.000712013	0.0498971	A_15_P742561	NM_001025498	lmx1a	NM_001025498		Dr.108111	558036	GO:0003677(DNA binding)|GO:0005634(nucleus)|GO:0006355(regulation of transcription, DNA-dependent)|GO:0008270(zinc ion binding)|GO:0043565(sequence-specific DNA binding)|GO:0046872(metal ion binding)	ENSDART00000146292	TC405790
302	Danio rerio CLK4-associating serine/arginine rich protein (clasrp), mRNA [NM_001044329]	10.1532	10.1885	10.1948	9.71687	9.94778	9.89936	-0.324161	10.0168	-4.58685	0.00558738	0.00977446	-3.67524	A_15_P168446	NM_001044329	clasrp	NM_001044329		Dr.82350	555304	GO:0003674(molecular_function)|GO:0005575(cellular_component)|GO:0008150(biological_process)	ENSDART00000088421	NP13228539
305	Danio rerio adducin 3 (gamma) a (add3a), mRNA [NM_199663]	13.6368	13.6569	13.7179	13.9754	14.0852	13.9665	0.338512	13.8398	6.63331	0.00107398	0.00240507	-1.75253	A_15_P121467	NM_199663	add3a	NM_199663		Dr.10904	556762	GO:0005856(cytoskeleton)	ENSDART00000027803	TC437479
307	Danio rerio zgc:158619 (zgc:158619), mRNA [NM_001082991]	9.87922	9.9712	10.0482	8.50684	8.60795	9.17406	-1.20327	9.36458	-6.29188	0.00137192	0.00294896	-2.0396	A_15_P748281	NM_001082991	zgc:158619	NM_001082991		Dr.77683	100009622	GO:0003674(molecular_function)|GO:0005575(cellular_component)|GO:0008150(biological_process)		TC399782
313	Danio rerio transmembrane protein 165 (tmem165), mRNA [NM_212683]	9.61886	9.64372	9.69155	10.0863	10.009	10.0657	0.402306	9.85253	9.55795	0.00018737	0.000603195	0.303115	A_15_P216966	NM_212683	tmem165	NM_212683		Dr.161761	324501	GO:0001649(osteoblast differentiation)|GO:0002062(chondrocyte differentiation)|GO:0006487(protein N-linked glycosylation)|GO:0016020(membrane)|GO:0016021(integral to membrane)|GO:0048703(embryonic viscerocranium morphogenesis)|GO:0051216(cartilage development)|GO:0060536(cartilage morphogenesis)	ENSDART00000047624	TC382318
316	Danio rerio forkhead box L1 (foxl1), mRNA [NM_200984]	5.18604	4.97336	5.35627	3.10165	2.37012	2.2597	-2.59473	3.87453	-10.1641	0.00013867	0.000480781	0.658239	A_15_P111900	NM_200984	foxl1	NM_200984		Dr.15390	393959	GO:0000981(sequence-specific DNA binding RNA polymerase II transcription factor activity)|GO:0003677(DNA binding)|GO:0003700(sequence-specific DNA binding transcription factor activity)|GO:0005634(nucleus)|GO:0006355(regulation of transcription, DNA-dependent)|GO:0007420(brain development)|GO:0030154(cell differentiation)|GO:0035138(pectoral fin morphogenesis)|GO:0043010(camera-type eye developme…	ENSDART00000018764	TC370980
317		11.1503	11.1711	11.175	2.41831	2.37141	2.25912	-8.81585	6.75754	-166.949	9.34714e-11	3.6624e-07	14.7191	A_15_P495052	TC388921								TC388921
318	Danio rerio zgc:66430 (zgc:66430), mRNA [NM_200055]	11.567	11.6339	11.5755	11.2452	11.3617	11.3876	-0.260667	11.4618	-4.88748	0.00425456	0.00770744	-3.35968	A_15_P133601	NM_200055	zgc:66430	NM_200055		Dr.75384	337214	GO:0005634(nucleus)|GO:0006334(nucleosome assembly)	ENSDART00000007482	TC395340
320	Danio rerio zgc:153990 (zgc:153990), mRNA [NM_001077271]	13.3913	13.3421	13.3252	7.03518	7.30175	9.57715	-5.38151	10.6621	-7.53519	0.000589554	0.00147097	-1.04775	A_15_P151791	NM_001077271	zgc:153990	NM_001077271		Dr.75463	768125	GO:0003674(molecular_function)|GO:0005634(nucleus)|GO:0006915(apoptotic process)	ENSDART00000097686	TC368036
321	Danio rerio solute carrier family 16, member 12b (slc16a12b), mRNA [NM_001145814]	6.80411	6.73204	6.75006	6.28164	5.59846	5.60892	-0.932398	6.29587	-4.58754	0.00558376	0.00977128	-3.67449	A_15_P166401	NM_001145814	slc16a12b	NM_001145814		Dr.45818	449947	GO:0005308(creatine transporter activity)|GO:0005886(plasma membrane)|GO:0005887(integral to plasma membrane)|GO:0006810(transport)|GO:0015129(lactate transmembrane transporter activity)|GO:0015293(symporter activity)|GO:0016020(membrane)|GO:0016021(integral to membrane)|GO:0035879(plasma membrane lactate transport)|GO:0055085(transmembrane transport)	ENSDART00000138174	TC369059
322	GB	2.17536	2.19509	2.32335	5.10541	4.14455	4.77843	2.44487	3.4537	9.5973	0.000183648	0.000594564	0.326784	A_15_P567752	NP13321267								NP13321267
326	adenosine monophosphate deaminase 2b [Source:ZFIN;Acc:ZDB-GENE-070713-5] [ENSDART00000093090]	4.95657	5.0113	5.25101	3.9897	3.79146	4.21401	-1.07457	4.53567	-7.78716	0.000504085	0.00129877	-0.863411	A_15_P189526	ENSDART00000093090	ampd2b	BC107820		Dr.92802	571355	GO:0003876(AMP deaminase activity)|GO:0009168(purine ribonucleoside monophosphate biosynthetic process)|GO:0019239(deaminase activity)|GO:0032264(IMP salvage)	ENSDART00000093090	TC390310	Purine metabolism // Metabolic pathways	dre00230 // dre01100
327	Danio rerio general transcription factor IIH, polypeptide 2 (gtf2h2), mRNA [NM_201581]	8.43207	8.4863	8.46804	7.56546	7.57385	7.69354	-0.851188	8.03655	-16.9055	1.09908e-05	8.57228e-05	3.6441	A_15_P736881	NM_201581	gtf2h2	NM_201581		Dr.1630	323239	GO:0000439(core TFIIH complex)|GO:0006281(DNA repair)|GO:0006289(nucleotide-excision repair)|GO:0006351(transcription, DNA-dependent)|GO:0008270(zinc ion binding)|GO:0046872(metal ion binding)	ENSDART00000007587	TC415282	Basal transcription factors // Nucleotide excision repair	dre03022 // dre03420
351	Danio rerio cytosolic thiouridylase subunit 1 homolog (S. pombe) (ctu1), mRNA [NM_200130]	14.9828	15.0459	14.917	15.5474	15.6131	15.6866	0.633749	15.2988	10.9558	9.58685e-05	0.000366533	1.09379	A_15_P106294	NM_200130	ctu1	NM_200130		Dr.80579	393098	GO:0000049(tRNA binding)|GO:0002098(tRNA wobble uridine modification)|GO:0003720(telomerase activity)|GO:0003723(RNA binding)|GO:0003724(RNA helicase activity)|GO:0003896(DNA primase activity)|GO:0004779(sulfate adenylyltransferase activity)|GO:0005737(cytoplasm)|GO:0005829(cytosol)|GO:0008033(tRNA processing)|GO:0008192(RNA guanylyltransferase activity)|GO:0008193(tRNA guanylyltransferase activi…	ENSDART00000017850	TC373204	Sulfur relay system	dre04122
355	polymerase (RNA) mitochondrial (DNA directed) [Source:HGNC Symbol;Acc:HGNC:9200] [ENSDART00000166295]	9.65442	9.62805	9.66481	8.70623	8.74352	8.79472	-0.900937	9.19863	-22.4775	2.60325e-06	3.68412e-05	5.32497	A_15_P138586	ENSDART00000166295	si:dkey-21e2.1	EB924097		Dr.161313	100034434	GO:0003677(DNA binding)|GO:0003899(DNA-directed RNA polymerase activity)|GO:0006351(transcription, DNA-dependent)|GO:0016740(transferase activity)|GO:0016779(nucleotidyltransferase activity)	ENSDART00000166295	TC430765
359	ring finger protein 14 [Source:HGNC Symbol;Acc:HGNC:10058] [ENSDART00000112698]	3.5013	3.82259	3.89567	5.66704	5.27253	5.62452	1.78151	4.63061	11.3366	8.0976e-05	0.000325253	1.29299	A_15_P392240	ENSDART00000112698		AW305899		Dr.81469			ENSDART00000112698	TC400092
360	Danio rerio PI-3-kinase-related kinase SMG-1, mRNA (cDNA clone IMAGE:5777248), complete cds. [BC124613]	7.184	7.23819	7.17706	5.73796	5.66015	5.7532	-1.48264	6.45843	-33.664	3.33876e-07	1.23653e-05	7.67238	A_15_P187556	BC124613	smg1	BC124613		Dr.78803	569810	GO:0000166(nucleotide binding)|GO:0000184(nuclear-transcribed mRNA catabolic process, nonsense-mediated decay)|GO:0004674(protein serine/threonine kinase activity)|GO:0005524(ATP binding)|GO:0006281(DNA repair)|GO:0016301(kinase activity)|GO:0016310(phosphorylation)|GO:0016740(transferase activity)|GO:0016773(phosphotransferase activity, alcohol group as acceptor)		TC366328	mRNA surveillance pathway	dre03015
361	Danio rerio origin recognition complex, subunit 6 (orc6), mRNA [NM_212671]	15.6686	15.6187	15.6278	16.0641	16.0692	16.0232	0.413813	15.8453	11.2689	8.34121e-05	0.000332088	1.25801	A_15_P117073	NM_212671	orc6	NM_212671		Dr.75748	324256	GO:0003677(DNA binding)|GO:0005664(nuclear origin of replication recognition complex)|GO:0006260(DNA replication)	ENSDART00000113732	TC383880	Cell cycle	dre04110
363	Danio rerio small ubiquitin-like modifier 3a (sumo3a), mRNA [NM_213124]	11.8971	11.8891	11.9087	12.12	12.2766	12.1811	0.294254	12.0454	5.71729	0.00212413	0.00426226	-2.55101	A_15_P565462	NM_213124	sumo3a	NM_213124		Dr.1291	406398	GO:0005634(nucleus)|GO:0005737(cytoplasm)|GO:0016605(PML body)|GO:0016925(protein sumoylation)|GO:0031386(protein tag)|GO:0043009(chordate embryonic development)|GO:0060216(definitive hemopoiesis)	ENSDART00000143730	TC421411	RNA transport	dre03013
364	Danio rerio Tp53rk binding protein (tprkb), mRNA [NM_001007373]	9.51673	9.53681	9.62244	7.47978	7.53098	8.36887	-1.76545	8.67594	-6.83189	0.000935845	0.00214575	-1.59092	A_15_P110075	NM_001007373	tprkb	NM_001007373		Dr.91625	492501	GO:0005634(nucleus)|GO:0008150(biological_process)	ENSDART00000056132	TC376434
365	Danio rerio zgc:85858 (zgc:85858), mRNA [NM_212943]	11.5833	11.6207	11.6011	11.2411	11.1251	11.2536	-0.395102	11.4041	-8.06652	0.000425882	0.00113551	-0.664895	A_15_P720935	NM_212943	zgc:85858	NM_212943		Dr.3898	405879	GO:0003674(molecular_function)|GO:0005783(endoplasmic reticulum)|GO:0008150(biological_process)|GO:0016020(membrane)|GO:0016021(integral to membrane)	ENSDART00000056939	TC374662
366	Danio rerio RNA binding motif protein 4.3 (rbm4.3), mRNA [NM_213317]	15.6294	15.5391	15.5626	16.3014	16.3019	16.163	0.678385	15.9162	11.9183	6.31973e-05	0.00027192	1.58542	A_15_P623092	NM_213317	rbm4.3	NM_213317		Dr.5277	406277	GO:0000166(nucleotide binding)|GO:0003676(nucleic acid binding)|GO:0004672(protein kinase activity)|GO:0005524(ATP binding)|GO:0005575(cellular_component)|GO:0006468(protein phosphorylation)	ENSDART00000135207	TC409164
374	Danio rerio BMP and activin membrane-bound inhibitor homolog (Xenopus laevis) b (bambib), mRNA [NM_001002189]	9.63114	9.66736	9.71507	7.23573	7.51686	7.48975	-2.25708	8.54265	-25.6723	1.32597e-06	2.54834e-05	6.1043	A_15_P621766	NM_001002189	bambib	NM_001002189		Dr.76497	431736	GO:0003674(molecular_function)|GO:0016020(membrane)|GO:0016021(integral to membrane)|GO:0030512(negative regulation of transforming growth factor beta receptor signaling pathway)|GO:0090263(positive regulation of canonical Wnt receptor signaling pathway)	ENSDART00000159525	NP13226175	Wnt signaling pathway // TGF-beta signaling pathway	dre04310 // dre04350
376	Danio rerio zinc finger and BTB domain containing 10 (zbtb10), mRNA [NM_001128539]	9.04365	9.02485	9.10321	9.94216	9.92306	9.97476	0.889421	9.50195	22.1469	2.80638e-06	3.84398e-05	5.23779	A_15_P625221	NM_001128539	zbtb10	NM_001128539		Dr.119366	566269	GO:0003676(nucleic acid binding)|GO:0046872(metal ion binding)	ENSDART00000113797	TC371789
378	Danio rerio major histocompatibility complex class I ZBA (mhc1zba), mRNA [NM_001110118]	7.59359	7.71689	7.76173	5.5771	5.3965	5.97575	-2.04095	6.67026	-12.6883	4.62946e-05	0.00021826	1.95245	A_15_P624321	NM_001110118	mhc1zba	NM_001110118		Dr.77541	791453	GO:0002474(antigen processing and presentation of peptide antigen via MHC class I)|GO:0006955(immune response)|GO:0016020(membrane)|GO:0016021(integral to membrane)|GO:0042605(peptide antigen binding)|GO:0042612(MHC class I protein complex)	ENSDART00000053153	TC369045
379	Danio rerio zgc:136336 (zgc:136336), mRNA [NM_001045238]	4.35217	3.70934	3.74184	5.71864	5.48128	5.45228	1.61628	4.74259	8.00689	0.000441294	0.00116771	-0.706764	A_15_P103814	NM_001045238	zgc:136336	NM_001045238		Dr.88147	692261	GO:0003674(molecular_function)|GO:0005575(cellular_component)|GO:0008150(biological_process)	ENSDART00000097716	TC377245
382	Danio rerio sorting nexin 18a (snx18a), mRNA [NM_001100006]	7.40963	7.30424	7.36203	7.93979	7.94247	7.95453	0.586968	7.65212	14.0689	2.76444e-05	0.000154512	2.55997	A_15_P740236	NM_001100006	snx18a	NM_001100006		Dr.62003	562372	GO:0000281(cytokinesis after mitosis)|GO:0005768(endosome)|GO:0006886(intracellular protein transport)|GO:0006897(endocytosis)|GO:0007067(mitosis)|GO:0015031(protein transport)|GO:0016020(membrane)|GO:0016023(cytoplasmic membrane-bounded vesicle)|GO:0016050(vesicle organization)|GO:0019898(extrinsic to membrane)|GO:0030659(cytoplasmic vesicle membrane)|GO:0031410(cytoplasmic vesicle)|GO:0035091(p…	ENSDART00000097525	TC372030
384	Danio rerio CD2 (cytoplasmic tail) binding protein 2 (cd2bp2), mRNA [NM_200961]	13.9156	13.9372	13.8496	14.6674	14.713	14.5878	0.75523	14.2784	14.8506	2.10839e-05	0.000129295	2.87881	A_15_P732731	NM_200961	cd2bp2	NM_200961		Dr.14117	393936	GO:0005682(U5 snRNP)	ENSDART00000139410	TC424690
386	Danio rerio nephrosin (npsn), transcript variant 2, mRNA [NM_205756]	5.46626	5.59738	5.54335	4.08841	4.63703	4.63956	-1.08066	4.99533	-6.41201	0.00125716	0.00274046	-1.93723	A_15_P118830	NM_205756	npsn	NM_205756		Dr.79156	404039	GO:0004222(metalloendopeptidase activity)|GO:0005575(cellular_component)|GO:0006508(proteolysis)|GO:0008233(peptidase activity)|GO:0008237(metallopeptidase activity)|GO:0008270(zinc ion binding)|GO:0016787(hydrolase activity)|GO:0046872(metal ion binding)	ENSDART00000138071	NP13229127
388	syntaxin 2b [Source:ZFIN;Acc:ZDB-GENE-091204-424] [ENSDART00000143020]	8.63802	8.52657	8.56305	9.23122	9.31244	9.06053	0.625512	8.88864	7.97658	0.000449382	0.00118503	-0.728154	A_15_P397230	ENSDART00000143020	stx2b	CN016999		Dr.85186	100536636	GO:0000149(SNARE binding)|GO:0005484(SNAP receptor activity)|GO:0005886(plasma membrane)|GO:0006886(intracellular protein transport)|GO:0007340(acrosome reaction)|GO:0008021(synaptic vesicle)|GO:0012505(endomembrane system)|GO:0016020(membrane)|GO:0016021(integral to membrane)|GO:0016192(vesicle-mediated transport)|GO:0030154(cell differentiation)|GO:0031201(SNARE complex)|GO:0031629(synaptic ves…	ENSDART00000143020	TC420330	SNARE interactions in vesicular transport	dre04130
390	si:ch73-211l13.2 [Source:ZFIN;Acc:ZDB-GENE-110411-257] [ENSDART00000149061]	9.83526	9.69338	9.7697	7.97546	7.71095	7.57336	-2.01286	8.75969	-17.5199	9.18087e-06	7.64562e-05	3.85503	A_15_P499277	ENSDART00000149061		DR729880		Dr.114133			ENSDART00000149061	TC401232
401	Danio rerio spondin 2b, extracellular matrix protein (spon2b), mRNA [NM_131008]	4.90423	5.19674	5.31202	8.32857	8.37209	8.77529	3.35432	6.81482	19.9278	4.79042e-06	5.21184e-05	4.61558	A_15_P105254	NM_131008	spon2b	NM_131008		Dr.75777	30202	GO:0003674(molecular_function)|GO:0005578(proteinaceous extracellular matrix)	ENSDART00000010148	TC374777
403	Danio rerio tetratricopeptide repeat domain 38 (ttc38), mRNA [NM_001020699]	5.21889	5.21567	5.1716	3.76485	4.30713	3.72222	-1.27066	4.56673	-7.47463	0.000612578	0.001517	-1.09282	A_15_P106714	NM_001020699	ttc38	NM_001020699		Dr.77705	553728	GO:0005575(cellular_component)|GO:0008150(biological_process)	ENSDART00000061838	TC388412
405	Danio rerio secretory carrier membrane protein 3 (scamp3), mRNA [NM_001007345]	11.9062	11.9173	11.93	10.9101	10.939	11.1358	-0.922819	11.4564	-13.0928	3.95931e-05	0.000196466	2.13678	A_15_P755381	NM_001007345	scamp3	NM_001007345		Dr.16065	492473	GO:0003674(molecular_function)|GO:0015031(protein transport)|GO:0016020(membrane)|GO:0016021(integral to membrane)	ENSDART00000018973	TC369828
406	Danio rerio mRNA for Hoxd11 protein. [Y14543]	5.56997	5.77672	6.11592	4.00425	3.8549	2.92464	-2.22627	4.70773	-6.71222	0.0010164	0.00229776	-1.68785	A_15_P131626	Y14543	hoxd11a	Y14543		Dr.47548	30405	GO:0003677(DNA binding)|GO:0005634(nucleus)|GO:0006351(transcription, DNA-dependent)|GO:0006355(regulation of transcription, DNA-dependent)|GO:0007275(multicellular organismal development)|GO:0043565(sequence-specific DNA binding)
407	Danio rerio bcl2-associated X protein, a (baxa), mRNA [NM_131562]	13.8719	13.8733	13.8066	14.2504	14.2881	14.2767	0.421169	14.0611	10.967	9.53879e-05	0.000365082	1.09972	A_15_P100716	NM_131562	baxa	NM_131562		Dr.78968	58081	GO:0001836(release of cytochrome c from mitochondria)|GO:0005741(mitochondrial outer membrane)|GO:0008053(mitochondrial fusion)|GO:0008630(DNA damage response, signal transduction resulting in induction of apoptosis)|GO:0015267(channel activity)|GO:0016020(membrane)|GO:0016021(integral to membrane)|GO:0042803(protein homodimerization activity)|GO:0042981(regulation of apoptotic process)|GO:004306…	ENSDART00000011691	TC370603	p53 signaling pathway // Protein processing in endoplasmic reticulum // Apoptosis // AGE-RAGE signaling pathway in diabetic complications	dre04115 // dre04141 // dre04210 // dre04933
408	PREDICTED: Danio rerio wu:fi42e03, transcript variant 2 (wu:fi42e03), mRNA [XM_001340211]	11.0977	11.0303	11.1191	11.4868	11.4993	11.5934	0.444104	11.3044	8.98386	0.0002533	0.000761044	-0.052494	A_15_P475030	XM_001340211	wu:fi42e03	XM_001340211		Dr.141804	100002462			TC409695
409	Danio rerio limb bud and heart development (lbh), mRNA [NM_200520]	15.1106	15.077	15.0362	14.1498	14.2878	14.488	-0.766077	14.6916	-8.12182	0.000412153	0.00110735	-0.626295	A_15_P112771	NM_200520	lbh	NM_200520		Dr.108160	393492	GO:0001755(neural crest cell migration)|GO:0003674(molecular_function)|GO:0005634(nucleus)|GO:0005737(cytoplasm)|GO:0006351(transcription, DNA-dependent)|GO:0006355(regulation of transcription, DNA-dependent)|GO:0048703(embryonic viscerocranium morphogenesis)		TC374859
411	Danio rerio ATPase, H+ transporting V0 subunit e2 (atpv0e2), mRNA [NM_001172635]	11.5738	11.5865	11.5982	11.7901	11.8539	11.9928	0.292769	11.7325	4.72535	0.00492088	0.00876195	-3.52829	A_15_P121067	NM_001172635	atpv0e2	NM_001172635		Dr.78284	553767	GO:0015078(hydrogen ion transmembrane transporter activity)|GO:0015991(ATP hydrolysis coupled proton transport)|GO:0016020(membrane)|GO:0016021(integral to membrane)|GO:0033179(proton-transporting V-type ATPase, V0 domain)|GO:0046961(proton-transporting ATPase activity, rotational mechanism)	ENSDART00000082066	TC379980	Oxidative phosphorylation // Metabolic pathways // Phagosome	dre00190 // dre01100 // dre04145
412	Danio rerio zgc:174719 (zgc:174719), mRNA [NM_001114709]	6.75406	6.73538	6.60898	2.96037	2.39321	2.25896	-4.16196	4.61849	-21.1415	3.55133e-06	4.38077e-05	4.96422	A_15_P657803	NM_001114709	zgc:174719	NM_001114709		Dr.92511	100137112	GO:0003674(molecular_function)|GO:0005575(cellular_component)|GO:0008150(biological_process)	ENSDART00000160157	NP9846151
415	solute carrier family 41 (magnesium transporter), member 1 [Source:ZFIN;Acc:ZDB-GENE-030131-4700] [ENSDART00000102870]	4.70005	4.47718	3.58239	6.29534	6.14884	6.45351	2.04603	5.27622	6.52699	0.00115776	0.00255716	-1.84065	A_15_P180126	ENSDART00000102870	slc41a1	XM_002663821			325975	GO:0006812(cation transport)|GO:0008324(cation transmembrane transporter activity)|GO:0016020(membrane)|GO:0016021(integral to membrane)|GO:0043009(chordate embryonic development)|GO:0048793(pronephros development)	ENSDART00000102870	TC368603
416	Danio rerio ARP5 actin-related protein 5 homolog (actr5), mRNA [NM_213488]	12.4078	12.3887	12.3551	10.3554	10.4518	10.3754	-1.98965	11.389	-46.1455	6.68389e-08	6.16566e-06	9.43427	A_15_P117827	NM_213488	actr5	NM_213488		Dr.26688	406809	GO:0006281(DNA repair)|GO:0006355(regulation of transcription, DNA-dependent)|GO:0031011(Ino80 complex)	ENSDART00000170312	TC370655
417	Danio rerio UFM1-specific ligase 1 (ufl1), mRNA [NM_200606]	12.212	12.2877	12.2442	11.1691	11.3161	11.778	-0.826893	11.8345	-4.96961	0.00395735	0.00723991	-3.27565	A_15_P104467	NM_200606	ufl1	NM_200606		Dr.75387	393578	GO:0005737(cytoplasm)|GO:0005783(endoplasmic reticulum)|GO:0008766(UDP-N-acetylmuramoylalanyl-D-glutamyl-2,6-diaminopimelate-D-alanyl-D-alanine ligase activity)|GO:0016874(ligase activity)|GO:0018169(ribosomal S6-glutamic acid ligase activity)|GO:0032088(negative regulation of NF-kappaB transcription factor activity)|GO:0043773(coenzyme F420-0 gamma-glutamyl ligase activity)|GO:0043774(coenzyme F…		TC367967
434	Danio rerio HOP homeobox (hopx), mRNA [NM_198209]	10.3458	10.3054	10.3386	11.2571	11.4408	11.4418	1.04994	10.8549	16.4596	1.25743e-05	9.26371e-05	3.48618	A_15_P671166	NM_198209	hopx	NM_198209		Dr.117691	386589	GO:0003677(DNA binding)|GO:0005634(nucleus)|GO:0005737(cytoplasm)|GO:0006351(transcription, DNA-dependent)|GO:0006355(regulation of transcription, DNA-dependent)|GO:0006357(regulation of transcription from RNA polymerase II promoter)|GO:0007275(multicellular organismal development)|GO:0007507(heart development)	ENSDART00000125203	TC375957
436	low density lipoprotein receptor class A domain containing 4 [Source:HGNC Symbol;Acc:HGNC:1224] [ENSDART00000135706]	5.09552	5.13267	4.84054	4.33713	3.74185	4.15841	-0.943775	4.55102	-5.2831	0.00302462	0.00574558	-2.96315	A_15_P182506	ENSDART00000135706	si:ch211-105d11.1	XM_003200558			562665	GO:0016020(membrane)|GO:0016021(integral to membrane)	ENSDART00000135706	NP13325424
439	Danio rerio solute carrier family 25 (mitochondrial carrier; Graves disease autoantigen), member 16 (slc25a16), mRNA [NM_205549]	4.07807	3.76378	4.43668	5.68846	5.74579	5.81697	1.65757	4.92163	9.32014	0.00021186	0.000664114	0.158202	A_15_P109824	NM_205549	slc25a16	NM_205549		Dr.78884	324578	GO:0003735(structural constituent of ribosome)|GO:0005743(mitochondrial inner membrane)|GO:0006412(translation)|GO:0006810(transport)|GO:0016020(membrane)|GO:0016021(integral to membrane)|GO:0055085(transmembrane transport)	ENSDART00000079902	TC371640
441	si:ch73-195i19.3 [Source:ZFIN;Acc:ZDB-GENE-131127-583] [ENSDART00000154495]	4.57673	4.77409	4.58769	5.13551	4.93192	5.17636	0.435094	4.86372	4.67154	0.00516823	0.00914438	-3.58506	A_15_P501247	ENSDART00000154495	LOC100003996	XM_001343383			100003996		ENSDART00000154495	NP13318755	Glycosphingolipid biosynthesis - lacto and neolacto series // Metabolic pathways	dre00601 // dre01100
442	Danio rerio tyrosylprotein sulfotransferase-2 mRNA, complete cds. [AY263386]	12.346	12.3891	12.3729	11.8033	11.9166	11.8884	-0.499886	12.1194	-11.0958	9.00432e-05	0.000351122	1.16776	A_15_P664151	AY263386	tpst1l	AY263386		Dr.13043	393171	GO:0005794(Golgi apparatus)|GO:0006478(peptidyl-tyrosine sulfation)|GO:0008476(protein-tyrosine sulfotransferase activity)|GO:0016020(membrane)|GO:0016021(integral to membrane)|GO:0016740(transferase activity)
445	Danio rerio Ly1 antibody reactive homolog (mouse) (lyar), mRNA [NM_200679]	13.3673	13.3928	13.3351	12.1022	12.1842	12.6581	-1.05025	12.84	-6.68378	0.00103672	0.0023356	-1.71109	A_15_P443915	NM_200679	lyar	NM_200679		Dr.108126	393652	GO:0005575(cellular_component)	ENSDART00000166173	TC393084
449	Danio rerio mitochondrial ribosomal protein L40 (mrpl40), mRNA [NM_001004612]	11.9108	11.8961	11.8958	11.0113	11.0414	11.3206	-0.776442	11.5127	-8.37274	0.000356075	0.000987911	-0.45398	A_15_P107345	NM_001004612	mrpl40	NM_001004612		Dr.81210	447873	GO:0005761(mitochondrial ribosome)|GO:0008150(biological_process)	ENSDART00000063943	TC418614
451	Danio rerio ribosomal protein S5 (rps5), mRNA [NM_173232]	14.8884	14.861	14.8854	14.3565	14.2725	14.4696	-0.512074	14.6222	-8.525	0.000326448	0.000923631	-0.351596	A_15_P109726	NM_173232	rps5	NM_173232		Dr.1324	192297	GO:0000028(ribosomal small subunit assembly)|GO:0003723(RNA binding)|GO:0003729(mRNA binding)|GO:0003735(structural constituent of ribosome)|GO:0005840(ribosome)|GO:0006412(translation)|GO:0015935(small ribosomal subunit)|GO:0019843(rRNA binding)|GO:0022627(cytosolic small ribosomal subunit)|GO:0030529(ribonucleoprotein complex)	ENSDART00000146054	TC450216	Ribosome	dre03010
452	Danio rerio si:dkeyp-59a8.4 (si:dkeyp-59a8.4), mRNA [NM_001030171]	5.27797	5.37399	4.86546	7.07772	7.17296	7.22464	1.98597	6.16546	13.5522	3.33318e-05	0.000175231	2.33962	A_15_P162406	NM_001030171	si:dkeyp-59a8.4	NM_001030171		Dr.83563	562918	GO:0016020(membrane)|GO:0016021(integral to membrane)	ENSDART00000132241	TC418147
456	Danio rerio calreticulin 3b (calr3b), mRNA [NM_201465]	12.4032	12.4156	12.4007	13.2129	13.3717	13.2512	0.872092	12.8426	16.4629	1.25614e-05	9.25959e-05	3.48738	A_15_P482875	NM_201465	calr3b	NM_201465		Dr.105519	321315	GO:0005509(calcium ion binding)|GO:0005783(endoplasmic reticulum)|GO:0006457(protein folding)|GO:0051082(unfolded protein binding)	ENSDART00000158147	TC433874	Protein processing in endoplasmic reticulum // Phagosome	dre04141 // dre04145
457	Danio rerio zgc:101772 (zgc:101772), mRNA [NM_001004625]	5.4742	5.27366	5.41688	4.5255	3.96341	3.56672	-1.36971	4.7034	-5.40243	0.00273887	0.00528979	-2.84756	A_15_P102508	NM_001004625	zgc:101772	NM_001004625		Dr.37018	447886	GO:0008150(biological_process)|GO:0016020(membrane)|GO:0016021(integral to membrane)		TC378684
458	Danio rerio prostaglandin E receptor 4 (subtype EP4) b (ptger4b), mRNA [NM_001128367]	3.54907	3.17175	4.12636	6.08905	6.20925	5.80477	2.41863	4.82504	8.98253	0.000253483	0.000761243	-0.0533462	A_15_P146506	NM_001128367	ptger4b	NM_001128367		Dr.114977	100005416	GO:0004871(signal transducer activity)|GO:0004930(G-protein coupled receptor activity)|GO:0004955(prostaglandin receptor activity)|GO:0004957(prostaglandin E receptor activity)|GO:0007165(signal transduction)|GO:0007186(G-protein coupled receptor signaling pathway)|GO:0016020(membrane)|GO:0016021(integral to membrane)	ENSDART00000098010	TC373514	Neuroactive ligand-receptor interaction	dre04080
462	Danio rerio ankyrin repeat and FYVE domain containing 1 (ankfy1), mRNA [NM_001102672]	8.85968	8.87213	8.95097	9.7773	9.80094	9.53027	0.808579	9.29855	9.33935	0.000209747	0.000658503	0.170028	A_15_P737326	NM_001102672	ankfy1	NM_001102672		Dr.75411	568480	GO:0046872(metal ion binding)	ENSDART00000161765	TC398651
463	Danio rerio discs, large homolog 2 (Drosophila) (dlg2), mRNA [NM_001012378]	7.45074	7.40517	7.41562	6.28658	6.70533	6.8509	-0.809573	7.01906	-5.27862	0.00303602	0.0057659	-2.96754	A_15_P621122	NM_001012378	dlg2	NM_001012378		Dr.130482	497638	GO:0004385(guanylate kinase activity)|GO:0007268(synaptic transmission)|GO:0007399(nervous system development)|GO:0008328(ionotropic glutamate receptor complex)|GO:0010923(negative regulation of phosphatase activity)|GO:0014069(postsynaptic density)|GO:0016323(basolateral plasma membrane)|GO:0035255(ionotropic glutamate receptor binding)|GO:0043113(receptor clustering)|GO:0045197(establishment or…	ENSDART00000161761	TC455636	Tight junction	dre04530
465	WSC domain containing 1 [Source:HGNC Symbol;Acc:HGNC:29060] [ENSDART00000169136]	5.50092	4.97711	5.27588	3.03835	2.41146	2.31724	-2.66229	3.92016	-10.956	9.58579e-05	0.000366533	1.09392	A_15_P135311	ENSDART00000169136		XM_009291780					ENSDART00000169136	TC409328
466	Danio rerio arylsulfatase A (arsa), mRNA [NM_001013543]	8.05278	7.98001	7.94769	7.3961	7.49317	7.49172	-0.533161	7.72691	-10.5364	0.000116201	0.00042235	0.866833	A_15_P141201	NM_001013543	arsa	NM_001013543		Dr.91521	541416	GO:0003824(catalytic activity)|GO:0005575(cellular_component)|GO:0008152(metabolic process)|GO:0008484(sulfuric ester hydrolase activity)	ENSDART00000140193	TC370856	Sphingolipid metabolism // Lysosome	dre00600 // dre04142
467	Danio rerio component of oligomeric golgi complex 5 (cog5), mRNA [NM_001045144]	7.34613	7.43768	7.44626	7.66442	7.70654	7.6933	0.278064	7.54905	6.34199	0.00132261	0.00285996	-1.99671	A_15_P746911	NM_001045144	cog5	NM_001045144		Dr.114606	567886	GO:0006891(intra-Golgi vesicle-mediated transport)|GO:0017119(Golgi transport complex)	ENSDART00000150344	TC423034
471	Danio rerio mitochondrial ribosomal protein L57 (mrpl57), mRNA [NM_200775]	11.6897	11.6714	11.7015	8.99628	8.83147	9.18779	-2.68235	10.3464	-27.7436	8.93786e-07	2.0258e-05	6.55669	A_15_P735101	NM_200775	mrpl57	NM_200775		Dr.76553	393748	GO:0005739(mitochondrion)|GO:0005761(mitochondrial ribosome)|GO:0005840(ribosome)|GO:0030529(ribonucleoprotein complex)	ENSDART00000133402	TC399243
473	Danio rerio zgc:113054 (zgc:113054), mRNA [NM_001013450]	12.5501	12.4869	12.5083	12.7885	12.8026	12.7008	0.248863	12.6395	5.48067	0.00256858	0.00500752	-2.77273	A_15_P100330	NM_001013450	zgc:113054	NM_001013450		Dr.80042	541322	GO:0005575(cellular_component)|GO:0008152(metabolic process)|GO:0008171(O-methyltransferase activity)|GO:0016491(oxidoreductase activity)	ENSDART00000075521	TC423631
475	Danio rerio chaperonin containing TCP1, subunit 3 (gamma) (cct3), mRNA [NM_173250]	14.2555	14.2807	14.2145	12.7128	12.6689	12.8429	-1.50872	13.4959	-25.7854	1.29669e-06	2.51934e-05	6.12998	A_15_P100160	NM_173250	cct3	NM_173250		Dr.26749	192327	GO:0000166(nucleotide binding)|GO:0005524(ATP binding)|GO:0005737(cytoplasm)|GO:0006457(protein folding)|GO:0046671(negative regulation of retinal cell programmed cell death)|GO:0048048(embryonic eye morphogenesis)|GO:0051082(unfolded protein binding)	ENSDART00000003752	TC386435
476	Danio rerio solute carrier family 37 (glucose-6-phosphate transporter), member 4a (slc37a4a), mRNA [NM_214738]	4.79186	4.23923	4.22356	6.78832	6.69846	6.66358	2.29857	5.5675	13.4083	3.51575e-05	0.000181835	2.27679	A_15_P450740	NM_214738	slc37a4a	NM_214738		Dr.33015	406465	GO:0005215(transporter activity)|GO:0006810(transport)|GO:0006820(anion transport)|GO:0016020(membrane)|GO:0016021(integral to membrane)|GO:0022857(transmembrane transporter activity)|GO:0055085(transmembrane transport)	ENSDART00000133588	TC374188
478	Danio rerio solute carrier family 25, member 42 (slc25a42), mRNA [NM_001045453]	11.815	11.7916	11.7515	12.4695	12.4322	12.3736	0.639066	12.1056	14.7511	2.18072e-05	0.000132187	2.83913	A_15_P108208	NM_001045453	slc25a42	NM_001045453		Dr.91774	751743	GO:0003735(structural constituent of ribosome)|GO:0005347(ATP transmembrane transporter activity)|GO:0005739(mitochondrion)|GO:0005743(mitochondrial inner membrane)|GO:0006412(translation)|GO:0006810(transport)|GO:0015217(ADP transmembrane transporter activity)|GO:0015228(coenzyme A transmembrane transporter activity)|GO:0016020(membrane)|GO:0016021(integral to membrane)|GO:0043262(adenosine-diph…	ENSDART00000164086	TC372626
487	Danio rerio sap30-like (sap30l), mRNA [NM_214703]	12.6963	12.7058	12.6953	11.8123	11.8808	12.043	-0.787103	12.3056	-11.5234	7.46844e-05	0.000306707	1.38841	A_15_P181506	NM_214703	sap30l	NM_214703		Dr.75929	327079	GO:0003677(DNA binding)|GO:0005634(nucleus)|GO:0006351(transcription, DNA-dependent)|GO:0006355(regulation of transcription, DNA-dependent)|GO:0046872(metal ion binding)	ENSDART00000029763	TC382215
488	Danio rerio laminin, alpha 1 (lama1), mRNA [NM_001034986]	5.92323	6.1294	6.09524	8.20442	8.14309	8.2134	2.13768	7.11813	31.6461	4.57443e-07	1.44199e-05	7.31802	A_15_P140421	NM_001034986	lama1	NM_001034986		Dr.94156	569971	GO:0001568(blood vessel development)|GO:0001654(eye development)|GO:0001764(neuron migration)|GO:0002088(lens development in camera-type eye)|GO:0005102(receptor binding)|GO:0007155(cell adhesion)|GO:0007409(axonogenesis)|GO:0007411(axon guidance)|GO:0007420(brain development)|GO:0007634(optokinetic behavior)|GO:0008045(motor axon guidance)|GO:0030155(regulation of cell adhesion)|GO:0030334(regul…	ENSDART00000158456	TC365351	Focal adhesion // ECM-receptor interaction	dre04510 // dre04512
491	Danio rerio integrator complex subunit 3 (ints3), mRNA [NM_001044932]	10.1185	10.1238	10.1474	9.55058	9.54558	9.46516	-0.609462	9.82517	-14.9617	2.03107e-05	0.000126073	2.92276	A_15_P118233	NM_001044932	ints3	NM_001044932		Dr.15113	560575	GO:0005634(nucleus)|GO:0006281(DNA repair)|GO:0006974(response to DNA damage stimulus)|GO:0007093(mitotic cell cycle checkpoint)|GO:0010212(response to ionizing radiation)|GO:0070876(SOSS complex)	ENSDART00000067793	TC366781
492	Danio rerio zgc:55262 (zgc:55262), mRNA [NM_213459]	13.2872	13.2887	13.2924	14.0096	13.9953	13.6049	0.580515	13.5797	4.78001	0.00468351	0.00838653	-3.47103	A_15_P741801	NM_213459	zgc:55262	NM_213459		Dr.17116	406768	GO:0004198(calcium-dependent cysteine-type endopeptidase activity)|GO:0005509(calcium ion binding)|GO:0005622(intracellular)|GO:0006508(proteolysis)|GO:0008233(peptidase activity)|GO:0008234(cysteine-type peptidase activity)|GO:0016787(hydrolase activity)		TC366906	Protein processing in endoplasmic reticulum // Apoptosis	dre04141 // dre04210
494	Danio rerio forkhead box D1 like (foxd1l), mRNA [NM_212913]	7.2646	7.35676	7.41034	7.97326	7.90878	7.90542	0.585252	7.63653	11.0682	9.11572e-05	0.000354368	1.15325	A_15_P120516	NM_212913	foxd1	NM_212913		Dr.82970	405849	GO:0000981(sequence-specific DNA binding RNA polymerase II transcription factor activity)|GO:0003677(DNA binding)|GO:0003700(sequence-specific DNA binding transcription factor activity)|GO:0005634(nucleus)|GO:0006355(regulation of transcription, DNA-dependent)|GO:0009653(anatomical structure morphogenesis)|GO:0030154(cell differentiation)|GO:0043565(sequence-specific DNA binding)	ENSDART00000043341	TC371504
495	Danio rerio MAP/microtubule affinity-regulating kinase 3a (mark3a), mRNA [NM_199885]	10.4461	10.4421	10.4795	9.70688	9.78645	9.85372	-0.673523	10.1191	-13.4251	3.49381e-05	0.000181103	2.28417	A_15_P285106	NM_199885	mark3a	NM_199885		Dr.77067	334300	GO:0000166(nucleotide binding)|GO:0004672(protein kinase activity)|GO:0005524(ATP binding)|GO:0005575(cellular_component)|GO:0006468(protein phosphorylation)|GO:0016301(kinase activity)|GO:0016310(phosphorylation)|GO:0016740(transferase activity)	ENSDART00000087194	TC396230
496	Danio rerio Ets2 repressor factor (erf), mRNA [NM_001044927]	7.08305	7.10376	7.13592	7.66252	7.80944	7.55348	0.56757	7.39136	7.66409	0.000543859	0.00137818	-0.952807	A_15_P181726	NM_001044927	erf	NM_001044927		Dr.77646	560416	GO:0000981(sequence-specific DNA binding RNA polymerase II transcription factor activity)|GO:0003677(DNA binding)|GO:0003700(sequence-specific DNA binding transcription factor activity)|GO:0005634(nucleus)|GO:0006355(regulation of transcription, DNA-dependent)|GO:0006357(regulation of transcription from RNA polymerase II promoter)|GO:0030154(cell differentiation)|GO:0043565(sequence-specific DNA …	ENSDART00000092656	TC371113
499	Danio rerio calpain, small subunit 1 a (capns1a), mRNA [NM_001017899]	13.36	13.4876	13.4394	14.0542	14.0524	13.8544	0.557996	13.708	7.51013	0.000598953	0.0014902	-1.06636	A_15_P272096	NM_001017899	capns1a	NM_001017899		Dr.77412	550598	GO:0004198(calcium-dependent cysteine-type endopeptidase activity)|GO:0005509(calcium ion binding)|GO:0006508(proteolysis)	ENSDART00000131339	TC379618
521	Danio rerio conserved helix-loop-helix ubiquitous kinase (chuk), mRNA [NM_200317]	12.2797	12.2901	12.2997	13.1431	13.1564	13.1843	0.871414	12.7255	25.8103	1.29036e-06	2.51424e-05	6.13561	A_15_P509977	NM_200317	chuk	NM_200317		Dr.14012	393287	GO:0000166(nucleotide binding)|GO:0001757(somite specification)|GO:0004672(protein kinase activity)|GO:0004674(protein serine/threonine kinase activity)|GO:0005515(protein binding)|GO:0005524(ATP binding)|GO:0005634(nucleus)|GO:0005737(cytoplasm)|GO:0006468(protein phosphorylation)|GO:0007249(I-kappaB kinase/NF-kappaB cascade)|GO:0007252(I-kappaB phosphorylation)|GO:0007417(central nervous system…	ENSDART00000027428	TC368218	MAPK signaling pathway // FoxO signaling pathway // mTOR signaling pathway // Apoptosis // Toll-like receptor signaling pathway // NOD-like receptor signaling pathway // RIG-I-like receptor signaling pathway // Cytosolic DNA-sensing pathway // Adipocytokine signaling pathway // Herpes simplex infection	dre04010 // dre04068 // dre04150 // dre04210 // dre04620 // dre04621 // dre04622 // dre04623 // dre04920 // dre05168
522	Danio rerio family with sequence similarity 43, member B (fam43b), mRNA [NM_001004547]	7.41705	7.22636	7.22186	5.35074	5.16524	5.29405	-2.01842	6.27922	-24.8643	1.55988e-06	2.78776e-05	5.91722	A_15_P110712	NM_001004547	fam43b	NM_001004547		Dr.22793	447808	GO:0001944(vasculature development)|GO:0003674(molecular_function)|GO:0005575(cellular_component)	ENSDART00000102881	TC370275
525	zgc:113298 [Source:ZFIN;Acc:ZDB-GENE-050522-40] [ENSDART00000063421]	8.63237	8.67141	8.66183	5.91104	6.56301	6.37172	-2.37328	7.46856	-13.6153	3.25667e-05	0.000172799	2.36698	A_15_P142291	ENSDART00000063421	zgc:113298	BC095887		Dr.91175	553751	GO:0005102(receptor binding)|GO:0008150(biological_process)|GO:0009986(cell surface)|GO:0016020(membrane)|GO:0016021(integral to membrane)	ENSDART00000063421	TC380541
526	Danio rerio ST6 (alpha-N-acetyl-neuraminyl-2,3-beta-galactosyl-1,3)-N-acetylgalactosaminide alpha-2,6-sialyltransferase 1, tandem duplicate 2 (st6galnac1.2), mRNA [NM_001082934]	11.7531	11.75	11.7909	12.0607	12.1621	12.3982	0.442298	11.9858	4.67507	0.00515159	0.00911939	-3.58132	A_15_P621013	NM_001082934	st6galnac1.2	NM_001082934		Dr.83479	799868	GO:0001574(ganglioside biosynthetic process)|GO:0001665(alpha-N-acetylgalactosaminide alpha-2,6-sialyltransferase activity)|GO:0005794(Golgi apparatus)|GO:0006486(protein glycosylation)|GO:0008373(sialyltransferase activity)|GO:0009311(oligosaccharide metabolic process)|GO:0016020(membrane)|GO:0016021(integral to membrane)|GO:0016740(transferase activity)|GO:0016757(transferase activity, transfer…	ENSDART00000153370	TC416240
527	Danio rerio steroid 5 alpha-reductase 3 (srd5a3), mRNA [NM_001044939]	10.8309	10.7953	10.7184	11.1593	11.282	11.2493	0.448689	11.0059	8.31342	0.000368473	0.00101451	-0.494309	A_15_P115635	NM_001044939	srd5a3	NM_001044939		Dr.81044	560717	GO:0003865(3-oxo-5-alpha-steroid 4-dehydrogenase activity)|GO:0005737(cytoplasm)|GO:0005783(endoplasmic reticulum)|GO:0005789(endoplasmic reticulum membrane)|GO:0006486(protein glycosylation)|GO:0006488(dolichol-linked oligosaccharide biosynthetic process)|GO:0006629(lipid metabolic process)|GO:0016020(membrane)|GO:0016021(integral to membrane)|GO:0016095(polyprenol catabolic process)|GO:0016491(…	ENSDART00000063578	TC402926	Steroid hormone biosynthesis	dre00140
541	Danio rerio zgc:162358 (zgc:162358), mRNA [NM_001089571]	8.67076	8.78607	8.65595	7.4258	7.47012	7.42373	-1.26438	8.07207	-25.2864	1.43204e-06	2.6552e-05	6.01573	A_15_P621166	NM_001089571	zgc:162358	NM_001089571		Dr.159877	100038791	GO:0003676(nucleic acid binding)|GO:0008150(biological_process)|GO:0046872(metal ion binding)	ENSDART00000157880	TC369452
543	Danio rerio glutaminyl-peptide cyclotransferase-like a (qpctla), mRNA [NM_001044953]	9.50475	9.64964	9.68885	10.9304	10.8978	11.1096	1.36486	10.2968	16.5042	1.2404e-05	9.18396e-05	3.50218	A_15_P173326	NM_001044953	qpctla	NM_001044953		Dr.75278	561142	GO:0016020(membrane)|GO:0016021(integral to membrane)	ENSDART00000088247	TC398056
545	Danio rerio parathyroid hormone 2 receptor (pth2r), mRNA [NM_131377]	6.14214	6.18624	6.49834	7.01826	6.99301	7.15934	0.781298	6.66622	6.87327	0.000909755	0.00209775	-1.55771	A_15_P205491	NM_131377	pth2r	NM_131377		Dr.8136	30650	GO:0001653(peptide receptor activity)|GO:0004871(signal transducer activity)|GO:0004888(transmembrane signaling receptor activity)|GO:0004930(G-protein coupled receptor activity)|GO:0005886(plasma membrane)|GO:0006171(cAMP biosynthetic process)|GO:0007165(signal transduction)|GO:0007166(cell surface receptor signaling pathway)|GO:0007186(G-protein coupled receptor signaling pathway)|GO:0016020(me…	ENSDART00000158689	NP13227843	Neuroactive ligand-receptor interaction	dre04080
548	ankyrin repeat and BTB (POZ) domain containing 1 [Source:ZFIN;Acc:ZDB-GENE-141212-241] [ENSDART00000109581]	7.71022	7.77175	7.91611	8.41115	8.40384	8.31993	0.578948	8.08883	8.5547	0.000321014	0.000911986	-0.331812	A_15_P188831	ENSDART00000109581	abtb1	XM_003199051			100536189		ENSDART00000109581	TC427942
549	Danio rerio presenilin 1 (psen1), mRNA [NM_131024]	6.18032	6.01049	6.14481	5.65155	5.50775	5.78126	-0.465024	5.87936	-5.20906	0.00321942	0.00606578	-3.0358	A_15_P293511	NM_131024	psen1	NM_131024		Dr.75852	30221	GO:0000139(Golgi membrane)|GO:0001666(response to hypoxia)|GO:0001946(lymphangiogenesis)|GO:0004175(endopeptidase activity)|GO:0004190(aspartic-type endopeptidase activity)|GO:0005634(nucleus)|GO:0005739(mitochondrion)|GO:0005783(endoplasmic reticulum)|GO:0005789(endoplasmic reticulum membrane)|GO:0005794(Golgi apparatus)|GO:0005887(integral to plasma membrane)|GO:0006508(proteolysis)|GO:0006509(…	ENSDART00000150089	TC436968	Wnt signaling pathway // Notch signaling pathway	dre04310 // dre04330
551	Danio rerio ATPase, Na+/K+ transporting, alpha 1a polypeptide, tandem duplicate 1 (atp1a1a.1), mRNA [NM_131686]	16.2155	16.1517	16.2316	16.4239	16.3911	16.3811	0.199127	16.2991	4.98638	0.00389966	0.0071456	-3.2586	A_15_P153956	NM_131686	atp1a1a.1	NM_131686		Dr.75307	64612	GO:0000166(nucleotide binding)|GO:0003143(embryonic heart tube morphogenesis)|GO:0005391(sodium:potassium-exchanging ATPase activity)|GO:0005524(ATP binding)|GO:0005887(integral to plasma membrane)|GO:0006810(transport)|GO:0006811(ion transport)|GO:0006813(potassium ion transport)|GO:0006814(sodium ion transport)|GO:0006883(cellular sodium ion homeostasis)|GO:0007368(determination of left/right s…	ENSDART00000081047	TC366323	Cardiac muscle contraction // Adrenergic signaling in cardiomyocytes	dre04260 // dre04261
554	Danio rerio bromodomain-containing 2a, mRNA (cDNA clone IMAGE:3819897), partial cds. [BC045866]	13.8567	13.9366	13.9135	14.855	14.8959	14.7105	0.918226	14.3614	14.6772	2.2363e-05	0.000134267	2.80952	A_15_P656526	BC045866	brd2a	BC045866		Dr.75177	30445	GO:0002574(thrombocyte differentiation)|GO:0003674(molecular_function)|GO:0005575(cellular_component)
555	mitochondrial ribosomal protein L2 [Source:ZFIN;Acc:ZDB-GENE-050809-12] [ENSDART00000090644]	11.0572	11.0241	11.0877	10.515	10.5545	10.5889	-0.503555	10.8046	-12.5136	4.96029e-05	0.000229239	1.87107	A_15_P130186	ENSDART00000090644	mrpl2	XM_005173045			571648	GO:0002181(cytoplasmic translation)|GO:0003723(RNA binding)|GO:0003735(structural constituent of ribosome)|GO:0005622(intracellular)|GO:0005762(mitochondrial large ribosomal subunit)|GO:0005840(ribosome)|GO:0006412(translation)|GO:0015934(large ribosomal subunit)|GO:0016740(transferase activity)|GO:0032543(mitochondrial translation)	ENSDART00000090644	TC379322	Ribosome	dre03010
559	Danio rerio heat shock protein 90, beta (grp94), member 1 (hsp90b1), mRNA [NM_198210]	13.1226	13.1351	13.1167	13.3645	13.4909	13.4742	0.318421	13.284	6.71125	0.00101708	0.00229914	-1.68864	A_15_P152226	NM_198210	hsp90b1	NM_198210		Dr.76602	386590	GO:0001666(response to hypoxia)|GO:0005524(ATP binding)|GO:0006457(protein folding)|GO:0006950(response to stress)|GO:0035889(otolith tethering)|GO:0051082(unfolded protein binding)	ENSDART00000004879	TC414641	Protein processing in endoplasmic reticulum	dre04141
561	Danio rerio zinc finger, DHHC-type containing 17 (zdhhc17), mRNA [NM_001128382]	7.36726	7.43221	7.30056	8.75927	8.86959	8.60783	1.37889	8.05612	16.9346	1.08957e-05	8.52263e-05	3.65429	A_15_P565592	NM_001128382	zdhhc17	NM_001128382		Dr.91128	100148543	GO:0008270(zinc ion binding)|GO:0015095(magnesium ion transmembrane transporter activity)|GO:0016020(membrane)|GO:0016021(integral to membrane)|GO:0016409(palmitoyltransferase activity)|GO:0016740(transferase activity)|GO:0016746(transferase activity, transferring acyl groups)|GO:0019706(protein-cysteine S-palmitoleyltransferase activity)|GO:0046872(metal ion binding)	ENSDART00000103371	TC371028
565	Danio rerio cadherin 6 (cdh6), mRNA [NM_001013520]	4.09367	4.01974	3.33111	7.44257	6.14132	7.32569	3.15502	5.39235	7.3914	0.00064598	0.00158301	-1.15527	A_15_P647346	NM_001013520	cdh6	NM_001013520		Dr.132516	541393	GO:0005509(calcium ion binding)|GO:0005886(plasma membrane)|GO:0007155(cell adhesion)|GO:0007156(homophilic cell adhesion)|GO:0016020(membrane)|GO:0016021(integral to membrane)|GO:0048793(pronephros development)|GO:0060042(retina morphogenesis in camera-type eye)	ENSDART00000013638	TC365779
569	Danio rerio solute carrier family 35 (adenosine 3'-phospho 5'-phosphosulfate transporter), member B3 (slc35b3), mRNA [NM_001039995]	10.9958	10.914	10.9086	10.0525	10.0507	10.3139	-0.800414	10.5393	-9.17999	0.000228072	0.000702429	0.071231	A_15_P660706	NM_001039995	slc35b3	NM_001039995		Dr.151422	664769	GO:0003674(molecular_function)|GO:0006810(transport)|GO:0016020(membrane)|GO:0016021(integral to membrane)|GO:0055085(transmembrane transport)	ENSDART00000149025	TC371945
570	Danio rerio zgc:110626 (zgc:110626), mRNA [NM_001017889]	8.38001	8.15772	8.25177	7.55477	6.80376	7.21595	-1.07167	7.72733	-5.28506	0.00301966	0.00573883	-2.96124	A_15_P169331	NM_001017889	zgc:110626	NM_001017889		Dr.86376	550588	GO:0003674(molecular_function)|GO:0005575(cellular_component)|GO:0008150(biological_process)	ENSDART00000045598	TC372765
574	Danio rerio apoptosis inhibitor 5 (api5), mRNA [NM_199540]	11.8835	11.9234	11.9136	13.072	13.1284	12.9074	1.12908	12.4714	16.7385	1.15542e-05	8.8361e-05	3.58545	A_15_P136951	NM_199540	api5	NM_199540		Dr.20106	321676	GO:0005215(transporter activity)|GO:0005504(fatty acid binding)|GO:0006810(transport)|GO:0008289(lipid binding)|GO:0016020(membrane)|GO:0016021(integral to membrane)	ENSDART00000005913	TC442969
576	Danio rerio trafficking protein particle complex 5 (trappc5), mRNA [NM_001002482]	12.0142	12.0059	11.9396	13.0247	13.0392	13.0256	1.04323	12.5082	27.3742	9.5684e-07	2.10766e-05	6.4787	A_15_P721306	NM_001002482	trappc5	NM_001002482		Dr.76532	436755	GO:0005575(cellular_component)	ENSDART00000141144	TC392606
577	dermatan sulfate epimerase-like a [Source:ZFIN;Acc:ZDB-GENE-030131-7517] [ENSDART00000087687]	7.69297	7.6555	7.61798	6.87432	7.09161	7.0899	-0.636875	7.33705	-8.63838	0.000306272	0.000878118	-0.276397	A_15_P198761	ENSDART00000087687	dsela	XM_691410			568099	GO:0016020(membrane)|GO:0016021(integral to membrane)	ENSDART00000087687	TC398609
579	AGENCOURT_22422806 NIH_ZGC_9 Danio rerio cDNA clone IMAGE:7275138 5', mRNA sequence [CN510128]	3.22227	3.45046	3.31765	5.96372	5.78259	5.43051	2.39548	4.52787	15.598	1.64781e-05	0.000110475	3.16862	A_15_P492077	CN510128	vamp2	CN510128		Dr.116682	336281	GO:0000149(SNARE binding)|GO:0005484(SNAP receptor activity)|GO:0005886(plasma membrane)|GO:0006906(vesicle fusion)|GO:0016020(membrane)|GO:0016021(integral to membrane)|GO:0016192(vesicle-mediated transport)|GO:0031982(vesicle)|GO:0032154(cleavage furrow)			SNARE interactions in vesicular transport	dre04130
580	zgc:171497 [Source:ZFIN;Acc:ZDB-GENE-080220-58] [ENSDART00000164352]	2.16041	2.1838	2.3085	9.05881	8.86414	8.81779	6.69601	5.56558	80.5279	3.88763e-09	1.48933e-06	12.2183	A_15_P343715	ENSDART00000164352	zgc:171497	BC155070		Dr.145872	100141355	GO:0005102(receptor binding)|GO:0008150(biological_process)|GO:0009986(cell surface)|GO:0016020(membrane)|GO:0016021(integral to membrane)	ENSDART00000164352	TC381244
585	Danio rerio DCN1, defective in cullin neddylation 1, domain containing 4 (S. cerevisiae) (dcun1d4), mRNA [NM_001032366]	7.17753	6.97195	6.92806	7.46897	7.70994	7.4821	0.527826	7.28976	5.17388	0.0033171	0.00621774	-3.07057	A_15_P152936	NM_001032366	dcun1d4	NM_001032366		Dr.119674	556765	GO:0000151(ubiquitin ligase complex)|GO:0031624(ubiquitin conjugating enzyme binding)|GO:0032182(small conjugating protein binding)|GO:0045116(protein neddylation)|GO:0051443(positive regulation of ubiquitin-protein ligase activity)	ENSDART00000144933	NP1365243
586	Danio rerio coiled-coil domain containing 77 (ccdc77), mRNA [NM_001025478]	12.7078	12.6608	12.6788	12.8949	12.9624	12.8854	0.231735	12.7984	5.78479	0.0020143	0.0040688	-2.489	A_15_P140376	NM_001025478	ccdc77	NM_001025478		Dr.82288	555400	GO:0003674(molecular_function)|GO:0008150(biological_process)	ENSDART00000161090	TC384383
588	Danio rerio fibronectin 1a (fn1a), mRNA [NM_131520]	10.0711	10.1357	10.0859	10.2958	10.3657	10.3956	0.254793	10.2249	5.72378	0.00211326	0.00424438	-2.54502	A_15_P105143	NM_131520	fn1a	NM_131520		Dr.51894	100005469	GO:0001756(somitogenesis)|GO:0001757(somite specification)|GO:0002042(cell migration involved in sprouting angiogenesis)|GO:0002089(lens morphogenesis in camera-type eye)|GO:0003007(heart morphogenesis)|GO:0003128(heart field specification)|GO:0003146(heart jogging)|GO:0003319(cardioblast migration to the midline involved in heart rudiment formation)|GO:0005178(integrin binding)|GO:0005576(extrac…	ENSDART00000010521	TC407276	Focal adhesion // ECM-receptor interaction // Regulation of actin cytoskeleton // AGE-RAGE signaling pathway in diabetic complications	dre04510 // dre04512 // dre04810 // dre04933
603	Danio rerio DiGeorge syndrome critical region gene 14 (dgcr14), mRNA [NM_001089330]	10.0651	10.1932	10.1391	8.74722	8.91905	8.85749	-1.2912	9.48685	-20.2857	4.37783e-06	4.93783e-05	4.72059	A_15_P661021	NM_001089330	dgcr14	NM_001089330		Dr.78493	324123		ENSDART00000086335	TC368381
604	Danio rerio heparan sulfate (glucosamine) 3-O-sulfotransferase 3B1a (hs3st3b1a), transcript variant 1, mRNA [NM_001080569]	10.7108	10.6228	10.5967	9.20106	9.27171	9.5513	-1.30208	9.9924	-12.4871	5.01286e-05	0.000230947	1.85864	A_15_P171751	NM_001080569	hs3st3b1a	NM_001080569		Dr.86284	767708	GO:0001517(N-acetylglucosamine 6-O-sulfotransferase activity)|GO:0001537(N-acetylgalactosamine 4-O-sulfotransferase activity)|GO:0004394(heparan sulfate 2-O-sulfotransferase activity)|GO:0008146(sulfotransferase activity)|GO:0016020(membrane)|GO:0016021(integral to membrane)|GO:0016232(HNK-1 sulfotransferase activity)|GO:0016740(transferase activity)|GO:0017095(heparan sulfate 6-O-sulfotransferas…	ENSDART00000159420	NP13225086
606	Danio rerio uroplakin 1a (upk1a), mRNA [NM_001040242]	5.63405	5.41774	5.62216	6.23613	5.97558	6.4619	0.666554	5.89126	4.67926	0.00513185	0.00908988	-3.57688	A_15_P142836	NM_001040242	upk1a	NM_001040242		Dr.11816	678515	GO:0003674(molecular_function)|GO:0005887(integral to plasma membrane)|GO:0007166(cell surface receptor signaling pathway)|GO:0016020(membrane)|GO:0016021(integral to membrane)		TC368892
608	microtubule associated serine/threonine kinase 1b [Source:ZFIN;Acc:ZDB-GENE-131025-2] [ENSDART00000123809]	7.09389	7.08462	7.24291	6.01005	5.95692	5.59544	-1.28633	6.49731	-10.0682	0.000145273	0.000498055	0.603346	A_15_P500377	ENSDART00000123809	LOC796144	XM_001336411		Dr.114558	796144		ENSDART00000123809	NP13318094
609	c-Maf inducing protein [Source:ZFIN;Acc:ZDB-GENE-050419-50] [ENSDART00000091512]	8.0998	8.03988	8.14435	8.32797	8.40161	8.43689	0.294148	8.24175	5.85973	0.00190006	0.00387181	-2.42076	A_15_P168146	ENSDART00000091512	cmip	BI881169		Dr.155810	561893		ENSDART00000091512	TC407885
612	Danio rerio solute carrier family 35, member A4 (slc35a4), transcript variant 1, mRNA [NM_001256043]	7.47864	7.29802	7.39306	6.83844	6.45586	6.74149	-0.711315	7.03425	-6.13612	0.00153953	0.00324017	-2.17461	A_15_P674756	NM_001256043	slc35a4	NM_001256043		Dr.151537	777628	GO:0000139(Golgi membrane)|GO:0005351(sugar:hydrogen symporter activity)|GO:0005794(Golgi apparatus)|GO:0006810(transport)|GO:0008643(carbohydrate transport)|GO:0016020(membrane)|GO:0016021(integral to membrane)	ENSDART00000090196	TC387050
613	Danio rerio gamma-glutamyl hydrolase (LOC553228), mRNA [NM_001256222]	9.69655	9.69312	9.67343	7.58299	7.67639	8.11504	-1.89623	8.73959	-12.7623	4.49746e-05	0.000214015	1.98656	A_15_P155496	NM_001256222	LOC553228	NM_001256222		Dr.89588	553228		ENSDART00000162885	TC374229
615	Danio rerio survival motor neuron domain containing 1 (smndc1), mRNA [NM_212601]	13.4233	13.4671	13.4797	13.917	13.9246	13.9518	0.474384	13.6939	13.0859	3.96971e-05	0.000196781	2.13369	A_15_P622461	NM_212601	smndc1	NM_212601		Dr.75917	572679	GO:0003723(RNA binding)|GO:0005634(nucleus)|GO:0005681(spliceosomal complex)|GO:0005737(cytoplasm)|GO:0006397(mRNA processing)|GO:0008380(RNA splicing)|GO:0015030(Cajal body)|GO:0016607(nuclear speck)	ENSDART00000031547	TC442428	Spliceosome	dre03040
618	Danio rerio zona pellucida glycoprotein 2, tandem duplicate 3 (zp2.3), mRNA [NM_131828]	15.3017	15.236	15.2408	15.7222	15.7979	15.5538	0.431796	15.4754	5.86664	0.00188991	0.00385523	-2.41449	A_15_P106800	NM_131828	zp2.3	NM_131828		Dr.162076	114439	GO:0005576(extracellular region)|GO:0019012(virion)|GO:0019031(viral envelope)	ENSDART00000168735	TC418237
620	ankyrin repeat and IBR domain containing 1b [Source:ZFIN;Acc:ZDB-GENE-100920-6] [ENSDART00000131227]	8.42617	8.48749	8.56785	8.92047	8.86045	8.75012	0.349845	8.66876	5.35971	0.00283739	0.00544937	-2.88874	A_15_P597302	ENSDART00000131227	ankib1b	XM_009292183			561277	GO:0000151(ubiquitin ligase complex)|GO:0000209(protein polyubiquitination)|GO:0004842(ubiquitin-protein ligase activity)|GO:0005737(cytoplasm)|GO:0008270(zinc ion binding)|GO:0016567(protein ubiquitination)|GO:0031624(ubiquitin conjugating enzyme binding)|GO:0032436(positive regulation of proteasomal ubiquitin-dependent protein catabolic process)|GO:0042787(protein ubiquitination involved in ubi…	ENSDART00000131227	TC402158
622	si:dkey-152b24.7 [Source:ZFIN;Acc:ZDB-GENE-100921-77] [ENSDART00000159180]	7.17958	7.00733	7.13806	5.80849	5.68612	5.60517	-1.4084	6.40412	-18.436	7.09878e-06	6.58443e-05	4.15615	A_15_P761212	ENSDART00000159180		XM_001920124					ENSDART00000159180	NP13324327
623	Danio rerio zinc finger protein 598 (znf598), mRNA [NM_001033718]	12.4835	12.4529	12.499	12.1094	12.1551	12.1124	-0.352821	12.302	-9.73968	0.000170897	0.000563079	0.411682	A_15_P103156	NM_001033718	znf598	NM_001033718		Dr.78229	407728	GO:0008270(zinc ion binding)|GO:0046872(metal ion binding)	ENSDART00000074757	TC366504
625	Danio rerio tubulin tyrosine ligase-like family, member 6 (ttll6), mRNA [NM_001105524]	7.61012	7.75769	7.64707	9.80437	9.80937	9.65176	2.08354	8.7134	30.6278	5.40335e-07	1.57958e-05	7.12963	A_15_P166866	NM_001105524	ttll6	NM_001105524		Dr.129033	564075	GO:0000166(nucleotide binding)|GO:0003341(cilium movement)|GO:0005524(ATP binding)|GO:0005737(cytoplasm)|GO:0005856(cytoskeleton)|GO:0005874(microtubule)|GO:0005929(cilium)|GO:0006464(cellular protein modification process)|GO:0015631(tubulin binding)|GO:0016874(ligase activity)|GO:0018095(protein polyglutamylation)|GO:0030030(cell projection organization)|GO:0035082(axoneme assembly)|GO:0036064(c…	ENSDART00000066278	TC368493
626	Danio rerio Williams Beuren syndrome chromosome region 22 (wbscr22), mRNA [NM_001082879]	11.6895	11.7291	11.6324	11.4354	11.4427	11.4369	-0.245312	11.561	-6.09766	0.00158455	0.00331925	-2.20835	A_15_P760906	NM_001082879	wbscr22	NM_001082879		Dr.78969	572367	GO:0005575(cellular_component)|GO:0008152(metabolic process)|GO:0008168(methyltransferase activity)	ENSDART00000149980	TC375553
627	Danio rerio si:dkey-253d23.3 (si:dkey-253d23.3), mRNA [NM_001114485]	2.24712	2.26515	2.675	4.81564	3.90721	5.5295	2.35503	3.57327	5.42285	0.00269317	0.00521638	-2.82795	A_15_P730631	NM_001114485	si:dkey-253d23.3	NM_001114485		Dr.120073	100007836	GO:0005102(receptor binding)|GO:0009986(cell surface)|GO:0016020(membrane)|GO:0016021(integral to membrane)	ENSDART00000146864	TC371582
628	Danio rerio family with sequence similarity 168, member B (fam168b), mRNA [NM_001076569]	12.9262	12.8986	12.9866	13.4766	13.5139	13.5109	0.563291	13.2188	13.9173	2.91844e-05	0.000160366	2.49613	A_15_P513482	NM_001076569	fam168b	NM_001076569		Dr.76765	561051	GO:0003674(molecular_function)|GO:0005737(cytoplasm)|GO:0005886(plasma membrane)|GO:0008150(biological_process)|GO:0016020(membrane)|GO:0016021(integral to membrane)|GO:0030424(axon)|GO:0042995(cell projection)|GO:0048471(perinuclear region of cytoplasm)	ENSDART00000172712	TC391804
630	Danio rerio sema domain, transmembrane domain (TM), and cytoplasmic domain, (semaphorin) 6D (sema6d), mRNA [NM_212999]	12.8359	12.8272	12.8191	11.4058	11.602	11.9762	-1.16605	12.2444	-7.70402	0.000530559	0.00135111	-0.923667	A_15_P133501	NM_212999	sema6d	NM_212999		Dr.6935	406272	GO:0001755(neural crest cell migration)|GO:0005887(integral to plasma membrane)|GO:0016020(membrane)|GO:0016021(integral to membrane)|GO:0030215(semaphorin receptor binding)|GO:0030335(positive regulation of cell migration)|GO:0045499(chemorepellent activity)|GO:0048843(negative regulation of axon extension involved in axon guidance)|GO:0071526(semaphorin-plexin signaling pathway)	ENSDART00000170029	TC366403
631	Danio rerio CD209 molecule (cd209), mRNA [NM_001199373]	2.43103	2.24544	2.6493	6.88348	6.93586	6.46695	4.32017	4.60201	25.4305	1.39129e-06	2.60883e-05	6.04897	A_15_P159571	NM_001199373	cd209	NM_001199373		Dr.92832	100334918	GO:0002250(adaptive immune response)|GO:0002286(T cell activation involved in immune response)|GO:0002468(dendritic cell antigen processing and presentation)|GO:0009986(cell surface)|GO:0016020(membrane)|GO:0016021(integral to membrane)	ENSDART00000040733	NP1364697
633	Danio rerio guanine nucleotide binding protein (G protein), beta polypeptide 1a (gnb1a), mRNA [NM_212609]	11.7971	11.8517	11.8803	12.0737	12.1205	12.1222	0.262479	11.9742	6.43779	0.00123403	0.00269708	-1.91546	A_15_P755393	NM_212609	gnb1a	NM_212609		Dr.75526	322104	GO:0004871(signal transducer activity)|GO:0007165(signal transduction)|GO:0048920(posterior lateral line neuromast primordium migration)	ENSDART00000130104	TC428954	Phototransduction	dre04744
634	tumor protein p63 regulated 1-like [Source:ZFIN;Acc:ZDB-GENE-070531-2] [ENSDART00000098363]	5.63161	5.6908	5.05673	4.57334	4.27851	4.58688	-0.980132	4.96964	-4.84694	0.00441079	0.0079511	-3.4015	A_15_P102157	ENSDART00000098363	tprg1l	BC095797		Dr.15200	568867		ENSDART00000098363	TC376552
636	Danio rerio clone RK060A1D09 bA189K21.8 mRNA, complete cds. [AY394973]	5.11754	5.11876	5.24757	6.00286	6.27412	6.55329	1.11547	5.71902	7.48669	0.00060791	0.00150785	-1.08382	A_15_P104339	AY394973	dzank1	AY394973		Dr.25994	407652	GO:0008150(biological_process)|GO:0008270(zinc ion binding)
639	Danio rerio chemokine (C-X-C motif) receptor 3, tandem duplicate 3 (cxcr3.3), mRNA [NM_001144813]	4.88531	4.87916	4.66293	4.0506	4.32146	3.73985	-0.771827	4.42322	-4.67485	0.00515261	0.0091207	-3.58155	A_15_P203876	NM_001144813	cxcr3.3	NM_001144813		Dr.79952	799527	GO:0004930(G-protein coupled receptor activity)|GO:0007186(G-protein coupled receptor signaling pathway)|GO:0016020(membrane)|GO:0016021(integral to membrane)	ENSDART00000146611	TC390535
642	Danio rerio aftiphilin a (aftpha), mRNA [NM_001145561]	5.83201	5.6167	5.63122	6.27679	6.42112	6.42556	0.681177	6.0339	8.35895	0.000358912	0.000993899	-0.463331	A_15_P630386	NM_001145561	aftpha	NM_001145561		Dr.75297	556043	GO:0005737(cytoplasm)|GO:0030276(clathrin binding)|GO:0046907(intracellular transport)	ENSDART00000132727	TC403848
643	Danio rerio mitochondrial ribosomal protein S18A (mrps18a), mRNA [NM_001030114]	15.0224	15.0598	14.8776	14.1825	14.2391	14.1089	-0.809786	14.5817	-12.0403	6.00819e-05	0.000262294	1.64505	A_15_P107387	NM_001030114	mrps18a	NM_001030114		Dr.75742	558080	GO:0003735(structural constituent of ribosome)|GO:0005622(intracellular)|GO:0005763(mitochondrial small ribosomal subunit)|GO:0005840(ribosome)|GO:0006412(translation)	ENSDART00000028941	TC378418	Ribosome	dre03010
644	Danio rerio zgc:114037 (zgc:114037), mRNA [NM_001031826]	17.2689	17.3028	17.2822	17.7477	17.6862	17.5071	0.362358	17.4658	5.05121	0.0036857	0.00680494	-3.19306	A_15_P635261	NM_001031826	zgc:114037	NM_001031826		Dr.120888	606720	GO:0000790(nuclear chromatin)|GO:0003677(DNA binding)|GO:0006342(chromatin silencing)	ENSDART00000099859	NP13315715
646	serpin peptidase inhibitor, clade B (ovalbumin), member 14 [Source:ZFIN;Acc:ZDB-GENE-050506-148] [ENSDART00000148894]	4.8658	5.02591	4.47385	8.92674	8.84542	8.75821	4.05494	6.81599	26.2409	1.18629e-06	2.38809e-05	6.23224	A_15_P368580	ENSDART00000148894	serpinb14	BC160642		Dr.82062	569051	GO:0004867(serine-type endopeptidase inhibitor activity)|GO:0005615(extracellular space)	ENSDART00000148894	TC404302
647	Danio rerio SPO11 meiotic protein covalently bound to DSB (spo11), mRNA [NM_205682]	10.4824	10.3883	10.4027	8.1964	8.22924	8.31712	-2.1769	9.33604	-42.0197	1.07799e-07	7.46319e-06	8.92056	A_15_P107456	NM_205682	spo11	NM_205682		Dr.87390	402982	GO:0000737(DNA catabolic process, endonucleolytic)|GO:0003677(DNA binding)|GO:0003824(catalytic activity)|GO:0005524(ATP binding)|GO:0005694(chromosome)|GO:0006259(DNA metabolic process)	ENSDART00000005373	TC373062
650	Danio rerio septin 2 (sept2), mRNA [NM_001301360]	13.9732	13.9174	13.9519	14.6056	14.6269	14.6251	0.671724	14.2834	19.061	5.99833e-06	5.9423e-05	4.35308	A_15_P212011	NM_001301360	sept2	NM_001301360		Dr.77028	323457	GO:0000166(nucleotide binding)|GO:0005525(GTP binding)|GO:0007049(cell cycle)|GO:0051301(cell division)	ENSDART00000130603	TC370946
651	Rep: Hemoglobin subunit beta-2 - Danio rerio (Zebrafish) (Brachydanio rerio), partial (91%) [TC438078]	7.62898	7.60898	7.63219	8.07297	8.09372	7.94626	0.414265	7.83052	7.97172	0.000450694	0.00118776	-0.731588	A_15_P755296	TC438078		XM_009304093				GO:0005344(oxygen transporter activity)|GO:0005833(hemoglobin complex)|GO:0015671(oxygen transport)		TC438078
653	si:ch211-262i1.4 [Source:ZFIN;Acc:ZDB-GENE-140106-10] [ENSDART00000060226]	5.96389	5.53131	6.1056	7.03273	6.78073	7.12777	1.11348	6.42367	6.15634	0.00151647	0.00319887	-2.15694	A_15_P402080	ENSDART00000060226	si:ch211-262i1.4	XM_005155967			101884492		ENSDART00000060226	NP13321966
654	epithelial membrane protein 3 [Source:HGNC Symbol;Acc:HGNC:3335] [ENSDART00000052918]	8.17644	7.85501	7.95494	9.79693	9.7633	9.85451	1.80945	8.90019	19.5035	5.34129e-06	5.54619e-05	4.48857	A_15_P289016	ENSDART00000052918	si:dkey-264d12.4	XM_009306274			796607		ENSDART00000052918	TC391745
660	Danio rerio polymerase (DNA-directed), delta interacting protein 2 (poldip2), mRNA [NM_212714]	12.4747	12.4349	12.3851	12.191	12.2668	12.1884	-0.216148	12.3235	-4.78494	0.00466278	0.00835447	-3.46589	A_15_P623676	NM_212714	poldip2	NM_212714		Dr.78022	100000398	GO:0003677(DNA binding)	ENSDART00000145227	NP13226060
661	Danio rerio zgc:112271 (zgc:112271), mRNA [NM_001243171]	8.75866	8.82718	8.86401	6.38626	5.79781	6.74024	-2.50851	7.56236	-10.1717	0.000138163	0.000479484	0.662559	A_15_P155146	NM_001243171	zgc:112271	NM_001243171		Dr.77548	553698	GO:0005575(cellular_component)|GO:0008150(biological_process)	ENSDART00000164292	TC411614
663	Danio rerio SWI/SNF related, matrix associated, actin dependent regulator of chromatin, subfamily b, member 1b (smarcb1b), mRNA [NM_131448]	12.9937	12.9931	12.937	12.6457	12.7435	12.7127	-0.273952	12.8376	-6.24134	0.00142384	0.0030405	-2.08312	A_15_P105928	NM_131448	smarcb1b	NM_131448		Dr.3884	30731	GO:0000228(nuclear chromosome)|GO:0006338(chromatin remodeling)	ENSDART00000145454	TC386660
665	gamma-aminobutyric acid (GABA) A receptor, gamma 3 [Source:HGNC Symbol;Acc:HGNC:4088] [ENSDART00000022579]	8.23428	8.10297	8.01561	7.45429	7.55821	7.30536	-0.678335	7.77846	-7.41577	0.00063598	0.00156387	-1.13692	A_15_P544667	ENSDART00000022579		XM_009302568					ENSDART00000022579	NP13319341
666	Danio rerio kelch repeat and BTB (POZ) domain containing 8 (kbtbd8), mRNA [NM_001110030]	9.83421	9.78085	9.85625	10.2269	10.2044	10.3009	0.420291	10.0339	9.27086	0.000217401	0.00067692	0.127752	A_15_P331894	NM_001110030	kbtbd8	NM_001110030		Dr.74211	559966	GO:0004842(ubiquitin-protein ligase activity)|GO:0005737(cytoplasm)|GO:0005794(Golgi apparatus)|GO:0005819(spindle)|GO:0005856(cytoskeleton)|GO:0031463(Cul3-RING ubiquitin ligase complex)	ENSDART00000104072	TC370145
669	Danio rerio SWI/SNF related, matrix associated, actin dependent regulator of chromatin, subfamily a, member 5 (smarca5), mRNA [NM_001081629]	12.7135	12.8565	12.7792	13.2436	13.3759	13.3085	0.526271	13.0462	8.92832	0.000261036	0.000778189	-0.0879725	A_15_P723506	NM_001081629	smarca5	NM_001081629		Dr.76168	282615	GO:0003676(nucleic acid binding)|GO:0003677(DNA binding)|GO:0005524(ATP binding)|GO:0005634(nucleus)|GO:0006338(chromatin remodeling)|GO:0016589(NURF complex)|GO:0016818(hydrolase activity, acting on acid anhydrides, in phosphorus-containing anhydrides)|GO:0016887(ATPase activity)|GO:0031491(nucleosome binding)|GO:0043044(ATP-dependent chromatin remodeling)|GO:0060041(retina development in camera…	ENSDART00000123972	TC439684
696	Danio rerio ADP-ribosylation factor-like 5C (arl5c), mRNA [NM_200846]	11.9014	11.8293	11.8918	10.3756	10.6239	11.1149	-1.16936	11.2895	-5.97549	0.00173817	0.00358935	-2.31662	A_15_P721076	NM_200846	arl5c	NM_200846		Dr.85469	393819	GO:0000166(nucleotide binding)|GO:0005525(GTP binding)|GO:0005622(intracellular)|GO:0007264(small GTPase mediated signal transduction)	ENSDART00000016616	TC397472
697	Rep: Sodium/potassium/calcium exchanger 3 precursor (Na(+)/K(+)/Ca(2+)- exchange protein 3) (Solute carrier family 24 member 3). - Danio rerio, complete [TC382219]	5.33863	5.04295	5.11902	6.89542	7.11204	6.99456	1.83381	6.08377	18.1498	7.68213e-06	6.90194e-05	4.06375	A_15_P115987	TC382219		XM_680210				GO:0003674(molecular_function)|GO:0004623(phospholipase A2 activity)|GO:0005215(transporter activity)|GO:0005575(cellular_component)|GO:0005615(extracellular space)|GO:0005624(membrane fraction)|GO:0005625(soluble fraction)|GO:0005737(cytoplasm)|GO:0005792(microsome)|GO:0005886(plasma membrane)|GO:0005887(integral to plasma membrane)|GO:0006139(nucleobase-containing compound metabolic process)|GO…		TC382219
699	Danio rerio basic leucine zipper nuclear factor 1 (blzf1), mRNA [NM_001144803]	14.1379	14.1	14.0727	14.4548	14.5253	14.5313	0.400217	14.3037	9.56622	0.00018658	0.000601366	0.308097	A_15_P429185	NM_001144803	blzf1	NM_001144803		Dr.9166	114452	GO:0007030(Golgi organization)|GO:0043001(Golgi to plasma membrane protein transport)	ENSDART00000109415	TC399607
700	Danio rerio syndecan binding protein (syntenin) (sdcbp), mRNA [NM_214798]	8.33562	8.30137	8.2387	9.19662	9.30865	9.61624	1.08194	8.83287	9.16574	0.000229802	0.000706547	0.0623206	A_15_P106338	NM_214798	sdcbp	NM_214798		Dr.30872	407719	GO:0045545(syndecan binding)	ENSDART00000050077	TC375146
701	Danio rerio Niemann-Pick disease, type C2 (npc2), mRNA [NM_173224]	14.8796	14.9248	14.8915	16.1731	16.1974	16.1678	1.28081	15.539	36.8739	2.09888e-07	1.00497e-05	8.18986	A_15_P532677	NM_173224	npc2	NM_173224		Dr.4376	282673	GO:0005576(extracellular region)|GO:0005783(endoplasmic reticulum)|GO:0006629(lipid metabolic process)|GO:0008202(steroid metabolic process)|GO:0008203(cholesterol metabolic process)	ENSDART00000139875	TC447924	Lysosome	dre04142
702	Danio rerio doublecortin-like kinase 2a (dclk2a), transcript variant 1, mRNA [NM_001135121]	4.42025	4.1477	3.68184	5.62832	5.35077	5.42085	1.38338	4.77496	6.68892	0.00103302	0.00232886	-1.70689	A_15_P148181	NM_001135121	dclk2a	NM_001135121		Dr.85306	572548	GO:0000166(nucleotide binding)|GO:0004672(protein kinase activity)|GO:0004674(protein serine/threonine kinase activity)|GO:0005524(ATP binding)|GO:0005634(nucleus)|GO:0005737(cytoplasm)|GO:0006468(protein phosphorylation)|GO:0006972(hyperosmotic response)|GO:0008021(synaptic vesicle)|GO:0015630(microtubule cytoskeleton)|GO:0016301(kinase activity)|GO:0016310(phosphorylation)|GO:0016740(transferas…	ENSDART00000159684	NP9502009
703	Danio rerio calmodulin regulated spectrin-associated protein 1b (camsap1b), mRNA [NM_001100001]	10.1451	10.0941	10.1727	10.6709	10.7242	10.5926	0.525299	10.3999	10.392	0.000124362	0.000443841	0.786735	A_15_P257106	NM_001100001	camsap1b	NM_001100001		Dr.21663	561094	GO:0005516(calmodulin binding)|GO:0008017(microtubule binding)|GO:0030507(spectrin binding)|GO:0031175(neuron projection development)	ENSDART00000082776	TC365688
706	Danio rerio protein argonaute-3 (LOC567622), mRNA [NM_001302232]	8.21166	8.10999	8.04241	8.93506	8.80288	8.59142	0.655102	8.4489	6.32644	0.00133768	0.0028891	-2.00999	A_15_P196771	NM_001302232	LOC567622	NM_001302232			567622		ENSDART00000083777	NP13324394
707	Danio rerio jade family PHD finger 3 (jade3), mRNA [NM_201652]	13.8787	13.8619	13.8991	13.6418	13.6442	13.6018	-0.250616	13.7546	-7.12707	0.000767263	0.00182155	-1.35758	A_15_P211041	NM_201652	jade3	NM_201652		Dr.5024	322209	GO:0008270(zinc ion binding)|GO:0046872(metal ion binding)	ENSDART00000023163	TC400690
708	Danio rerio proteasome 26S subunit, non-ATPase 12 (psmd12), mRNA [NM_201578]	15.0902	15.1484	15.1676	14.7907	14.8269	14.5937	-0.398263	14.9362	-5.3574	0.00284284	0.0054595	-2.89097	A_15_P103099	NM_201578	psmd12	NM_201578		Dr.51730	321898	GO:0000502(proteasome complex)|GO:0005737(cytoplasm)|GO:0008541(proteasome regulatory particle, lid subcomplex)|GO:0031595(nuclear proteasome complex)|GO:0043161(proteasomal ubiquitin-dependent protein catabolic process)	ENSDART00000126186	TC417083	Proteasome	dre03050
711	Danio rerio protein serine kinase H1 (pskh1), mRNA [NM_001020710]	9.31868	9.34438	9.32159	8.16377	8.06426	8.23392	-1.17423	8.7411	-21.6386	3.15688e-06	4.12511e-05	5.10111	A_15_P545207	NM_001020710	pskh1	NM_001020710		Dr.79121	554840	GO:0000166(nucleotide binding)|GO:0004672(protein kinase activity)|GO:0004674(protein serine/threonine kinase activity)|GO:0005524(ATP binding)|GO:0005575(cellular_component)|GO:0006468(protein phosphorylation)|GO:0016301(kinase activity)|GO:0016310(phosphorylation)|GO:0016740(transferase activity)	ENSDART00000079253	NP13225153
714	Danio rerio TAF13 RNA polymerase II, TATA box binding protein (TBP)-associated factor (taf13), mRNA [NM_001004665]	4.61894	4.58712	4.77066	9.0978	9.06487	9.31717	4.50104	6.90943	49.083	4.87761e-08	5.52222e-06	9.76728	A_15_P100165	NM_001004665	taf13	NM_001004665		Dr.78526	324153	GO:0003677(DNA binding)|GO:0003712(transcription cofactor activity)|GO:0005669(transcription factor TFIID complex)|GO:0006357(regulation of transcription from RNA polymerase II promoter)|GO:0006366(transcription from RNA polymerase II promoter)|GO:0046982(protein heterodimerization activity)	ENSDART00000104334	TC385691	Basal transcription factors // Herpes simplex infection	dre03022 // dre05168
717	Danio rerio glutamate-cysteine ligase, catalytic subunit (gclc), mRNA [NM_199277]	8.79367	8.62896	8.72039	9.25625	9.26257	9.25546	0.543752	8.98622	10.3177	0.00012883	0.000455789	0.745089	A_15_P440970	NM_199277	gclc	NM_199277		Dr.80394	326857	GO:0000287(magnesium ion binding)|GO:0004357(glutamate-cysteine ligase activity)|GO:0006534(cysteine metabolic process)|GO:0006536(glutamate metabolic process)|GO:0006750(glutathione biosynthetic process)|GO:0006979(response to oxidative stress)|GO:0009408(response to heat)|GO:0009725(response to hormone stimulus)|GO:0016595(glutamate binding)|GO:0016874(ligase activity)|GO:0017109(glutamate-cyst…	ENSDART00000017148	TC438025	Cysteine and methionine metabolism // Glutathione metabolism // Metabolic pathways	dre00270 // dre00480 // dre01100
719	Danio rerio translocase of inner mitochondrial membrane 50 homolog (S. cerevisiae) (timm50), mRNA [NM_200665]	12.1835	12.1901	12.1748	11.5234	11.5101	11.2896	-0.741727	11.8119	-9.99288	0.000150721	0.000513166	0.55991	A_15_P173991	NM_200665	timm50	NM_200665		Dr.5208	393638	GO:0004721(phosphoprotein phosphatase activity)|GO:0004722(protein serine/threonine phosphatase activity)|GO:0004725(protein tyrosine phosphatase activity)|GO:0005739(mitochondrion)|GO:0005743(mitochondrial inner membrane)|GO:0005744(mitochondrial inner membrane presequence translocase complex)|GO:0006810(transport)|GO:0006915(apoptotic process)|GO:0007006(mitochondrial membrane organization)|GO:…	ENSDART00000048423	TC383671
720	Danio rerio ribosomal protein L7-like 1 (rpl7l1), mRNA [NM_199590]	14.0663	14.0359	14.0354	13.142	13.1584	13.3095	-0.842554	13.6246	-14.6583	2.25079e-05	0.000134952	2.80192	A_15_P173761	NM_199590	rpl7l1	NM_199590		Dr.76997	322251	GO:0000463(maturation of LSU-rRNA from tricistronic rRNA transcript (SSU-rRNA, 5.8S rRNA, LSU-rRNA))|GO:0002181(cytoplasmic translation)|GO:0003735(structural constituent of ribosome)|GO:0005840(ribosome)|GO:0022625(cytosolic large ribosomal subunit)|GO:0030529(ribonucleoprotein complex)	ENSDART00000062908	TC377492
722	Danio rerio BH3 interacting domain death agonist (bida), mRNA [NM_001079826]	13.3123	13.3691	13.4072	13.0783	12.9895	13.111	-0.303271	13.2112	-5.92213	0.0018107	0.00371681	-2.36444	A_15_P626331	NM_001079826	bida	NM_001079826		Dr.162190	559425	GO:0005737(cytoplasm)|GO:0043065(positive regulation of apoptotic process)|GO:0043280(positive regulation of cysteine-type endopeptidase activity involved in apoptotic process)	ENSDART00000151963	TC395416	p53 signaling pathway // Apoptosis	dre04115 // dre04210
723	Danio rerio angiogenic factor with G patch and FHA domains 1 (aggf1), mRNA [NM_001079982]	13.4293	13.3628	13.4129	13.6827	13.7016	13.7327	0.303972	13.5537	7.90972	0.00046785	0.00122278	-0.775582	A_15_P106102	NM_001079982	aggf1	NM_001079982		Dr.75501	559905	GO:0001525(angiogenesis)|GO:0001570(vasculogenesis)|GO:0003676(nucleic acid binding)|GO:0051897(positive regulation of protein kinase B signaling cascade)|GO:0060217(hemangioblast cell differentiation)|GO:0060841(venous blood vessel development)	ENSDART00000084380	TC425168
724	GTPase-activating Rap/Ran-GAP domain-like protein 3 [Source:UniProtKB/Swiss-Prot;Acc:A5PF44] [ENSDART00000162290]	9.24379	9.18955	9.27297	9.57819	9.67573	9.5057	0.351106	9.41099	6.05436	0.0016371	0.00341221	-2.24653	A_15_P531947	ENSDART00000162290	garnl3	BC155561		Dr.81652	560594		ENSDART00000162290	TC406183
726	Danio rerio eukaryotic translation initiation factor 1A, X-linked, a (eif1axa), mRNA [NM_001006082]	14.2605	14.2723	14.3023	13.7468	13.775	13.8896	-0.474568	14.0411	-9.28883	0.000215361	0.000672046	0.138872	A_15_P628701	NM_001006082	eif1axa	NM_001006082		Dr.84882	450062	GO:0003723(RNA binding)|GO:0003743(translation initiation factor activity)|GO:0006412(translation)|GO:0006413(translational initiation)	ENSDART00000066645	NP13225439
728	Danio rerio actin, beta 2 (actb2), mRNA [NM_181601]	12.8102	12.8345	12.8476	12.3504	12.1277	12.1817	-0.610809	12.5253	-8.9984	0.000251321	0.000756494	-0.0432441	A_15_P752586	NM_181601	actb2	NM_181601		Dr.152450	57935	GO:0000166(nucleotide binding)|GO:0005524(ATP binding)|GO:0005737(cytoplasm)|GO:0005856(cytoskeleton)|GO:0005886(plasma membrane)|GO:0005925(focal adhesion)	ENSDART00000132497	TC438059	Phagosome // Apoptosis // Focal adhesion // Adherens junction // Tight junction // Regulation of actin cytoskeleton // Salmonella infection	dre04145 // dre04210 // dre04510 // dre04520 // dre04530 // dre04810 // dre05132
730	Danio rerio heterogeneous nuclear ribonucleoprotein A/Ba (hnrnpaba), mRNA [NM_212587]	12.4801	12.3944	12.4166	13.0903	12.983	12.8471	0.543095	12.7019	7.40109	0.000641981	0.00157497	-1.14797	A_15_P102971	NM_212587	hnrnpaba	NM_212587		Dr.75877	321466	GO:0000166(nucleotide binding)|GO:0003676(nucleic acid binding)|GO:0019012(virion)|GO:0019013(viral nucleocapsid)|GO:0030529(ribonucleoprotein complex)	ENSDART00000149492	TC397546
732	Danio rerio ring finger protein 20, E3 ubiquitin protein ligase (rnf20), mRNA [NM_001256175]	12.8452	12.7987	12.8122	12.2566	12.3007	12.3935	-0.501752	12.5678	-10.1996	0.00013632	0.000474776	0.678407	A_15_P178861	NM_001256175	rnf20	NM_001256175		Dr.77903	402838	GO:0008270(zinc ion binding)|GO:0046872(metal ion binding)	ENSDART00000159691	TC382702
736	Danio rerio low density lipoprotein receptor b (ldlrb), mRNA [NM_200488]	11.8289	11.809	11.8782	11.4352	11.3333	11.5974	-0.383421	11.647	-4.97022	0.00395522	0.00723723	-3.27502	A_15_P669381	NM_200488	ldlrb	NM_200488		Dr.107346	393460	GO:0005509(calcium ion binding)|GO:0016020(membrane)|GO:0016021(integral to membrane)	ENSDART00000151899	TC371977
738	Danio rerio COX14 cytochrome c oxidase assembly factor (cox14), mRNA [NM_001302766]	10.5932	10.5328	10.5624	8.27343	7.92622	8.49159	-2.33241	9.39662	-15.5742	1.66052e-05	0.000110984	3.15959	A_15_P111061	NM_001302766	cox14	NM_001302766		Dr.120038	568423	GO:0016020(membrane)|GO:0016021(integral to membrane)	ENSDART00000143052	TC423927
740	Danio rerio si:dkey-10f21.4 (si:dkey-10f21.4), mRNA [NM_001114723]	11.4772	11.412	11.3726	12.9095	13.0465	13.0298	1.57467	12.2079	27.9138	8.66405e-07	1.99683e-05	6.59225	A_15_P622966	NM_001114723	si:dkey-10f21.4	NM_001114723		Dr.91935	100137126	GO:0016020(membrane)|GO:0016021(integral to membrane)	ENSDART00000109657	TC370313
750	Danio rerio cytochrome P450, family 2, subfamily AD, polypeptide 3 (cyp2ad3), mRNA [NM_001025554]	7.17711	7.06942	7.07667	5.3116	5.22722	5.60837	-1.72534	6.24507	-15.5002	1.70074e-05	0.000112658	3.13147	A_15_P184106	NM_001025554	cyp2ad3	NM_001025554		Dr.85615	569245	GO:0004497(monooxygenase activity)|GO:0005506(iron ion binding)|GO:0008392(arachidonic acid epoxygenase activity)|GO:0008395(steroid hydroxylase activity)|GO:0016491(oxidoreductase activity)|GO:0016705(oxidoreductase activity, acting on paired donors, with incorporation or reduction of molecular oxygen)|GO:0016712(oxidoreductase activity, acting on paired donors, with incorporation or reduction o…	ENSDART00000153444	TC371452
751	Danio rerio cytoplasmic FMR1 interacting protein 1 (cyfip1), mRNA [NM_212759]	12.2686	12.317	12.2211	11.5764	11.6532	11.6504	-0.642246	11.9478	-14.0381	2.79489e-05	0.00015567	2.54707	A_15_P185726	NM_212759	cyfip1	NM_212759		Dr.1164	336613	GO:0001726(ruffle)|GO:0003779(actin binding)|GO:0005737(cytoplasm)|GO:0007275(multicellular organismal development)|GO:0007399(nervous system development)|GO:0008360(regulation of cell shape)|GO:0030027(lamellipodium)|GO:0030032(lamellipodium assembly)|GO:0030154(cell differentiation)|GO:0031529(ruffle organization)|GO:0043005(neuron projection)|GO:0048471(perinuclear region of cytoplasm)|GO:0048…	ENSDART00000104233	TC372513	RNA transport // Regulation of actin cytoskeleton	dre03013 // dre04810
754	Danio rerio PWP1 homolog (S. cerevisiae) (pwp1), mRNA [NM_200292]	12.9776	13.0864	12.9873	12.089	12.0884	12.1948	-0.893047	12.5706	-16.5238	1.23302e-05	9.16267e-05	3.50918	A_15_P663281	NM_200292	pwp1	NM_200292		Dr.79178	393262	GO:0003674(molecular_function)|GO:0005575(cellular_component)|GO:0008150(biological_process)	ENSDART00000003790	TC370591
755	Rieske (Fe-S) domain containing [Source:HGNC Symbol;Acc:HGNC:29587] [ENSDART00000061792]	8.79408	8.89316	8.76514	7.01397	7.0983	7.83783	-1.50076	8.06708	-6.35712	0.00130814	0.00283319	-1.98382	A_15_P189736	ENSDART00000061792	LOC559859	XM_683247			559859		ENSDART00000061792	TC437300
759	Danio rerio dynactin 1a (dctn1a), mRNA [NM_001077212]	8.16836	8.17704	8.13253	7.19565	7.34703	7.46119	-0.824689	7.74697	-10.8579	0.000100207	0.000378808	1.04156	A_15_P133616	NM_001077212	dctn1a	NM_001077212		Dr.77671	407638	GO:0005869(dynactin complex)|GO:0010842(retina layer formation)|GO:0010970(microtubule-based transport)|GO:0040023(establishment of nucleus localization)|GO:0045176(apical protein localization)|GO:0045502(dynein binding)|GO:0048663(neuron fate commitment)|GO:0060042(retina morphogenesis in camera-type eye)|GO:0060219(camera-type eye photoreceptor cell differentiation)	ENSDART00000102795	TC366018
786	Danio rerio ribosomal protein L36A (rpl36a), mRNA [NM_001202510]	14.333	14.3312	14.2608	13.8974	13.9231	14.0255	-0.359646	14.1285	-7.003	0.000833351	0.00194959	-1.45467	A_15_P109799	NM_001202510	rpl36a	NM_001202510		Dr.76010	195819	GO:0003735(structural constituent of ribosome)|GO:0005622(intracellular)|GO:0005737(cytoplasm)|GO:0005840(ribosome)|GO:0006412(translation)|GO:0022625(cytosolic large ribosomal subunit)|GO:0030529(ribonucleoprotein complex)|GO:0043009(chordate embryonic development)|GO:0051726(regulation of cell cycle)	ENSDART00000080919	TC439921	Ribosome	dre03010
787	Danio rerio matrix-remodelling associated 8a (mxra8a), mRNA [NM_001080582]	6.36274	5.99608	6.33301	8.38001	8.40971	8.24829	2.11539	7.2883	18.0511	7.89644e-06	7.03122e-05	4.03154	A_15_P744196	NM_001080582	mxra8a	NM_001080582		Dr.110680	562784	GO:0003674(molecular_function)|GO:0008150(biological_process)|GO:0016020(membrane)|GO:0016021(integral to membrane)	ENSDART00000089713	TC366202
788	Danio rerio carbohydrate sulfotransferase 10 (chst10), mRNA [NM_001003779]	7.50051	7.47785	7.60651	6.77329	6.66013	6.93603	-0.738472	7.15906	-8.67749	0.000299656	0.000864892	-0.250653	A_15_P225606	NM_001003779	chst10	NM_001003779		Dr.11834	445322	GO:0000139(Golgi membrane)|GO:0001517(N-acetylglucosamine 6-O-sulfotransferase activity)|GO:0001537(N-acetylgalactosamine 4-O-sulfotransferase activity)|GO:0004394(heparan sulfate 2-O-sulfotransferase activity)|GO:0005794(Golgi apparatus)|GO:0005975(carbohydrate metabolic process)|GO:0008146(sulfotransferase activity)|GO:0016020(membrane)|GO:0016021(integral to membrane)|GO:0016051(carbohydrate b…	ENSDART00000133844	TC394417	Mannose type O-glycan biosynthesis // Metabolic pathways	dre00515 // dre01100
798	Danio rerio zgc:136471, mRNA (cDNA clone MGC:136471 IMAGE:7919859), complete cds. [BC116550]	13.7199	13.6944	13.7058	13.127	13.1879	13.3425	-0.487578	13.4629	-7.47262	0.00061336	0.00151815	-1.09432	A_15_P721111	BC116550	pold3	BC116550		Dr.29127	692256	GO:0005634(nucleus)|GO:0006260(DNA replication)		TC425336	Purine metabolism // Pyrimidine metabolism // Metabolic pathways // DNA replication // Base excision repair // Nucleotide excision repair // Mismatch repair // Homologous recombination	dre00230 // dre00240 // dre01100 // dre03030 // dre03410 // dre03420 // dre03430 // dre03440
800	Danio rerio porcupine homolog like (porcnl), mRNA [NM_199849]	13.4095	13.3225	13.4055	13.6914	13.6939	13.6757	0.307851	13.5331	7.57112	0.000576372	0.0014435	-1.02114	A_15_P121141	NM_199849	porcnl	NM_199849		Dr.80566	333999	GO:0003674(molecular_function)|GO:0008150(biological_process)|GO:0016020(membrane)|GO:0016021(integral to membrane)	ENSDART00000165640	TC370930	Wnt signaling pathway	dre04310
801	Danio rerio synaptotagmin binding, cytoplasmic RNA interacting protein (syncrip), mRNA [NM_214696]	14.8773	14.8571	14.8834	15.4342	15.4328	15.2752	0.508155	15.1267	8.94901	0.000258122	0.000771547	-0.074734	A_15_P748376	NM_214696	syncrip	NM_214696		Dr.75407	326663	GO:0000166(nucleotide binding)|GO:0003676(nucleic acid binding)	ENSDART00000152655	TC412744
803	cell division cycle 42, like [Source:ZFIN;Acc:ZDB-GENE-030131-6069] [ENSDART00000058737]	11.611	11.6479	11.6762	12.2145	12.3065	12.1988	0.594883	11.9425	12.8038	4.42531e-05	0.000212007	2.00562	A_15_P206392	ENSDART00000058737	cdc42l	BC048035		Dr.1474	793158	GO:0000166(nucleotide binding)|GO:0005525(GTP binding)|GO:0005622(intracellular)|GO:0007049(cell cycle)|GO:0007264(small GTPase mediated signal transduction)|GO:0016020(membrane)|GO:0051301(cell division)	ENSDART00000058737	TC409111	MAPK signaling pathway // Endocytosis // VEGF signaling pathway // Focal adhesion // Adherens junction // Tight junction // Regulation of actin cytoskeleton // GnRH signaling pathway // AGE-RAGE signaling pathway in diabetic complications // Salmonella infection	dre04010 // dre04144 // dre04370 // dre04510 // dre04520 // dre04530 // dre04810 // dre04912 // dre04933 // dre05132
809	Danio rerio late endosomal/lysosomal adaptor, MAPK and MTOR activator 2 (lamtor2), mRNA [NM_001003549]	10.77	10.9072	10.8314	10.563	10.5795	10.4839	-0.29408	10.6892	-5.4533	0.0026267	0.00510639	-2.79882	A_15_P196581	NM_001003549	lamtor2	NM_001003549		Dr.85079	445155	GO:0005085(guanyl-nucleotide exchange factor activity)|GO:0005764(lysosome)|GO:0005765(lysosomal membrane)|GO:0005768(endosome)|GO:0005770(late endosome)|GO:0016020(membrane)|GO:0016049(cell growth)|GO:0032008(positive regulation of TOR signaling cascade)|GO:0032947(protein complex scaffold)|GO:0034613(cellular protein localization)|GO:0071230(cellular response to amino acid stimulus)|GO:0071986(…	ENSDART00000058325	TC405207	mTOR signaling pathway	dre04150
812	GRAM domain containing 1A [Source:ZFIN;Acc:ZDB-GENE-060503-688] [ENSDART00000111956]	8.24507	8.20981	8.30915	7.81413	7.69025	7.63326	-0.54213	7.98361	-8.69366	0.000296972	0.000858438	-0.240045	A_15_P271351	ENSDART00000111956	gramd1a	XM_678684			555994	GO:0016020(membrane)|GO:0016021(integral to membrane)	ENSDART00000111956	TC372314
814	Danio rerio splicing factor 3b, subunit 3 (sf3b3), mRNA [NM_213503]	10.769	10.8187	10.8432	13.2149	13.28	13.2463	2.43676	12.0287	60.0399	1.7429e-08	3.20645e-06	10.818	A_15_P175806	NM_213503	sf3b3	NM_213503		Dr.76176	406824	GO:0000398(nuclear mRNA splicing, via spliceosome)|GO:0003676(nucleic acid binding)|GO:0003723(RNA binding)|GO:0005634(nucleus)|GO:0005681(spliceosomal complex)|GO:0006397(mRNA processing)|GO:0008380(RNA splicing)	ENSDART00000159274	TC395497	Spliceosome	dre03040
815	Danio rerio protein-O-mannose kinase (pomk), mRNA [NM_001007414]	7.92989	8.0391	7.94929	6.76034	6.49818	7.38903	-1.09025	7.42764	-4.58589	0.00559231	0.00978256	-3.67626	A_15_P417680	NM_001007414	pomk	NM_001007414		Dr.3907	492773	GO:0000166(nucleotide binding)|GO:0004672(protein kinase activity)|GO:0005524(ATP binding)|GO:0005783(endoplasmic reticulum)|GO:0005789(endoplasmic reticulum membrane)|GO:0006468(protein phosphorylation)|GO:0006493(protein O-linked glycosylation)|GO:0016020(membrane)|GO:0016021(integral to membrane)|GO:0016301(kinase activity)|GO:0016310(phosphorylation)|GO:0016740(transferase activity)|GO:001677…	ENSDART00000122695	TC411897	Mannose type O-glycan biosynthesis // Metabolic pathways	dre00515 // dre01100
817	Danio rerio si:ch211-125a15.1 (si:ch211-125a15.1), mRNA [NM_001030090]	10.2729	10.2239	10.2739	10.7588	10.7414	10.6817	0.470395	10.4921	11.6216	7.16108e-05	0.000297926	1.43799	A_15_P287111	NM_001030090	si:ch211-125a15.1	NM_001030090		Dr.85477	555715		ENSDART00000148155	TC449631
821	Danio rerio dual specificity phosphatase 22b (dusp22b), mRNA [NM_001017742]	11.5694	11.5127	11.5325	9.19732	9.34256	10.2553	-1.9398	10.5683	-6.57799	0.00111665	0.00248421	-1.79823	A_15_P198181	NM_001017742	dusp22b	NM_001017742		Dr.82240	100002272	GO:0004721(phosphoprotein phosphatase activity)|GO:0004725(protein tyrosine phosphatase activity)|GO:0005634(nucleus)|GO:0005737(cytoplasm)|GO:0006470(protein dephosphorylation)|GO:0007179(transforming growth factor beta receptor signaling pathway)|GO:0008138(protein tyrosine/serine/threonine phosphatase activity)|GO:0016311(dephosphorylation)|GO:0016787(hydrolase activity)|GO:0016791(phosphatase…	ENSDART00000058289	NP13225854
826	Danio rerio hydroxy-delta-5-steroid dehydrogenase, 3 beta- and steroid delta-isomerase 1, mRNA (cDNA clone MGC:122972 IMAGE:7223035), complete cds. [BC108022]	8.97887	8.86631	8.96463	7.29173	7.19673	7.34643	-1.6583	8.10745	-28.1377	8.31913e-07	1.97159e-05	6.63867	A_15_P665001	BC108022	hsd3b2	BC108022		Dr.119436	373131	GO:0003854(3-beta-hydroxy-delta5-steroid dehydrogenase activity)|GO:0006694(steroid biosynthetic process)|GO:0016491(oxidoreductase activity)|GO:0016616(oxidoreductase activity, acting on the CH-OH group of donors, NAD or NADP as acceptor)|GO:0016853(isomerase activity)|GO:0048598(embryonic morphogenesis)|GO:0055114(oxidation-reduction process)			Steroid hormone biosynthesis // Metabolic pathways	dre00140 // dre01100
827	Danio rerio ring finger protein 32 (rnf32), mRNA [NM_001077256]	6.61234	6.64341	6.51157	4.71336	5.05018	5.31878	-1.56166	5.80827	-9.64345	0.000179395	0.000584048	0.354423	A_15_P728401	NM_001077256	rnf32	NM_001077256		Dr.86932	768120	GO:0008270(zinc ion binding)|GO:0046872(metal ion binding)	ENSDART00000084179	TC402475
830	Danio rerio synuclein, gamma b (breast cancer-specific protein 1) (sncgb), mRNA [NM_001020652]	4.09274	4.52801	4.41039	3.37651	2.35305	2.23046	-1.69037	3.49853	-4.93265	0.00408801	0.00743967	-3.31335	A_15_P587192	NM_001020652	sncgb	NM_001020652		Dr.82841	553679	GO:0003674(molecular_function)|GO:0008345(larval locomotory behavior)|GO:0071542(dopaminergic neuron differentiation)	ENSDART00000165979	TC398610
832	Danio rerio outer dense fiber of sperm tails 2b (odf2b), mRNA [NM_001123232]	12.21	12.1965	12.2146	8.85487	9.31962	9.29068	-3.05198	10.681	-22.3222	2.69641e-06	3.77211e-05	5.28418	A_15_P220336	NM_001123232	odf2b	NM_001123232		Dr.105602	449859	GO:0003674(molecular_function)|GO:0005575(cellular_component)|GO:0008150(biological_process)	ENSDART00000077361	TC411224
833	Danio rerio prickle homolog 1a (prickle1a), mRNA [NM_183342]	8.62532	8.66776	8.61408	9.14258	9.1674	9.18586	0.529559	8.9005	14.5188	2.36125e-05	0.000139723	2.74554	A_15_P102433	NM_183342	prickle1a	NM_183342		Dr.24985	368249	GO:0000132(establishment of mitotic spindle orientation)|GO:0001764(neuron migration)|GO:0001947(heart looping)|GO:0003407(neural retina development)|GO:0005515(protein binding)|GO:0005622(intracellular)|GO:0008270(zinc ion binding)|GO:0016055(Wnt receptor signaling pathway)|GO:0021535(cell migration in hindbrain)|GO:0031175(neuron projection development)|GO:0035622(intrahepatic bile duct develop…		TC367603	Wnt signaling pathway	dre04310
837	PREDICTED: Danio rerio si:dkey-40c23.2 (si:dkey-40c23.2), transcript variant X1, mRNA [XM_002663682]	7.4192	7.40407	7.37239	8.04371	8.10782	8.09445	0.68344	7.74027	17.9768	8.06261e-06	7.12077e-05	4.00716	A_15_P264036	ENSDART00000154583	si:dkey-40c23.2	XM_002663682			334026	GO:0008270(zinc ion binding)|GO:0046872(metal ion binding)	ENSDART00000154583		Notch signaling pathway	dre04330
838	zinc finger protein 236 [Source:ZFIN;Acc:ZDB-GENE-041111-195] [ENSDART00000149720]	8.04902	7.94823	7.98477	8.68042	8.80437	8.6797	0.727487	8.35775	13.2378	3.74756e-05	0.000189756	2.20155	A_15_P350305	ENSDART00000149720		CK689748		Dr.152322			ENSDART00000149720	TC417012
839	SHC (Src homology 2 domain containing) transforming protein 1 [Source:ZFIN;Acc:ZDB-GENE-030131-2538] [ENSDART00000147609]	8.81843	8.9257	8.79582	8.14572	8.17484	8.47959	-0.579934	8.55668	-5.48772	0.00255386	0.0049848	-2.76603	A_15_P516547	ENSDART00000147609	shc1	CT701037		Dr.77917	323818	GO:0001525(angiogenesis)|GO:0005886(plasma membrane)|GO:0007165(signal transduction)|GO:0007169(transmembrane receptor protein tyrosine kinase signaling pathway)|GO:0030971(receptor tyrosine kinase binding)|GO:0035556(intracellular signal transduction)	ENSDART00000147609	TC417893	ErbB signaling pathway // Focal adhesion // Insulin signaling pathway	dre04012 // dre04510 // dre04910
842	Danio rerio calcium activated nucleotidase 1a (cant1a), mRNA [NM_214743]	10.2239	10.3024	10.2987	11.2082	11.4236	11.2942	1.03368	10.7918	15.2836	1.82523e-05	0.000118073	3.04842	A_15_P117939	NM_214743	cant1a	NM_214743		Dr.79734	406558	GO:0004382(guanosine-diphosphatase activity)|GO:0005509(calcium ion binding)|GO:0016020(membrane)|GO:0016021(integral to membrane)|GO:0016462(pyrophosphatase activity)|GO:0030166(proteoglycan biosynthetic process)|GO:0045134(uridine-diphosphatase activity)	ENSDART00000013376	TC370968	Purine metabolism // Pyrimidine metabolism	dre00230 // dre00240
859	Danio rerio ring finger and FYVE-like domain containing E3 ubiquitin protein ligase (rffl), mRNA [NM_212896]	10.3501	10.388	10.3697	9.59256	9.74293	9.95559	-0.605565	10.0665	-6.1282	0.00154869	0.00325564	-2.18155	A_15_P239796	NM_212896	rffl	NM_212896		Dr.86893	405832	GO:0008270(zinc ion binding)|GO:0046872(metal ion binding)	ENSDART00000155254	TC417026
865	protein associated with topoisomerase II homolog 2 (yeast) [Source:HGNC Symbol;Acc:HGNC:33630] [ENSDART00000124799]	14.591	14.5572	14.5416	14.1017	14.1625	14.3277	-0.366024	14.3803	-5.32159	0.0029288	0.0055989	-2.92567	A_15_P696421	ENSDART00000124799	si:ch211-103b1.2	XM_678169			556271	GO:0000290(deadenylation-dependent decapping of nuclear-transcribed mRNA)|GO:0000932(cytoplasmic mRNA processing body)|GO:0003723(RNA binding)|GO:0033962(cytoplasmic mRNA processing body assembly)	ENSDART00000124799	TC387128	RNA degradation	dre03018
866	Danio rerio phosphatase and actin regulator 3b (phactr3b), mRNA [NM_001020537]	6.39101	6.58363	6.54863	5.84014	5.47208	5.40372	-0.935776	6.03987	-6.95443	0.00086104	0.00200343	-1.49307	A_15_P172071	NM_001020537	phactr3b	NM_001020537		Dr.133595	553558	GO:0003779(actin binding)|GO:0005575(cellular_component)|GO:0008150(biological_process)|GO:0008157(protein phosphatase 1 binding)|GO:0008599(protein phosphatase type 1 regulator activity)	ENSDART00000155269	TC382314
867	Danio rerio family with sequence similarity 76, member B (fam76b), mRNA [NM_199932]	15.1995	15.1645	15.1513	15.432	15.5148	15.4522	0.294577	15.319	7.26116	0.000702666	0.00169476	-1.25419	A_15_P106686	NM_199932	fam76b	NM_199932		Dr.75193	335015	GO:0004175(endopeptidase activity)|GO:0005634(nucleus)|GO:0016926(protein desumoylation)|GO:0016929(SUMO-specific protease activity)	ENSDART00000024815	TC441903
877	Danio rerio GTP binding protein 4 (gtpbp4), mRNA [NM_199851]	12.4659	12.4033	12.4488	10.4388	10.4839	11.0495	-1.78196	11.5484	-10.0458	0.000146867	0.000502726	0.59047	A_15_P280171	NM_199851	gtpbp4	NM_199851		Dr.77165	334050	GO:0005525(GTP binding)|GO:0005634(nucleus)|GO:0005730(nucleolus)|GO:0042254(ribosome biogenesis)	ENSDART00000026339	TC440188	Ribosome biogenesis in eukaryotes	dre03008
878	Danio rerio proteasome 26S subunit, non-ATPase 13 (psmd13), mRNA [NM_200948]	13.3228	13.3	13.3191	12.3291	12.2511	12.5553	-0.93546	12.8462	-10.7691	0.000104349	0.00039025	0.993775	A_15_P633056	NM_200948	psmd13	NM_200948		Dr.25959	393922	GO:0000502(proteasome complex)|GO:0003674(molecular_function)|GO:0030097(hemopoiesis)	ENSDART00000104576	TC435344	Proteasome	dre03050
879	Rep: Forkhead box protein N2 (Human T-cell leukemia virus enhancer factor). - Takifugu rubripes, partial (40%) [TC439506]	2.24976	2.26928	2.44163	5.30322	5.51644	4.37032	2.7431	3.69177	8.64164	0.000305715	0.000876936	-0.274248	A_15_P706561	TC439506								TC439506
880	G protein-coupled receptor 148 [Source:HGNC Symbol;Acc:HGNC:23623] [ENSDART00000084145]	6.08435	6.23605	6.1398	7.36267	7.25837	7.15803	1.10629	6.70654	15.2487	1.84633e-05	0.000118795	3.03491	A_15_P199301	ENSDART00000084145	LOC101885431	XM_009298824			101885431		ENSDART00000084145	TC392860
883	Danio rerio solute carrier family 37 (glucose-6-phosphate transporter), member 2 (slc37a2), mRNA [NM_213014]	11.8673	11.7331	11.746	12.5115	12.4756	12.4048	0.681857	12.123	12.0608	5.9576e-05	0.000260658	1.65502	A_15_P676026	NM_213014	slc37a2	NM_213014		Dr.151164	406287	GO:0005215(transporter activity)|GO:0006810(transport)|GO:0006820(anion transport)|GO:0008643(carbohydrate transport)|GO:0016020(membrane)|GO:0016021(integral to membrane)|GO:0022857(transmembrane transporter activity)|GO:0055085(transmembrane transport)	ENSDART00000038602	TC402933
888	ligand dependent nuclear receptor interacting factor 1 [Source:HGNC Symbol;Acc:HGNC:30299] [ENSDART00000101616]	6.2957	6.05219	6.23814	4.91045	4.71521	4.60793	-1.45081	5.46994	-13.6161	3.2557e-05	0.000172799	2.36733	A_15_P220186	ENSDART00000101616	si:ch211-261n11.5	CT651166		Dr.116060	560890	GO:0006355(regulation of transcription, DNA-dependent)|GO:0042974(retinoic acid receptor binding)	ENSDART00000101616	TC381575
891	polypyrimidine tract binding protein 3 [Source:ZFIN;Acc:ZDB-GENE-091116-1] [ENSDART00000146727]	10.8397	10.89	10.8651	11.2453	11.2123	11.2036	0.355483	11.0427	9.89707	0.000158004	0.000531682	0.504228	A_15_P671816	ENSDART00000146727	ptbp3	XM_009305172			798982	GO:0000166(nucleotide binding)|GO:0003676(nucleic acid binding)|GO:0003723(RNA binding)|GO:0005634(nucleus)|GO:0006397(mRNA processing)	ENSDART00000146727	TC382611
892	Danio rerio acid phosphatase 5a, tartrate resistant (acp5a), mRNA [NM_214773]	11.1971	11.1488	11.2177	12.3105	12.3585	12.1514	1.08562	11.7307	16.3904	1.28436e-05	9.37557e-05	3.4613	A_15_P112353	NM_214773	acp5a	NM_214773		Dr.1508	406801	GO:0003993(acid phosphatase activity)|GO:0016020(membrane)|GO:0016021(integral to membrane)|GO:0016787(hydrolase activity)	ENSDART00000004716	TC372295	Lysosome	dre04142
893	Danio rerio SRSF protein kinase 1b (srpk1b), mRNA [NM_001080669]	13.2985	13.264	13.2879	12.9208	12.9701	13.0871	-0.290851	13.1381	-5.32682	0.00291607	0.0055781	-2.9206	A_15_P193436	NM_001080669	srpk1b	NM_001080669		Dr.71683	791187	GO:0000166(nucleotide binding)|GO:0004672(protein kinase activity)|GO:0004674(protein serine/threonine kinase activity)|GO:0005524(ATP binding)|GO:0006468(protein phosphorylation)|GO:0016301(kinase activity)|GO:0016310(phosphorylation)|GO:0016740(transferase activity)	ENSDART00000042972	TC420287	Herpes simplex infection	dre05168
895	Danio rerio RAB3 GTPase activating protein subunit 1 (rab3gap1), mRNA [NM_001077788]	12.5109	12.4697	12.5232	10.7845	10.8462	11.4766	-1.46547	11.7685	-7.37857	0.000651319	0.00159274	-1.16495	A_15_P461810	NM_001077788	rab3gap1	NM_001077788		Dr.11461	777744	GO:0005096(GTPase activator activity)|GO:0005737(cytoplasm)		TC388679
897	Danio rerio extended synaptotagmin-like protein 3 (esyt3), mRNA [NM_001123233]	6.99491	6.8958	6.93581	6.36545	6.09201	6.26843	-0.700211	6.59207	-8.58276	0.000315979	0.000900669	-0.313179	A_15_P121080	NM_001123233	esyt3	NM_001123233		Dr.85082	553238	GO:0008150(biological_process)|GO:0008289(lipid binding)|GO:0016020(membrane)|GO:0016021(integral to membrane)|GO:0031227(intrinsic to endoplasmic reticulum membrane)|GO:0044232(organelle membrane contact site)	ENSDART00000027443	TC367142
901	Danio rerio sideroflexin 4 (sfxn4), mRNA [NM_001076662]	12.39	12.3267	12.3411	11.416	11.5523	11.9291	-0.720125	11.9925	-5.13112	0.00344047	0.00641355	-3.11303	A_15_P210396	NM_001076662	sfxn4	NM_001076662		Dr.79653	556121	GO:0005739(mitochondrion)|GO:0005743(mitochondrial inner membrane)|GO:0006810(transport)|GO:0006811(ion transport)|GO:0015075(ion transmembrane transporter activity)|GO:0016020(membrane)|GO:0016021(integral to membrane)|GO:0030218(erythrocyte differentiation)|GO:0045333(cellular respiration)|GO:0055072(iron ion homeostasis)|GO:0055085(transmembrane transport)	ENSDART00000101949	TC375960
904	solute carrier family 4 (sodium bicarbonate cotransporter), member 5 [Source:HGNC Symbol;Acc:HGNC:18168] [ENSDART00000042002]	3.93879	3.82672	3.90817	7.16023	7.13528	6.98745	3.20309	5.49277	49.7418	4.5566e-08	5.32878e-06	9.8386	A_15_P146111	ENSDART00000042002		XM_009301567					ENSDART00000042002	TC366900
906	Danio rerio B-cell translocation gene 3 (btg3), mRNA [NM_001007351]	15.3523	15.2819	15.25	15.5936	15.5563	15.4734	0.246331	15.4179	4.7416	0.00484887	0.00865077	-3.51122	A_15_P735736	NM_001007351	btg3	NM_001007351		Dr.81837	492479	GO:0003674(molecular_function)|GO:0005575(cellular_component)|GO:0008150(biological_process)	ENSDART00000100207	TC378084	RNA degradation	dre03018
907	Danio rerio ribosomal protein S16 (rps16), mRNA [NM_001076732]	15.8266	15.7798	15.7752	14.8864	14.8694	14.9764	-0.883122	15.3523	-19.4014	5.48496e-06	5.62541e-05	4.45758	A_15_P218026	NM_001076732	rps16	NM_001076732		Dr.24686	767765	GO:0000462(maturation of SSU-rRNA from tricistronic rRNA transcript (SSU-rRNA, 5.8S rRNA, LSU-rRNA))|GO:0003735(structural constituent of ribosome)|GO:0005840(ribosome)|GO:0006412(translation)|GO:0022627(cytosolic small ribosomal subunit)|GO:0030529(ribonucleoprotein complex)	ENSDART00000066898	NP13225927	Ribosome	dre03010
911	pumilio RNA-binding family member 3 [Source:HGNC Symbol;Acc:HGNC:29676] [ENSDART00000127277]	11.4449	11.4851	11.4129	10.3132	10.4093	10.4318	-1.06287	10.9162	-21.808	3.03456e-06	4.02339e-05	5.14703	A_15_P372115	ENSDART00000127277		XM_003199315					ENSDART00000127277	TC377963
913	Danio rerio inositol polyphosphate multikinase b (ipmkb), mRNA [NM_001080064]	14.4647	14.4518	14.4268	13.4567	13.553	13.5886	-0.914972	13.9903	-19.0453	6.02345e-06	5.9492e-05	4.34819	A_15_P149161	NM_001080064	ipmkb	NM_001080064		Dr.84668	790916	GO:0005575(cellular_component)|GO:0008440(inositol-1,4,5-trisphosphate 3-kinase activity)	ENSDART00000048866	TC371646	Inositol phosphate metabolism // Metabolic pathways // Phosphatidylinositol signaling system	dre00562 // dre01100 // dre04070
918	Danio rerio F-box and WD repeat domain containing 4 (fbxw4), mRNA [NM_131521]	6.71957	6.36848	6.62993	7.48434	7.33397	7.35	0.816773	6.98105	7.63294	0.000554505	0.00139939	-0.975622	A_15_P197361	NM_131521	fbxw4	NM_131521		Dr.81262	58035		ENSDART00000043117	TC371421
919	Danio rerio transaldolase 1, mRNA (cDNA clone MGC:76974 IMAGE:6525548), complete cds. [BC068191]	14.963	14.9093	14.947	13.5827	13.6321	14.1469	-1.15254	14.3635	-7.06051	0.000801918	0.00188881	-1.4095	A_15_P656776	BC068191	taldo1	BC068191		Dr.105598	324556	GO:0003824(catalytic activity)|GO:0004801(sedoheptulose-7-phosphate:D-glyceraldehyde-3-phosphate glyceronetransferase activity)|GO:0005737(cytoplasm)|GO:0005975(carbohydrate metabolic process)|GO:0006098(pentose-phosphate shunt)|GO:0016740(transferase activity)		TC407139	Pentose phosphate pathway // Metabolic pathways // Carbon metabolism // Biosynthesis of amino acids	dre00030 // dre01100 // dre01200 // dre01230
921	Danio rerio proteasome 26S subunit, non-ATPase 5 (psmd5), mRNA [NM_001017573]	12.7482	12.7317	12.7375	12.3472	12.4129	12.374	-0.361076	12.5586	-10.0091	0.000149525	0.000509788	0.569308	A_15_P105433	NM_001017573	psmd5	NM_001017573		Dr.84168	550235	GO:0008540(proteasome regulatory particle, base subcomplex)|GO:0043248(proteasome assembly)|GO:0070682(proteasome regulatory particle assembly)	ENSDART00000146061	TC380217
924	Danio rerio programmed cell death 7 (pdcd7), mRNA [NM_001003415]	11.8097	11.8551	11.8305	11.1391	11.2071	11.2013	-0.649245	11.5071	-16.7475	1.15229e-05	8.82247e-05	3.58864	A_15_P105022	NM_001003415	pdcd7	NM_001003415		Dr.82365	445020			TC370787
925	Danio rerio glycine cleavage system protein H (aminomethyl carrier), b (gcshb), mRNA [NM_001002579]	4.06461	3.04346	4.70657	6.85867	7.22452	8.35769	3.54208	5.70925	6.0427	0.00165161	0.00343739	-2.25686	A_15_P623946	NM_001002579	gcshb	NM_001002579		Dr.80059	436852	GO:0005960(glycine cleavage complex)|GO:0019464(glycine decarboxylation via glycine cleavage system)	ENSDART00000163840	NP13225232	Glycine, serine and threonine metabolism // Glyoxylate and dicarboxylate metabolism // Metabolic pathways	dre00260 // dre00630 // dre01100
929	Danio rerio dihydropyrimidinase (dpys), mRNA [NM_001123063]	10.8132	10.8083	10.7706	9.91734	9.80778	9.80725	-0.953229	10.3207	-20.3762	4.28032e-06	4.89224e-05	4.74684	A_15_P724706	NM_001123063	dpys	NM_001123063		Dr.41082	100144569	GO:0005737(cytoplasm)|GO:0016787(hydrolase activity)|GO:0016810(hydrolase activity, acting on carbon-nitrogen (but not peptide) bonds)	ENSDART00000114795	TC367466	Pyrimidine metabolism // beta-Alanine metabolism // Pantothenate and CoA biosynthesis // Drug metabolism - other enzymes // Metabolic pathways	dre00240 // dre00410 // dre00770 // dre00983 // dre01100
942	Danio rerio choroideremia (Rab escort protein 1) (chm), mRNA [NM_203461]	13.2386	13.219	13.2475	13.5684	13.6882	13.6482	0.39995	13.435	8.89027	0.000266497	0.00078998	-0.112384	A_15_P110092	NM_203461	chm	NM_203461		Dr.133306	402935	GO:0004663(Rab geranylgeranyltransferase activity)|GO:0005968(Rab-protein geranylgeranyltransferase complex)|GO:0006886(intracellular protein transport)|GO:0016491(oxidoreductase activity)|GO:0018344(protein geranylgeranylation)|GO:0042491(auditory receptor cell differentiation)|GO:0048798(swim bladder inflation)|GO:0050910(detection of mechanical stimulus involved in sensory perception of sound)…	ENSDART00000005479	TC368136
946	Danio rerio DnaJ (Hsp40) homolog, subfamily B, member 11 (dnajb11), mRNA [NM_198821]	9.94997	9.93204	9.93187	10.27	10.3064	10.2483	0.336923	10.1064	9.5251	0.000190544	0.00061118	0.283294	A_15_P535357	NM_198821	dnajb11	NM_198821		Dr.9667	386709	GO:0006457(protein folding)|GO:0051082(unfolded protein binding)	ENSDART00000013282	TC376309	Protein processing in endoplasmic reticulum	dre04141
950	Danio rerio cytochrome c oxidase subunit VIIa polypeptide 3 (cox7a3), mRNA [NM_199974]	12.9661	12.8895	12.8907	11.4004	11.5039	11.5871	-1.41831	12.2063	-23.066	2.28344e-06	3.43573e-05	5.47688	A_15_P119509	NM_199974	cox7a3	NM_199974		Dr.159422	335751	GO:0004129(cytochrome-c oxidase activity)|GO:0005746(mitochondrial respiratory chain)|GO:0009055(electron carrier activity)|GO:0016020(membrane)|GO:0016021(integral to membrane)	ENSDART00000077188	TC406894	Oxidative phosphorylation // Cardiac muscle contraction	dre00190 // dre04260
951	Danio rerio ventral homeobox (vox), mRNA [NM_131698]	4.52548	4.70435	4.59114	2.756	2.56215	2.45705	-2.01526	3.59936	-21.093	3.59292e-06	4.41328e-05	4.95068	A_15_P626476	NM_131698	vox	NM_131698		Dr.82511	64807	GO:0003677(DNA binding)|GO:0005634(nucleus)|GO:0009953(dorsal/ventral pattern formation)|GO:0042661(regulation of mesodermal cell fate specification)|GO:0042663(regulation of endodermal cell fate specification)|GO:0042803(protein homodimerization activity)|GO:0046982(protein heterodimerization activity)	ENSDART00000167949	TC387244
952	Danio rerio DEAD (Asp-Glu-Ala-Asp) box helicase 3a (ddx3a), mRNA [NM_001126423]	14.9054	14.9472	14.9382	15.2462	15.3685	15.4484	0.424057	15.1423	6.85403	0.00092178	0.00211931	-1.57313	A_15_P590727	NM_001126423	ddx3a	NM_001126423		Dr.104653	566947	GO:0000166(nucleotide binding)|GO:0003676(nucleic acid binding)|GO:0004004(ATP-dependent RNA helicase activity)|GO:0004386(helicase activity)|GO:0005524(ATP binding)|GO:0006413(translational initiation)|GO:0007059(chromosome segregation)|GO:0010468(regulation of gene expression)|GO:0010501(RNA secondary structure unwinding)|GO:0016787(hydrolase activity)	ENSDART00000006867	TC429690	RIG-I-like receptor signaling pathway	dre04622
953	PREDICTED: Danio rerio uncharacterized LOC100537001 (LOC100537001), mRNA [XM_003197901]	6.97324	6.95573	6.87545	6.19923	6.04647	5.89183	-0.888963	6.49033	-10.0236	0.000148468	0.000506775	0.577677	A_15_P108670	TC433374		XM_003197901						TC433374
954	Danio rerio SET domain, bifurcated 1a (setdb1a), mRNA [NM_001044767]	12.8432	12.8399	12.8547	13.2917	13.3188	13.2026	0.425081	13.0585	9.56087	0.00018709	0.000602591	0.30488	A_15_P418950	NM_001044767	setdb1a	NM_001044767		Dr.77930	553292	GO:0003677(DNA binding)|GO:0005634(nucleus)|GO:0005694(chromosome)|GO:0006351(transcription, DNA-dependent)|GO:0006355(regulation of transcription, DNA-dependent)|GO:0008168(methyltransferase activity)|GO:0008270(zinc ion binding)|GO:0016568(chromatin modification)|GO:0016740(transferase activity)|GO:0018024(histone-lysine N-methyltransferase activity)|GO:0032259(methylation)|GO:0034968(histone l…	ENSDART00000060442	TC365769
955	Danio rerio retinoic acid receptor, gamma b (rargb), mRNA [NM_001083310]	5.87806	5.93342	5.72903	3.34591	2.53255	2.4281	-3.07798	4.30785	-11.6566	7.05502e-05	0.000294793	1.45559	A_15_P170191	NM_001083310	rargb	NM_001083310		Dr.135572	100034753	GO:0003140(determination of left/right asymmetry in lateral mesoderm)|GO:0003677(DNA binding)|GO:0003700(sequence-specific DNA binding transcription factor activity)|GO:0003707(steroid hormone receptor activity)|GO:0003708(retinoic acid receptor activity)|GO:0005634(nucleus)|GO:0006351(transcription, DNA-dependent)|GO:0006355(regulation of transcription, DNA-dependent)|GO:0008270(zinc ion binding…	ENSDART00000052546	TC373690
961	Danio rerio family with sequence similarity 212, member Ab (fam212ab), mRNA [NM_199788]	15.6311	15.5739	15.5849	14.5795	14.6066	14.5856	-1.00607	15.0936	-27.9926	8.54067e-07	1.98458e-05	6.60864	A_15_P111411	NM_199788	fam212ab	NM_199788		Dr.75667	327328	GO:0003674(molecular_function)|GO:0005575(cellular_component)|GO:0008150(biological_process)	ENSDART00000103267	TC378372
962	Danio rerio SET domain, bifurcated 2 (setdb2), mRNA [NM_207058]	11.6048	11.6526	11.7021	10.8631	10.9595	11.0335	-0.701147	11.3026	-11.8214	6.58075e-05	0.000280259	1.53768	A_15_P173501	NM_207058	setdb2	NM_207058		Dr.82071	335153	GO:0001947(heart looping)|GO:0003677(DNA binding)|GO:0005634(nucleus)|GO:0005694(chromosome)|GO:0007049(cell cycle)|GO:0007059(chromosome segregation)|GO:0007067(mitosis)|GO:0007275(multicellular organismal development)|GO:0007368(determination of left/right symmetry)|GO:0008168(methyltransferase activity)|GO:0008270(zinc ion binding)|GO:0016568(chromatin modification)|GO:0016740(transferase acti…		TC401736	Lysine degradation	dre00310
963	Danio rerio v-mos Moloney murine sarcoma viral oncogene homolog (mos), mRNA [NM_205580]	15.7154	15.6845	15.7271	16.1026	16.0821	15.9527	0.336821	15.8774	6.31403	0.00134986	0.00291038	-2.02061	A_15_P212771	NM_205580	mos	NM_205580		Dr.12572	795517	GO:0000166(nucleotide binding)|GO:0004672(protein kinase activity)|GO:0004674(protein serine/threonine kinase activity)|GO:0005524(ATP binding)|GO:0006468(protein phosphorylation)|GO:0016301(kinase activity)|GO:0016310(phosphorylation)|GO:0016740(transferase activity)	ENSDART00000101724	TC378256	MAPK signaling pathway // Oocyte meiosis // Regulation of actin cytoskeleton // Progesterone-mediated oocyte maturation	dre04010 // dre04114 // dre04810 // dre04914
964	Danio rerio solute carrier family 16 (aromatic amino acid transporter), member 10 (slc16a10), mRNA [NM_001080028]	7.42796	7.39925	7.58742	8.70476	8.60984	8.145	1.01499	7.97904	6.16915	0.00150208	0.0031759	-2.14577	A_15_P568797	NM_001080028	slc16a10	NM_001080028		Dr.101972	566499	GO:0005215(transporter activity)|GO:0005886(plasma membrane)|GO:0005887(integral to plasma membrane)|GO:0015173(aromatic amino acid transmembrane transporter activity)|GO:0015349(thyroid hormone transmembrane transporter activity)|GO:0016020(membrane)|GO:0016021(integral to membrane)|GO:0034220(ion transmembrane transport)|GO:0055085(transmembrane transport)	ENSDART00000131635	TC368599
967	Danio rerio interaction protein for cytohesin exchange factors 1 (ipcef1), mRNA [NM_001076758]	11.5932	11.6146	11.5983	11.8629	12.0351	11.8336	0.30849	11.7563	4.80599	0.0045754	0.00821663	-3.44397	A_15_P174946	NM_001076758	ipcef1	NM_001076758		Dr.8015	767791	GO:0005575(cellular_component)|GO:0008150(biological_process)	ENSDART00000171898	TC371920
968	Danio rerio chromobox homolog 4 (Pc class homolog, Drosophila) (cbx4), mRNA [NM_205749]	6.29755	6.25899	6.35061	6.99876	7.1875	6.83451	0.704542	6.65465	7.15968	0.00075093	0.0017893	-1.33229	A_15_P132581	NM_205749	cbx4	NM_205749		Dr.88560	573110	GO:0005634(nucleus)	ENSDART00000158791	TC376548
970	Danio rerio mitochondrial ribosome recycling factor (mrrf), mRNA [NM_001002174]	11.151	11.1846	11.2294	9.81363	9.92721	10.5015	-1.10753	10.6346	-5.76952	0.00203855	0.00411274	-2.50298	A_15_P107561	NM_001002174	mrrf	NM_001002174		Dr.84906	431721	GO:0005739(mitochondrion)|GO:0006412(translation)|GO:0043023(ribosomal large subunit binding)|GO:0070126(mitochondrial translational termination)		TC374351
972	phosphorylase kinase, alpha 2 (liver) [Source:ZFIN;Acc:ZDB-GENE-130422-1] [ENSDART00000078202]	4.23511	4.32414	4.22856	4.84073	5.4566	5.08718	0.865566	4.69539	5.2884	0.00301124	0.0057265	-2.95799	A_15_P179941	ENSDART00000078202	phka2	XM_009306167			556199		ENSDART00000078202	TC410022	Calcium signaling pathway // Insulin signaling pathway	dre04020 // dre04910
974	phospholipase A2 receptor 1, 180kDa [Source:HGNC Symbol;Acc:HGNC:9042] [ENSDART00000111091]	9.26759	9.35482	9.262	7.11474	7.04431	7.55952	-2.05528	8.26716	-13.8418	2.99886e-05	0.000163352	2.46412	A_15_P478030	ENSDART00000111091	pla2r1	XM_005155726			100538038		ENSDART00000111091	TC408667	Phagosome	dre04145
977	Danio rerio ubiquitin-like domain containing CTD phosphatase 1 (ublcp1), transcript variant 1, mRNA [NM_001002319]	13.6755	13.6705	13.6738	13.3848	13.414	13.4489	-0.257403	13.5446	-7.22669	0.000718638	0.00172689	-1.28062	A_15_P640551	NM_001002319	ublcp1	NM_001002319		Dr.76865	792145	GO:0004721(phosphoprotein phosphatase activity)|GO:0004722(protein serine/threonine phosphatase activity)|GO:0005634(nucleus)|GO:0016787(hydrolase activity)	ENSDART00000076715	TC390849
978	family with sequence similarity 129, member Bb [Source:ZFIN;Acc:ZDB-GENE-030131-6218] [ENSDART00000016628]	13.3799	13.4093	13.4614	14.2222	14.2948	14.1566	0.807676	13.8207	15.5793	1.65776e-05	0.00011088	3.16155	A_15_P146266	ENSDART00000016628	fam129bb	BC139617		Dr.33724	556540		ENSDART00000016628	TC368709
982	Danio rerio zgc:110319 (zgc:110319), mRNA [NM_001018083]	10.7048	10.6386	10.6825	10.9458	10.9439	11.0881	0.317277	10.834	5.71877	0.00212164	0.00425858	-2.54964	A_15_P628446	NM_001018083	zgc:110319	NM_001018083		Dr.29779	796111	GO:0005506(iron ion binding)|GO:0016226(iron-sulfur cluster assembly)|GO:0051536(iron-sulfur cluster binding)	ENSDART00000133931	TC372884
984	Danio rerio KRR1, small subunit (SSU) processome component, homolog (yeast) (krr1), mRNA [NM_001045325]	11.2477	11.3239	11.2648	10.5043	10.4837	10.7711	-0.692434	10.9326	-7.68758	0.000535986	0.00136248	-0.935646	A_15_P169031	NM_001045325	krr1	NM_001045325		Dr.79792	724049	GO:0003676(nucleic acid binding)|GO:0003723(RNA binding)|GO:0005634(nucleus)|GO:0005730(nucleolus)|GO:0006364(rRNA processing)|GO:0030529(ribonucleoprotein complex)|GO:0032040(small-subunit processome)|GO:0042254(ribosome biogenesis)	ENSDART00000125815	TC405001
986	Danio rerio TAF2 RNA polymerase II, TATA box binding protein (TBP)-associated factor (taf2), mRNA [NM_001003835]	11.7852	11.8525	11.7908	11.3388	11.4063	11.1275	-0.518609	11.5502	-6.25404	0.00141058	0.00301653	-2.07216	A_15_P620296	NM_001003835	taf2	NM_001003835		Dr.20641	324486	GO:0001075(RNA polymerase II core promoter sequence-specific DNA binding transcription factor activity involved in preinitiation complex assembly)|GO:0001129(TBP-class protein binding RNA polymerase II transcription factor activity involved in preinitiation complex assembly)|GO:0003682(chromatin binding)|GO:0005634(nucleus)|GO:0005669(transcription factor TFIID complex)|GO:0006351(transcription, …	ENSDART00000165565	TC370411	Basal transcription factors	dre03022
988	RUN and SH3 domain containing 2 [Source:ZFIN;Acc:ZDB-GENE-060526-131] [ENSDART00000133247]	6.03264	5.78619	5.62418	3.97619	3.69352	4.358	-1.8051	4.91179	-8.91327	0.00026318	0.000782784	-0.0976144	A_15_P145946	ENSDART00000133247	rusc2	XR_044772		Dr.47970	556081		ENSDART00000133247	TC395864
989		8.41993	8.30356	8.20497	6.21772	6.09779	5.45967	-2.38443	7.11727	-10.9639	9.55201e-05	0.000365502	1.09809	A_15_P597797
990	Danio rerio sphingomyelin phosphodiesterase, acid-like 3A (smpdl3a), mRNA [NM_001014338]	2.16271	2.16909	2.69027	6.66846	6.76503	6.62472	4.34538	4.51338	26.827	1.06029e-06	2.23888e-05	6.36109	A_15_P140871	NM_001014338	smpdl3a	NM_001014338		Dr.91275	541525	GO:0004767(sphingomyelin phosphodiesterase activity)|GO:0005615(extracellular space)|GO:0006685(sphingomyelin catabolic process)|GO:0016787(hydrolase activity)	ENSDART00000075096	TC372743
991	receptor tyrosine kinase-like orphan receptor 1 [Source:ZFIN;Acc:ZDB-GENE-030131-6104] [ENSDART00000132280]	8.24519	8.13267	8.07335	7.58211	7.67929	7.29368	-0.632044	7.83438	-5.44598	0.00264252	0.0051317	-2.80582	A_15_P185566	ENSDART00000132280	ror1	XM_005165885			568282	GO:0004672(protein kinase activity)|GO:0004713(protein tyrosine kinase activity)|GO:0005524(ATP binding)|GO:0006468(protein phosphorylation)|GO:0016020(membrane)|GO:0016021(integral to membrane)	ENSDART00000132280	TC367500
993	Danio rerio sorting nexin 25 (snx25), mRNA [NM_001163293]	11.0094	10.9314	10.96	11.4322	11.4691	11.5044	0.501613	11.2177	12.0084	6.08782e-05	0.000264847	1.62952	A_15_P249556	NM_001163293	snx25	NM_001163293		Dr.53262	793657	GO:0016020(membrane)|GO:0016021(integral to membrane)|GO:0035091(phosphatidylinositol binding)	ENSDART00000169527	TC420390
999	Danio rerio si:dkey-9i23.15 (si:dkey-9i23.15), mRNA [NM_001145559]	13.6878	13.6292	13.6055	11.5093	11.6558	11.6335	-2.04129	12.6202	-36.7276	2.14185e-07	1.00497e-05	8.1674	A_15_P403390	NM_001145559	si:dkey-9i23.15	NM_001145559		Dr.5322	555790	GO:0016020(membrane)|GO:0016021(integral to membrane)	ENSDART00000134635	TC376903
1002	microcephalin 1 [Source:ZFIN;Acc:ZDB-GENE-060421-6122] [ENSDART00000148907]	11.6472	11.6388	11.6171	11.9772	12.0969	12.1713	0.447438	11.8581	7.49848	0.000603383	0.00149893	-1.07503	A_15_P195181	ENSDART00000148907	mcph1	BC115116		Dr.140766	678616	GO:0003674(molecular_function)|GO:0008150(biological_process)	ENSDART00000148907	TC372803
1003	Danio rerio ADAM metallopeptidase domain 8a (adam8a), mRNA [NM_200637]	9.41258	9.40076	9.44323	8.75855	8.7587	8.86679	-0.624177	9.10677	-13.4921	3.408e-05	0.000178072	2.31347	A_15_P285156	NM_200637	adam8a	NM_200637		Dr.86401	368917	GO:0002020(protease binding)|GO:0004222(metalloendopeptidase activity)|GO:0006508(proteolysis)|GO:0007229(integrin-mediated signaling pathway)|GO:0008237(metallopeptidase activity)|GO:0008270(zinc ion binding)|GO:0016020(membrane)|GO:0016021(integral to membrane)	ENSDART00000001678	TC388286
1006	Danio rerio TRAF2 and NCK interacting kinase b (tnikb), mRNA [NM_001037676]	11.9323	11.9672	11.9729	12.5731	12.7338	12.7624	0.732276	12.3236	11.8176	6.5913e-05	0.000280639	1.53579	A_15_P235706	NM_001037676	tnikb	NM_001037676		Dr.17465	556959	GO:0000166(nucleotide binding)|GO:0004672(protein kinase activity)|GO:0004674(protein serine/threonine kinase activity)|GO:0005524(ATP binding)|GO:0005737(cytoplasm)|GO:0006468(protein phosphorylation)|GO:0007346(regulation of mitotic cell cycle)|GO:0008349(MAP kinase kinase kinase kinase activity)|GO:0016301(kinase activity)|GO:0016310(phosphorylation)|GO:0016740(transferase activity)|GO:0031098…	ENSDART00000097792	TC369671
1009	Danio rerio protein phosphatase 1, regulatory subunit 13Bb (ppp1r13bb), mRNA [NM_001044824]	9.7644	9.84188	9.84953	10.4539	10.5163	10.409	0.641113	10.1392	13.2722	3.69936e-05	0.000188134	2.21681	A_15_P192251	NM_001044824	ppp1r13bb	NM_001044824		Dr.74207	557278	GO:0006915(apoptotic process)|GO:0008134(transcription factor binding)|GO:0045786(negative regulation of cell cycle)	ENSDART00000047662	TC402792
1010	Danio rerio NCK-associated protein 1 (nckap1), mRNA [NM_001137665]	9.85715	9.94202	9.99944	10.3164	10.2805	10.1796	0.325966	10.0959	5.39854	0.00274766	0.00530419	-2.8513	A_15_P202016	NM_001137665	nckap1	NM_001137665		Dr.79564	561894	GO:0005515(protein binding)|GO:0048812(neuron projection morphogenesis)	ENSDART00000132696	TC387248	Regulation of actin cytoskeleton	dre04810
1011	Danio rerio SRY (sex determining region Y)-box 19b (sox19b), mRNA [NM_131702]	15.1152	15.1227	15.1022	14.2137	14.3419	14.2604	-0.841361	14.6927	-18.253	7.4655e-06	6.77534e-05	4.09722	A_15_P140046	NM_131702	sox19b	NM_131702		Dr.132325	64812	GO:0003677(DNA binding)|GO:0003700(sequence-specific DNA binding transcription factor activity)|GO:0005634(nucleus)|GO:0005667(transcription factor complex)|GO:0006351(transcription, DNA-dependent)|GO:0006355(regulation of transcription, DNA-dependent)|GO:0007275(multicellular organismal development)|GO:0009950(dorsal/ventral axis specification)|GO:0009953(dorsal/ventral pattern formation)|GO:005…	ENSDART00000058910	TC386149
1012	magnesium-dependent phosphatase 1 [Source:HGNC Symbol;Acc:HGNC:28781] [ENSDART00000127420]	12.133	12.1336	12.0523	11.5503	11.6875	11.236	-0.615046	11.7988	-4.93489	0.00407994	0.00742747	-3.31106	A_15_P566822	ENSDART00000127420	si:dkeyp-27c8.2	BC155614		Dr.84971	557652	GO:0016791(phosphatase activity)	ENSDART00000127420	TC382234
1027	Danio rerio zgc:103681 (zgc:103681), mRNA [NM_001005946]	6.19774	6.41627	6.07082	7.7997	7.94035	8.10618	1.72046	7.08851	14.0043	2.82878e-05	0.000156843	2.53288	A_15_P259981	NM_001005946	zgc:103681	NM_001005946		Dr.91458	449773	GO:0016020(membrane)|GO:0016021(integral to membrane)	ENSDART00000062135	TC384958
1029	Danio rerio glia maturation factor, beta (gmfb), mRNA [NM_213110]	13.3754	13.3234	13.4011	12.9198	13.0132	12.8889	-0.426015	13.1536	-8.52348	0.000326729	0.00092395	-0.352612	A_15_P212076	NM_213110	gmfb	NM_213110		Dr.76342	406384	GO:0003779(actin binding)|GO:0005622(intracellular)|GO:0034316(negative regulation of Arp2/3 complex-mediated actin nucleation)|GO:0071933(Arp2/3 complex binding)	ENSDART00000160485	TC370729
1030	Danio rerio scratch family zinc finger 1a (scrt1a), mRNA [NM_001113601]	5.39991	5.2457	5.19619	5.74389	5.91686	6.05438	0.624441	5.59282	6.16742	0.00150401	0.00317854	-2.14727	A_15_P112115	NM_001113601	scrt1a	NM_001113601		Dr.162026	564658	GO:0003676(nucleic acid binding)|GO:0046872(metal ion binding)	ENSDART00000163539	TC374712
1032	Danio rerio autophagy related 3 (atg3), mRNA [NM_200022]	11.6242	11.6749	11.7	11.25	11.2633	11.3423	-0.381181	11.4758	-8.44534	0.000341568	0.000956773	-0.40496	A_15_P116167	NM_200022	atg3	NM_200022		Dr.1496	336632	GO:0000045(autophagic vacuole assembly)|GO:0000153(cytoplasmic ubiquitin ligase complex)|GO:0000422(mitochondrion degradation)|GO:0005737(cytoplasm)|GO:0005829(cytosol)|GO:0006810(transport)|GO:0006914(autophagy)|GO:0008766(UDP-N-acetylmuramoylalanyl-D-glutamyl-2,6-diaminopimelate-D-alanyl-D-alanine ligase activity)|GO:0015031(protein transport)|GO:0016874(ligase activity)|GO:0018169(ribosomal S6…	ENSDART00000041304	TC390201	Autophagy	dre04140
1035	karyopherin alpha 1 (importin alpha 5) [Source:ZFIN;Acc:ZDB-GENE-091116-39] [ENSDART00000142080]	10.4079	10.4618	10.5075	9.75477	9.77075	9.90216	-0.649836	10.1341	-11.2242	8.50643e-05	0.000336202	1.23487	A_15_P244191	ENSDART00000142080	kpna1	XM_696267			572542	GO:0005634(nucleus)|GO:0005643(nuclear pore)|GO:0005654(nucleoplasm)|GO:0005737(cytoplasm)|GO:0005829(cytosol)|GO:0006606(protein import into nucleus)|GO:0006607(NLS-bearing substrate import into nucleus)|GO:0008139(nuclear localization sequence binding)|GO:0008565(protein transporter activity)	ENSDART00000142080	TC378585
1036	Danio rerio protein arginine methyltransferase 9 (prmt9), mRNA [NM_001130767]	11.7087	11.7132	11.7613	11.0578	11.1807	11.1865	-0.586105	11.4347	-11.5025	7.53575e-05	0.000308701	1.37782	A_15_P200641	NM_001130767	prmt9	NM_001130767		Dr.18791	553290	GO:0006479(protein methylation)|GO:0008168(methyltransferase activity)|GO:0016740(transferase activity)|GO:0032259(methylation)	ENSDART00000053369
1037	Danio rerio zgc:153169 (zgc:153169), mRNA [NM_001076766]	4.91369	4.66007	5.01275	7.33462	7.26765	7.19979	2.40518	6.06476	23.1357	2.24875e-06	3.40745e-05	5.49461	A_15_P743066	NM_001076766	zgc:153169	NM_001076766		Dr.76825	767799	GO:0005575(cellular_component)|GO:0016787(hydrolase activity)	ENSDART00000101200	TC372646	Other glycan degradation // Lysosome	dre00511 // dre04142
1039	Danio rerio zinc finger, HIT-type containing 1 (znhit1), mRNA [NM_001017401]	11.7634	11.7795	11.7556	12.2445	12.2981	12.3761	0.540048	12.0362	11.5726	7.31263e-05	0.000302579	1.41328	A_15_P102926	NM_001017401	znhit1	NM_001017401		Dr.16573	407699	GO:0000812(Swr1 complex)|GO:0031063(regulation of histone deacetylation)|GO:0031491(nucleosome binding)|GO:0042826(histone deacetylase binding)|GO:0043486(histone exchange)	ENSDART00000076800	TC376843
1040	Danio rerio solute carrier family 37 (glucose-6-phosphate transporter), member 4b (slc37a4b), mRNA [NM_200940]	2.28091	2.30754	2.47336	10.5887	10.6138	10.7819	8.30752	6.5077	101.433	1.19476e-09	7.07363e-07	13.1767	A_15_P120944	NM_200940	slc37a4b	NM_200940		Dr.82635	393914	GO:0005215(transporter activity)|GO:0006810(transport)|GO:0006820(anion transport)|GO:0016020(membrane)|GO:0016021(integral to membrane)|GO:0022857(transmembrane transporter activity)|GO:0055085(transmembrane transport)	ENSDART00000111362	TC427473
1043	Danio rerio limb bud and heart development (lbh), mRNA [NM_200520]	16.698	16.5629	16.6187	16.8804	16.9212	16.8775	0.266481	16.7598	5.48914	0.0025509	0.00498021	-2.76468	A_15_P728556	NM_200520	lbh	NM_200520		Dr.108160	393492	GO:0001755(neural crest cell migration)|GO:0003674(molecular_function)|GO:0005634(nucleus)|GO:0005737(cytoplasm)|GO:0006351(transcription, DNA-dependent)|GO:0006355(regulation of transcription, DNA-dependent)|GO:0048703(embryonic viscerocranium morphogenesis)	ENSDART00000121457	TC398059
1044	Danio rerio glycolipid transfer protein a (gltpa), mRNA [NM_001099988]	6.45222	6.50827	6.60013	6.07856	5.95225	5.75646	-0.591115	6.22465	-6.12377	0.00155383	0.00326477	-2.18543	A_15_P750826	NM_001099988	gltpa	NM_001099988		Dr.80038	558007		ENSDART00000088904	TC385319
1045	Danio rerio neurensin 1 (nrsn1), mRNA [NM_199959]	9.36027	9.26235	9.2607	7.16992	6.36096	6.47452	-2.62597	7.98145	-11.5327	7.43862e-05	0.000305993	1.39313	A_15_P118896	NM_199959	nrsn1	NM_199959		Dr.7206	335551	GO:0003674(molecular_function)|GO:0007399(nervous system development)|GO:0016020(membrane)|GO:0016021(integral to membrane)|GO:0030133(transport vesicle)	ENSDART00000065728	TC367648
1051	Rep: zgc:158673 - Danio rerio, partial (5%) [TC438257]	10.4099	10.3339	10.3541	9.40254	9.3891	9.40031	-0.968674	9.88166	-25.7423	1.30778e-06	2.52881e-05	6.12019	A_15_P407140	TC438257		XM_009300043						TC438257
1055	Danio rerio cathepsin L.1 (ctsl.1), mRNA [NM_001002368]	3.90596	2.94048	4.02135	5.65155	5.58156	5.83698	2.06743	4.65631	6.62543	0.00107994	0.00241609	-1.75902	A_15_P721141	NM_001002368	ctsl.1	NM_001002368		Dr.85174	436641	GO:0004197(cysteine-type endopeptidase activity)|GO:0005615(extracellular space)|GO:0005764(lysosome)|GO:0006508(proteolysis)|GO:0008233(peptidase activity)|GO:0008234(cysteine-type peptidase activity)|GO:0016787(hydrolase activity)|GO:0051603(proteolysis involved in cellular protein catabolic process)	ENSDART00000017756	TC428401	Lysosome // Phagosome // Apoptosis	dre04142 // dre04145 // dre04210
1056	Danio rerio junctophilin 1b (jph1b), mRNA [NM_001044348]	6.32988	6.31342	6.57003	9.97536	9.87751	9.84811	3.49588	8.15239	40.2767	1.33808e-07	8.3652e-06	8.68526	A_15_P139531	NM_001044348	jph1b	NM_001044348		Dr.83471	556485	GO:0003674(molecular_function)|GO:0008150(biological_process)|GO:0016020(membrane)|GO:0016021(integral to membrane)	ENSDART00000099078	TC367463
1057	fj48e04.x1 zebrafish adult brain Danio rerio cDNA 3', mRNA sequence [AW280037]	5.30189	4.98574	5.38913	2.44236	2.40292	2.30243	-2.84302	3.80408	-23.9444	1.88898e-06	3.09351e-05	5.69627	A_15_P452800	AW280037	wu:fj15c09	AW280037		Dr.122302	335468
1062	Danio rerio insulin-like growth factor 2 mRNA binding protein 1 (igf2bp1), mRNA [NM_001076559]	11.7626	11.7235	11.8289	12.5009	12.4857	12.337	0.669487	12.1064	10.7543	0.00010506	0.000392127	0.985758	A_15_P119596	NM_001076559	igf2bp1	NM_001076559		Dr.81351	558182	GO:0000166(nucleotide binding)|GO:0003676(nucleic acid binding)|GO:0003723(RNA binding)|GO:0003730(mRNA 3'-UTR binding)|GO:0005634(nucleus)|GO:0005737(cytoplasm)|GO:0006417(regulation of translation)|GO:0006810(transport)|GO:0030027(lamellipodium)|GO:0030175(filopodium)|GO:0030426(growth cone)|GO:0042995(cell projection)|GO:0048471(perinuclear region of cytoplasm)|GO:0051028(mRNA transport)|GO:00…	ENSDART00000087726	TC407328
1063	doublesex and mab-3 related transcription factor 1 [Source:ZFIN;Acc:ZDB-GENE-050511-1] [ENSDART00000124637]	4.10302	4.4681	4.57689	5.41897	5.80736	5.99067	1.35633	5.06084	6.84418	0.000928007	0.00213123	-1.58104	A_15_P117491	ENSDART00000124637	dmrt1	BC116610		Dr.81757	402923	GO:0000987(core promoter proximal region sequence-specific DNA binding)|GO:0003677(DNA binding)|GO:0003700(sequence-specific DNA binding transcription factor activity)|GO:0005634(nucleus)|GO:0006351(transcription, DNA-dependent)|GO:0006355(regulation of transcription, DNA-dependent)|GO:0007275(multicellular organismal development)|GO:0007368(determination of left/right symmetry)|GO:0007548(sex di…	ENSDART00000124637	TC374374
1065	sphingomyelin phosphodiesterase 2b, neutral membrane (neutral sphingomyelinase) [Source:ZFIN;Acc:ZDB-GENE-130530-640] [ENSDART00000074602]	7.34986	7.298	7.40909	8.23791	8.07111	8.02605	0.759369	7.732	10.6848	0.000108468	0.0004015	0.948093	A_15_P489180	ENSDART00000074602	smpd2b	XM_001338333			797914		ENSDART00000074602	TC440798	Sphingolipid metabolism // Metabolic pathways	dre00600 // dre01100
1067	Danio rerio centromere protein E (cenpe), mRNA [NM_001076721]	14.5452	14.5426	14.5903	15.02	15.0229	15.1906	0.518447	14.8186	8.55576	0.000320822	0.000911599	-0.331106	A_15_P173341	NM_001076721	cenpe	NM_001076721		Dr.78346	767754	GO:0000166(nucleotide binding)|GO:0003777(microtubule motor activity)|GO:0005524(ATP binding)|GO:0005871(kinesin complex)|GO:0005874(microtubule)|GO:0007018(microtubule-based movement)|GO:0008017(microtubule binding)|GO:0016887(ATPase activity)	ENSDART00000092584	TC373525
1074	Danio rerio DEAD (Asp-Glu-Ala-Asp) box helicase 5 (ddx5), transcript variant 2, mRNA [NM_001309525]	15.5322	15.4369	15.4515	15.9416	15.9417	15.9026	0.455077	15.7011	10.6735	0.000109039	0.000402748	0.941899	A_15_P626046	NM_001309525	ddx5	NM_001309525		Dr.28420	322206	GO:0000166(nucleotide binding)|GO:0003676(nucleic acid binding)|GO:0004004(ATP-dependent RNA helicase activity)|GO:0004386(helicase activity)|GO:0005524(ATP binding)|GO:0010501(RNA secondary structure unwinding)|GO:0016020(membrane)|GO:0016021(integral to membrane)|GO:0016787(hydrolase activity)|GO:0045893(positive regulation of transcription, DNA-dependent)	ENSDART00000128338	TC377875	Spliceosome	dre03040
1075	Danio rerio calcium modulating ligand (camlg), mRNA [NM_207090]	10.9472	10.9215	10.9696	10.485	10.4068	10.2031	-0.581134	10.6556	-7.11381	0.000774023	0.00183319	-1.36789	A_15_P572602	NM_207090	camlg	NM_207090		Dr.88467	404622	GO:0003674(molecular_function)|GO:0008150(biological_process)|GO:0016020(membrane)|GO:0016021(integral to membrane)	ENSDART00000166985	TC390692
1077	Danio rerio transient receptor potential cation channel, subfamily C, member 7b (trpc7b), mRNA [NM_001289886]	4.87018	4.67253	4.31917	6.6766	6.09668	6.98211	1.9645	5.60288	7.21979	0.000721886	0.00173295	-1.28592	A_15_P762976	NM_001289886	trpc7b	NM_001289886			102725540	GO:0005216(ion channel activity)|GO:0005262(calcium channel activity)|GO:0006810(transport)|GO:0006811(ion transport)|GO:0016020(membrane)|GO:0016021(integral to membrane)|GO:0055085(transmembrane transport)|GO:0070588(calcium ion transmembrane transport)	ENSDART00000157696	TC453855
1078	si:ch211-241j12.3 [Source:ZFIN;Acc:ZDB-GENE-040724-72] [ENSDART00000064546]	7.59396	7.63993	7.7029	6.84088	6.98183	6.75545	-0.786209	7.25249	-10.9188	9.74837e-05	0.000370597	1.07408	A_15_P191481	ENSDART00000064546	si:ch211-241j12.3	DY559750		Dr.82442	566552	GO:0016020(membrane)|GO:0016021(integral to membrane)	ENSDART00000064546	TC397830
1079	Danio rerio lymphoid enhancer-binding factor 1 (lef1), mRNA [NM_131426]	12.0623	12.0227	12.0739	12.2993	12.2839	12.2745	0.23298	12.1694	6.65158	0.00106032	0.00238068	-1.7375	A_15_P628906	NM_131426	lef1	NM_131426		Dr.64686	30701	GO:0001569(patterning of blood vessels)|GO:0001649(osteoblast differentiation)|GO:0001755(neural crest cell migration)|GO:0001756(somitogenesis)|GO:0001837(epithelial to mesenchymal transition)|GO:0002040(sprouting angiogenesis)|GO:0003705(RNA polymerase II distal enhancer sequence-specific DNA binding transcription factor activity)|GO:0005667(transcription factor complex)|GO:0005737(cytoplasm)|G…	ENSDART00000132405	TC419104	Wnt signaling pathway // Adherens junction // Melanogenesis	dre04310 // dre04520 // dre04916
1080	Danio rerio exostosin-like glycosyltransferase 3 (extl3), mRNA [NM_001008402]	10.1057	10.1739	10.0817	8.01224	8.15472	7.82982	-2.12152	9.05969	-23	2.3169e-06	3.45761e-05	5.46003	A_15_P102569	NM_001008402	extl3	NM_001008402		Dr.79599	493783	GO:0001888(glucuronyl-galactosyl-proteoglycan 4-alpha-N-acetylglucosaminyltransferase activity)|GO:0006024(glycosaminoglycan biosynthetic process)|GO:0008375(acetylglucosaminyltransferase activity)|GO:0015012(heparan sulfate proteoglycan biosynthetic process)|GO:0016020(membrane)|GO:0016021(integral to membrane)|GO:0030516(regulation of axon extension)|GO:0031290(retinal ganglion cell axon guidan…	ENSDART00000148892	TC409607	Glycosaminoglycan biosynthesis - heparan sulfate / heparin // Metabolic pathways	dre00534 // dre01100
1085	acyl-Coenzyme A binding domain containing 3 [Source:ZFIN;Acc:ZDB-GENE-040426-1930] [ENSDART00000062525]	11.8263	11.836	11.8258	12.7429	12.8085	12.7351	0.932807	12.2958	24.653	1.62898e-06	2.84749e-05	5.86723	A_15_P184416	ENSDART00000062525	acbd3				406270	GO:0000062(fatty-acyl-CoA binding)|GO:0006810(transport)|GO:0016021(integral to membrane)	ENSDART00000062525	TC398796
1086	Danio rerio family with sequence similarity 63, member A (fam63a), mRNA [NM_001100011]	10.6638	10.571	10.6649	9.85175	9.89127	9.90767	-0.749666	10.2584	-16.8854	1.10566e-05	8.60504e-05	3.6371	A_15_P162401	NM_001100011	fam63a	NM_001100011		Dr.79188	563470		ENSDART00000147491	TC381002
1088	Danio rerio zinc finger, C4H2 domain containing (zc4h2), mRNA [NM_199642]	10.7332	10.6664	10.6838	13.0509	13.1221	13.1971	2.42889	11.9089	46.6999	6.28862e-08	6.1348e-06	9.49907	A_15_P720496	NM_199642	zc4h2	NM_199642		Dr.77787	323487	GO:0005634(nucleus)|GO:0005737(cytoplasm)|GO:0005886(plasma membrane)|GO:0007275(multicellular organismal development)|GO:0007528(neuromuscular junction development)|GO:0016020(membrane)|GO:0021522(spinal cord motor neuron differentiation)|GO:0030054(cell junction)|GO:0045202(synapse)|GO:0045211(postsynaptic membrane)|GO:0046872(metal ion binding)|GO:0048665(neuron fate specification)|GO:0048666(…	ENSDART00000020908	TC372259
1089	Danio rerio SAMM50 sorting and assembly machinery component (samm50), mRNA [NM_200142]	13.2015	13.1493	13.1376	12.3629	12.4377	12.6744	-0.671122	12.8273	-7.41419	0.000636623	0.00156513	-1.13811	A_15_P103440	NM_200142	samm50	NM_200142		Dr.80333	393111	GO:0001889(liver development)|GO:0003674(molecular_function)|GO:0005739(mitochondrion)|GO:0005741(mitochondrial outer membrane)|GO:0016020(membrane)|GO:0016021(integral to membrane)|GO:0019867(outer membrane)|GO:0042407(cristae formation)	ENSDART00000104420	TC371222
1096	stromal interaction molecule 2b [Source:ZFIN;Acc:ZDB-GENE-120404-3] [ENSDART00000012089]	9.35853	9.39887	9.41308	6.22579	6.15073	6.79401	-2.99998	7.89017	-16.401	1.28021e-05	9.35954e-05	3.4651	A_15_P144816	ENSDART00000012089	stim2b	XM_687264			563901		ENSDART00000012089	NP13320041	Calcium signaling pathway	dre04020
1097	lipin 1 [Source:HGNC Symbol;Acc:HGNC:13345] [ENSDART00000161469]	6.92168	6.90382	6.98737	7.95173	7.97785	7.90735	1.00802	7.44163	23.5364	2.06112e-06	3.2495e-05	5.59544	A_15_P256686	ENSDART00000161469	si:ch73-21k16.1	XM_005160871			560638	GO:0003713(transcription coactivator activity)|GO:0005634(nucleus)|GO:0005741(mitochondrial outer membrane)|GO:0006357(regulation of transcription from RNA polymerase II promoter)|GO:0008195(phosphatidate phosphatase activity)|GO:0009062(fatty acid catabolic process)|GO:0019432(triglyceride biosynthetic process)|GO:0045944(positive regulation of transcription from RNA polymerase II promoter)	ENSDART00000161469		Glycerolipid metabolism // Glycerophospholipid metabolism // Metabolic pathways	dre00561 // dre00564 // dre01100
1098	Danio rerio platelet-activating factor acetylhydrolase 1b, regulatory subunit 1a (pafah1b1a), mRNA [NM_201345]	15.1263	15.1209	15.1345	15.2866	15.3935	15.3895	0.229334	15.2419	5.1699	0.00332835	0.00623524	-3.07451	A_15_P163541	NM_201345	pafah1b1a	NM_201345		Dr.140597	394246	GO:0000132(establishment of mitotic spindle orientation)|GO:0000776(kinetochore)|GO:0005737(cytoplasm)|GO:0005813(centrosome)|GO:0005815(microtubule organizing center)|GO:0005856(cytoskeleton)|GO:0005874(microtubule)|GO:0005875(microtubule associated complex)|GO:0005938(cell cortex)|GO:0006810(transport)|GO:0007049(cell cycle)|GO:0007067(mitosis)|GO:0007097(nuclear migration)|GO:0007275(multicell…	ENSDART00000042218	TC393409	Ether lipid metabolism // Metabolic pathways	dre00565 // dre01100
1099	Danio rerio PDZ and LIM domain 7 (pdlim7), mRNA [NM_200840]	7.87715	7.81189	7.87626	8.41071	8.36939	8.39465	0.536485	8.12334	13.9608	2.87315e-05	0.000158466	2.51455	A_15_P376985	NM_200840	pdlim7	NM_200840		Dr.121170	393813	GO:0001756(somitogenesis)|GO:0001947(heart looping)|GO:0003143(embryonic heart tube morphogenesis)|GO:0003190(atrioventricular valve formation)|GO:0003294(atrial ventricular junction remodeling)|GO:0005737(cytoplasm)|GO:0005856(cytoskeleton)|GO:0008270(zinc ion binding)|GO:0015629(actin cytoskeleton)|GO:0031941(filamentous actin)|GO:0033339(pectoral fin development)|GO:0046872(metal ion binding)|…		TC434064
1111	GLI pathogenesis-related 2 [Source:ZFIN;Acc:ZDB-GENE-030131-4424] [ENSDART00000141361]	7.61432	7.54501	7.72616	4.60604	5.56884	6.18909	-2.17384	6.54158	-5.28726	0.00301409	0.00573028	-2.95909	A_15_P117403	ENSDART00000141361	glipr2	BC056553		Dr.79563	325699	GO:0005576(extracellular region)	ENSDART00000141361	TC367750
1114	Danio rerio si:dkey-179j5.5 (si:dkey-179j5.5), mRNA [NM_001105148]	10.0623	10.001	9.93946	12.1433	12.224	12.6422	2.33558	11.1687	16.2433	1.34396e-05	9.67702e-05	3.40804	A_15_P179396	NM_001105148	si:dkey-179j5.5	NM_001105148		Dr.111217	100007187	GO:0030246(carbohydrate binding)	ENSDART00000102751	TC395332
1117	Danio rerio FAD-dependent oxidoreductase domain containing 1 (foxred1), mRNA [NM_001113578]	8.16898	8.0638	8.1465	7.60319	7.55778	7.5362	-0.560703	7.84607	-12.2269	5.56622e-05	0.000248564	1.73516	A_15_P746082	NM_001113578	foxred1	NM_001113578		Dr.75197	556387	GO:0016491(oxidoreductase activity)|GO:0055114(oxidation-reduction process)	ENSDART00000170079	TC368257
1121	Danio rerio phosphatidylinositol-5-phosphate 4-kinase, type II, alpha a (pip4k2aa), mRNA [NM_001128702]	7.04056	6.99129	7.21576	7.64905	7.69111	7.41059	0.501045	7.33306	4.86823	0.00432793	0.00781774	-3.37951	A_15_P156586	NM_001128702	pip4k2aa	NM_001128702		Dr.120543	560360	GO:0005575(cellular_component)|GO:0016301(kinase activity)|GO:0016307(phosphatidylinositol phosphate kinase activity)|GO:0016308(1-phosphatidylinositol-4-phosphate 5-kinase activity)|GO:0016310(phosphorylation)|GO:0016740(transferase activity)|GO:0046488(phosphatidylinositol metabolic process)	ENSDART00000014787	TC373796	Inositol phosphate metabolism // Phosphatidylinositol signaling system // Regulation of actin cytoskeleton	dre00562 // dre04070 // dre04810
1123	Danio rerio pre-mRNA processing factor 8 (prpf8), mRNA [NM_200976]	7.68832	7.62528	7.55452	8.18098	8.3495	8.27688	0.646413	7.94591	10.1837	0.000137368	0.000477489	0.669367	A_15_P426000	NM_200976	prpf8	NM_200976		Dr.45839	393951	GO:0000244(assembly of spliceosomal tri-snRNP)|GO:0000386(second spliceosomal transesterification activity)|GO:0000398(nuclear mRNA splicing, via spliceosome)|GO:0003676(nucleic acid binding)|GO:0003723(RNA binding)|GO:0005681(spliceosomal complex)|GO:0005682(U5 snRNP)|GO:0017070(U6 snRNA binding)|GO:0030619(U1 snRNA binding)|GO:0030620(U2 snRNA binding)|GO:0030623(U5 snRNA binding)|GO:0071013(ca…	ENSDART00000134601	TC434593	Spliceosome	dre03040
1124	Danio rerio heterogeneous nuclear ribonucleoprotein A/Ba (hnrnpaba), mRNA [NM_212587]	16.3859	16.3306	16.3642	16.7071	16.7521	16.6429	0.340442	16.5305	7.63899	0.000552418	0.00139488	-0.971185	A_15_P723486	NM_212587	hnrnpaba	NM_212587		Dr.75877	321466	GO:0000166(nucleotide binding)|GO:0003676(nucleic acid binding)|GO:0019012(virion)|GO:0019013(viral nucleocapsid)|GO:0030529(ribonucleoprotein complex)	ENSDART00000150050	TC433453
1130	Danio rerio ATP-binding cassette, sub-family G (WHITE), member 2c (abcg2c), mRNA [NM_001039639]	8.43546	8.52835	8.50972	7.30657	7.00538	6.91436	-1.41574	7.78331	-12.6063	4.78133e-05	0.000223538	1.9144	A_15_P109703	NM_001039639	abcg2c	NM_001039639		Dr.40859	569858	GO:0000166(nucleotide binding)|GO:0005524(ATP binding)|GO:0016020(membrane)|GO:0016021(integral to membrane)|GO:0016887(ATPase activity)	ENSDART00000032322	TC395289
1140	Danio rerio sorting nexin family member 27a (snx27a), mRNA [NM_001045100]	11.0179	10.8786	10.9781	11.8507	11.849	11.7729	0.86601	11.3912	16.2086	1.35851e-05	9.72316e-05	3.3954	A_15_P110465	NM_001045100	snx27a	NM_001045100		Dr.74757	566205	GO:0005769(early endosome)|GO:0006886(intracellular protein transport)|GO:0007165(signal transduction)|GO:0035091(phosphatidylinositol binding)	ENSDART00000144925	TC434805
1143	ectodermal-neural cortex 1 [Source:ZFIN;Acc:ZDB-GENE-060531-140] [ENSDART00000141338]	5.84309	6.3361	6.11152	5.05889	5.24537	5.30077	-0.895226	5.64929	-6.16788	0.00150349	0.00317786	-2.14687	A_15_P556242	ENSDART00000141338	enc1	XM_682408			559101	GO:0003779(actin binding)|GO:0007399(nervous system development)	ENSDART00000141338	TC371610
1144	protein phosphatase 5, catalytic subunit [Source:ZFIN;Acc:ZDB-GENE-050327-75] [ENSDART00000129380]	9.50978	9.57441	9.59347	10.0584	10.1214	9.95211	0.484745	9.80159	8.3035	0.000370595	0.00101906	-0.501076	A_15_P164921	ENSDART00000129380	ppp5c	BC091822		Dr.43273	541536	GO:0004721(phosphoprotein phosphatase activity)|GO:0005634(nucleus)|GO:0005737(cytoplasm)|GO:0006470(protein dephosphorylation)|GO:0016787(hydrolase activity)	ENSDART00000129380	TC392646	MAPK signaling pathway	dre04010
1145	Danio rerio hedgehog interacting protein (hhip), mRNA [NM_001080012]	7.78736	7.75001	7.76453	4.9169	4.94142	4.15064	-3.09765	6.21848	-13.3557	3.58544e-05	0.000184242	2.25367	A_15_P119973	NM_001080012	hhip	NM_001080012		Dr.119698	326102	GO:0003824(catalytic activity)|GO:0005975(carbohydrate metabolic process)|GO:0009968(negative regulation of signal transduction)|GO:0016021(integral to membrane)|GO:0016901(oxidoreductase activity, acting on the CH-OH group of donors, quinone or similar compound as acceptor)|GO:0031226(intrinsic to plasma membrane)|GO:0033333(fin development)|GO:0045879(negative regulation of smoothened signaling…	ENSDART00000085051	TC365670	Hedgehog signaling pathway	dre04340
1149	inositol polyphosphate-5-phosphatase Kb [Source:ZFIN;Acc:ZDB-GENE-100408-3] [ENSDART00000148480]	7.99991	8.04048	8.10031	9.75016	9.71897	8.96042	1.42961	8.76171	6.16348	0.00150842	0.00318539	-2.1507	A_15_P408605	ENSDART00000148480	inpp5kb	XM_005155275			566188	GO:0016787(hydrolase activity)|GO:0046856(phosphatidylinositol dephosphorylation)	ENSDART00000148480	TC410301	Inositol phosphate metabolism // Metabolic pathways // Phosphatidylinositol signaling system	dre00562 // dre01100 // dre04070
1151	Danio rerio zgc:158345, mRNA (cDNA clone MGC:158345 IMAGE:7061415), complete cds. [BC133085]	6.65872	6.3007	6.45028	5.18028	3.63545	3.61286	-2.32704	5.30638	-4.96273	0.00398128	0.00727878	-3.28265	A_15_P196241	BC133085	zgc:158345	BC133085		Dr.23447	100009644	GO:0003674(molecular_function)|GO:0005575(cellular_component)|GO:0008150(biological_process)		TC378109
1152	Danio rerio mirror-image polydactyly 1 (mipol1), mRNA [NM_001305467]	9.96499	9.88039	10.03	11.163	11.2278	11.2381	1.25118	10.584	23.2488	2.19383e-06	3.37288e-05	5.52324	A_15_P398035	NM_001305467	mipol1	NM_001305467			321390		ENSDART00000171324	TC402817
1153	v-rel avian reticuloendotheliosis viral oncogene homolog B [Source:ZFIN;Acc:ZDB-GENE-030131-9531] [ENSDART00000123197]	7.38716	7.31943	7.24017	7.8053	7.71307	7.71536	0.428988	7.53008	7.66734	0.000542761	0.00137615	-0.950429	A_15_P423300	ENSDART00000123197	relb	XM_001335557		Dr.81541	795414	GO:0000122(negative regulation of transcription from RNA polymerase II promoter)|GO:0000977(RNA polymerase II regulatory region sequence-specific DNA binding)|GO:0000981(sequence-specific DNA binding RNA polymerase II transcription factor activity)|GO:0003677(DNA binding)|GO:0003682(chromatin binding)|GO:0003700(sequence-specific DNA binding transcription factor activity)|GO:0005634(nucleus)|GO:0…	ENSDART00000123197	TC407252	MAPK signaling pathway	dre04010
1158	Danio rerio septin 8a (sept8a), mRNA [NM_001115117]	14.3769	14.3481	14.3383	15.0267	15.1045	14.6704	0.579445	14.6442	4.72058	0.0049422	0.00879484	-3.5333	A_15_P181331	NM_001115117	sept8a	NM_001115117		Dr.76784	321590	GO:0000166(nucleotide binding)|GO:0005525(GTP binding)	ENSDART00000109620	TC370393
1160	Danio rerio spalt-like transcription factor 4 (sall4), mRNA [NM_001080609]	9.47036	9.4504	9.44339	10.5892	10.5683	10.3681	1.05382	9.98162	15.0058	2.00125e-05	0.000125065	2.94016	A_15_P139746	NM_001080609	sall4	NM_001080609		Dr.75342	572527	GO:0003676(nucleic acid binding)|GO:0003682(chromatin binding)|GO:0003700(sequence-specific DNA binding transcription factor activity)|GO:0005634(nucleus)|GO:0006355(regulation of transcription, DNA-dependent)|GO:0006366(transcription from RNA polymerase II promoter)|GO:0007165(signal transduction)|GO:0035118(embryonic pectoral fin morphogenesis)|GO:0043565(sequence-specific DNA binding)|GO:00442…	ENSDART00000065331	TC414527
1162	Danio rerio zinc finger, MYND-type containing 11 (zmynd11), transcript variant 2, mRNA [NM_001077583]	12.4295	12.4446	12.4556	12.9577	12.9267	12.6813	0.411991	12.6492	4.91723	0.00414398	0.00753027	-3.32913	A_15_P163416	NM_001077583	zmynd11	NM_001077583		Dr.77694	553781	GO:0000122(negative regulation of transcription from RNA polymerase II promoter)|GO:0000977(RNA polymerase II regulatory region sequence-specific DNA binding)|GO:0003682(chromatin binding)|GO:0003712(transcription cofactor activity)|GO:0005634(nucleus)|GO:0008270(zinc ion binding)|GO:0030514(negative regulation of BMP signaling pathway)|GO:0042393(histone binding)|GO:0046872(metal ion binding)	ENSDART00000105768	TC367986
1164	Danio rerio nipped-B homolog b (Drosophila) (nipblb), mRNA [NM_001161447]	12.2121	12.1461	12.2404	11.2625	11.3236	11.212	-0.933461	11.7328	-18.9658	6.15212e-06	6.00514e-05	4.32349	A_15_P750521	NM_001161447	nipblb	NM_001161447		Dr.78039	794108	GO:0003146(heart jogging)|GO:0005634(nucleus)|GO:0007049(cell cycle)|GO:0007417(central nervous system development)|GO:0007507(heart development)|GO:0035118(embryonic pectoral fin morphogenesis)|GO:0048565(digestive tract development)|GO:0060828(regulation of canonical Wnt receptor signaling pathway)|GO:0071733(transcriptional activation by promoter-enhancer looping)	ENSDART00000140556	TC415272
1169	Danio rerio solute carrier family 25 (pyrimidine nucleotide carrier), member 33 (slc25a33), mRNA [NM_213157]	10.9929	10.967	10.974	10.3725	10.3536	10.2717	-0.645343	10.6553	-15.2383	1.85268e-05	0.000119062	3.03087	A_15_P461950	NM_213157	slc25a33	NM_213157		Dr.76663	406436	GO:0003735(structural constituent of ribosome)|GO:0005739(mitochondrion)|GO:0005743(mitochondrial inner membrane)|GO:0006412(translation)|GO:0006810(transport)|GO:0016020(membrane)|GO:0016021(integral to membrane)|GO:0055085(transmembrane transport)	ENSDART00000058407	TC372103
1176	Danio rerio coiled-coil domain containing 106a (ccdc106a), mRNA [NM_001012490]	10.9404	10.9047	10.9534	11.1006	11.2351	11.2377	0.258273	11.062	4.91013	0.00417008	0.00757124	-3.33641	A_15_P103925	NM_001012490	ccdc106a	NM_001012490		Dr.83712	503526	GO:0003674(molecular_function)|GO:0005575(cellular_component)|GO:0008150(biological_process)	ENSDART00000011936	TC369395
1177	sorting nexin 29 [Source:ZFIN;Acc:ZDB-GENE-121105-13] [ENSDART00000114248]	9.79955	9.82973	9.90008	9.21852	9.23746	9.28904	-0.594784	9.54573	-13.1706	3.84402e-05	0.000192585	2.17161	A_15_P735996	ENSDART00000114248	snx29	XM_688793			565513		ENSDART00000114248	TC380183
1181	Danio rerio carbohydrate (chondroitin 4) sulfotransferase 12a (chst12a), mRNA [NM_213547]	8.14026	8.24689	8.23849	7.48999	7.4611	7.18696	-0.829193	7.79395	-8.64242	0.000305581	0.000876708	-0.273734	A_15_P695041	NM_213547	chst12a	NM_213547		Dr.91802	407076	GO:0008146(sulfotransferase activity)|GO:0016020(membrane)|GO:0016021(integral to membrane)|GO:0016051(carbohydrate biosynthetic process)|GO:0016740(transferase activity)	ENSDART00000154401	TC374382	Glycosaminoglycan biosynthesis - chondroitin sulfate / dermatan sulfate	dre00532
1184	Danio rerio zgc:173619 (zgc:173619), mRNA [NM_001109740]	10.0088	9.96401	10.0024	10.7379	10.9556	11.216	0.978125	10.4808	7.71231	0.000527849	0.00134547	-0.917639	A_15_P773731	NM_001109740	zgc:173619	NM_001109740		Dr.126202	100006880	GO:0000978(RNA polymerase II core promoter proximal region sequence-specific DNA binding)|GO:0003676(nucleic acid binding)|GO:0005634(nucleus)|GO:0006355(regulation of transcription, DNA-dependent)|GO:0046872(metal ion binding)	ENSDART00000167866	TC441599
1198	Danio rerio low density lipoprotein receptor class A domain containing 3 (ldlrad3), mRNA [NM_001130607]	7.88152	7.84919	7.84812	6.95044	6.97514	7.03847	-0.871594	7.42382	-21.5902	3.19287e-06	4.14408e-05	5.08794	A_15_P449530	NM_001130607	ldlrad3	NM_001130607		Dr.77333	570705	GO:0016020(membrane)|GO:0016021(integral to membrane)	ENSDART00000111862	TC372096
1199	Danio rerio deoxycytidine kinase (dck), mRNA [NM_001007056]	13.7302	13.6845	13.6872	13.1962	13.2569	13.3703	-0.426146	13.4875	-7.52667	0.000592728	0.00147776	-1.05406	A_15_P169146	NM_001007056	dck	NM_001007056		Dr.78434	474325	GO:0005524(ATP binding)|GO:0005575(cellular_component)|GO:0006139(nucleobase-containing compound metabolic process)|GO:0016301(kinase activity)|GO:0016310(phosphorylation)|GO:0016740(transferase activity)|GO:0019206(nucleoside kinase activity)	ENSDART00000098499	NP13225771	Purine metabolism // Pyrimidine metabolism // Metabolic pathways	dre00230 // dre00240 // dre01100
1200	Danio rerio coilin p80 (coil), mRNA [NM_131512]	13.3138	13.3573	13.3446	14.0709	14.0914	14.0553	0.733956	13.7056	21.0636	3.61841e-06	4.43123e-05	4.94245	A_15_P114544	NM_131512	coil	NM_131512		Dr.8425	58024	GO:0000387(spliceosomal snRNP assembly)|GO:0030576(Cajal body organization)	ENSDART00000130917	TC406188
1201	ZF201-P00021-DEPE-F_I02 GISZF201 Danio rerio cDNA clone IMAGE:7174156 5', mRNA sequence [CK712535]	7.15019	7.23369	7.20791	7.62481	7.70116	7.445	0.393061	7.39379	5.08142	0.00359068	0.00665252	-3.16271	A_15_P461945	CK712535		CK712535		Dr.121338				NP13316556
1202	Danio rerio zgc:101846, mRNA (cDNA clone MGC:191402 IMAGE:100059711), complete cds. [BC164227]	16.875	16.9566	16.9284	17.3207	17.3068	17.2111	0.359553	17.0998	7.37992	0.000650756	0.00159148	-1.16394	A_15_P658951	BC164227	zgc:101846	BC164227		Dr.4738	449794	GO:0000786(nucleosome)|GO:0000790(nuclear chromatin)|GO:0003677(DNA binding)|GO:0005615(extracellular space)|GO:0005634(nucleus)|GO:0005694(chromosome)|GO:0006342(chromatin silencing)|GO:0045087(innate immune response)|GO:0046982(protein heterodimerization activity)|GO:0050830(defense response to Gram-positive bacterium)|GO:0051673(membrane disruption in other organism)		NP13228902
1204	Danio rerio activating transcription factor 6 beta (atf6b), mRNA [NM_001077720]	8.1914	8.0889	8.20004	8.67291	8.88254	8.60426	0.559794	8.44001	6.47556	0.00120104	0.0026363	-1.88368	A_15_P183051	NM_001077720	atf6b	NM_001077720		Dr.156208	777612	GO:0003700(sequence-specific DNA binding transcription factor activity)|GO:0006355(regulation of transcription, DNA-dependent)|GO:0043565(sequence-specific DNA binding)	ENSDART00000157999	TC411449	Protein processing in endoplasmic reticulum // Adrenergic signaling in cardiomyocytes	dre04141 // dre04261
1207	Danio rerio dual specificity phosphatase 7 (dusp7), mRNA [NM_199774]	7.7795	7.90352	7.86097	7.04023	7.15137	7.23058	-0.707266	7.49436	-10.6419	0.000110641	0.000407235	0.924681	A_15_P403985	NM_199774	dusp7	NM_199774		Dr.8695	327246	GO:0004721(phosphoprotein phosphatase activity)|GO:0004725(protein tyrosine phosphatase activity)|GO:0006470(protein dephosphorylation)|GO:0008138(protein tyrosine/serine/threonine phosphatase activity)|GO:0016311(dephosphorylation)|GO:0016787(hydrolase activity)|GO:0016791(phosphatase activity)|GO:0017017(MAP kinase tyrosine/serine/threonine phosphatase activity)	ENSDART00000163978	TC366465	MAPK signaling pathway	dre04010
1208	Danio rerio cytochrome c oxidase subunit VIIb (cox7b), mRNA [NM_001130602]	15.4864	15.511	15.4663	15.0591	15.1063	15.088	-0.403457	15.2862	-11.2935	8.2517e-05	0.000329815	1.27074	A_15_P625211	NM_001130602	cox7b	NM_001130602		Dr.76516	563476	GO:0004129(cytochrome-c oxidase activity)|GO:0005746(mitochondrial respiratory chain)|GO:0016020(membrane)|GO:0016021(integral to membrane)	ENSDART00000162492	TC406402	Oxidative phosphorylation // Metabolic pathways // Cardiac muscle contraction	dre00190 // dre01100 // dre04260
1211	Danio rerio flavin adenine dinucleotide synthetase 1 (flad1), mRNA [NM_001003997]	9.69281	9.7145	9.64648	8.68888	8.83648	8.79262	-0.911938	9.22863	-17.2012	1.0071e-05	8.11935e-05	3.74659	A_15_P341120	NM_001003997	flad1	NM_001003997		Dr.76199	445492	GO:0000166(nucleotide binding)|GO:0003676(nucleic acid binding)|GO:0003824(catalytic activity)|GO:0003919(FMN adenylyltransferase activity)|GO:0005524(ATP binding)|GO:0005737(cytoplasm)|GO:0006747(FAD biosynthetic process)|GO:0008152(metabolic process)|GO:0016740(transferase activity)|GO:0016779(nucleotidyltransferase activity)	ENSDART00000143957	TC406887	Riboflavin metabolism // Metabolic pathways	dre00740 // dre01100
1214	Danio rerio Indian hedgehog homolog b (ihhb), mRNA [NM_131088]	6.45722	6.17417	6.36425	2.50237	3.52497	3.87374	-3.03152	4.81612	-8.13567	0.000408798	0.00109987	-0.616668	A_15_P114929	NM_131088	ihhb	NM_131088		Dr.75090	30299	GO:0005576(extracellular region)|GO:0005615(extracellular space)|GO:0005886(plasma membrane)|GO:0006508(proteolysis)|GO:0007154(cell communication)|GO:0007267(cell-cell signaling)|GO:0007275(multicellular organismal development)|GO:0008233(peptidase activity)|GO:0016020(membrane)|GO:0016539(intein-mediated protein splicing)|GO:0016787(hydrolase activity)|GO:0046872(metal ion binding)|GO:0048709(o…	ENSDART00000081760	TC373748	Hedgehog signaling pathway	dre04340
1217	Danio rerio cannabinoid receptor interacting protein 1a (cnrip1a), mRNA [NM_001003607]	5.79535	6.01935	5.46529	4.0976	3.56633	2.97112	-2.21498	4.65251	-6.86722	0.000913517	0.00210508	-1.56256	A_15_P740916	NM_001003607	cnrip1a	NM_001003607		Dr.6763	445213	GO:0003674(molecular_function)|GO:0005575(cellular_component)|GO:0008150(biological_process)	ENSDART00000130828	TC396121
1219	Danio rerio heterogeneous nuclear ribonucleoprotein A/B, mRNA (cDNA clone MGC:114125 IMAGE:7451040), complete cds. [BC097183]	9.90949	9.9682	9.97662	11.456	11.4921	11.0973	1.397	10.6499	11.9075	6.34826e-05	0.000272968	1.58011	A_15_P653551	BC097183		BC097183						TC386682
1220	coiled-coil domain containing 108 [Source:HGNC Symbol;Acc:HGNC:25325] [ENSDART00000041802]	8.20534	8.07737	8.06757	5.28637	5.27961	4.93147	-2.95094	6.64129	-25.6088	1.34278e-06	2.56757e-05	6.08981	A_15_P201236	ENSDART00000041802	si:ch1073-349o24.2	XM_002663322			100333283		ENSDART00000041802	TC389987
1222	RAB32b, member RAS oncogene family [Source:ZFIN;Acc:ZDB-GENE-090821-4] [ENSDART00000060336]	5.1394	4.97421	5.21609	4.22389	4.24628	4.17568	-0.894618	4.66259	-12.2648	5.48128e-05	0.000246155	1.7533	A_15_P443540	ENSDART00000060336		XR_658629					ENSDART00000060336	TC415827
1223	Danio rerio fibroblast growth factor (acidic) intracellular binding protein a (fibpa), mRNA [NM_200409]	11.5795	11.4585	11.498	10.9417	11.0308	11.1174	-0.482029	11.271	-7.6204	0.000558861	0.00140755	-0.984833	A_15_P142506	NM_200409	fibpa	NM_200409		Dr.82789	393381	GO:0005575(cellular_component)|GO:0008150(biological_process)|GO:0017134(fibroblast growth factor binding)	ENSDART00000020936	TC373582
1224	Danio rerio zgc:110655, mRNA (cDNA clone MGC:191288 IMAGE:100059597), complete cds. [BC164113]	12.0735	11.9233	12.0635	12.6772	12.693	12.6569	0.655612	12.3479	12.126	5.80015e-05	0.000255674	1.68661	A_15_P658896	BC164113	pycr1b	BC164113		Dr.80551	100149838	GO:0004735(pyrroline-5-carboxylate reductase activity)|GO:0005575(cellular_component)|GO:0006561(proline biosynthetic process)|GO:0007420(brain development)|GO:0008652(cellular amino acid biosynthetic process)|GO:0016491(oxidoreductase activity)|GO:0055114(oxidation-reduction process)|GO:0055129(L-proline biosynthetic process)		TC450853	Arginine and proline metabolism // Metabolic pathways // Biosynthesis of amino acids	dre00330 // dre01100 // dre01230
1225	Danio rerio 3-hydroxyacyl-CoA dehydratase 2 (hacd2), mRNA [NM_199861]	10.6691	10.7866	10.8298	9.87688	9.68669	10.2236	-0.832753	10.3454	-5.59884	0.00233428	0.00462271	-2.66116	A_15_P114098	NM_199861	hacd2	NM_199861		Dr.12800	334121	GO:0016020(membrane)|GO:0016021(integral to membrane)	ENSDART00000133998	TC369793	Fatty acid elongation // Biosynthesis of unsaturated fatty acids // Fatty acid metabolism	dre00062 // dre01040 // dre01212
1230	Danio rerio peptidoglycan recognition protein 2 (pglyrp2), mRNA [NM_001045166]	6.28515	6.41454	6.00634	4.5964	4.62321	5.11551	-1.45697	5.50686	-7.83153	0.000490596	0.0012708	-0.831479	A_15_P175241	NM_001045166	pglyrp2	NM_001045166		Dr.67552	568634	GO:0008270(zinc ion binding)|GO:0008745(N-acetylmuramoyl-L-alanine amidase activity)|GO:0009253(peptidoglycan catabolic process)|GO:0042742(defense response to bacterium)	ENSDART00000148627	TC380703
1235	Danio rerio CDC28 protein kinase regulatory subunit 1B (cks1b), mRNA [NM_001003593]	12.2322	12.1906	12.2362	10.9284	11.0072	11.2083	-1.1717	11.6338	-14.4278	2.43683e-05	0.000142974	2.70846	A_15_P686431	NM_001003593	cks1b	NM_001003593		Dr.119277	445199	GO:0005575(cellular_component)|GO:0007049(cell cycle)|GO:0016538(cyclin-dependent protein kinase regulator activity)|GO:0051301(cell division)	ENSDART00000026276	TC395620
1240	Danio rerio Fanconi anemia, complementation group I (fanci), mRNA [NM_001077312]	12.1778	12.1488	12.1965	12.6079	12.6255	12.6571	0.45579	12.4023	12.5904	4.81155e-05	0.000224467	1.90697	A_15_P621541	NM_001077312	fanci	NM_001077312		Dr.77582	324185	GO:0005575(cellular_component)|GO:0006281(DNA repair)|GO:0007095(mitotic cell cycle G2/M transition DNA damage checkpoint)|GO:0070182(DNA polymerase binding)	ENSDART00000136530	TC409331	Fanconi anemia pathway	dre03460
1243	Danio rerio mitochondrial inner membrane organizing system 1 (minos1), mRNA [NM_001142955]	14.2193	14.1781	14.2015	13.7055	13.7117	13.78	-0.467255	13.966	-11.8483	6.50696e-05	0.000278172	1.55099	A_15_P115224	NM_001142955	minos1	NM_001142955		Dr.76088	751699	GO:0003674(molecular_function)|GO:0005739(mitochondrion)|GO:0008150(biological_process)|GO:0016020(membrane)|GO:0016021(integral to membrane)	ENSDART00000160853	TC414970
1245	Danio rerio calcineurin-like EF-hand protein 2 (chp2), mRNA [NM_199836]	9.97843	10.0014	10.0312	10.2577	10.2999	10.2639	0.270158	10.1387	7.44613	0.000623781	0.00153985	-1.11414	A_15_P658801	NM_199836	chp2	NM_199836		Dr.4451	327599	GO:0005509(calcium ion binding)|GO:0005575(cellular_component)	ENSDART00000008589	NP13228794
1246	TBC1 domain family, member 2B [Source:ZFIN;Acc:ZDB-GENE-100922-148] [ENSDART00000089066]	8.70533	8.60546	8.61076	8.99661	9.02491	9.07276	0.390909	8.83597	8.31947	0.000367186	0.00101153	-0.490186	A_15_P136846	ENSDART00000089066	tbc1d2b	XM_002666866			100330777		ENSDART00000089066
1249	Danio rerio alpha thalassemia/mental retardation syndrome X-linked homolog (human) (atrx), mRNA [NM_200653]	15.0805	15.0314	15.0438	15.2514	15.3512	15.2499	0.232324	15.168	5.13457	0.00343032	0.00639574	-3.1096	A_15_P190451	NM_200653	atrx	NM_200653		Dr.5568	323299	GO:0005524(ATP binding)|GO:0008270(zinc ion binding)	ENSDART00000061932	TC366766
1250	Rep: Ubiquitin carboxyl-terminal hydrolase - Tetraodon nigroviridis (Green puffer), partial (80%) [TC371255]	13.4201	13.312	13.3236	13.5371	13.6151	13.617	0.237825	13.4708	4.79607	0.00461633	0.00828355	-3.45429	A_15_P311071	TC371255						GO:0004197(cysteine-type endopeptidase activity)|GO:0005515(protein binding)|GO:0005575(cellular_component)|GO:0005813(centrosome)		TC371255
1256	Danio rerio DEAD (Asp-Glu-Ala-Asp) box helicase 56 (ddx56), mRNA [NM_001003876]	14.5147	14.5119	14.4655	13.0992	13.1763	12.9294	-1.42909	13.7828	-19.5286	5.30665e-06	5.52649e-05	4.49616	A_15_P102374	NM_001003876	ddx56	NM_001003876		Dr.79779	445399	GO:0000166(nucleotide binding)|GO:0003676(nucleic acid binding)|GO:0004004(ATP-dependent RNA helicase activity)|GO:0004386(helicase activity)|GO:0005524(ATP binding)|GO:0006364(rRNA processing)|GO:0010501(RNA secondary structure unwinding)|GO:0016787(hydrolase activity)	ENSDART00000034555	TC370287
1257	Danio rerio cathepsin Sa (ctssa), mRNA [NM_200426]	5.52855	5.82224	5.49985	3.38245	3.21574	2.62183	-2.54354	4.34511	-11.2669	8.3485e-05	0.000332257	1.25698	A_15_P209571	NM_200426	ctss1	NM_200426		Dr.81560	393398	GO:0004197(cysteine-type endopeptidase activity)|GO:0005615(extracellular space)|GO:0005764(lysosome)|GO:0006508(proteolysis)|GO:0006955(immune response)|GO:0008233(peptidase activity)|GO:0008234(cysteine-type peptidase activity)|GO:0016787(hydrolase activity)|GO:0019882(antigen processing and presentation)|GO:0034769(basement membrane disassembly)|GO:0051603(proteolysis involved in cellular prot…	ENSDART00000053638	TC372440	Lysosome // Phagosome // Apoptosis	dre04142 // dre04145 // dre04210
1259	Danio rerio bromodomain containing 4 (brd4), mRNA [NM_001111281]	8.93608	8.7819	8.86033	9.64721	9.67454	9.45057	0.731335	9.22511	9.11377	0.000236243	0.000721242	0.0297208	A_15_P320436	NM_001111281	brd4	NM_001111281		Dr.104897	570531	GO:0000793(condensed chromosome)|GO:0002039(p53 binding)|GO:0002574(thrombocyte differentiation)|GO:0003682(chromatin binding)|GO:0005634(nucleus)|GO:0005694(chromosome)|GO:0006351(transcription, DNA-dependent)|GO:0006355(regulation of transcription, DNA-dependent)|GO:0016568(chromatin modification)|GO:0032968(positive regulation of transcription elongation from RNA polymerase II promoter)|GO:004…	ENSDART00000115117	TC389202
1260	Danio rerio inhibitor of DNA binding 2, dominant negative helix-loop-helix protein, a (id2a), mRNA [NM_201291]	14.5797	14.6874	14.6157	13.5759	13.7272	14.102	-0.825858	14.2147	-5.71181	0.00213334	0.00427785	-2.55607	A_15_P161896	NM_201291	id2a	NM_201291		Dr.32819	266599	GO:0005634(nucleus)|GO:0005737(cytoplasm)|GO:0031573(intra-S DNA damage checkpoint)|GO:0045664(regulation of neuron differentiation)|GO:0045892(negative regulation of transcription, DNA-dependent)|GO:0046983(protein dimerization activity)	ENSDART00000077626	TC377105	TGF-beta signaling pathway	dre04350
1262	Danio rerio Rho GTPase activating protein 12b (arhgap12b), mRNA [NM_200874]	11.132	11.1889	11.1421	10.338	10.3859	10.5384	-0.733573	10.7876	-11.4658	7.65609e-05	0.000312168	1.35913	A_15_P371935	NM_200874	arhgap12b	NM_200874		Dr.67202	393848	GO:0007165(signal transduction)	ENSDART00000046959	TC422395
1263	ubiquitin specific peptidase 4 (proto-oncogene) [Source:ZFIN;Acc:ZDB-GENE-041008-187] [ENSDART00000039868]	9.9592	10.0765	10.0809	11.0377	11.1126	11.0686	1.03409	10.5559	20.2417	4.42621e-06	4.96489e-05	4.70778	A_15_P671696	ENSDART00000039868	usp4	XM_002662510			449927	GO:0004843(ubiquitin-specific protease activity)|GO:0005634(nucleus)|GO:0006511(ubiquitin-dependent protein catabolic process)|GO:0016579(protein deubiquitination)	ENSDART00000039868	TC379307
1264	si:ch73-389b16.2 [Source:ZFIN;Acc:ZDB-GENE-050411-113] [ENSDART00000170915]	8.03884	8.15634	8.1549	7.66342	7.66287	7.6283	-0.465164	7.88411	-9.72251	0.000172377	0.000566495	0.401505	A_15_P372845	ENSDART00000170915	si:ch73-389b16.2	XM_002662430			550304	GO:0003674(molecular_function)|GO:0005575(cellular_component)|GO:0008150(biological_process)	ENSDART00000170915	TC385922
1268	pentraxin 3, long a [Source:ZFIN;Acc:ZDB-GENE-030131-8720] [ENSDART00000098673]	2.22566	3.52899	2.86651	5.75002	4.95178	4.45471	2.17845	3.96294	4.61293	0.00545423	0.00957756	-3.64736	A_15_P168581	ENSDART00000098673	LOC101887125	XM_005159231			101887125		ENSDART00000098673	TC374620
1269	Danio rerio transmembrane protein 50A (tmem50a), mRNA [NM_213529]	14.0217	14.0526	14.0546	13.6362	13.833	13.6496	-0.336682	13.8746	-5.17279	0.00332016	0.0062224	-3.07164	A_15_P620241	NM_213529	tmem50a	NM_213529		Dr.78492	406850	GO:0003674(molecular_function)|GO:0008150(biological_process)|GO:0016020(membrane)|GO:0016021(integral to membrane)	ENSDART00000134730	TC372192
1270	Danio rerio calponin 3, acidic a (cnn3a), mRNA [NM_199753]	12.9	12.969	12.838	11.9473	11.9578	11.3601	-1.14726	12.3287	-6.35241	0.00131262	0.0028412	-1.98783	A_15_P143076	NM_199753	cnn3a	NM_199753		Dr.22283	326931	GO:0003779(actin binding)|GO:0005516(calmodulin binding)|GO:0031032(actomyosin structure organization)	ENSDART00000158808	TC370420
1287	PREDICTED: Danio rerio cylindromatosis (turban tumor syndrome), a (cylda), mRNA [XM_679725]	12.0808	12.099	12.1796	12.6811	12.6613	12.6399	0.540964	12.3903	12.6467	4.70592e-05	0.000220678	1.93314	A_15_P369555	XM_679725	cylda	XM_679725		Dr.53546	556823	GO:0005829(cytosol)|GO:0006511(ubiquitin-dependent protein catabolic process)|GO:0007346(regulation of mitotic cell cycle)|GO:0016579(protein deubiquitination)|GO:0021551(central nervous system morphogenesis)|GO:0032088(negative regulation of NF-kappaB transcription factor activity)|GO:0070266(necroptosis)|GO:2001238(positive regulation of extrinsic apoptotic signaling pathway)|GO:2001242(regulat…		TC392203	RIG-I-like receptor signaling pathway	dre04622
1289	Danio rerio PERP, TP53 apoptosis effector (perp), mRNA [NM_001256207]	4.21579	3.67241	4.16746	5.21022	5.20929	4.68596	1.0166	4.52685	4.62023	0.00541762	0.00952149	-3.63957	A_15_P513317	NM_001256207	perp	NM_001256207		Dr.24063	494479	GO:0009411(response to UV)|GO:0016020(membrane)|GO:0016021(integral to membrane)|GO:0030054(cell junction)|GO:0042981(regulation of apoptotic process)	ENSDART00000148356	TC436033	p53 signaling pathway	dre04115
1292	Danio rerio enolase 1a, (alpha) (eno1a), mRNA [NM_212722]	10.0453	9.97778	10.0441	8.94624	8.67008	8.78059	-1.22341	9.41068	-15.2647	1.8366e-05	0.00011838	3.04112	A_15_P472345	NM_212722	eno1a	NM_212722		Dr.4724	334116	GO:0000015(phosphopyruvate hydratase complex)|GO:0000287(magnesium ion binding)|GO:0004634(phosphopyruvate hydratase activity)|GO:0006096(glycolysis)|GO:0016829(lyase activity)	ENSDART00000133322	TC455568	Glycolysis / Gluconeogenesis // Metabolic pathways // Carbon metabolism // Biosynthesis of amino acids // RNA degradation	dre00010 // dre01100 // dre01200 // dre01230 // dre03018
1299	Danio rerio zgc:112175 (zgc:112175), mRNA [NM_001017719]	9.93901	9.89254	9.84865	10.2495	10.4362	10.2362	0.413888	10.1003	5.98039	0.00173167	0.00357936	-2.31224	A_15_P732741	NM_001017719	zgc:112175	NM_001017719		Dr.88051	550414	GO:0003677(DNA binding)|GO:0008150(biological_process)|GO:0016020(membrane)|GO:0016021(integral to membrane)	ENSDART00000039829	TC407255
1300	GB	7.155	7.15733	7.19963	7.91071	8.11986	7.75622	0.758279	7.54979	7.64218	0.000551321	0.00139265	-0.968845	A_15_P444045	NP13316683								NP13316683
1304	Danio rerio acidic residue methyltransferase 1 (armt1), mRNA [NM_001014331]	12.046	12.0811	12.1251	12.841	12.8881	12.9006	0.792527	12.4803	19.4198	5.45873e-06	5.60586e-05	4.46317	A_15_P169026	NM_001014331	armt1	NM_001014331		Dr.107794	541518	GO:0000179(rRNA (adenine-N6,N6-)-dimethyltransferase activity)|GO:0003880(protein C-terminal carboxyl O-methyltransferase activity)|GO:0004809(tRNA (guanine-N2-)-methyltransferase activity)|GO:0005575(cellular_component)|GO:0008168(methyltransferase activity)|GO:0008169(C-methyltransferase activity)|GO:0008170(N-methyltransferase activity)|GO:0008171(O-methyltransferase activity)|GO:0008172(S-met…	ENSDART00000078062	TC371781
1316	Danio rerio trinucleotide repeat containing 5 (tnrc5), mRNA [NM_001039805]	12.6043	12.6075	12.6639	12.8412	12.8977	12.8378	0.233691	12.7421	5.8656	0.00189143	0.00385761	-2.41544	A_15_P670786	NM_001039805	tnrc5	NM_001039805		Dr.151531	550136	GO:0002376(immune system process)|GO:0003674(molecular_function)|GO:0005783(endoplasmic reticulum)|GO:0045087(innate immune response)	ENSDART00000040116	TC386424
1317	Danio rerio nuclear casein kinase and cyclin-dependent kinase substrate 1a (nucks1a), mRNA [NM_001004601]	12.0934	12.0103	12.0481	12.8265	12.8004	12.5765	0.68388	12.3925	8.56681	0.00031883	0.000906849	-0.323765	A_15_P116684	NM_001004601	nucks1a	NM_001004601		Dr.76746	447862	GO:0005575(cellular_component)|GO:0016301(kinase activity)|GO:0016310(phosphorylation)|GO:0016740(transferase activity)	ENSDART00000102858	TC388096
1321	Danio rerio zgc:113443 (zgc:113443), mRNA [NM_001077773]	7.25794	6.99151	7.27379	5.64332	4.89804	5.39525	-1.86221	6.24331	-8.76874	0.00028487	0.000830713	-0.190996	A_15_P153826	NM_001077773	zgc:113443	NM_001077773		Dr.136430	777726	GO:0003676(nucleic acid binding)|GO:0046872(metal ion binding)	ENSDART00000162498	TC369104
1324	pre-B-cell leukemia homeobox interacting protein 1a [Source:ZFIN;Acc:ZDB-GENE-060503-871] [ENSDART00000115058]	8.29734	8.23439	8.36286	9.11124	9.06787	9.06736	0.78396	8.69018	16.5655	1.21746e-05	9.10942e-05	3.52408	A_15_P181861	ENSDART00000115058	pbxip1a	XM_686823			563463	GO:0016020(membrane)|GO:0016021(integral to membrane)	ENSDART00000115058	TC375925
1327	Danio rerio vacuolar protein sorting 29 homolog (S. cerevisiae) (vps29), mRNA [NM_200037]	12.8837	12.8381	12.8573	12.2389	12.191	12.3329	-0.605432	12.557	-12.1204	5.81359e-05	0.000255987	1.68388	A_15_P105730	NM_200037	vps29	NM_200037		Dr.76673	573437	GO:0005737(cytoplasm)|GO:0005768(endosome)|GO:0006810(transport)|GO:0006886(intracellular protein transport)|GO:0008565(protein transporter activity)|GO:0010008(endosome membrane)|GO:0015031(protein transport)|GO:0016020(membrane)|GO:0030904(retromer complex)|GO:0042147(retrograde transport, endosome to Golgi)|GO:0046872(metal ion binding)	ENSDART00000101246	TC379606	Endocytosis	dre04144
1328	Danio rerio family with sequence similarity 228, member A (fam228a), mRNA [NM_001045186]	3.26093	3.17788	3.1204	4.63974	4.79921	4.72325	1.53433	3.95357	24.3883	1.72075e-06	2.93549e-05	5.804	A_15_P722761	NM_001045186	fam228a	NM_001045186		Dr.86468	569576		ENSDART00000134859	TC390066
1330	Danio rerio four and a half LIM domains 2b (fhl2b), mRNA [NM_001006028]	5.18954	5.21728	5.02808	2.38975	2.32118	2.43886	-2.7617	3.76411	-40.5851	1.28701e-07	8.2394e-06	8.72775	A_15_P185521	NM_001006028	fhl2b	NM_001006028		Dr.152492	450007	GO:0008270(zinc ion binding)|GO:0046872(metal ion binding)	ENSDART00000124132	TC369540
1332	Danio rerio zinc finger protein 1003 (znf1003), mRNA [NM_001111211]	9.65481	9.65239	9.58229	8.3005	8.08992	7.83836	-1.55357	8.85305	-12.5209	4.9459e-05	0.000228801	1.8745	A_15_P636266	NM_001111211	znf1003	NM_001111211		Dr.159352	793476	GO:0003676(nucleic acid binding)|GO:0008150(biological_process)|GO:0046872(metal ion binding)	ENSDART00000161073	TC372472
1333	Danio rerio ribosomal protein L15 (rpl15), mRNA [NM_001003447]	16.0089	15.954	15.9729	15.1123	15.0889	15.4371	-0.765838	15.5957	-7.27743	0.000695272	0.00168004	-1.24175	A_15_P109165	NM_001003447	rpl15	NM_001003447		Dr.104576	445053	GO:0002181(cytoplasmic translation)|GO:0003735(structural constituent of ribosome)|GO:0022625(cytosolic large ribosomal subunit)	ENSDART00000133626	TC384099	Ribosome	dre03010
1335	tripartite motif containing 35-40 [Source:ZFIN;Acc:ZDB-GENE-030131-6081] [ENSDART00000061726]	8.80566	8.88001	8.97994	9.99142	10.0117	10.2569	1.19814	9.48761	12.8568	4.33513e-05	0.000209009	2.02989	A_15_P136346	ENSDART00000061726	trim35-40	BC095707		Dr.80659	334149	GO:0005622(intracellular)|GO:0008150(biological_process)|GO:0008270(zinc ion binding)|GO:0046872(metal ion binding)	ENSDART00000061726	TC419855
1339	Danio rerio hydroxypyruvate isomerase (hyi), mRNA [NM_200334]	9.46305	9.46499	9.35945	7.6902	7.73483	8.2161	-1.54879	8.65477	-9.97374	0.000152143	0.000516983	0.548825	A_15_P221881	NM_200334	hyi	NM_200334		Dr.13140	393305	GO:0008903(hydroxypyruvate isomerase activity)|GO:0016853(isomerase activity)		TC379638	Glyoxylate and dicarboxylate metabolism // Metabolic pathways	dre00630 // dre01100
1343	Danio rerio CDC42 small effector 1 (cdc42se1), mRNA [NM_200060]	10.7668	10.7546	10.7309	11.4427	11.4923	11.3071	0.663265	11.0824	11.2423	8.43906e-05	0.000334552	1.24425	A_15_P120964	NM_200060	cdc42se1	NM_200060		Dr.75985	791998	GO:0005198(structural molecule activity)|GO:0005737(cytoplasm)|GO:0005856(cytoskeleton)|GO:0005886(plasma membrane)|GO:0007165(signal transduction)|GO:0008360(regulation of cell shape)|GO:0016020(membrane)|GO:0021555(midbrain-hindbrain boundary morphogenesis)	ENSDART00000031895	TC398260
1346	Danio rerio si:ch211-105d11.2 (si:ch211-105d11.2), mRNA [NM_001044994]	11.0865	11.0764	11.1628	11.2957	11.4063	11.3956	0.25729	11.2372	5.09544	0.00354755	0.00658302	-3.14866	A_15_P106204	NM_001044994	si:ch211-105d11.2	NM_001044994		Dr.78479	562734	GO:0016020(membrane)|GO:0016021(integral to membrane)	ENSDART00000151184	TC449160
1347	Danio rerio discoidin, CUB and LCCL domain containing 1 (dcbld1), mRNA [NM_001039977]	8.96194	9.00399	9.05975	9.72222	9.87641	9.56208	0.711678	9.3644	7.92445	0.000463706	0.00121452	-0.765104	A_15_P184651	NM_001039977	dcbld1	NM_001039977		Dr.91277	664747	GO:0016020(membrane)|GO:0016021(integral to membrane)|GO:0070492(oligosaccharide binding)	ENSDART00000099305	TC370680
1348	Danio rerio nucleolar protein with MIF4G domain 1 (nom1), mRNA [NM_001044832]	11.1378	11.1852	11.174	10.3891	10.3378	10.4747	-0.765116	10.7831	-15.6056	1.6438e-05	0.000110297	3.17148	A_15_P173541	NM_001044832	nom1	NM_001044832		Dr.80088	557585	GO:0003723(RNA binding)|GO:0042254(ribosome biogenesis)	ENSDART00000142315	TC373742
1351	Danio rerio myeloid/lymphoid or mixed-lineage leukemia (trithorax homolog, Drosophila); translocated to, 3 (mllt3), mRNA [NM_001017819]	12.6559	12.5567	12.6076	11.9729	12.079	12.1986	-0.523235	12.3451	-7.42831	0.000630909	0.00155368	-1.1275	A_15_P141731	NM_001017819	mllt3	NM_001017819		Dr.78637	550517	GO:0003674(molecular_function)|GO:0006355(regulation of transcription, DNA-dependent)	ENSDART00000053278	TC368159
1352	Danio rerio zgc:85727, mRNA (cDNA clone MGC:85727 IMAGE:6969413), complete cds. [BC068372]	8.5865	8.63749	8.65269	6.75281	7.21717	7.24119	-1.55517	7.84797	-10.7145	0.000106995	0.00039759	0.964222	A_15_P758371	BC068372	klhdc3	BC068372		Dr.84824	406553	GO:0005575(cellular_component)|GO:0008150(biological_process)		TC396702
1354	Danio rerio ribosomal protein S6 (rps6), mRNA [NM_001003728]	11.5911	11.6103	11.6473	10.9469	10.8678	10.9822	-0.683942	11.2743	-14.9073	2.06848e-05	0.000127495	2.90129	A_15_P746046	NM_001003728	rps6	NM_001003728		Dr.32392	445028	GO:0003735(structural constituent of ribosome)|GO:0005622(intracellular)|GO:0005840(ribosome)|GO:0006364(rRNA processing)|GO:0006412(translation)|GO:0022627(cytosolic small ribosomal subunit)|GO:0030529(ribonucleoprotein complex)|GO:0042274(ribosomal small subunit biogenesis)	ENSDART00000023336	TC433082	Ribosome // mTOR signaling pathway // Insulin signaling pathway	dre03010 // dre04150 // dre04910
1355	Danio rerio methyl-CpG binding domain protein 3a (mbd3a), mRNA [NM_212769]	13.8003	13.8476	13.8762	14.6183	14.7278	14.6039	0.808604	14.2457	15.9215	1.48628e-05	0.000103094	3.28984	A_15_P116171	NM_212769	mbd3a	NM_212769		Dr.104630	337133	GO:0000122(negative regulation of transcription from RNA polymerase II promoter)|GO:0003677(DNA binding)|GO:0005634(nucleus)|GO:0006346(methylation-dependent chromatin silencing)|GO:0008327(methyl-CpG binding)	ENSDART00000088508	TC371196
1356	Danio rerio pleckstrin homology domain containing, family A (phosphoinositide binding specific) member 1a (plekha1a), mRNA [NM_213436]	9.48387	9.43939	9.46541	9.76972	9.86246	9.66722	0.303579	9.61468	5.04929	0.00369184	0.00681505	-3.19499	A_15_P418495	NM_213436	plekha1a	NM_213436		Dr.77206	406745	GO:0005575(cellular_component)|GO:0008150(biological_process)	ENSDART00000165192	TC368399
1365	Danio rerio zinc finger, GATA-like protein 1 (zglp1), mRNA [NM_001045449]	13.5909	13.6314	13.5694	13.1598	13.163	12.9449	-0.50805	13.3432	-6.95823	0.00085883	0.00199886	-1.49005	A_15_P725236	NM_001045449	zglp1	NM_001045449		Dr.84971	751739	GO:0000977(RNA polymerase II regulatory region sequence-specific DNA binding)|GO:0001085(RNA polymerase II transcription factor binding)|GO:0001228(RNA polymerase II transcription regulatory region sequence-specific DNA binding transcription factor activity involved in positive regulation of transcription)|GO:0003682(chromatin binding)|GO:0003700(sequence-specific DNA binding transcription factor…	ENSDART00000097468	TC441662
1368	Danio rerio transcription factor Dp-2, mRNA (cDNA clone MGC:110490 IMAGE:7173010), complete cds. [BC095295]	11.8651	11.813	11.81	12.1361	12.1834	12.0423	0.291217	11.975	5.71869	0.00212178	0.00425861	-2.54972	A_15_P657141	BC095295	tfdp2	BC095295		Dr.77606	338204	GO:0000278(mitotic cell cycle)|GO:0000981(sequence-specific DNA binding RNA polymerase II transcription factor activity)|GO:0003677(DNA binding)|GO:0003700(sequence-specific DNA binding transcription factor activity)|GO:0003712(transcription cofactor activity)|GO:0005634(nucleus)|GO:0005667(transcription factor complex)|GO:0006351(transcription, DNA-dependent)|GO:0006355(regulation of transcripti…		TC369784	Cell cycle	dre04110
1373		3.99924	3.51904	4.12899	6.00106	5.81202	4.86217	1.67599	4.72042	4.74018	0.00485512	0.00865907	-3.51271	A_15_P577577	TC401263								TC401263
1377	Danio rerio surfeit 2 (surf2), mRNA [NM_001003567]	13.6338	13.6459	13.6627	14.0189	14.0552	14.2071	0.446276	13.8706	7.38308	0.000649434	0.00158896	-1.16154	A_15_P629766	NM_001003567	surf2	NM_001003567		Dr.123483	445173	GO:0003674(molecular_function)|GO:0005575(cellular_component)|GO:0008150(biological_process)	ENSDART00000054070	TC378250
1378	Danio rerio cysteine-rich PDZ-binding protein (cript), mRNA [NM_001017893]	8.85002	8.71459	8.73362	9.0925	9.12974	9.02796	0.317322	8.92474	5.70761	0.00214045	0.00429	-2.55996	A_15_P661326	NM_001017893	cript	NM_001017893		Dr.84216	550592	GO:0003674(molecular_function)|GO:0005737(cytoplasm)|GO:0008150(biological_process)	ENSDART00000158036	TC388729
1381	Danio rerio angiomotin like 2b (amotl2b), mRNA [NM_001077606]	6.37916	6.44524	6.17538	7.46226	7.46848	7.83271	1.25456	6.96054	9.38136	0.000205211	0.000648072	0.195821	A_15_P736301	NM_001077606	amotl2b	NM_001077606		Dr.42522	559784	GO:0003674(molecular_function)|GO:0005575(cellular_component)|GO:0008150(biological_process)	ENSDART00000145944	TC414273	Tight junction	dre04530
1382	Danio rerio ring finger protein 130 (rnf130), mRNA [NM_001020465]	9.60788	9.72228	9.73256	8.9015	8.92513	9.34708	-0.629669	9.37274	-4.613	0.00545386	0.00957741	-3.64728	A_15_P152701	NM_001020465	rnf130	NM_001020465		Dr.34351	553950	GO:0008270(zinc ion binding)|GO:0016020(membrane)|GO:0016021(integral to membrane)|GO:0046872(metal ion binding)	ENSDART00000158052	TC367992
1383	Danio rerio zgc:153012 (zgc:153012), mRNA [NM_001077734]	12.2776	12.3279	12.407	11.9626	12.0031	11.8884	-0.386131	12.1444	-7.06065	0.000801842	0.00188877	-1.40938	A_15_P348830	NM_001077734	zgc:153012	NM_001077734		Dr.76652	777626	GO:0003700(sequence-specific DNA binding transcription factor activity)|GO:0005575(cellular_component)|GO:0006355(regulation of transcription, DNA-dependent)	ENSDART00000099832	TC416277
1384	Danio rerio cadherin 17, LI cadherin (liver-intestine) (cdh17), mRNA [NM_194422]	6.02437	5.90995	6.10105	6.90732	6.82362	6.82934	0.841638	6.43261	13.3424	3.60331e-05	0.00018475	2.24781	A_15_P120951	NM_194422	cdh17	NM_194422		Dr.77182	378452	GO:0005509(calcium ion binding)|GO:0005886(plasma membrane)|GO:0007155(cell adhesion)|GO:0007156(homophilic cell adhesion)|GO:0016020(membrane)|GO:0016021(integral to membrane)|GO:0048793(pronephros development)	ENSDART00000042895	TC366461
1389	Danio rerio heparanase (hpse), mRNA [NM_001045005]	8.87986	9.00012	8.88675	7.24428	7.0718	6.85344	-1.86574	7.98938	-16.8998	1.10093e-05	8.57917e-05	3.64212	A_15_P118451	NM_001045005	hpse	NM_001045005		Dr.86594	563020	GO:0005975(carbohydrate metabolic process)|GO:0016020(membrane)|GO:0016798(hydrolase activity, acting on glycosyl bonds)	ENSDART00000093155	TC371593	Glycosaminoglycan degradation // Metabolic pathways	dre00531 // dre01100
1390	Danio rerio structural maintenance of chromosomes 1A, like (smc1al), mRNA [NM_212810]	12.4211	12.477	12.4389	13.1628	13.2175	13.061	0.70142	12.7964	13.1236	3.9131e-05	0.000194951	2.15062	A_15_P162441	NM_212810	smc1al	NM_212810		Dr.76942	403060	GO:0003682(chromatin binding)|GO:0005524(ATP binding)|GO:0005634(nucleus)|GO:0005694(chromosome)|GO:0006281(DNA repair)|GO:0007064(mitotic sister chromatid cohesion)|GO:0008280(cohesin core heterodimer)|GO:0051276(chromosome organization)	ENSDART00000121697	TC371806	Cell cycle // Oocyte meiosis	dre04110 // dre04114
1392	Danio rerio guanine nucleotide binding protein (G protein), alpha inhibiting activity polypeptide 2a (gnai2a), mRNA [NM_001001818]	8.68459	8.54108	8.70011	9.1472	9.04108	9.1463	0.469598	8.87673	7.45043	0.000622075	0.00153634	-1.11092	A_15_P495007	NM_001001818	gnai2a	NM_001001818		Dr.76694	336421	GO:0000166(nucleotide binding)|GO:0001664(G-protein coupled receptor binding)|GO:0001973(adenosine receptor signaling pathway)|GO:0003924(GTPase activity)|GO:0004871(signal transducer activity)|GO:0005525(GTP binding)|GO:0005834(heterotrimeric G-protein complex)|GO:0007165(signal transduction)|GO:0007186(G-protein coupled receptor signaling pathway)|GO:0007188(adenylate cyclase-modulating G-prote…	ENSDART00000128070	TC388519	Adrenergic signaling in cardiomyocytes // Gap junction // Progesterone-mediated oocyte maturation // Melanogenesis	dre04261 // dre04540 // dre04914 // dre04916
1393	topoisomerase (DNA) III alpha [Source:ZFIN;Acc:ZDB-GENE-071212-2] [ENSDART00000154562]	12.8589	12.8699	12.9329	12.4544	12.4039	12.6124	-0.396993	12.6887	-5.91975	0.00181401	0.00372257	-2.36658	A_15_P187866	ENSDART00000154562	top3a	XM_683603			560212	GO:0003676(nucleic acid binding)|GO:0003677(DNA binding)|GO:0003916(DNA topoisomerase activity)|GO:0003917(DNA topoisomerase type I activity)|GO:0005694(chromosome)|GO:0006265(DNA topological change)|GO:0008270(zinc ion binding)|GO:0016853(isomerase activity)	ENSDART00000154562		Homologous recombination // Fanconi anemia pathway	dre03440 // dre03460
1396	Danio rerio inositol-trisphosphate 3-kinase Cb (itpkcb), mRNA [NM_001305471]	9.99426	9.99683	10.2102	11.0446	11.12	10.9165	0.959951	10.5471	10.8957	9.8504e-05	0.00037367	1.06179	A_15_P513162	NM_001305471	itpkcb	NM_001305471			322720	GO:0005575(cellular_component)|GO:0008440(inositol-1,4,5-trisphosphate 3-kinase activity)	ENSDART00000141023	TC405432	Inositol phosphate metabolism // Metabolic pathways // Calcium signaling pathway // Phosphatidylinositol signaling system	dre00562 // dre01100 // dre04020 // dre04070
1397	Danio rerio pleiomorphic adenoma gene X (plagx), mRNA [NM_001039829]	6.00687	6.04558	6.09938	7.45609	7.37936	7.5611	1.41491	6.75806	23.1642	2.23477e-06	3.39773e-05	5.50183	A_15_P218576	NM_001039829	plagx	NM_001039829		Dr.52874	664689	GO:0000981(sequence-specific DNA binding RNA polymerase II transcription factor activity)|GO:0003676(nucleic acid binding)|GO:0003700(sequence-specific DNA binding transcription factor activity)|GO:0005634(nucleus)|GO:0006351(transcription, DNA-dependent)|GO:0046872(metal ion binding)	ENSDART00000053509	TC433582
1398	Danio rerio N(alpha)-acetyltransferase 15, NatA auxiliary subunit b (naa15b), mRNA [NM_203321]	15.1369	15.1748	15.2038	15.7844	15.781	15.6689	0.572934	15.4583	11.6525	7.06754e-05	0.000295165	1.4535	A_15_P130261	NM_203321	naa15b	NM_203321		Dr.132769	334099	GO:0004596(peptide alpha-N-acetyltransferase activity)|GO:0017196(N-terminal peptidyl-methionine acetylation)|GO:0031415(NatA complex)	ENSDART00000130490	TC384337
1399	Danio rerio ubinuclein 2b (ubn2b), mRNA [NM_001104940]	9.28657	9.37445	9.32383	10.0143	10.0668	10.0931	0.729785	9.69318	16.6342	1.19237e-05	8.9919e-05	3.54852	A_15_P188106	NM_001104940	ubn2b	NM_001104940		Dr.7295	561642	GO:0005634(nucleus)	ENSDART00000169757	TC365975
1400	Danio rerio trypsin domain containing 1 (tysnd1), mRNA [NM_001128710]	11.1829	11.2036	11.2716	10.3537	10.4981	10.6993	-0.70231	10.8682	-7.23892	0.000712922	0.00171555	-1.27123	A_15_P625331	NM_001128710	tysnd1	NM_001128710		Dr.2371	561667	GO:0004252(serine-type endopeptidase activity)|GO:0005777(peroxisome)|GO:0006508(proteolysis)|GO:0016485(protein processing)|GO:0031998(regulation of fatty acid beta-oxidation)	ENSDART00000110157	TC392655
1403	Danio rerio myosin regulatory light chain interacting protein a (mylipa), mRNA [NM_199983]	16.0307	16.0504	16.0879	16.605	16.6025	16.5001	0.512828	16.3128	11.0539	9.17419e-05	0.000355981	1.14571	A_15_P104384	NM_199983	mylipa	NM_199983		Dr.75665	335888	GO:0005515(protein binding)|GO:0005737(cytoplasm)|GO:0005829(cytosol)|GO:0005856(cytoskeleton)|GO:0007275(multicellular organismal development)|GO:0007369(gastrulation)|GO:0008270(zinc ion binding)|GO:0008766(UDP-N-acetylmuramoylalanyl-D-glutamyl-2,6-diaminopimelate-D-alanyl-D-alanine ligase activity)|GO:0016567(protein ubiquitination)|GO:0016874(ligase activity)|GO:0018169(ribosomal S6-glutamic …	ENSDART00000013497	TC367862
1404	PREDICTED: Danio rerio talin-2-like (LOC100333114), miscRNA [XR_118002]	6.92643	7.20037	7.23329	7.77955	7.77997	7.69837	0.632602	7.43633	6.67839	0.00104063	0.0023431	-1.7155	A_15_P444765	XR_118002		XR_118002		Dr.114939				NP13315867
1407	GB	5.44185	5.39469	5.56841	4.54206	4.13807	4.55096	-1.05795	4.93934	-7.97408	0.000450058	0.00118637	-0.729924	A_15_P761216	NP13324328		XM_009292665						NP13324328
1411	Danio rerio zgc:171517 (zgc:171517), mRNA [NM_001111173]	11.9185	12.0306	11.9048	10.5812	10.602	11.3463	-1.10815	11.3972	-4.87105	0.00431709	0.00780206	-3.3766	A_15_P103053	NM_001111173	zgc:171517	NM_001111173		Dr.159801	563255	GO:0005575(cellular_component)	ENSDART00000102542	TC409700	Folate biosynthesis // Metabolic pathways	dre00790 // dre01100
1417	C2 calcium-dependent domain containing 5 [Source:ZFIN;Acc:ZDB-GENE-041114-193] [ENSDART00000142755]	14.9391	14.9311	14.8903	15.3313	15.3601	15.2505	0.393797	15.1171	8.76781	0.000285017	0.000830961	-0.191601	A_15_P178911	ENSDART00000142755	c2cd5	BC150422		Dr.51108	100333813		ENSDART00000142755	TC452816
1424	Danio rerio ubiquitin-like modifier activating enzyme 2 (uba2), mRNA [NM_213363]	12.4734	12.6012	12.5923	13.2139	13.2329	13.2015	0.66047	12.8859	13.5057	3.39092e-05	0.000177579	2.31939	A_15_P515234	NM_213363	uba2	NM_213363		Dr.78013	406672	GO:0000166(nucleotide binding)|GO:0005524(ATP binding)|GO:0005634(nucleus)|GO:0005737(cytoplasm)|GO:0005829(cytosol)|GO:0008641(small protein activating enzyme activity)|GO:0008766(UDP-N-acetylmuramoylalanyl-D-glutamyl-2,6-diaminopimelate-D-alanyl-D-alanine ligase activity)|GO:0016874(ligase activity)|GO:0016925(protein sumoylation)|GO:0018169(ribosomal S6-glutamic acid ligase activity)|GO:001994…	ENSDART00000169126	TC382914	Ubiquitin mediated proteolysis	dre04120
1425	Danio rerio peptidyl-tRNA hydrolase 1 homolog (ptrh1), mRNA [NM_001013330]	10.747	10.7236	10.7467	10.4366	10.3354	10.3378	-0.369222	10.5545	-8.43847	0.000342912	0.00095977	-0.409588	A_15_P624511	NM_001013330	ptrh1	NM_001013330		Dr.88889	503752	GO:0004045(aminoacyl-tRNA hydrolase activity)|GO:0016787(hydrolase activity)	ENSDART00000169209	TC375473
1427	Danio rerio potassium voltage-gated channel, subfamily H (eag-related), member 1b (kcnh1b), mRNA [NM_001278814]	4.73896	4.54246	4.71522	5.49565	5.29869	5.04613	0.614613	4.97285	4.68191	0.00511944	0.00907185	-3.57408	A_15_P243491	NM_001278814	kcnh1b	NM_001278814			101154640	GO:0000155(two-component sensor activity)|GO:0000160(two-component signal transduction system (phosphorelay))|GO:0001756(somitogenesis)|GO:0005216(ion channel activity)|GO:0005249(voltage-gated potassium channel activity)|GO:0006810(transport)|GO:0006811(ion transport)|GO:0006813(potassium ion transport)|GO:0016020(membrane)|GO:0016021(integral to membrane)|GO:0021576(hindbrain formation)|GO:0042…	ENSDART00000032246	TC406686
1430	Danio rerio transmembrane protein 106C (tmem106c), mRNA [NM_001077296]	10.4661	10.5423	10.5174	10.6961	10.7158	10.6818	0.189288	10.6033	4.94041	0.00406017	0.00739685	-3.30542	A_15_P223281	NM_001077296	tmem106c	NM_001077296		Dr.81133	768153	GO:0003674(molecular_function)|GO:0008150(biological_process)|GO:0016020(membrane)|GO:0016021(integral to membrane)	ENSDART00000123204	TC381423
1433	Danio rerio myogenin (myog), mRNA [NM_131006]	2.12276	2.14785	2.27285	5.6356	5.11702	6.1523	3.45382	3.90806	12.8244	4.38993e-05	0.000210809	2.01508	A_15_P140551	NM_131006	myog	NM_131006		Dr.77095	30200	GO:0000978(RNA polymerase II core promoter proximal region sequence-specific DNA binding)|GO:0001228(RNA polymerase II transcription regulatory region sequence-specific DNA binding transcription factor activity involved in positive regulation of transcription)|GO:0003677(DNA binding)|GO:0003705(RNA polymerase II distal enhancer sequence-specific DNA binding transcription factor activity)|GO:00056…	ENSDART00000014062	TC407858
1437	Danio rerio zinc finger protein 710a (znf710a), mRNA [NM_199792]	7.44567	7.4547	7.50952	7.9583	8.19774	8.08302	0.609722	7.77482	8.58148	0.000316207	0.000901238	-0.314026	A_15_P507092	NM_199792	znf710a	NM_199792		Dr.26610	327348	GO:0003676(nucleic acid binding)|GO:0003712(transcription cofactor activity)|GO:0005634(nucleus)|GO:0006357(regulation of transcription from RNA polymerase II promoter)|GO:0046872(metal ion binding)	ENSDART00000164495	TC416479
1438	Danio rerio immunoglobulin-like and fibronectin type III domain containing 1, tandem duplicate 1 (igfn1.1), mRNA [NM_001014317]	2.10943	2.15023	2.26741	6.80434	5.77765	6.44116	4.16537	4.25837	15.3742	1.77186e-05	0.000115724	3.08331	A_15_P160711	NM_001014317	igfn1.1	NM_001014317		Dr.162025	541504	GO:0003674(molecular_function)|GO:0005575(cellular_component)|GO:0008150(biological_process)	ENSDART00000153509	TC368928
1439	Danio rerio MORC family CW-type zinc finger 2 (morc2), mRNA [NM_001003994]	14.4246	14.4188	14.3746	14.7311	14.8379	14.6262	0.325719	14.5688	5.0784	0.00360004	0.00666826	-3.16573	A_15_P105640	NM_001003994	morc2	NM_001003994		Dr.1836	445488	GO:0005575(cellular_component)|GO:0008270(zinc ion binding)	ENSDART00000037973	TC365874
1440	Danio rerio Bcl2 modifying factor 1 (bmf1), mRNA [NM_001045224]	10.1031	10.1992	10.1565	10.7244	10.8054	10.5868	0.552585	10.4292	7.98597	0.000446858	0.00117946	-0.721522	A_15_P621571	NM_001045224	bmf1	NM_001045224		Dr.84275	571949	GO:0006915(apoptotic process)|GO:0043065(positive regulation of apoptotic process)|GO:0043280(positive regulation of cysteine-type endopeptidase activity involved in apoptotic process)		TC421636
1451	membrane associated guanylate kinase, WW and PDZ domain containing 3b [Source:ZFIN;Acc:ZDB-GENE-060503-301] [ENSDART00000136726]	7.50668	7.49781	7.60557	5.74914	5.30453	5.28032	-2.09202	6.49067	-14.7582	2.17543e-05	0.00013194	2.84199	A_15_P547057	ENSDART00000136726		XM_009302679					ENSDART00000136726	NP13319429
1453	Danio rerio zgc:198371 (zgc:198371), mRNA [NM_001012252]	5.9281	5.89312	6.01924	5.10838	4.83662	4.94037	-0.985028	5.4543	-11.7682	6.72975e-05	0.000284783	1.51127	A_15_P239471	NM_001012252	zgc:198371	NM_001012252		Dr.93064	497072	GO:0003674(molecular_function)|GO:0008150(biological_process)|GO:0016020(membrane)|GO:0016021(integral to membrane)	ENSDART00000053661	TC370337
1458	AGENCOURT_55703336 NIH_ZGC_21 Danio rerio cDNA clone IMAGE:7920060 5', mRNA sequence [DT070438]	6.09552	5.82781	6.25231	6.85593	6.84211	7.12911	0.883841	6.50047	6.27518	0.00138882	0.00297841	-2.05395	A_15_P528907	DT070438		DT070438		Dr.82460				TC400293
1460	Danio rerio transient receptor potential cation channel, subfamily N, member 1 (trpn1), mRNA [NM_183349]	7.36053	7.12209	7.30666	3.50962	4.65842	3.82574	-3.26516	5.63051	-10.4905	0.000118725	0.000428987	0.841476	A_15_P164336	NM_183349	trpn1	NM_183349		Dr.89462	368273	GO:0005216(ion channel activity)|GO:0005262(calcium channel activity)|GO:0006810(transport)|GO:0006811(ion transport)|GO:0007605(sensory perception of sound)|GO:0008381(mechanically-gated ion channel activity)|GO:0016020(membrane)|GO:0016021(integral to membrane)|GO:0050910(detection of mechanical stimulus involved in sensory perception of sound)|GO:0055085(transmembrane transport)|GO:0070588(cal…	ENSDART00000159157	TC365501
1466	Danio rerio structural maintenance of chromosomes 4 (smc4), mRNA [NM_173253]	16.834	16.8379	16.8821	17.129	17.1807	17.0944	0.283338	16.993	6.92102	0.000880714	0.00204191	-1.51961	A_15_P107585	NM_173253	smc4	NM_173253		Dr.77769	192332	GO:0005524(ATP binding)|GO:0005634(nucleus)|GO:0005694(chromosome)|GO:0051276(chromosome organization)	ENSDART00000056765	TC372606
1468	Danio rerio striatin, calmodulin binding protein (strn), mRNA [NM_001080642]	8.47377	8.56114	8.53315	9.47957	9.50589	9.3615	0.926301	8.98584	16.7482	1.15206e-05	8.82247e-05	3.58887	A_15_P224176	NM_001080642	strn	NM_001080642		Dr.90294	791160	GO:0003674(molecular_function)|GO:0005575(cellular_component)|GO:0008150(biological_process)	ENSDART00000158771	TC367275
1469	Danio rerio leucine rich repeat containing 47 (lrrc47), mRNA [NM_001110372]	10.547	10.6464	10.6145	11.1976	11.3415	11.3323	0.687818	10.9466	11.8617	6.47078e-05	0.000277174	1.55756	A_15_P317411	NM_001110372	lrrc47	NM_001110372		Dr.142520	553404	GO:0003723(RNA binding)|GO:0004826(phenylalanine-tRNA ligase activity)|GO:0006432(phenylalanyl-tRNA aminoacylation)|GO:0009328(phenylalanine-tRNA ligase complex)	ENSDART00000075129	TC411826
1470	Danio rerio mannosidase, alpha, class 2A, member 1 (man2a1), mRNA [NM_001110027]	6.99699	6.9932	7.10004	6.1721	6.09162	6.38533	-0.813727	6.62321	-9.12014	0.000235441	0.000719605	0.033729	A_15_P147386	NM_001110027	man2a1	NM_001110027		Dr.100196	560219	GO:0000139(Golgi membrane)|GO:0003824(catalytic activity)|GO:0004553(hydrolase activity, hydrolyzing O-glycosyl compounds)|GO:0004559(alpha-mannosidase activity)|GO:0005975(carbohydrate metabolic process)|GO:0006013(mannose metabolic process)|GO:0006491(N-glycan processing)|GO:0006517(protein deglycosylation)|GO:0008152(metabolic process)|GO:0008270(zinc ion binding)|GO:0008933(lytic transglycosy…	ENSDART00000171252	TC422552	N-Glycan biosynthesis // Metabolic pathways	dre00510 // dre01100
1476	Danio rerio kelch-like ECH-associated protein 1b (keap1b), mRNA [NM_001113477]	3.49373	3.51981	3.90928	5.0524	5.08847	5.39598	1.53801	4.40994	9.84331	0.000162274	0.000542128	0.472767	A_15_P485870	NM_001113477	keap1b	NM_001113477		Dr.162180	100003679	GO:0004842(ubiquitin-protein ligase activity)|GO:0008134(transcription factor binding)|GO:0016567(protein ubiquitination)|GO:0031463(Cul3-RING ubiquitin ligase complex)|GO:0042787(protein ubiquitination involved in ubiquitin-dependent protein catabolic process)|GO:0042994(cytoplasmic sequestering of transcription factor)|GO:0043161(proteasomal ubiquitin-dependent protein catabolic process)|GO:004…	ENSDART00000148974	TC367147	Ubiquitin mediated proteolysis	dre04120
1478	bromodomain adjacent to zinc finger domain, 2A [Source:ZFIN;Acc:ZDB-GENE-041010-202] [ENSDART00000157828]	14.3614	14.4152	14.4867	15.0485	15.0101	14.9295	0.574927	14.7086	10.5145	0.000117399	0.000425565	0.854729	A_15_P723146	ENSDART00000157828	baz2a	XM_009296632			450079	GO:0003677(DNA binding)|GO:0005634(nucleus)|GO:0008150(biological_process)|GO:0008270(zinc ion binding)|GO:0046872(metal ion binding)	ENSDART00000157828	TC382412
1480	Danio rerio signal recognition particle 19 (srp19), mRNA [NM_213343]	8.08379	7.98431	8.08359	7.19812	7.02733	6.90042	-1.00861	7.54626	-11.5137	7.49973e-05	0.000307551	1.38348	A_15_P109706	NM_213343	srp19	NM_213343		Dr.79112	406652	GO:0006614(SRP-dependent cotranslational protein targeting to membrane)|GO:0008312(7S RNA binding)|GO:0048500(signal recognition particle)	ENSDART00000051776	TC370052	Protein export	dre03060
1481	Danio rerio acidic (leucine-rich) nuclear phosphoprotein 32 family, member B (anp32b), mRNA [NM_212603]	12.24	12.2285	12.3061	12.4616	12.5305	12.4698	0.229094	12.3727	5.36379	0.0028278	0.00543414	-2.88479	A_15_P721891	NM_212603	anp32b	NM_212603		Dr.75606	322000		ENSDART00000102500	TC388491
1482	Danio rerio si:ch211-253h3.1 (si:ch211-253h3.1), mRNA [NM_001100016]	7.16353	7.20975	7.17594	7.78493	7.84683	7.77003	0.617523	7.49184	15.5359	1.68114e-05	0.000111812	3.14508	A_15_P170366	NM_001100016	si:ch211-253h3.1	NM_001100016		Dr.115116	565190	GO:0005096(GTPase activator activity)|GO:0007165(signal transduction)|GO:0016020(membrane)|GO:0043547(positive regulation of GTPase activity)	ENSDART00000132054	TC377143
1485	Danio rerio profilin 2 (pfn2), mRNA [NM_201336]	13.7037	13.7132	13.7691	11.5599	11.5846	11.4998	-2.1806	12.6384	-51.1195	3.96332e-08	4.94474e-06	9.98401	A_15_P600792	NM_201336	pfn2	NM_201336		Dr.76326	394235	GO:0003779(actin binding)|GO:0005737(cytoplasm)|GO:0030036(actin cytoskeleton organization)|GO:0030833(regulation of actin filament polymerization)|GO:0032233(positive regulation of actin filament bundle assembly)	ENSDART00000104687	NP13229090	Regulation of actin cytoskeleton // Salmonella infection	dre04810 // dre05132
1486	discs, large (Drosophila) homolog-associated protein 2a [Source:ZFIN;Acc:ZDB-GENE-101215-1] [ENSDART00000082438]	6.04374	6.00138	5.87006	5.58355	5.29189	5.56976	-0.489993	5.72673	-4.85289	0.00438742	0.00791467	-3.39534	A_15_P202321	ENSDART00000082438	dlgap2a	XM_680713			557621	GO:0023052(signaling)	ENSDART00000082438	TC366880
1487	Danio rerio proteasome 26S subunit, ATPase 4 (psmc4), mRNA [NM_199750]	11.979	11.968	11.9769	11.1917	11.2009	11.2762	-0.751733	11.5988	-18.9829	6.12417e-06	5.98993e-05	4.32882	A_15_P723451	NM_199750	psmc4	NM_199750		Dr.76514	326884	GO:0000166(nucleotide binding)|GO:0000502(proteasome complex)|GO:0005524(ATP binding)|GO:0005737(cytoplasm)|GO:0008540(proteasome regulatory particle, base subcomplex)|GO:0016787(hydrolase activity)|GO:0017025(TBP-class protein binding)|GO:0030163(protein catabolic process)|GO:0030433(ER-associated protein catabolic process)|GO:0031595(nuclear proteasome complex)|GO:0031597(cytosolic proteasome c…	ENSDART00000034078	TC380851	Proteasome	dre03050
1488	tubulin tyrosine ligase-like family, member 4 [Source:ZFIN;Acc:ZDB-GENE-070912-313] [ENSDART00000114529]	12.3584	12.3529	12.4733	12.761	12.7407	12.7373	0.351441	12.5706	7.41708	0.000635451	0.00156297	-1.13594	A_15_P629541	ENSDART00000114529	ttll4	BC162916		Dr.79733	558702	GO:0006464(cellular protein modification process)|GO:0018095(protein polyglutamylation)	ENSDART00000114529	TC366503
1490	Danio rerio complement component 1, q subcomponent binding protein (c1qbp), mRNA [NM_001017858]	14.9781	14.9626	14.871	13.6371	13.6134	13.6632	-1.29934	14.2876	-28.8174	7.36773e-07	1.85188e-05	6.77722	A_15_P397385	NM_001017858	c1qbp	NM_001017858		Dr.75937	334619	GO:0003674(molecular_function)|GO:0005759(mitochondrial matrix)|GO:0008150(biological_process)	ENSDART00000146840	NP13225478	Herpes simplex infection	dre05168
1491	Danio rerio zgc:101748 (zgc:101748), mRNA [NM_001004627]	12.1421	12.1976	12.144	10.9565	10.9021	11.0503	-1.19163	11.5654	-22.8327	2.40428e-06	3.53616e-05	5.41714	A_15_P170716	NM_001004627	zgc:101748	NM_001004627		Dr.29901	447888	GO:0003674(molecular_function)|GO:0005575(cellular_component)|GO:0008150(biological_process)	ENSDART00000099535	TC378971
1496	Danio rerio THUMP domain containing 1 (thumpd1), mRNA [NM_205657]	11.1839	11.2181	11.2114	10.4518	10.5082	10.707	-0.648792	10.8801	-8.54214	0.000323299	0.000916639	-0.340173	A_15_P161561	NM_205657	thumpd1	NM_205657		Dr.85871	402955	GO:0003723(RNA binding)|GO:0005575(cellular_component)|GO:0008150(biological_process)	ENSDART00000171055	TC388585
1497	Danio rerio ARP8 actin-related protein 8 homolog (yeast) (actr8), mRNA [NM_001001400]	9.8251	9.73073	9.7786	9.08726	8.99569	9.01912	-0.744116	9.40608	-15.9787	1.45971e-05	0.000101935	3.31103	A_15_P156066	NM_001001400	actr8	NM_001001400		Dr.80288	326866	GO:0000166(nucleotide binding)|GO:0005524(ATP binding)|GO:0005634(nucleus)|GO:0005694(chromosome)|GO:0006281(DNA repair)|GO:0006310(DNA recombination)|GO:0006338(chromatin remodeling)|GO:0006351(transcription, DNA-dependent)|GO:0006355(regulation of transcription, DNA-dependent)|GO:0006974(response to DNA damage stimulus)|GO:0007049(cell cycle)|GO:0007067(mitosis)|GO:0031011(Ino80 complex)|GO:005…	ENSDART00000167839	TC369281
1498	Danio rerio eukaryotic translation initiation factor 3, subunit Jb (eif3jb), mRNA [NM_213502]	10.2716	10.2184	10.3317	10.8211	10.8783	10.9649	0.614193	10.581	10.8556	0.000100315	0.00037904	1.04029	A_15_P623926	NM_213502	eif3jb	NM_213502		Dr.155062	406823	GO:0001731(formation of translation preinitiation complex)|GO:0002181(cytoplasmic translation)|GO:0003743(translation initiation factor activity)|GO:0005737(cytoplasm)|GO:0005852(eukaryotic translation initiation factor 3 complex)|GO:0006412(translation)|GO:0006413(translational initiation)|GO:0006446(regulation of translational initiation)|GO:0016282(eukaryotic 43S preinitiation complex)|GO:0033…	ENSDART00000075400	TC371757	RNA transport	dre03013
1505	Danio rerio WD repeat domain 21 (wdr21), mRNA [NM_200701]	13.4207	13.4579	13.506	12.78	12.8405	12.825	-0.646369	13.1383	-15.5304	1.68414e-05	0.00011192	3.14299	A_15_P620952	NM_200701	wdr21	NM_200701		Dr.112279	393674			TC369108
1507	Danio rerio scinderin like a (scinla), mRNA [NM_178131]	5.99392	5.68348	6.05154	4.30869	2.35887	2.19456	-2.9556	4.43184	-4.84759	0.00440821	0.00794689	-3.40082	A_15_P114406	NM_178131	scinla	NM_178131		Dr.140308	323285	GO:0001654(eye development)|GO:0003779(actin binding)|GO:0007417(central nervous system development)|GO:0007420(brain development)|GO:0009953(dorsal/ventral pattern formation)	ENSDART00000164915	TC376697	Regulation of actin cytoskeleton	dre04810
1511	Danio rerio StAR-related lipid transfer (START) domain containing 8 (stard8), mRNA [NM_001126477]	13.6685	13.6453	13.7037	14.2497	14.257	14.1697	0.552978	13.949	12.9086	4.24903e-05	0.000206079	2.05354	A_15_P736576	NM_001126477	stard8	NM_001126477		Dr.33631	558476	GO:0007165(signal transduction)|GO:0008289(lipid binding)	ENSDART00000127383	TC409712
1515	zinc finger and BTB domain containing 33 [Source:ZFIN;Acc:ZDB-GENE-070412-3] [ENSDART00000105687]	7.29173	7.4819	7.43347	8.39149	8.18304	8.44045	0.935961	7.87034	10.203	0.000136097	0.000474183	0.680339	A_15_P134376	ENSDART00000105687	zbtb33	BC091680		Dr.22127	562507	GO:0003676(nucleic acid binding)|GO:0046872(metal ion binding)	ENSDART00000105687	TC427434
1519	Danio rerio secretion associated, Ras related GTPase 1B (sar1b), mRNA [NM_001024377]	11.8983	11.8545	11.8632	11.5847	11.6069	11.6574	-0.255677	11.7442	-6.60108	0.00109861	0.00245044	-1.77912	A_15_P175026	NM_001024377	sar1b	NM_001024377		Dr.10893	554177	GO:0000166(nucleotide binding)|GO:0005525(GTP binding)|GO:0005622(intracellular)|GO:0005783(endoplasmic reticulum)|GO:0005794(Golgi apparatus)|GO:0006810(transport)|GO:0006886(intracellular protein transport)|GO:0007417(central nervous system development)|GO:0015031(protein transport)|GO:0016192(vesicle-mediated transport)|GO:0030299(intestinal cholesterol absorption)|GO:0035265(organ growth)|GO:…	ENSDART00000168425	TC373369	Protein processing in endoplasmic reticulum	dre04141
1523	phosphodiesterase 4C, cAMP-specific b [Source:ZFIN;Acc:ZDB-GENE-030131-4075] [ENSDART00000104292]	5.58027	5.77112	5.54939	2.33709	4.29934	2.6864	-2.52598	4.3706	-4.68765	0.00509271	0.00902743	-3.56802	A_15_P191901	ENSDART00000104292	crtc1b	XM_005172830			571344	GO:0005634(nucleus)|GO:0005737(cytoplasm)|GO:0008140(cAMP response element binding protein binding)|GO:0032793(positive regulation of CREB transcription factor activity)|GO:0045944(positive regulation of transcription from RNA polymerase II promoter)|GO:0051289(protein homotetramerization)	ENSDART00000104292	TC419734
1524	peroxisomal biogenesis factor 5-like a [Source:ZFIN;Acc:ZDB-GENE-070705-298] [ENSDART00000164296]	4.97178	4.74715	4.46618	2.93316	2.73343	2.21327	-2.10175	3.67749	-9.06719	0.000242197	0.000734531	0.000364299	A_15_P719181	ENSDART00000164296	pex5la	XM_009302440			557009	GO:0005052(peroxisome matrix targeting signal-1 binding)|GO:0005778(peroxisomal membrane)|GO:0005829(cytosol)|GO:0016560(protein import into peroxisome matrix, docking)	ENSDART00000164296	TC371679	Peroxisome	dre04146
1541	Danio rerio poly-U binding splicing factor a (puf60a), mRNA [NM_001105588]	10.2695	10.1724	10.2913	10.9156	10.8231	10.8418	0.615774	10.5523	11.9254	6.30104e-05	0.000271439	1.58892	A_15_P767916	NM_001105588	puf60a	NM_001105588		Dr.33597	562370	GO:0000166(nucleotide binding)|GO:0003676(nucleic acid binding)	ENSDART00000133311	TC401245	Spliceosome	dre03040
1542	Danio rerio angiogenic factor with G patch and FHA domains 1 (aggf1), mRNA [NM_001079982]	10.0084	10.0813	10.0461	11.0802	11.2118	11.1679	1.10802	10.5993	22.0959	2.83938e-06	3.85889e-05	5.22422	A_15_P417860	NM_001079982	aggf1	NM_001079982		Dr.75501	559905	GO:0001525(angiogenesis)|GO:0001570(vasculogenesis)|GO:0003676(nucleic acid binding)|GO:0051897(positive regulation of protein kinase B signaling cascade)|GO:0060217(hemangioblast cell differentiation)|GO:0060841(venous blood vessel development)	ENSDART00000084380	TC399156
1546	disrupted in schizophrenia 1 [Source:ZFIN;Acc:ZDB-GENE-090122-1] [ENSDART00000148922]	7.65676	7.61323	7.68725	5.86149	5.95251	6.29623	-1.61567	6.84458	-13.1642	3.8533e-05	0.00019292	2.16876	A_15_P112244	ENSDART00000148922	disc1	AJ504411		Dr.83248	407621	GO:0001755(neural crest cell migration)|GO:0007399(nervous system development)|GO:0007420(brain development)|GO:0010001(glial cell differentiation)|GO:0010470(regulation of gastrulation)|GO:0021755(eurydendroid cell differentiation)|GO:0021778(oligodendrocyte cell fate specification)|GO:0048701(embryonic cranial skeleton morphogenesis)|GO:0060027(convergent extension involved in gastrulation)|GO:…	ENSDART00000148922	TC416061
1551	AGENCOURT_16619345 NIH_ZGC_10 Danio rerio cDNA clone IMAGE:7050732 5', mRNA sequence [CK025620]	9.44693	9.38222	9.43649	10.1858	10.0736	10.2878	0.76054	9.80215	11.5916	7.25323e-05	0.000300837	1.4229	A_15_P108525	CK025620		CK025620		Dr.156697				TC393781
1555	Danio rerio adenylate cyclase 3 (adcy3), mRNA [NM_001162542]	6.60735	6.50378	6.40996	5.73023	5.78259	5.84639	-0.720626	6.14672	-10.8367	0.000101177	0.000381501	1.03019	A_15_P575252	NM_001162542	adcy3	NM_001162542		Dr.140641	571825		ENSDART00000110365	TC416545	Purine metabolism // Calcium signaling pathway // Oocyte meiosis // Adrenergic signaling in cardiomyocytes // Vascular smooth muscle contraction // Gap junction // GnRH signaling pathway // Progesterone-mediated oocyte maturation // Melanogenesis	dre00230 // dre04020 // dre04114 // dre04261 // dre04270 // dre04540 // dre04912 // dre04914 // dre04916
1556	Danio rerio tyrosyl-DNA phosphodiesterase 2b (tdp2b), mRNA [NM_001079703]	12.8092	12.8582	12.8393	13.4819	13.5334	13.5949	0.701172	13.1862	15.7129	1.58813e-05	0.00010803	3.21197	A_15_P101523	NM_001079703	tdp2b	NM_001079703		Dr.18071	553516	GO:0000287(magnesium ion binding)|GO:0003677(DNA binding)|GO:0003697(single-stranded DNA binding)|GO:0004112(cyclic-nucleotide phosphodiesterase activity)|GO:0004115(3',5'-cyclic-AMP phosphodiesterase activity)|GO:0004117(calmodulin-dependent cyclic-nucleotide phosphodiesterase activity)|GO:0004118(cGMP-stimulated cyclic-nucleotide phosphodiesterase activity)|GO:0004119(cGMP-inhibited cyclic-nucl…	ENSDART00000103612	TC416892
1557	Danio rerio ribosomal RNA adenine dimethylase domain containing 1 (rrnad1), mRNA [NM_001089434]	10.1639	10.0738	10.0467	9.29547	9.37154	9.33503	-0.76076	9.71439	-15.6668	1.61176e-05	0.000109091	3.19462	A_15_P204251	NM_001089434	rrnad1	NM_001089434		Dr.85704	791981	GO:0000154(rRNA modification)|GO:0000179(rRNA (adenine-N6,N6-)-dimethyltransferase activity)|GO:0005575(cellular_component)|GO:0008649(rRNA methyltransferase activity)	ENSDART00000050535	TC371903
1559	Danio rerio protein inhibitor of activated STAT, 4a (pias4a), mRNA [NM_213403]	10.7278	10.7579	10.7499	11.3154	11.3785	11.1984	0.552242	11.0213	9.70493	0.00017391	0.000570381	0.391063	A_15_P174296	NM_213403	pias4a	NM_213403		Dr.6651	406712	GO:0005634(nucleus)|GO:0008270(zinc ion binding)|GO:0019789(SUMO ligase activity)|GO:0032480(negative regulation of type I interferon production)|GO:0060339(negative regulation of type I interferon-mediated signaling pathway)	ENSDART00000105520	TC366157	Ubiquitin mediated proteolysis	dre04120
1561	Danio rerio CDC-like kinase 2a (clk2a), mRNA [NM_001044879]	9.48418	9.44146	9.49366	9.91336	9.99359	9.80321	0.430287	9.68824	7.18973	0.000736238	0.00176186	-1.30906	A_15_P114930	NM_001044879	clk2a	NM_001044879		Dr.77240	558981	GO:0000166(nucleotide binding)|GO:0004672(protein kinase activity)|GO:0005524(ATP binding)|GO:0006468(protein phosphorylation)	ENSDART00000136681	TC405058
1562	Danio rerio membrane protein, palmitoylated 6b (MAGUK p55 subfamily member 6) (mpp6b), mRNA [NM_001044777]	11.6222	11.5965	11.7043	12.1653	12.3493	12.075	0.555542	11.9188	6.67863	0.00104046	0.0023431	-1.71531	A_15_P102396	NM_001044777	mpp6b	NM_001044777		Dr.67769	394134		ENSDART00000043924	TC404730
1563	STE20-related kinase adaptor beta [Source:HGNC Symbol;Acc:HGNC:13205] [ENSDART00000130642]	12.5772	12.6225	12.7088	13.1769	13.1807	13.0416	0.496899	12.8846	8.06022	0.00042748	0.00113837	-0.669307	A_15_P453360	ENSDART00000130642	stradb				100536950		ENSDART00000130642	TC431536	mTOR signaling pathway	dre04150
1565	Danio rerio ribosomal protein L15, mRNA (cDNA clone MGC:171907 IMAGE:7410324), complete cds. [BC155095]	11.253	11.3358	11.33	12.3103	12.2006	12.328	0.973402	11.793	18.4058	7.15773e-06	6.61964e-05	4.14648	A_15_P383064	BC155095	rpl15	BC155095		Dr.104576	445053	GO:0002181(cytoplasmic translation)|GO:0003735(structural constituent of ribosome)|GO:0022625(cytosolic large ribosomal subunit)			Ribosome	dre03010
1566	Danio rerio phosducin b (pdcb), mRNA [NM_001025464]	5.60241	5.63809	5.77466	4.2464	4.93433	3.9805	-1.28465	5.0294	-4.98872	0.00389171	0.00713264	-3.25623	A_15_P724311	NM_001025464	pdcb	NM_001025464		Dr.82686	386614	GO:0005737(cytoplasm)|GO:0008479(queuine tRNA-ribosyltransferase activity)|GO:0008616(queuosine biosynthetic process)	ENSDART00000062539	TC389818
1567	Danio rerio bridging integrator 2a (bin2a), mRNA [NM_001007421]	4.97316	4.50923	4.44182	5.78601	5.56974	5.75763	1.06306	5.17293	6.54106	0.00114624	0.00253774	-1.82892	A_15_P666226	NM_001007421	bin2a	NM_001007421		Dr.37659	492780	GO:0005737(cytoplasm)	ENSDART00000147549	TC387481
1572	organic solute carrier partner 1 [Source:HGNC Symbol;Acc:HGNC:29971] [ENSDART00000159134]	7.51916	7.45754	7.42471	7.11514	7.18415	7.08314	-0.33966	7.29731	-7.09394	0.000784284	0.00185331	-1.38337	A_15_P109769	ENSDART00000159134	oscp1	CN510474		Dr.156118	100334608		ENSDART00000159134	TC427973
1574	Danio rerio annexin A11b (anxa11b), mRNA [NM_181766]	9.98408	9.98591	10.0111	10.4775	10.5264	10.6418	0.5549	10.2711	10.2785	0.00013126	0.000461428	0.723039	A_15_P741746	NM_181766	anxa11b	NM_181766		Dr.76267	353365	GO:0005509(calcium ion binding)|GO:0005544(calcium-dependent phospholipid binding)	ENSDART00000023547	TC407248
1576		9.20518	9.18086	9.28539	10.5004	10.4304	10.2489	1.16942	9.80852	14.8857	2.08359e-05	0.00012816	2.89273	A_15_P267536
1583	Danio rerio archain 1a (arcn1a), mRNA [NM_201459]	13.7472	13.8165	13.7664	13.2308	13.3887	13.3463	-0.454759	13.5493	-8.20278	0.000392987	0.00106783	-0.570198	A_15_P102979	NM_201459	arcn1a	NM_201459		Dr.77264	266982	GO:0006810(transport)|GO:0006890(retrograde vesicle-mediated transport, Golgi to ER)|GO:0015031(protein transport)|GO:0016020(membrane)|GO:0030126(COPI vesicle coat)	ENSDART00000014666	TC432096
1584	Danio rerio interleukin 13 receptor, alpha 1 (il13ra1), mRNA [NM_001110837]	6.1699	6.3871	6.36354	6.93611	7.14071	7.28753	0.814604	6.71415	7.19395	0.000734206	0.00175781	-1.30581	A_15_P310476	NM_001110837	il13ra1	NM_001110837		Dr.90031	799475	GO:0016020(membrane)|GO:0016021(integral to membrane)	ENSDART00000134788	TC386500	Cytokine-cytokine receptor interaction	dre04060
1585	Danio rerio zgc:158403 (zgc:158403), mRNA [NM_001080084]	12.9084	12.7659	12.8865	13.1748	13.2711	13.2859	0.390355	13.0488	6.61393	0.00108871	0.00243271	-1.7685	A_15_P173091	NM_001080084	zgc:158403	NM_001080084		Dr.83117	790939	GO:0005575(cellular_component)|GO:0008150(biological_process)	ENSDART00000091070	TC367277
1587	si:ch73-111k22.3 [Source:ZFIN;Acc:ZDB-GENE-141212-371] [ENSDART00000159322]	4.07034	3.71605	4.09322	5.5874	5.67929	5.87737	1.75482	4.83728	12.9439	4.19167e-05	0.000204301	2.06956	A_15_P769906	ENSDART00000159322	si:ch73-111k22.3	EH492144		Dr.83445	100003104		ENSDART00000159322	TC397396
1588	Danio rerio CAP, adenylate cyclase-associated protein 1 (yeast) (cap1), mRNA [NM_199909]	14.0939	14.1171	14.0383	12.6468	12.7228	12.995	-1.2949	13.4356	-12.8421	4.35996e-05	0.000209744	2.02316	A_15_P120137	NM_199909	cap1	NM_199909		Dr.6923	334527	GO:0000902(cell morphogenesis)|GO:0001756(somitogenesis)|GO:0003779(actin binding)|GO:0003785(actin monomer binding)|GO:0007010(cytoskeleton organization)|GO:0007190(activation of adenylate cyclase activity)|GO:0008078(mesodermal cell migration)|GO:0030036(actin cytoskeleton organization)	ENSDART00000006344	TC381758
1592	Rep: Transmembrane protein 87B precursor. - Danio rerio, partial (96%) [TC382653]	11.7719	11.7118	11.825	12.5207	12.5149	12.2728	0.666577	12.1029	7.93607	0.000460467	0.00120755	-0.756851	A_15_P556852	TC382653		XM_002664232						TC382653
1596	Rep: Uncharacterized protein TCTN1 - Homo sapiens (Human), partial (14%) [TC435121]	9.7086	9.67165	9.69827	10.0487	9.96848	10.015	0.317872	9.85178	8.16399	0.000402036	0.00108634	-0.59702	A_15_P409085	TC435121		XM_009305137						TC435121
1597	paired box 7a [Source:ZFIN;Acc:ZDB-GENE-990415-201] [ENSDART00000169817]	2.1247	2.13731	2.27458	5.17118	3.61799	3.85705	2.03654	3.19714	4.73335	0.00488526	0.00870472	-3.51988	A_15_P628071	ENSDART00000169817	pax7a	BC163492		Dr.150230	30587	GO:0003677(DNA binding)|GO:0005634(nucleus)|GO:0006351(transcription, DNA-dependent)|GO:0006355(regulation of transcription, DNA-dependent)|GO:0007275(multicellular organismal development)|GO:0043565(sequence-specific DNA binding)|GO:0048066(developmental pigmentation)	ENSDART00000169817	TC368643
1598	Danio rerio sideroflexin 2 (sfxn2), mRNA [NM_212730]	10.0104	10.1125	10.1389	9.67194	9.71512	9.67147	-0.401104	9.88673	-8.25071	0.000382139	0.00104357	-0.537219	A_15_P166966	NM_212730	sfxn2	NM_212730		Dr.11588	334757	GO:0005739(mitochondrion)|GO:0006811(ion transport)|GO:0015075(ion transmembrane transporter activity)|GO:0016020(membrane)|GO:0016021(integral to membrane)|GO:0031966(mitochondrial membrane)|GO:0055085(transmembrane transport)	ENSDART00000075416	TC391460
1599	enhancer of zeste 2 polycomb repressive complex 2 subunit [Source:ZFIN;Acc:ZDB-GENE-041111-259] [ENSDART00000024722]	11.037	11.0901	11.0386	11.6015	11.6736	11.5874	0.565553	11.338	13.3543	3.58718e-05	0.000184242	2.25309	A_15_P134746	ENSDART00000024722	ezh2	BC095094		Dr.76424	768133	GO:0005634(nucleus)|GO:0006351(transcription, DNA-dependent)|GO:0006355(regulation of transcription, DNA-dependent)|GO:0008168(methyltransferase activity)|GO:0016568(chromatin modification)|GO:0016740(transferase activity)|GO:0018024(histone-lysine N-methyltransferase activity)|GO:0032259(methylation)|GO:0035098(ESC/E(Z) complex)|GO:0048511(rhythmic process)	ENSDART00000024722	TC366080	Lysine degradation	dre00310
1602	Danio rerio serine/threonine/tyrosine interacting-like 1 (styxl1), mRNA [NM_001004619]	9.18868	9.13751	9.12835	9.38203	9.54076	9.41953	0.295929	9.29948	5.34263	0.00287795	0.0055176	-2.90527	A_15_P766601	NM_001004619	styxl1	NM_001004619		Dr.83459	447880	GO:0005575(cellular_component)|GO:0006470(protein dephosphorylation)|GO:0008138(protein tyrosine/serine/threonine phosphatase activity)	ENSDART00000028940	TC405070
1605	decapping exoribonuclease [Source:HGNC Symbol;Acc:HGNC:2992] [ENSDART00000053502]	7.23707	7.05031	7.15229	7.83183	7.80118	7.78286	0.658735	7.47592	11.2354	8.46484e-05	0.000335288	1.24066	A_15_P152478	ENSDART00000053502		BC076255		Dr.78836			ENSDART00000053502	TC375701
1606	Danio rerio dynein, axonemal, assembly factor 2 (dnaaf2), mRNA [NM_001033100]	8.0673	7.81	7.87955	8.60448	8.56251	8.75057	0.720234	8.27907	7.97473	0.000449881	0.001186	-0.729461	A_15_P620446	NM_001033100	dnaaf2	NM_001033100		Dr.85106	606664	GO:0003674(molecular_function)|GO:0005737(cytoplasm)	ENSDART00000167840	TC369953
1608	Danio rerio annexin A6 (anxa6), mRNA [NM_001002038]	2.10384	2.14343	2.26195	8.48487	8.65098	9.11561	6.58075	5.46012	37.6046	1.89905e-07	9.6996e-06	8.30054	A_15_P191456	NM_001002038	anxa6	NM_001002038		Dr.7658	353363	GO:0001778(plasma membrane repair)|GO:0005509(calcium ion binding)|GO:0005544(calcium-dependent phospholipid binding)	ENSDART00000006073	NP13226359
1612	spectrin repeat containing, nuclear envelope 2a [Source:ZFIN;Acc:ZDB-GENE-041001-109] [ENSDART00000152145]	7.69823	7.8176	7.77231	6.43242	6.48199	6.30877	-1.35499	7.08522	-21.3716	3.36186e-06	4.26775e-05	5.02799	A_15_P393360	ENSDART00000152145	syne2a	XM_009294647			559363	GO:0016020(membrane)|GO:0016021(integral to membrane)|GO:0040023(establishment of nucleus localization)|GO:0045494(photoreceptor cell maintenance)	ENSDART00000152145	TC365738
1621	Danio rerio cyclin G2 (ccng2), mRNA [NM_213172]	8.67349	8.76539	8.64316	7.3498	6.71082	6.80051	-1.74031	7.82386	-9.54395	0.000188715	0.000606626	0.294676	A_15_P114029	NM_213172	ccng2	NM_213172		Dr.21399	266794	GO:0051726(regulation of cell cycle)	ENSDART000000206030	TC370747	FoxO signaling pathway // p53 signaling pathway	dre04068 // dre04115
1625	Danio rerio family with sequence similarity 129, member Ba (fam129ba), mRNA [NM_001080586]	13.8712	13.908	13.8974	14.114	14.166	14.1228	0.242104	14.0132	6.73081	0.00100336	0.00227413	-1.6727	A_15_P741576	NM_001080586	fam129ba	NM_001080586		Dr.81763	563073	GO:0005575(cellular_component)|GO:0008150(biological_process)	ENSDART00000102197	TC365746
1626	Danio rerio basic leucine zipper nuclear factor 1 (blzf1), mRNA [NM_001144803]	6.21176	6.11244	6.20257	7.31189	7.40531	7.1383	1.10957	6.73038	13.6895	3.16937e-05	0.000169549	2.39898	A_15_P648356	NM_001144803	blzf1	NM_001144803		Dr.9166	114452	GO:0007030(Golgi organization)|GO:0043001(Golgi to plasma membrane protein transport)	ENSDART00000134581	TC448059
1628	Danio rerio homeodomain interacting protein kinase 3a (hipk3a), mRNA [NM_001144047]	19.2659	19.2625	19.2594	19.6893	19.6562	19.4566	0.338102	19.4316	4.71869	0.0049507	0.00880638	-3.53529	A_15_P432410	NM_001144047	hipk3a	NM_001144047		Dr.132427	564413	GO:0000166(nucleotide binding)|GO:0004672(protein kinase activity)|GO:0005524(ATP binding)|GO:0006468(protein phosphorylation)|GO:0071466(cellular response to xenobiotic stimulus)	ENSDART00000090330
1631	Danio rerio si:ch73-127m5.2 (si:ch73-127m5.2), mRNA [NM_001278598]	6.85698	6.87265	6.8275	8.89226	8.98575	8.93695	2.08594	7.89535	50.5125	4.21258e-08	5.11516e-06	9.92056	A_15_P418985	NM_001278598	si:ch73-127m5.2	NM_001278598			561202		ENSDART00000153034	TC378307
1633	cyclin-dependent kinase 12 [Source:ZFIN;Acc:ZDB-GENE-081104-294] [ENSDART00000093402]	13.5243	13.5582	13.5702	14.0025	14.0463	13.9866	0.460936	13.7814	12.3411	5.31498e-05	0.000240879	1.78963	A_15_P554277	ENSDART00000093402	cdk12	BC129248		Dr.135073	100149834		ENSDART00000093402	TC383749
1637	Danio rerio proprotein convertase subtilisin/kexin type 7 (pcsk7), mRNA [NM_001083025]	14.2288	14.1465	14.1731	15.0728	15.1161	15.0276	0.8894	14.6275	20.0427	4.65312e-06	5.11955e-05	4.64949	A_15_P631341	NM_001083025	pcsk7	NM_001083025		Dr.106889	100009656	GO:0001654(eye development)|GO:0004252(serine-type endopeptidase activity)|GO:0006508(proteolysis)|GO:0007420(brain development)|GO:0008233(peptidase activity)|GO:0008236(serine-type peptidase activity)|GO:0016485(protein processing)|GO:0016787(hydrolase activity)|GO:0043009(chordate embryonic development)|GO:0048840(otolith development)		TC366925
1639	Danio rerio DnaJ (Hsp40) homolog, subfamily C, member 3b (dnajc3b), mRNA [NM_131630]	10.614	10.6117	10.6583	10.0922	10.1065	9.92443	-0.586956	10.3345	-9.45978	0.00019705	0.000627779	0.243691	A_15_P665986	NM_131630	dnajc3b	NM_131630		Dr.10669	58154	GO:0016301(kinase activity)|GO:0016310(phosphorylation)|GO:0016740(transferase activity)	ENSDART00000162357	TC426308
1641	Danio rerio si:ch211-63o20.7 (si:ch211-63o20.7), mRNA [NM_001045121]	10.0966	10.0535	10.0085	9.69053	9.61595	9.5114	-0.446928	9.82943	-7.4331	0.000628982	0.00155022	-1.12391	A_15_P723806	NM_001045121	si:ch211-63o20.7	NM_001045121		Dr.84203	566836	GO:0000166(nucleotide binding)|GO:0004672(protein kinase activity)|GO:0004674(protein serine/threonine kinase activity)|GO:0005524(ATP binding)|GO:0006468(protein phosphorylation)|GO:0016301(kinase activity)|GO:0016310(phosphorylation)|GO:0016740(transferase activity)	ENSDART00000153270	TC429758
1646	Danio rerio ubiquitin B (ubb), mRNA [NM_001013272]	15.4161	15.3789	15.4223	15.942	15.9521	16.1417	0.606136	15.7088	9.09652	0.000238428	0.000726143	0.0188624	A_15_P771475	NM_001013272	ubb	NM_001013272		Dr.104259	550134	GO:0003674(molecular_function)|GO:0005737(cytoplasm)	ENSDART00000035235	TC449025	PPAR signaling pathway	dre03320
1648	Danio rerio pyruvate kinase, muscle, a (pkma), mRNA [NM_199333]	9.92731	9.88844	9.99927	9.50956	9.51692	9.64675	-0.380599	9.74804	-6.55126	0.00113798	0.00252323	-1.82043	A_15_P749616	NM_199333	pkma	NM_199333		Dr.79861	335817	GO:0000287(magnesium ion binding)|GO:0003824(catalytic activity)|GO:0004743(pyruvate kinase activity)|GO:0005575(cellular_component)|GO:0006096(glycolysis)|GO:0016301(kinase activity)|GO:0016310(phosphorylation)|GO:0016740(transferase activity)|GO:0030955(potassium ion binding)	ENSDART00000167229	TC418894	Glycolysis / Gluconeogenesis // Purine metabolism // Pyruvate metabolism // Metabolic pathways // Carbon metabolism // Biosynthesis of amino acids	dre00010 // dre00230 // dre00620 // dre01100 // dre01200 // dre01230
1651	Danio rerio biglycan a (bgna), mRNA [NM_001002227]	4.38503	4.11252	4.17541	6.56552	6.51213	6.47144	2.29204	5.37034	27.6205	9.1422e-07	2.05236e-05	6.53083	A_15_P120412	NM_001002227	bgna	NM_001002227		Dr.28930	431774	GO:0004860(protein kinase inhibitor activity)|GO:0005737(cytoplasm)|GO:0019221(cytokine-mediated signaling pathway)|GO:0046426(negative regulation of JAK-STAT cascade)	ENSDART00000027225	TC372093
1653	family with sequence similarity 110, member C [Source:ZFIN;Acc:ZDB-GENE-131121-63] [ENSDART00000153794]	4.70265	4.97178	5.01375	2.41371	2.36545	2.2594	-2.54987	3.62112	-25.4339	1.39035e-06	2.60883e-05	6.04975	A_15_P257221	ENSDART00000153794		XM_005162402					ENSDART00000153794	TC381680
1656	si:dkey-58f10.7 [Source:ZFIN;Acc:ZDB-GENE-060526-321] [ENSDART00000142103]	10.0959	10.0578	10.078	2.45605	2.34851	2.24236	-7.72827	6.21311	-121.156	4.81636e-10	4.9011e-07	13.8127	A_15_P146661	ENSDART00000142103		EH488056		Dr.152719			ENSDART00000142103	TC379095
1663	Danio rerio zgc:173544 (zgc:173544), mRNA [NM_001113630]	11.3939	11.3675	11.4451	13.2254	13.272	13.555	1.94861	12.3765	19.7886	4.96327e-06	5.32639e-05	4.57423	A_15_P592637	NM_001113630	zgc:173544	NM_001113630		Dr.81534	793869		ENSDART00000104107	TC386665
1664	DNA replication helicase/nuclease 2 [Source:ZFIN;Acc:ZDB-GENE-090313-71] [ENSDART00000144094]	13.0987	13.0519	13.0904	13.6042	13.5982	13.541	0.500837	13.3307	13.026	4.06165e-05	0.000200029	2.1067	A_15_P299981	ENSDART00000144094	dna2	EE321664		Dr.156870	559535	GO:0005760(gamma DNA polymerase complex)|GO:0006264(mitochondrial DNA replication)|GO:0006284(base-excision repair)|GO:0016890(site-specific endodeoxyribonuclease activity, specific for altered base)|GO:0017108(5'-flap endonuclease activity)|GO:0033567(DNA replication, Okazaki fragment processing)|GO:0043137(DNA replication, removal of RNA primer)|GO:0043142(single-stranded DNA-dependent ATPase a…	ENSDART00000144094	TC377127	DNA replication	dre03030
1665	Danio rerio cleavage and polyadenylation specific factor 3 (cpsf3), mRNA [NM_001003836]	13.336	13.3657	13.3906	13.1284	13.1453	13.2239	-0.198272	13.265	-4.58463	0.00559886	0.00979296	-3.67761	A_15_P170466	NM_001003836	cpsf3	NM_001003836		Dr.77231	324554		ENSDART00000040292	TC368168	mRNA surveillance pathway	dre03015
1666	Danio rerio lectin, galactoside-binding, soluble, 3 binding protein a (lgals3bpa), mRNA [NM_001040041]	3.89302	2.55284	2.86981	5.08783	4.6524	4.80894	1.7445	3.97747	4.63658	0.00533668	0.00939494	-3.62216	A_15_P142941	NM_001040041	lgals3bpa	NM_001040041		Dr.151959	677742	GO:0005044(scavenger receptor activity)|GO:0005576(extracellular region)|GO:0005578(proteinaceous extracellular matrix)|GO:0007155(cell adhesion)|GO:0016020(membrane)	ENSDART00000055088	TC370399
1667	Danio rerio ADP-ribosylation factor-like 5A (arl5a), mRNA [NM_001002339]	14.6699	14.7056	14.6841	14.1029	14.144	14.2756	-0.512383	14.4304	-9.0517	0.000244217	0.000739349	-0.00943171	A_15_P117348	NM_001002339	arl5a	NM_001002339		Dr.79766	436611	GO:0000166(nucleotide binding)|GO:0005525(GTP binding)|GO:0005622(intracellular)|GO:0007264(small GTPase mediated signal transduction)	ENSDART00000007392	TC375085
1668	Danio rerio DEP domain containing 1a (depdc1a), mRNA [NM_198872]	11.7828	11.7451	11.6647	12.0355	12.0606	11.9857	0.296414	11.8791	6.14678	0.00152733	0.00321823	-2.16529	A_15_P623956	NM_198872	depdc1a	NM_198872		Dr.78376	100003959	GO:0005096(GTPase activator activity)|GO:0007165(signal transduction)|GO:0035556(intracellular signal transduction)	ENSDART00000049676	TC412579
1671	trimethylguanosine synthase 1 [Source:ZFIN;Acc:ZDB-GENE-070802-2] [ENSDART00000097868]	9.42436	9.35931	9.40966	10.6405	10.559	10.4128	1.13966	9.96761	16.4981	1.24271e-05	9.19273e-05	3.49999	A_15_P575287	ENSDART00000097868	tgs1	EE716945		Dr.39844	100537552		ENSDART00000097868	TC411548	RNA transport	dre03013
1674	Danio rerio sulfatase 1 (sulf1), mRNA [NM_001003846]	10.1307	10.1402	10.2804	9.86151	9.89282	9.72497	-0.357333	10.0051	-5.10115	0.00353014	0.00655259	-3.14295	A_15_P132746	NM_001003846	sulf1	NM_001003846		Dr.81473	337298	GO:0001570(vasculogenesis)|GO:0001756(somitogenesis)|GO:0001944(vasculature development)|GO:0003824(catalytic activity)|GO:0005509(calcium ion binding)|GO:0005783(endoplasmic reticulum)|GO:0005794(Golgi apparatus)|GO:0008015(blood circulation)|GO:0008152(metabolic process)|GO:0008484(sulfuric ester hydrolase activity)|GO:0009986(cell surface)|GO:0021910(smoothened signaling pathway involved in ve…	ENSDART00000140379	TC367658
1678	Danio rerio membrane-bound transcription factor peptidase, site 1 (mbtps1), mRNA [NM_199213]	11.2361	11.1981	11.1903	10.2379	10.2626	10.3749	-0.916392	10.75	-18.1679	7.64365e-06	6.8833e-05	4.06962	A_15_P431635	NM_199213	mbtps1	NM_199213		Dr.7917	326710	GO:0001889(liver development)|GO:0004175(endopeptidase activity)|GO:0004252(serine-type endopeptidase activity)|GO:0006508(proteolysis)|GO:0006629(lipid metabolic process)|GO:0008233(peptidase activity)|GO:0016020(membrane)|GO:0016021(integral to membrane)|GO:0016787(hydrolase activity)|GO:0051216(cartilage development)	ENSDART00000114292	TC412668	Protein processing in endoplasmic reticulum	dre04141
1683	AT-hook transcription factor [Source:ZFIN;Acc:ZDB-GENE-091204-170] [ENSDART00000143874]	5.58213	5.20671	5.17053	6.23575	6.1802	6.20491	0.88716	5.76337	7.30698	0.000682077	0.00165404	-1.21922	A_15_P115184	ENSDART00000143874	akna	XM_678843		Dr.83148	556113		ENSDART00000143874	TC409581
1688	Danio rerio SH3-domain GRB2-like endophilin B2b (sh3glb2b), mRNA [NM_201119]	15.0232	15.0634	15.1005	15.3954	15.491	15.3271	0.342153	15.2334	6.09055	0.00159305	0.00333577	-2.21461	A_15_P118768	NM_201119	sh3glb2b	NM_201119		Dr.79610	394094	GO:0005737(cytoplasm)	ENSDART00000098172	TC370826	Endocytosis	dre04144
1689	Danio rerio zgc:91976 (zgc:91976), mRNA [NM_001007325]	12.005	12.0078	11.9289	11.4985	11.4884	11.5372	-0.47255	11.7443	-11.4797	7.61012e-05	0.000310848	1.36624	A_15_P761312	NM_001007325	zgc:91976	NM_001007325		Dr.118860	492359	GO:0016020(membrane)|GO:0016021(integral to membrane)	ENSDART00000034913	NP13324593
1690	tetratricopeptide repeat, ankyrin repeat and coiled-coil containing 2a [Source:ZFIN;Acc:ZDB-GENE-060130-180] [ENSDART00000112270]	9.32797	9.25392	9.3578	10.07	10.0973	9.8245	0.684047	9.65525	7.8316	0.000490574	0.0012708	-0.831427	A_15_P307226	ENSDART00000112270	tanc2a	XM_692165			568810		ENSDART00000112270	TC374009
1691	Danio rerio Wilms tumor 1 associated protein (wtap), mRNA [NM_199853]	13.2433	13.2648	13.2478	13.9574	13.9849	13.8952	0.693862	13.5989	17.4449	9.38146e-06	7.74797e-05	3.82971	A_15_P111689	NM_199853	wtap	NM_199853		Dr.6973	334058	GO:0000381(regulation of alternative nuclear mRNA splicing, via spliceosome)|GO:0005634(nucleus)|GO:0006397(mRNA processing)|GO:0007049(cell cycle)|GO:0008380(RNA splicing)|GO:0016607(nuclear speck)|GO:0042981(regulation of apoptotic process)|GO:0048024(regulation of nuclear mRNA splicing, via spliceosome)|GO:0080009(mRNA methylation)	ENSDART00000159511	TC395097
1694	Danio rerio glycerol kinase 5 (putative) (gk5), mRNA [NM_001077803]	10.3893	10.3659	10.3622	11.1261	11.1818	11.3512	0.847246	10.7961	12.4433	5.10131e-05	0.000233963	1.83802	A_15_P173846	NM_001077803	gk5	NM_001077803		Dr.78304	777765	GO:0000166(nucleotide binding)|GO:0004370(glycerol kinase activity)|GO:0005524(ATP binding)|GO:0005737(cytoplasm)|GO:0005975(carbohydrate metabolic process)|GO:0006071(glycerol metabolic process)|GO:0016301(kinase activity)|GO:0016310(phosphorylation)|GO:0016740(transferase activity)|GO:0016773(phosphotransferase activity, alcohol group as acceptor)|GO:0019563(glycerol catabolic process)	ENSDART00000091351	TC425941
1695	Danio rerio FERM domain containing 6 (frmd6), mRNA [NM_001020816]	11.5534	11.7012	11.6512	12.2342	12.4087	12.2652	0.667431	11.969	9.70155	0.000174205	0.000570977	0.389058	A_15_P657132	NM_001020816	frmd6	NM_001020816		Dr.117609	321937	GO:0005856(cytoskeleton)|GO:0008150(biological_process)		TC425317
1696	Danio rerio ST6 beta-galactosamide alpha-2,6-sialyltranferase 2b (st6gal2b), mRNA [NM_001171221]	8.62539	8.59152	8.58547	7.78424	7.86481	7.93815	-0.738394	8.2316	-14.306	2.54252e-05	0.000146739	2.65849	A_15_P579557	NM_001171221	st6gal2b	NM_001171221		Dr.90273	797439	GO:0003835(beta-galactoside alpha-2,6-sialyltransferase activity)|GO:0005794(Golgi apparatus)|GO:0006486(protein glycosylation)|GO:0008373(sialyltransferase activity)|GO:0009311(oligosaccharide metabolic process)|GO:0016020(membrane)|GO:0016021(integral to membrane)|GO:0016740(transferase activity)|GO:0016757(transferase activity, transferring glycosyl groups)|GO:0018279(protein N-linked glycosyl…	ENSDART00000156141	TC379028
1704	Danio rerio polybromo 1, like (pbrm1l), mRNA [NM_001003535]	10.1661	10.1554	10.15	9.37059	9.20255	9.31213	-0.862092	9.72613	-15.9727	1.46249e-05	0.000101998	3.3088	A_15_P728241	NM_001003535	pbrm1l	NM_001003535		Dr.78287	445141	GO:0003682(chromatin binding)|GO:0005634(nucleus)|GO:0008150(biological_process)	ENSDART00000131203	TC434642
1708	Danio rerio chromobox homolog 5 (HP1 alpha homolog, Drosophila) (cbx5), mRNA [NM_001080184]	11.7223	11.7861	11.6967	12.7994	12.8799	12.7432	1.07248	12.2713	20.3373	4.32182e-06	4.91209e-05	4.73559	A_15_P751636	NM_001080184	cbx5	NM_001080184		Dr.104817	563396	GO:0005634(nucleus)	ENSDART00000146986	NP13225930
1712	Danio rerio zgc:173679, mRNA (cDNA clone MGC:173679 IMAGE:8156371), complete cds. [BC152133]	18.7331	18.7129	18.641	19.1176	19.0863	18.9024	0.339772	18.8656	4.74235	0.00484557	0.00864677	-3.51043	A_15_P179766	BC152133	zgc:112023	BC152133		Dr.115234	550368	GO:0006629(lipid metabolic process)|GO:0008081(phosphoric diester hydrolase activity)		TC376199
1713	Danio rerio finTRIM family, member 86 (ftr86), mRNA [NM_001076579]	8.18427	8.15887	8.16566	6.04934	6.28391	6.30161	-1.95798	7.19061	-24.8417	1.5671e-06	2.7885e-05	5.91189	A_15_P503337	NM_001076579	ftr86	NM_001076579		Dr.106782	767638	GO:0005622(intracellular)|GO:0008270(zinc ion binding)|GO:0046872(metal ion binding)	ENSDART00000102275	TC369121
1714	Danio rerio mechanistic target of rapamycin (serine/threonine kinase) (mtor), mRNA [NM_001077211]	5.71325	5.8517	5.71356	6.90556	6.72264	6.81441	1.0547	6.28685	15.1588	1.90195e-05	0.00012101	3.00001	A_15_P628161	NM_001077211	mtor	NM_001077211		Dr.43038	324254	GO:0000166(nucleotide binding)|GO:0005524(ATP binding)|GO:0006281(DNA repair)|GO:0008144(drug binding)|GO:0016301(kinase activity)|GO:0016310(phosphorylation)|GO:0016740(transferase activity)|GO:0016773(phosphotransferase activity, alcohol group as acceptor)|GO:0043588(skin development)|GO:0048565(digestive tract development)	ENSDART00000075189	TC406918	ErbB signaling pathway // mTOR signaling pathway // Insulin signaling pathway // Adipocytokine signaling pathway	dre04012 // dre04150 // dre04910 // dre04920
1715	Danio rerio SEC11 homolog A, signal peptidase complex subunit (sec11a), mRNA [NM_001002521]	14.6359	14.63	14.6339	15.1548	15.2429	15.2678	0.588555	14.9276	13.4334	3.48301e-05	0.000180802	2.28782	A_15_P143486	NM_001002521	sec11a	NM_001002521		Dr.7472	436794	GO:0005783(endoplasmic reticulum)|GO:0005789(endoplasmic reticulum membrane)|GO:0006465(signal peptide processing)|GO:0006508(proteolysis)|GO:0008233(peptidase activity)|GO:0008236(serine-type peptidase activity)|GO:0016020(membrane)|GO:0016021(integral to membrane)|GO:0016787(hydrolase activity)	ENSDART00000008013	TC383280	Protein export	dre03060
1720	Danio rerio spermidine synthase (srm), mRNA [NM_201034]	9.83756	9.86333	9.91655	10.3346	10.3542	10.375	0.482113	10.1135	12.3355	5.32695e-05	0.00024122	1.78698	A_15_P752196	NM_201034	srm	NM_201034		Dr.84961	394009	GO:0003824(catalytic activity)|GO:0004766(spermidine synthase activity)|GO:0005575(cellular_component)|GO:0006595(polyamine metabolic process)|GO:0008295(spermidine biosynthetic process)|GO:0016740(transferase activity)	ENSDART00000078156	TC399413	Cysteine and methionine metabolism // Arginine and proline metabolism // beta-Alanine metabolism // Glutathione metabolism // Metabolic pathways	dre00270 // dre00330 // dre00410 // dre00480 // dre01100
1721	Danio rerio retinoblastoma binding protein 9 (rbbp9), mRNA [NM_001042748]	12.2634	12.2574	12.1866	11.6334	11.5812	11.7095	-0.59442	11.9386	-11.7511	6.77848e-05	0.000286102	1.50276	A_15_P139411	NM_001042748	rbbp9	NM_001042748		Dr.10397	553083	GO:0016787(hydrolase activity)	ENSDART00000104423	NP9495263
1722	Danio rerio cyclin A1, mRNA (cDNA clone MGC:111869 IMAGE:7415594), complete cds. [BC095579]	16.3405	16.3549	16.3626	17.3008	17.2995	16.8778	0.806708	16.756	6.27438	0.00138964	0.00297952	-2.05464	A_15_P344270	BC095579	ccna1	BC095579		Dr.78675	404206	GO:0005634(nucleus)		TC403576	Cell cycle // Progesterone-mediated oocyte maturation	dre04110 // dre04914
1723	DR_4WG_FL33_F03 4-week-old gonad (TLL) Danio rerio cDNA 5', mRNA sequence [EV561039]	10.8584	10.7553	10.7657	11.137	11.211	11.1121	0.360198	10.9733	7.16325	0.000749166	0.00178618	-1.32952	A_15_P548822	EV561039		EV561039		Dr.158768				TC391708
1726	DEAD (Asp-Glu-Ala-Asp) box polypeptide 43 [Source:ZFIN;Acc:ZDB-GENE-080204-77] [ENSDART00000101479]	10.1398	10.0732	10.1546	9.87648	9.91952	9.91342	-0.21939	10.0128	-5.43428	0.00266801	0.00517596	-2.81701	A_15_P107666	ENSDART00000101479	ddx43	EB914513		Dr.161282	100136871	GO:0000166(nucleotide binding)|GO:0003676(nucleic acid binding)|GO:0003723(RNA binding)|GO:0004004(ATP-dependent RNA helicase activity)|GO:0004386(helicase activity)|GO:0005524(ATP binding)|GO:0010501(RNA secondary structure unwinding)|GO:0016787(hydrolase activity)	ENSDART00000101479	TC428810
1727	Danio rerio metallophosphoesterase 1 (mppe1), mRNA [NM_001017701]	10.5667	10.534	10.6037	9.82723	9.712	9.88627	-0.75959	10.1883	-13.0982	3.95114e-05	0.000196159	2.13921	A_15_P418145	NM_001017701	mppe1	NM_001017701		Dr.84739	550396	GO:0004518(nuclease activity)|GO:0005793(endoplasmic reticulum-Golgi intermediate compartment)|GO:0005794(Golgi apparatus)|GO:0005801(cis-Golgi network)|GO:0006506(GPI anchor biosynthetic process)|GO:0006810(transport)|GO:0006888(ER to Golgi vesicle-mediated transport)|GO:0008081(phosphoric diester hydrolase activity)|GO:0016020(membrane)|GO:0016021(integral to membrane)|GO:0016192(vesicle-mediat…	ENSDART00000150185	TC393864
1728	Danio rerio adenosine kinase b (adkb), mRNA [NM_198802]	12.507	12.4157	12.4992	10.4734	10.3901	10.4805	-2.02599	11.461	-42.02	1.07796e-07	7.46319e-06	8.9206	A_15_P107904	NM_198802	adkb	NM_198802		Dr.77153	322229	GO:0004001(adenosine kinase activity)|GO:0006166(purine ribonucleoside salvage)|GO:0016301(kinase activity)|GO:0016310(phosphorylation)|GO:0016740(transferase activity)|GO:0016773(phosphotransferase activity, alcohol group as acceptor)		TC371263	Purine metabolism // Metabolic pathways	dre00230 // dre01100
1732	zinc finger protein 839 [Source:ZFIN;Acc:ZDB-GENE-030131-4936] [ENSDART00000154196]	9.7064	9.73798	9.76985	9.23698	9.24846	9.34605	-0.460916	9.50762	-9.83274	0.000163129	0.000544315	0.466565	A_15_P565554	ENSDART00000154196	znf839	EE705242		Dr.159611	566882	GO:0046872(metal ion binding)	ENSDART00000154196	TC379954
1733	Danio rerio si:ch211-125e6.12 (si:ch211-125e6.12), mRNA [NM_001109829]	13.9267	13.9989	13.9724	10.5203	10.5043	11.2278	-3.21521	12.3584	-15.0166	1.99405e-05	0.000124893	2.9444	A_15_P101263	NM_001109829	si:ch211-125e6.12	NM_001109829		Dr.159898	100126100		ENSDART00000053061	TC396890
1734	Danio rerio Cbl proto-oncogene C, E3 ubiquitin protein ligase (cblc), mRNA [NM_001128252]	5.49556	5.41895	5.34563	3.04079	2.39078	2.28296	-2.84854	3.99578	-13.2417	3.74208e-05	0.000189508	2.20328	A_15_P271181	NM_001128252	cblc	NM_001128252		Dr.118572	565383	GO:0001784(phosphotyrosine binding)|GO:0004842(ubiquitin-protein ligase activity)|GO:0004871(signal transducer activity)|GO:0005509(calcium ion binding)|GO:0005634(nucleus)|GO:0007166(cell surface receptor signaling pathway)|GO:0008270(zinc ion binding)|GO:0023051(regulation of signaling)|GO:0046872(metal ion binding)	ENSDART00000110619	TC369315	ErbB signaling pathway // Ubiquitin mediated proteolysis // Endocytosis // Insulin signaling pathway	dre04012 // dre04120 // dre04144 // dre04910
1739	Danio rerio G1 to S phase transition 1 (gspt1), mRNA [NM_001003992]	6.92909	6.95633	6.95076	8.678	8.60397	9.56804	2.00461	7.9477	7.26738	0.000699828	0.00168954	-1.24943	A_15_P631501	NM_001003992	gspt1	NM_001003992		Dr.17154	445485	GO:0000166(nucleotide binding)|GO:0002184(cytoplasmic translational termination)|GO:0003747(translation release factor activity)|GO:0003924(GTPase activity)|GO:0005525(GTP binding)|GO:0018444(translation release factor complex)	ENSDART00000041711	TC367675	mRNA surveillance pathway	dre03015
1740	Danio rerio purine nucleoside phosphorylase 5b (pnp5b), mRNA [NM_001004628]	2.16255	2.17186	2.34626	5.32029	4.71655	5.29799	2.88472	3.66925	15.568	1.66381e-05	0.000111158	3.15727	A_15_P108245	NM_001004628	pnp5b	NM_001004628		Dr.88161	447889	GO:0003824(catalytic activity)|GO:0004731(purine-nucleoside phosphorylase activity)|GO:0005737(cytoplasm)|GO:0006139(nucleobase-containing compound metabolic process)|GO:0009116(nucleoside metabolic process)|GO:0016740(transferase activity)|GO:0016757(transferase activity, transferring glycosyl groups)|GO:0016763(transferase activity, transferring pentosyl groups)|GO:0043101(purine-containing com…		TC375965
1745	Danio rerio Meckel syndrome, type 1 (mks1), mRNA [NM_001077373]	10.1707	10.1374	10.1895	10.7259	10.6764	10.8117	0.572108	10.452	11.6759	6.99755e-05	0.000292994	1.46524	A_15_P114919	NM_001077373	mks1	NM_001077373		Dr.79025	556706	GO:0003674(molecular_function)|GO:0060030(dorsal convergence)	ENSDART00000083134	TC370144
1746	Danio rerio MAD1 mitotic arrest deficient-like 1 (mad1l1), mRNA [NM_200912]	11.5724	11.6056	11.6251	12.5528	12.5425	12.3887	0.893643	12.0479	15.3551	1.78298e-05	0.000116141	3.07596	A_15_P140796	NM_200912	mad1l1	NM_200912		Dr.83728	393886	GO:0003674(molecular_function)|GO:0007094(mitotic cell cycle spindle assembly checkpoint)	ENSDART00000103478	TC407135	Cell cycle // Progesterone-mediated oocyte maturation	dre04110 // dre04914
1749	Danio rerio interleukin enhancer binding factor 2 (ilf2), mRNA [NM_213236]	12.1782	12.1845	12.2494	13.2088	13.2181	13.0296	0.948145	12.6781	14.3803	2.47743e-05	0.000144549	2.68901	A_15_P724076	NM_213236	ilf2	NM_213236		Dr.76824	406517	GO:0003677(DNA binding)|GO:0003723(RNA binding)|GO:0003725(double-stranded RNA binding)|GO:0005524(ATP binding)|GO:0005634(nucleus)|GO:0005730(nucleolus)|GO:0006351(transcription, DNA-dependent)|GO:0006355(regulation of transcription, DNA-dependent)|GO:0006955(immune response)|GO:0016740(transferase activity)|GO:0045893(positive regulation of transcription, DNA-dependent)	ENSDART00000018255	TC439728
1750	Danio rerio C-terminal binding protein 1 (ctbp1), mRNA [NM_131714]	13.2692	13.2484	13.2006	11.6913	11.7049	11.8199	-1.50069	12.4891	-29.3054	6.76436e-07	1.78154e-05	6.87453	A_15_P130391	NM_131714	ctbp1	NM_131714		Dr.158910	65229	GO:0000122(negative regulation of transcription from RNA polymerase II promoter)|GO:0003714(transcription corepressor activity)|GO:0005634(nucleus)|GO:0008152(metabolic process)|GO:0016616(oxidoreductase activity, acting on the CH-OH group of donors, NAD or NADP as acceptor)|GO:0042803(protein homodimerization activity)|GO:0048384(retinoic acid receptor signaling pathway)|GO:0051287(NAD binding)|…	ENSDART00000079583	TC408135	Wnt signaling pathway // Notch signaling pathway	dre04310 // dre04330
1751	fi73e01.y1 Sugano Kawakami zebrafish DRA Danio rerio cDNA clone IMAGE:2643288 5' similar to TR:Q15936 Q15936 ZINC-FINGER PROTEIN ;, mRNA sequence [AW343172]	7.7096	7.63489	7.52292	6.74896	6.37171	6.65822	-1.0295	7.10772	-8.89127	0.000266353	0.000789769	-0.111746	A_15_P608657	ENSDART00000168879	LOC103911440	AW343172		Dr.81360	103911440		ENSDART00000168879	NP13325726
1752	Danio rerio wu:fc20e06 (wu:fc20e06), non-coding RNA [NR_023333]	8.44971	8.40654	8.51689	7.79578	7.83642	8.16116	-0.526592	8.19441	-4.75631	0.00478475	0.00854761	-3.4958	A_15_P116965	NR_023333	wu:fc20e06	NR_023333		Dr.27910	556913		ENSDART00000155608	TC389327
1753	Danio rerio family with sequence similarity 46, member C (fam46c), mRNA [NM_200507]	15.5264	15.5119	15.5452	16.0567	16.0596	16.1431	0.558662	15.8072	13.5559	3.32866e-05	0.000175135	2.34122	A_15_P112508	NM_200507	fam46c	NM_200507		Dr.142747	327154	GO:0003674(molecular_function)|GO:0005575(cellular_component)|GO:0008150(biological_process)	ENSDART00000139174	TC371714
1758	Danio rerio lysosomal-associated membrane protein 2 (lamp2), mRNA [NM_001013533]	12.0811	12.0557	12.0221	12.3418	12.409	12.3223	0.304754	12.2053	7.25084	0.000707404	0.00170442	-1.26209	A_15_P503267	NM_001013533	lamp2	NM_001013533		Dr.32418	541406	GO:0008150(biological_process)|GO:0016020(membrane)|GO:0016021(integral to membrane)	ENSDART00000140001	TC399284
1760	WD repeat domain, phosphoinositide interacting 1 [Source:HGNC Symbol;Acc:HGNC:25471] [ENSDART00000054353]	7.54829	7.58127	7.58489	8.00894	8.07791	7.96789	0.446766	7.79486	10.222	0.00013486	0.000470933	0.691109	A_15_P282571	ENSDART00000054353	LOC100332293	XM_009306378			100332293		ENSDART00000054353	NP13322429
1762	Danio rerio SREK1-interacting protein 1 (srek1ip1), mRNA [NM_001037672]	10.6261	10.6451	10.649	10.9677	10.9919	11.2059	0.415053	10.8476	5.58795	0.00235479	0.00465613	-2.67137	A_15_P103514	NM_001037672	srek1ip1	NM_001037672		Dr.91833	553315	GO:0003676(nucleic acid binding)|GO:0005575(cellular_component)|GO:0006397(mRNA processing)|GO:0008270(zinc ion binding)|GO:0008380(RNA splicing)|GO:0046872(metal ion binding)	ENSDART00000064212	TC435211
1763	OAF homolog a (Drosophila) [Source:ZFIN;Acc:ZDB-GENE-090917-1] [ENSDART00000109931]	10.1567	10.1752	10.2146	11.0167	10.9727	10.8477	0.763597	10.5639	13.4365	3.47906e-05	0.000180713	2.28915	A_15_P569507	ENSDART00000109931	oafa	XM_695363			571744		ENSDART00000109931	TC383509
1764	Danio rerio proteasome activator subunit 3 (psme3), mRNA [NM_131376]	15.2824	15.3314	15.2761	16.0545	16.063	15.9655	0.731059	15.6621	16.3566	1.29776e-05	9.45149e-05	3.44911	A_15_P121359	NM_131376	psme3	NM_131376		Dr.33439	30649	GO:0000502(proteasome complex)|GO:0005737(cytoplasm)|GO:0008537(proteasome activator complex)|GO:0061133(endopeptidase activator activity)|GO:0061136(regulation of proteasomal protein catabolic process)|GO:2000045(regulation of G1/S transition of mitotic cell cycle)	ENSDART00000002835	TC372814	Proteasome	dre03050
1774	Danio rerio heat shock transcription factor 1 (hsf1), mRNA [NM_001313736]	12.3005	12.2983	12.3187	10.9947	11.0704	10.8728	-1.32656	11.6426	-22.0447	2.87297e-06	3.89054e-05	5.21057	A_15_P107325	NM_001313736	hsf1	NM_001313736		Dr.131556	58123	GO:0002088(lens development in camera-type eye)|GO:0003677(DNA binding)|GO:0003700(sequence-specific DNA binding transcription factor activity)|GO:0005634(nucleus)|GO:0006351(transcription, DNA-dependent)|GO:0006355(regulation of transcription, DNA-dependent)|GO:0009408(response to heat)|GO:0043565(sequence-specific DNA binding)	ENSDART00000024593	TC368678
1775	Rep: carbonic anhydrase II (ca2), mRNA - Danio rerio, partial (84%) [TC399409]	2.10656	2.1351	2.25918	3.59937	3.94166	4.76119	1.93379	3.13384	6.25338	0.00141126	0.00301759	-2.07273	A_15_P762621	TC399409						GO:0001822(kidney development)|GO:0002009(morphogenesis of an epithelium)|GO:0004089(carbonate dehydratase activity)|GO:0005215(transporter activity)|GO:0005515(protein binding)|GO:0005615(extracellular space)|GO:0005643(nuclear pore)|GO:0005737(cytoplasm)|GO:0005902(microvillus)|GO:0006950(response to stress)|GO:0008270(zinc ion binding)|GO:0009268(response to pH)|GO:0010033(response to organic …		TC399409
1776	Danio rerio zona pellucida protein C (zpcx), mRNA [NM_001012244]	9.79595	9.84229	9.82546	10.8012	10.7802	10.6999	0.939207	10.2908	21.6235	3.16805e-06	4.1286e-05	5.09701	A_15_P273911	NM_001012244	zpcx	NM_001012244		Dr.80433	334011	GO:0003674(molecular_function)|GO:0005575(cellular_component)|GO:0008150(biological_process)	ENSDART00000155422	TC437374
1777	Danio rerio six-cysteine containing astacin protease 3 (c6ast3), mRNA [NM_001013526]	7.90799	8.01114	7.81261	6.86791	7.0856	7.06043	-0.905932	7.45761	-10.6288	0.000111312	0.000408965	0.917549	A_15_P621816	NM_001013526	c6ast3	NM_001013526		Dr.85151	541399	GO:0004222(metalloendopeptidase activity)|GO:0005575(cellular_component)|GO:0006508(proteolysis)|GO:0008233(peptidase activity)|GO:0008237(metallopeptidase activity)|GO:0008270(zinc ion binding)|GO:0016787(hydrolase activity)|GO:0046872(metal ion binding)	ENSDART00000114934	NP13225653
1781	Danio rerio defender against cell death 1 (dad1), mRNA [NM_001100439]	15.1528	15.2016	15.2216	14.4323	14.5689	14.7402	-0.611574	14.8862	-7.04809	0.000808583	0.00190229	-1.41922	A_15_P626056	NM_001100439	dad1	NM_001100439		Dr.114083	566527	GO:0004579(dolichyl-diphosphooligosaccharide-protein glycotransferase activity)|GO:0005783(endoplasmic reticulum)|GO:0006486(protein glycosylation)|GO:0008250(oligosaccharyltransferase complex)|GO:0016020(membrane)|GO:0016021(integral to membrane)|GO:0016740(transferase activity)	ENSDART00000157899	TC437848	N-Glycan biosynthesis // Metabolic pathways // Protein processing in endoplasmic reticulum	dre00510 // dre01100 // dre04141
1790	PREDICTED: Danio rerio finTRIM family, member 27 (ftr27), transcript variant X1, mRNA [XM_684184]	5.86253	5.35097	5.36563	3.89291	3.99677	4.34773	-1.44724	4.80276	-7.4328	0.000629105	0.00155041	-1.12414	A_15_P308721	TC393070		XM_684184				GO:0003674(molecular_function)|GO:0005575(cellular_component)|GO:0006950(response to stress)|GO:0008150(biological_process)|GO:0009409(response to cold)		TC393070
1793	Rep: Chromosome 7 SCAF14601, whole genome shotgun sequence - Tetraodon nigroviridis (Green puffer), partial (16%) [TC378673]	13.5082	13.4459	13.4275	13.6976	13.7052	13.7539	0.258402	13.5897	6.25213	0.00141256	0.00301958	-2.07381	A_15_P215521	TC378673		XM_001923522						TC378673
1796	Danio rerio spinster homolog 3 (Drosophila) (spns3), mRNA [NM_001100036]	5.595	5.69013	5.71669	5.00379	5.20578	5.03516	-0.585696	5.37442	-8.16473	0.000401862	0.00108605	-0.596508	A_15_P719056	NM_001100036	spns3	NM_001100036		Dr.53252	568387	GO:0003376(sphingosine-1-phosphate signaling pathway)|GO:0005765(lysosomal membrane)|GO:0006810(transport)|GO:0006869(lipid transport)|GO:0016020(membrane)|GO:0016021(integral to membrane)|GO:0031982(vesicle)|GO:0040011(locomotion)|GO:0046624(sphingolipid transporter activity)|GO:0055085(transmembrane transport)	ENSDART00000127787	TC373494
1798	Danio rerio PDLIM1 interacting kinase 1 like (pdik1l), mRNA [NM_001037700]	13.0228	12.9576	13.0067	12.6923	12.7488	12.7911	-0.251646	12.8699	-5.71323	0.00213096	0.00427364	-2.55476	A_15_P192941	NM_001037700	pdik1l	NM_001037700		Dr.104427	569665	GO:0000166(nucleotide binding)|GO:0004672(protein kinase activity)|GO:0004674(protein serine/threonine kinase activity)|GO:0005524(ATP binding)|GO:0005634(nucleus)|GO:0006468(protein phosphorylation)|GO:0016301(kinase activity)|GO:0016310(phosphorylation)|GO:0016740(transferase activity)	ENSDART00000079014	TC373271
1801	Danio rerio ADP-ribosylation factor-like 3 (arl3), mRNA [NM_001044908]	10.6585	10.6861	10.6424	11.4651	11.4584	11.404	0.780198	11.0524	20.7196	3.93302e-06	4.65036e-05	4.84541	A_15_P116647	NM_001044908	arl3	NM_001044908		Dr.80851	797451	GO:0000139(Golgi membrane)|GO:0000166(nucleotide binding)|GO:0003924(GTPase activity)|GO:0005525(GTP binding)|GO:0005622(intracellular)|GO:0005634(nucleus)|GO:0005737(cytoplasm)|GO:0005794(Golgi apparatus)|GO:0005813(centrosome)|GO:0005856(cytoskeleton)|GO:0005876(spindle microtubule)|GO:0005881(cytoplasmic microtubule)|GO:0006810(transport)|GO:0007049(cell cycle)|GO:0007264(small GTPase mediated…	ENSDART00000105545	TC368617
1802	Danio rerio cold inducible RNA binding protein a (cirbpa), mRNA [NM_001017797]	11.1654	11.2292	11.2837	11.7142	11.5737	11.5922	0.400596	11.4264	6.83816	0.000931836	0.00213892	-1.58588	A_15_P444300	NM_001017797	cirbpa	NM_001017797		Dr.75965	550495	GO:0000166(nucleotide binding)|GO:0003676(nucleic acid binding)|GO:0005575(cellular_component)	ENSDART00000158777	NP13229251
1809	Danio rerio transmembrane protein 19 (tmem19), mRNA [NM_001002098]	9.05133	8.96409	9.06032	10.1274	10.1158	10.1135	1.09368	9.57209	26.1487	1.2077e-06	2.41561e-05	6.2117	A_15_P675846	NM_001002098	tmem19	NM_001002098		Dr.151550	415188	GO:0003674(molecular_function)|GO:0008150(biological_process)|GO:0016020(membrane)|GO:0016021(integral to membrane)	ENSDART00000163193	TC384433
1810	Danio rerio peptidylprolyl isomerase (cyclophilin)-like 1 (ppil1), mRNA [NM_001034178]	15.0655	15.051	14.9824	14.5496	14.5481	14.6821	-0.439706	14.8131	-7.95418	0.000455471	0.00119746	-0.744003	A_15_P171096	NM_001034178	ppil1	NM_001034178		Dr.76560	558042	GO:0000413(protein peptidyl-prolyl isomerization)|GO:0003755(peptidyl-prolyl cis-trans isomerase activity)|GO:0006457(protein folding)|GO:0016853(isomerase activity)	ENSDART00000154359	TC386006	Spliceosome	dre03040
1812	Danio rerio eukaryotic translation initiation factor 3, subunit H, b (eif3hb), mRNA [NM_001035264]	10.7712	10.811	10.7871	8.62746	8.38583	8.95022	-2.13525	9.72213	-14.3942	2.46549e-05	0.000144007	2.6947	A_15_P656941	NM_001035264	eif3hb	NM_001035264		Dr.86151	567151	GO:0001731(formation of translation preinitiation complex)|GO:0003743(translation initiation factor activity)|GO:0005737(cytoplasm)|GO:0005852(eukaryotic translation initiation factor 3 complex)|GO:0006412(translation)|GO:0006413(translational initiation)|GO:0007420(brain development)|GO:0007507(heart development)|GO:0016282(eukaryotic 43S preinitiation complex)|GO:0033290(eukaryotic 48S preiniti…		TC374901	RNA transport	dre03013
1815	Danio rerio dystrobrevin binding protein 1b (dtnbp1b), mRNA [NM_001044814]	8.42643	8.60417	8.55876	8.03986	7.96703	7.56657	-0.671963	8.1938	-4.73365	0.00488393	0.0087033	-3.51956	A_15_P176196	NM_001044814	dtnbp1b	NM_001044814		Dr.90718	556784	GO:0005737(cytoplasm)		TC376509
1817	septin 7a [Source:ZFIN;Acc:ZDB-GENE-040426-1008] [ENSDART00000080762]	11.8745	11.8364	11.8877	12.1624	12.1997	12.09	0.284494	12.0085	6.37136	0.00129468	0.00280909	-1.9717	A_15_P668221	ENSDART00000080762		KC513820		Dr.150458			ENSDART00000080762	TC404398
1820	GB	6.71361	6.67936	6.71451	7.30117	7.19521	7.11352	0.500809	6.9529	8.57541	0.000317289	0.000903373	-0.318053	A_15_P154911	NP13316257		XM_002667331						NP13316257
1822	Danio rerio VANGL planar cell polarity protein 1 (vangl1), mRNA [NM_205750]	7.92169	8.23166	8.15009	7.08461	6.76082	7.23901	-1.073	7.56465	-7.03648	0.00081488	0.00191422	-1.42834	A_15_P117352	NM_205750	vangl1	NM_205750		Dr.84827	403076	GO:0007275(multicellular organismal development)|GO:0016020(membrane)|GO:0016021(integral to membrane)	ENSDART00000036926	TC372212	Wnt signaling pathway	dre04310
1824	Danio rerio Wilms tumor 1 associated protein (wtap), mRNA [NM_199853]	9.61921	9.6982	9.77417	10.3467	10.2674	10.2456	0.589359	9.99187	10.2558	0.000132695	0.000465067	0.71021	A_15_P506002	NM_199853	wtap	NM_199853		Dr.6973	334058	GO:0000381(regulation of alternative nuclear mRNA splicing, via spliceosome)|GO:0005634(nucleus)|GO:0006397(mRNA processing)|GO:0007049(cell cycle)|GO:0008380(RNA splicing)|GO:0016607(nuclear speck)|GO:0042981(regulation of apoptotic process)|GO:0048024(regulation of nuclear mRNA splicing, via spliceosome)|GO:0080009(mRNA methylation)	ENSDART00000147359	TC383692
1826		12.219	12.1453	12.2219	10.0729	10.0324	10.0619	-2.13969	11.1256	-53.4301	3.16235e-08	4.43826e-06	10.2171	A_15_P683462	TC382088		XM_001923724						TC382088
1830	Danio rerio arginine/serine-rich protein 1 (rsrp1), mRNA [NM_001045308]	9.4571	9.37828	9.50774	7.23821	7.32531	7.5753	-2.0681	8.41366	-20.5896	4.06035e-06	4.74274e-05	4.8083	A_15_P335039	NM_001045308	rsrp1	NM_001045308		Dr.77881	724003	GO:0003674(molecular_function)|GO:0005575(cellular_component)|GO:0008150(biological_process)	ENSDART00000121761	TC436455
1832	mitochondrial ribosomal protein L39 [Source:ZFIN;Acc:ZDB-GENE-030131-6520] [ENSDART00000143526]	7.56201	7.39403	7.5025	6.56323	6.42975	6.50563	-0.98664	6.99286	-15.4882	1.70733e-05	0.000112953	3.12692	A_15_P725181	ENSDART00000143526	mrpl39	BC053133		Dr.39871	334588	GO:0000166(nucleotide binding)|GO:0005840(ribosome)|GO:0030529(ribonucleoprotein complex)	ENSDART00000143526	TC434612
1833	protein phosphatase, EF-hand calcium binding domain 2 [Source:HGNC Symbol;Acc:HGNC:9244] [ENSDART00000160566]	4.32823	3.24826	4.08215	6.20633	6.0856	6.22274	2.28535	5.02889	7.79417	0.000501927	0.0012948	-0.85836	A_15_P682306	ENSDART00000160566	LOC100537120	XM_009301815			100537120		ENSDART00000160566	TC394279
1835	Danio rerio cytochrome P450, family 2, subfamily AA, polypeptide 1 (cyp2aa1), mRNA [NM_001025557]	5.04644	4.93102	4.94948	2.37724	2.30646	2.19577	-2.68249	3.6344	-41.4854	1.15073e-07	7.80648e-06	8.84966	A_15_P442093	NM_001025557	cyp2aa1	NM_001025557		Dr.156066	572000	GO:0004497(monooxygenase activity)|GO:0005506(iron ion binding)|GO:0008395(steroid hydroxylase activity)|GO:0016020(membrane)|GO:0016021(integral to membrane)|GO:0016491(oxidoreductase activity)|GO:0016705(oxidoreductase activity, acting on paired donors, with incorporation or reduction of molecular oxygen)|GO:0016712(oxidoreductase activity, acting on paired donors, with incorporation or reducti…	ENSDART00000161027	TC373040
1842	BTAF1 RNA polymerase II, B-TFIID transcription factor-associated [Source:ZFIN;Acc:ZDB-GENE-021025-1] [ENSDART00000146843]	9.11206	9.24005	9.24255	8.9173	8.89516	8.79393	-0.329426	9.03351	-5.50745	0.00251317	0.00491864	-2.7473	A_15_P774756	ENSDART00000146843	btaf1	EB779057		Dr.139193	565357	GO:0005524(ATP binding)	ENSDART00000146843	TC409761
1843	Danio rerio transmembrane protein 150Aa (tmem150aa), mRNA [NM_001045410]	8.65576	8.60319	8.62093	9.72228	9.64998	9.34574	0.946038	9.09965	8.78634	0.000282119	0.000825394	-0.179552	A_15_P194926	NM_001045410	tmem150aa	NM_001045410		Dr.159102	751697	GO:0003674(molecular_function)|GO:0005764(lysosome)|GO:0010506(regulation of autophagy)|GO:0016020(membrane)|GO:0016021(integral to membrane)		TC373847
1845	Danio rerio cyclin-dependent kinase inhibitor 1Bb (cdkn1bb), mRNA [NM_212792]	10.5745	10.5799	10.6335	10.0676	10.1307	10.2114	-0.459365	10.3663	-8.95733	0.000256961	0.000768922	-0.0694184	A_15_P629201	NM_212792	cdkn1bb	NM_212792		Dr.75267	368329	GO:0004861(cyclin-dependent protein kinase inhibitor activity)|GO:0005634(nucleus)|GO:0005737(cytoplasm)|GO:0007050(cell cycle arrest)|GO:0016301(kinase activity)|GO:0016310(phosphorylation)|GO:0016740(transferase activity)|GO:0042127(regulation of cell proliferation)	ENSDART00000076417	TC371413	ErbB signaling pathway // FoxO signaling pathway // Cell cycle // AGE-RAGE signaling pathway in diabetic complications	dre04012 // dre04068 // dre04110 // dre04933
1851	Danio rerio zinc finger, SWIM-type containing 2 (zswim2), mRNA [NM_001100143]	8.25111	8.27287	8.23503	7.58614	7.30765	7.30324	-0.853995	7.82601	-9.58424	0.000184873	0.000597189	0.318939	A_15_P153586	NM_001100143	zswim2	NM_001100143		Dr.53536	561301	GO:0005575(cellular_component)|GO:0008270(zinc ion binding)|GO:0046872(metal ion binding)	ENSDART00000112212	TC369006
1852	Danio rerio CWC25 spliceosome-associated protein homolog (S. cerevisiae) (cwc25), mRNA [NM_213462]	10.394	10.3757	10.4545	10.064	10.1092	10.1575	-0.297883	10.2591	-6.64113	0.00106811	0.00239424	-1.74609	A_15_P173336	NM_213462	cwc25	NM_213462		Dr.38328	406771		ENSDART00000100924	TC370767
1859	Danio rerio zgc:174919 (zgc:174919), mRNA [NM_001114420]	10.0293	10.1677	10.0835	7.48283	7.68092	8.52471	-2.19733	8.99482	-7.67045	0.000541715	0.00137371	-0.948158	A_15_P606047	NM_001114420	zgc:174919	NM_001114420		Dr.134059	560662	GO:0003676(nucleic acid binding)|GO:0008150(biological_process)|GO:0046872(metal ion binding)	ENSDART00000106278	TC379148
1860	Danio rerio glyoxylate reductase 1 homolog (Arabidopsis) (glyr1), mRNA [NM_001007771]	8.55467	8.59881	8.58155	9.42725	9.36357	9.40875	0.821514	8.9891	21.8997	2.97069e-06	3.9629e-05	5.17174	A_15_P724026	NM_001007771	glyr1	NM_001007771		Dr.77851	493611	GO:0004616(phosphogluconate dehydrogenase (decarboxylating) activity)|GO:0005634(nucleus)|GO:0008748(N-ethylmaleimide reductase activity)|GO:0016491(oxidoreductase activity)|GO:0035064(methylated histone residue binding)|GO:0043738(reduced coenzyme F420 dehydrogenase activity)|GO:0043826(sulfur oxygenase reductase activity)|GO:0043883(malolactic enzyme activity)|GO:0043914(NADPH:sulfur oxidoreduc…	ENSDART00000168733	TC400617
1861	Danio rerio latexin (lxn), mRNA [NM_001008596]	5.68995	5.67972	5.74185	4.46537	3.17305	3.18605	-2.09569	4.656	-5.50434	0.00251954	0.00492755	-2.75025	A_15_P108937	NM_001008596	lxn	NM_001008596		Dr.132987	494053	GO:0003674(molecular_function)|GO:0005575(cellular_component)|GO:0008150(biological_process)		NP13226021
1862	Danio rerio crystallin, gamma S1 (crygs1), mRNA [NM_001013276]	2.09719	2.13308	2.2544	4.74801	3.34047	3.98211	1.86198	3.09254	5.1208	0.00347107	0.00646069	-3.12333	A_15_P100312	NM_001013276	crygs1	NM_001013276		Dr.118493	503587	GO:0003674(molecular_function)|GO:0005575(cellular_component)|GO:0008150(biological_process)	ENSDART00000145265	TC449332
1863	Danio rerio solute carrier family 35, member B4 (slc35b4), mRNA [NM_212652]	4.8498	4.75266	5.15958	6.03253	6.13048	5.88464	1.09521	5.46828	8.45866	0.000338984	0.000951333	-0.396009	A_15_P620251	NM_212652	slc35b4	NM_212652		Dr.77879	323737	GO:0000139(Golgi membrane)|GO:0005794(Golgi apparatus)|GO:0006810(transport)|GO:0008643(carbohydrate transport)|GO:0016020(membrane)|GO:0016021(integral to membrane)|GO:0055085(transmembrane transport)	ENSDART00000104888	TC368854
1865	Danio rerio membrane protein, palmitoylated 6b (MAGUK p55 subfamily member 6) (mpp6b), mRNA [NM_001044777]	8.19488	8.07553	8.33422	8.92992	8.81681	8.66537	0.602487	8.50279	6.03672	0.0016591	0.00345076	-2.26215	A_15_P507257	NM_001044777	mpp6b	NM_001044777		Dr.67769	394134		ENSDART00000126173	TC404730
1874	Danio rerio nudix (nucleoside diphosphate linked moiety X)-type motif 2 (nudt2), mRNA [NM_001002323]	11.66	11.724	11.6177	11.9323	11.9187	11.9485	0.265943	11.8002	6.26305	0.00140126	0.00299877	-2.0644	A_15_P110797	NM_001002323	nudt2	NM_001002323		Dr.84836	436595	GO:0005575(cellular_component)|GO:0008796(bis(5'-nucleosyl)-tetraphosphatase activity)|GO:0016787(hydrolase activity)	ENSDART00000081661	TC374900	Purine metabolism // Pyrimidine metabolism	dre00230 // dre00240
1875	Danio rerio REM2 and RAB-like small GTPase 1 (rsg1), mRNA [NM_001004649]	12.1053	12.059	12.0956	11.6561	11.7132	11.4412	-0.483129	11.8451	-5.98499	0.00172561	0.0035686	-2.30814	A_15_P151601	NM_001004649	rsg1	NM_001004649		Dr.84113	447911	GO:0000166(nucleotide binding)|GO:0005525(GTP binding)|GO:0005737(cytoplasm)|GO:0005856(cytoskeleton)|GO:0005929(cilium)|GO:0006810(transport)|GO:0006887(exocytosis)|GO:0007264(small GTPase mediated signal transduction)|GO:0015031(protein transport)|GO:0017157(regulation of exocytosis)|GO:0030030(cell projection organization)|GO:0031338(regulation of vesicle fusion)|GO:0034613(cellular protein lo…		TC395819
1881	Ras association (RalGDS/AF-6) domain family (N-terminal) member 7a [Source:ZFIN;Acc:ZDB-GENE-091013-3] [ENSDART00000112330]	9.13242	9.17215	9.22278	4.59196	4.54901	4.17618	-4.73673	6.80742	-38.4668	1.69172e-07	9.24054e-06	8.42804	A_15_P300076	ENSDART00000112330	rassf7a	XM_009298065			564485	GO:0007165(signal transduction)	ENSDART00000112330	TC401644
1885	Rep: PREDICTED: multiple C2-domains with two transmembrane regions 1 isoform 1 - Pan troglodytes, partial (67%) [TC409470]	5.61252	5.65953	5.57152	3.77472	4.54795	3.88734	-1.54452	4.84226	-7.12508	0.000768273	0.00182302	-1.35912	A_15_P570557	TC409470						GO:0003674(molecular_function)|GO:0005575(cellular_component)|GO:0005730(nucleolus)|GO:0008150(biological_process)		TC409470
1886	GB	4.91808	5.30365	4.5925	2.95298	2.51966	3.80939	-1.84407	4.01604	-4.82081	0.004515	0.00811872	-3.42857	A_15_P267296	NP13321881								NP13321881
1891	Danio rerio kynurenine 3-monooxygenase (kmo), mRNA [NM_001040306]	8.83461	8.85766	8.81557	5.25592	4.87036	4.85137	-3.8434	6.91425	-31.701	4.5342e-07	1.43327e-05	7.32799	A_15_P212126	NM_001040306	kmo	NM_001040306		Dr.79892	368242	GO:0001878(response to yeast)|GO:0004497(monooxygenase activity)|GO:0004502(kynurenine 3-monooxygenase activity)|GO:0005739(mitochondrion)|GO:0005741(mitochondrial outer membrane)|GO:0006569(tryptophan catabolic process)|GO:0016020(membrane)|GO:0016021(integral to membrane)|GO:0016174(NAD(P)H oxidase activity)|GO:0016491(oxidoreductase activity)|GO:0019363(pyridine nucleotide biosynthetic process…	ENSDART00000161186	TC370593	Tryptophan metabolism // Metabolic pathways	dre00380 // dre01100
1893	Danio rerio zgc:174315 (zgc:174315), mRNA [NM_001114445]	7.63135	7.69656	7.67023	6.00582	6.66016	6.65949	-1.22423	7.05393	-6.24371	0.00142136	0.00303599	-2.08108	A_15_P108814	NM_001114445	zgc:174315	NM_001114445		Dr.152722	571611	GO:0003676(nucleic acid binding)|GO:0008150(biological_process)|GO:0046872(metal ion binding)	ENSDART00000111294	TC374185
1895	Danio rerio DnaJ (Hsp40) homolog, subfamily C, member 18 (dnajc18), mRNA [NM_001113588]	11.7121	11.6373	11.7408	12.3769	12.4521	12.2595	0.66613	12.0298	10.28	0.000131163	0.000461286	0.723912	A_15_P403590	NM_001113588	dnajc18	NM_001113588		Dr.6471	559928		ENSDART00000101054	TC368026
1896	Danio rerio excision repair cross-complementation group 8 (ercc8), mRNA [NM_001005984]	6.68503	6.66154	6.54189	7.37633	7.16635	7.28788	0.647367	6.95317	8.7837	0.000282529	0.000826025	-0.181266	A_15_P442316	NM_001005984	ercc8	NM_001005984		Dr.36769	449811		ENSDART00000134265	TC388903	Nucleotide excision repair // Ubiquitin mediated proteolysis	dre03420 // dre04120
1898	Danio rerio DEAD (Asp-Glu-Ala-Asp) box helicase 3b (ddx3b), mRNA [NM_130941]	11.7758	11.7712	11.8038	11.5821	11.5544	11.5798	-0.211482	11.6779	-6.26127	0.00140309	0.00300218	-2.06592	A_15_P663966	NM_130941	ddx3b	NM_130941		Dr.75779	30116	GO:0000166(nucleotide binding)|GO:0003676(nucleic acid binding)|GO:0004004(ATP-dependent RNA helicase activity)|GO:0004386(helicase activity)|GO:0005524(ATP binding)|GO:0006413(translational initiation)|GO:0007059(chromosome segregation)|GO:0007420(brain development)|GO:0010468(regulation of gene expression)|GO:0010501(RNA secondary structure unwinding)|GO:0016787(hydrolase activity)	ENSDART00000102148	TC407749	RIG-I-like receptor signaling pathway	dre04622
1902	Danio rerio akirin 2 (akirin2), mRNA [NM_213294]	11.6424	11.7517	11.7368	12.3305	12.3188	12.1884	0.568951	11.9947	9.56718	0.000186488	0.000601248	0.308679	A_15_P748666	NM_213294	akirin2	NM_213294		Dr.4764	406855	GO:0003674(molecular_function)|GO:0008150(biological_process)	ENSDART00000152120	TC434831
1903	Danio rerio RAB9A, member RAS oncogene family (rab9a), mRNA [NM_001242974]	12.7389	12.8162	12.8228	12.4046	12.4127	12.5761	-0.328194	12.6285	-5.18426	0.00328791	0.00617369	-3.06029	A_15_P207931	NM_001242974	rab9a	NM_001242974		Dr.14122	751756	GO:0005525(GTP binding)|GO:0007264(small GTPase mediated signal transduction)|GO:0015031(protein transport)|GO:0042147(retrograde transport, endosome to Golgi)	ENSDART00000066198	NP13229256
1906	Danio rerio si:rp71-56i13.6 (si:rp71-56i13.6), mRNA [NM_001045023]	12.6833	12.7139	12.7415	11.2501	11.2409	11.2139	-1.47794	11.974	-40.8057	1.25192e-07	8.1362e-06	8.75791	A_15_P163156	NM_001045023	si:rp71-56i13.6	NM_001045023		Dr.116701	564457		ENSDART00000127723	TC379189
1907	Danio rerio membrane protein, palmitoylated 1 (mpp1), mRNA [NM_214692]	4.54656	4.47311	4.43842	5.73331	5.20519	5.15275	0.877722	4.92489	5.18339	0.00329036	0.00617722	-3.06115	A_15_P735226	NM_214692	mpp1	NM_214692		Dr.111730	325542		ENSDART00000157826	TC421858
1909	Danio rerio transient receptor potential cation channel, subfamily N, member 1 (trpn1), mRNA [NM_183349]	8.82265	8.79975	8.98322	6.1436	6.35496	6.08606	-2.67367	7.53171	-28.4525	7.86126e-07	1.92086e-05	6.70329	A_15_P102149	NM_183349	trpn1	NM_183349		Dr.89462	368273	GO:0005216(ion channel activity)|GO:0005262(calcium channel activity)|GO:0006810(transport)|GO:0006811(ion transport)|GO:0007605(sensory perception of sound)|GO:0008381(mechanically-gated ion channel activity)|GO:0016020(membrane)|GO:0016021(integral to membrane)|GO:0050910(detection of mechanical stimulus involved in sensory perception of sound)|GO:0055085(transmembrane transport)|GO:0070588(cal…	ENSDART00000159157	TC365501
1910	Danio rerio serine peptidase inhibitor, Kunitz type 1 a (spint1a), mRNA [NM_213152]	10.2734	10.2593	10.3145	10.8425	10.8082	10.5806	0.46134	10.5131	5.72514	0.00211101	0.00424063	-2.54378	A_15_P623146	NM_213152	spint1a	NM_213152		Dr.75391	406426	GO:0004867(serine-type endopeptidase inhibitor activity)|GO:0006508(proteolysis)|GO:0008233(peptidase activity)|GO:0008544(epidermis development)|GO:0016020(membrane)|GO:0016021(integral to membrane)|GO:0016787(hydrolase activity)|GO:0030199(collagen fibril organization)|GO:0030593(neutrophil chemotaxis)|GO:0060429(epithelium development)		TC436906
1911	Danio rerio ninein-like (ninl), mRNA [NM_001281798]	2.1511	2.15945	2.33356	5.142	4.19743	4.39129	2.3622	3.3958	9.01601	0.000248946	0.000750525	-0.0320481	A_15_P268386	NM_001281798	ninl	NM_001281798		Dr.8483	561921	GO:0005509(calcium ion binding)	ENSDART00000111625
1912	Danio rerio ATH1, acid trehalase-like 1 (yeast) (athl1), mRNA [NM_001077725]	5.06747	4.67013	4.68474	4.13783	3.48939	3.79026	-1.00162	4.30663	-4.90612	0.00418489	0.00759729	-3.34053	A_15_P625026	NM_001077725	athl1	NM_001077725		Dr.84017	777617	GO:0003824(catalytic activity)|GO:0005618(cell wall)|GO:0005975(carbohydrate metabolic process)|GO:0008152(metabolic process)|GO:0008933(lytic transglycosylase activity)|GO:0015923(mannosidase activity)|GO:0015924(mannosyl-oligosaccharide mannosidase activity)|GO:0015925(galactosidase activity)|GO:0015926(glucosidase activity)|GO:0015927(trehalase activity)|GO:0015928(fucosidase activity)|GO:0015…	ENSDART00000021120	TC368436
1913	Danio rerio ribonuclease H1 (rnaseh1), transcript variant 1, mRNA [NM_001002659]	11.7362	11.7821	11.7301	12.1718	12.2025	12.2172	0.447743	11.9733	12.1894	5.65193e-05	0.000251049	1.71714	A_15_P366805	NM_001002659	rnaseh1	NM_001002659		Dr.16522	436932	GO:0000287(magnesium ion binding)|GO:0003676(nucleic acid binding)|GO:0004518(nuclease activity)|GO:0004519(endonuclease activity)|GO:0004523(ribonuclease H activity)|GO:0016787(hydrolase activity)|GO:0043137(DNA replication, removal of RNA primer)|GO:0046872(metal ion binding)	ENSDART00000148242	TC381605	DNA replication	dre03030
1914	Danio rerio carbonic anhydrase VIII (ca8), mRNA [NM_001017571]	4.8777	4.38598	4.30458	6.08167	5.99284	5.67295	1.39307	5.21929	7.13619	0.000762653	0.00181259	-1.3505	A_15_P105692	NM_001017571	ca8	NM_001017571		Dr.13836	550233	GO:0004089(carbonate dehydratase activity)|GO:0005575(cellular_component)|GO:0006730(one-carbon metabolic process)|GO:0007626(locomotory behavior)|GO:0008270(zinc ion binding)|GO:0021549(cerebellum development)|GO:0043009(chordate embryonic development)|GO:0046872(metal ion binding)	ENSDART00000140012	NP13226025	Nitrogen metabolism	dre00910
1917	zinc finger protein 1007 [Source:ZFIN;Acc:ZDB-GENE-131120-139] [ENSDART00000115172]	11.2346	11.3205	11.3265	11.641	11.6325	11.7192	0.370376	11.479	7.75005	0.000515706	0.00132155	-0.890244	A_15_P164881	ENSDART00000115172	LOC553302	BC155766		Dr.131489	553302		ENSDART00000115172	TC371398
1918	Danio rerio paraspeckle component 1 (pspc1), mRNA [NM_001045258]	7.5057	7.73371	7.56403	7.24774	7.16072	7.03219	-0.454262	7.37401	-5.16965	0.00332905	0.0062362	-3.07475	A_15_P695686	NM_001045258	pspc1	NM_001045258		Dr.75397	692285	GO:0000166(nucleotide binding)|GO:0000398(nuclear mRNA splicing, via spliceosome)|GO:0000976(transcription regulatory region sequence-specific DNA binding)|GO:0003676(nucleic acid binding)|GO:0003723(RNA binding)|GO:0005634(nucleus)|GO:0005730(nucleolus)|GO:0005737(cytoplasm)|GO:0006351(transcription, DNA-dependent)|GO:0006355(regulation of transcription, DNA-dependent)|GO:0016363(nuclear matrix)…	ENSDART00000166788	TC376727
1921	Danio rerio si:ch211-244b2.2 (si:ch211-244b2.2), mRNA [NM_001114929]	11.3001	11.3391	11.2353	11.8859	11.8769	12.0196	0.63599	11.6095	10.9415	9.64894e-05	0.00036813	1.08617	A_15_P623196	NM_001114929	si:ch211-244b2.2	NM_001114929		Dr.119175	100141365		ENSDART00000100611	TC371322
1922	Danio rerio SNU13 homolog, small nuclear ribonucleoprotein a (U4/U6.U5) (snu13a), mRNA [NM_200312]	11.6217	11.6109	11.6184	12.7703	12.7965	12.7941	1.16994	12.202	35.9114	2.40184e-07	1.05488e-05	8.0402	A_15_P205411	NM_200312	snu13a	NM_200312		Dr.77772	393282	GO:0003723(RNA binding)|GO:0005730(nucleolus)|GO:0030529(ribonucleoprotein complex)|GO:0042254(ribosome biogenesis)	ENSDART00000093031	TC395169	Ribosome biogenesis in eukaryotes // Spliceosome	dre03008 // dre03040
1923	si:ch211-11k18.4 [Source:ZFIN;Acc:ZDB-GENE-070912-22] [ENSDART00000140731]	14.9667	15.0057	15.0119	15.6909	15.7331	15.8235	0.754383	15.372	15.5615	1.66733e-05	0.000111262	3.15478	A_15_P723691	ENSDART00000140731	si:ch211-11k18.4	XM_702892			559333	GO:0005525(GTP binding)|GO:0016020(membrane)|GO:0016021(integral to membrane)	ENSDART00000140731	TC377622
1924	Rep: WD repeat protein 25. - Takifugu rubripes, partial (98%) [TC407789]	12.7526	12.7555	12.7834	11.4652	11.5095	11.7582	-1.18622	12.1707	-13.631	3.23797e-05	0.000172144	2.37376	A_15_P672031	TC407789		XM_003200284						TC407789
1927	Danio rerio myoglobin (mb), mRNA [NM_200586]	10.8991	10.9229	10.924	11.2198	11.2988	11.2573	0.343336	11.087	8.99352	0.000251983	0.000758205	-0.0463478	A_15_P720941	NM_200586	mb	NM_200586		Dr.76034	393558	GO:0001570(vasculogenesis)|GO:0001666(response to hypoxia)|GO:0005344(oxygen transporter activity)|GO:0005575(cellular_component)|GO:0006810(transport)|GO:0014823(response to activity)|GO:0015671(oxygen transport)|GO:0019825(oxygen binding)|GO:0020037(heme binding)|GO:0046872(metal ion binding)|GO:0048565(digestive tract development)		TC393161
1933	si:dkey-1b17.11 [Source:ZFIN;Acc:ZDB-GENE-050208-786] [ENSDART00000162093]	7.28151	7.17191	7.2825	5.67442	5.33049	5.1993	-1.84391	6.32336	-13.8419	2.99879e-05	0.000163352	2.46415	A_15_P106031	ENSDART00000162093	si:dkey-1b17.11	BC154131		Dr.132683	100006734	GO:0003676(nucleic acid binding)|GO:0046872(metal ion binding)	ENSDART00000162093	TC374932
1938	Danio rerio actinodin4 (and4), mRNA [NM_001136244]	5.90245	5.8971	5.93836	5.24162	4.27245	4.34136	-1.29416	5.26556	-4.65313	0.00525617	0.00927226	-3.60458	A_15_P116326	NM_001136244	and4	NM_001136244		Dr.88188	100192207	GO:0003674(molecular_function)|GO:0005575(cellular_component)|GO:0008150(biological_process)		TC387000
1939	si:ch211-255f4.5 [Source:ZFIN;Acc:ZDB-GENE-050208-469] [ENSDART00000160406]	11.9307	11.9407	11.8714	11.3806	11.3134	11.456	-0.530899	11.6488	-10.2336	0.000134113	0.000468978	0.697664	A_15_P137326	ENSDART00000160406		CB360153		Dr.156443			ENSDART00000160406	TC407370
1940	Danio rerio ring finger and FYVE-like domain containing E3 ubiquitin protein ligase (rffl), mRNA [NM_212896]	12.9392	12.9375	12.9361	12.2335	12.3278	12.6056	-0.548676	12.6633	-5.29092	0.00300488	0.00571609	-2.95553	A_15_P110253	NM_212896	rffl	NM_212896		Dr.86893	405832	GO:0008270(zinc ion binding)|GO:0046872(metal ion binding)	ENSDART00000155254	TC372130
1941	Danio rerio nucleosome assembly protein 1-like 4a (nap1l4a), mRNA [NM_001089347]	15.1657	15.2856	15.1839	14.3479	14.4099	14.4397	-0.812573	14.8055	-15.7631	1.5629e-05	0.000106716	3.23079	A_15_P100445	NM_001089347	nap1l4a	NM_001089347		Dr.159451	337155	GO:0005634(nucleus)|GO:0006334(nucleosome assembly)	ENSDART00000103704	TC423299
1944	Danio rerio H3 histone, family 3C (h3f3c), mRNA [NM_200003]	11.1156	11.1028	11.1668	11.4633	11.4072	11.399	0.294795	11.2758	7.33176	0.000671239	0.0016325	-1.20038	A_15_P106953	NM_200003	h3f3c	NM_200003		Dr.75577	336231		ENSDART00000047269	TC404133
1945	Danio rerio zgc:103678 (zgc:103678), mRNA [NM_001004662]	10.7193	10.6912	10.7734	7.03835	6.63116	8.44873	-3.35522	9.05036	-6.86883	0.000912516	0.00210307	-1.56127	A_15_P114599	NM_001004662	zgc:103678	NM_001004662		Dr.76965	447924	GO:0003674(molecular_function)|GO:0005743(mitochondrial inner membrane)|GO:0006850(mitochondrial pyruvate transport)|GO:0016020(membrane)|GO:0016021(integral to membrane)	ENSDART00000152438	TC379087
1946	Danio rerio ets variant gene 5 (ets-related molecule), mRNA (cDNA clone MGC:174084 IMAGE:7222471), complete cds. [BC155729]	14.9687	14.9724	14.9851	15.2372	15.3161	15.3075	0.311528	15.1312	8.02844	0.00043565	0.0011555	-0.691603	A_15_P665811	BC155729	etv5a	BC155729		Dr.11545	337626	GO:0000981(sequence-specific DNA binding RNA polymerase II transcription factor activity)|GO:0003677(DNA binding)|GO:0003700(sequence-specific DNA binding transcription factor activity)|GO:0005634(nucleus)|GO:0006355(regulation of transcription, DNA-dependent)|GO:0008285(negative regulation of cell proliferation)|GO:0035108(limb morphogenesis)|GO:0043565(sequence-specific DNA binding)|GO:0060217(…
1947	Danio rerio cytochrome P450, family 2, subfamily AA, polypeptide 8 (cyp2aa8), mRNA [NM_001006080]	8.35821	8.26235	8.25127	6.24275	4.38421	5.05866	-3.06207	6.75957	-6.34846	0.00131641	0.00284825	-1.9912	A_15_P621651	NM_001006080	cyp2aa8	NM_001006080		Dr.84315	450060	GO:0004497(monooxygenase activity)|GO:0005506(iron ion binding)|GO:0008395(steroid hydroxylase activity)|GO:0016020(membrane)|GO:0016021(integral to membrane)|GO:0016491(oxidoreductase activity)|GO:0016705(oxidoreductase activity, acting on paired donors, with incorporation or reduction of molecular oxygen)|GO:0016712(oxidoreductase activity, acting on paired donors, with incorporation or reducti…	ENSDART00000169821	TC408726
1950	Danio rerio zgc:110741 (zgc:110741), mRNA [NM_001013347]	10.2587	10.2905	10.1382	11.8922	12.0049	11.7309	1.64689	11.0526	18.8572	6.33318e-06	6.12132e-05	4.28959	A_15_P174691	NM_001013347	abhd18	NM_001013347		Dr.81898	503769	GO:0003674(molecular_function)|GO:0005575(cellular_component)|GO:0008150(biological_process)		TC421333
1951	chromodomain helicase DNA binding protein 4b [Source:ZFIN;Acc:ZDB-GENE-030131-4532] [ENSDART00000148389]	11.8445	11.9376	11.8139	12.2928	12.4149	12.3824	0.498025	12.1143	8.91277	0.000263252	0.000782855	-0.0979371	A_15_P178551	ENSDART00000148389	chd4b	BC142739		Dr.75373	560622	GO:0003676(nucleic acid binding)|GO:0003677(DNA binding)|GO:0005524(ATP binding)|GO:0005634(nucleus)|GO:0006355(regulation of transcription, DNA-dependent)|GO:0008026(ATP-dependent helicase activity)|GO:0008270(zinc ion binding)|GO:0016818(hydrolase activity, acting on acid anhydrides, in phosphorus-containing anhydrides)|GO:0046872(metal ion binding)	ENSDART00000148389	TC404986
1952	Danio rerio E4F transcription factor 1 (e4f1), mRNA [NM_001025513]	12.1575	12.1556	12.1014	10.8565	11.0314	11.1378	-1.12959	11.5734	-13.9906	2.84272e-05	0.000157267	2.52709	A_15_P195741	NM_001025513	e4f1	NM_001025513		Dr.75675	561158	GO:0000122(negative regulation of transcription from RNA polymerase II promoter)|GO:0000977(RNA polymerase II regulatory region sequence-specific DNA binding)|GO:0003676(nucleic acid binding)|GO:0003677(DNA binding)|GO:0003700(sequence-specific DNA binding transcription factor activity)|GO:0005634(nucleus)|GO:0005654(nucleoplasm)|GO:0005737(cytoplasm)|GO:0006351(transcription, DNA-dependent)|GO:0…	ENSDART00000055767	TC368628
1953	Danio rerio G protein-coupled receptor kinase interacting ArfGAP 2a (git2a), mRNA [NM_001126453]	9.03583	8.96595	9.05498	9.33308	9.54907	9.35935	0.394916	9.21637	5.48097	0.00256796	0.00500692	-2.77245	A_15_P507922	NM_001126453	git2a	NM_001126453		Dr.85918	793882	GO:0005096(GTPase activator activity)|GO:0022604(regulation of cell morphogenesis)|GO:0042074(cell migration involved in gastrulation)	ENSDART00000088881	TC369086	Endocytosis	dre04144
1961	Danio rerio matrilin 3b (matn3b), mRNA [NM_001012385]	6.61166	6.29426	6.82154	5.7888	4.87964	4.84496	-1.40469	5.87348	-4.58077	0.00561893	0.00982227	-3.68175	A_15_P177081	NM_001012385	matn3b	NM_001012385		Dr.91193	497645		ENSDART00000145395	TC376020
1962	RCC1 domain containing 1 [Source:ZFIN;Acc:ZDB-GENE-030131-3552] [ENSDART00000104859]	12.0099	12.0711	11.9682	11.2501	11.283	11.4562	-0.686629	11.6731	-9.81645	0.000164458	0.000547012	0.456992	A_15_P136176	ENSDART00000104859	LOC100536575	BC114320		Dr.79114	100536575		ENSDART00000104859	TC373868
1964		2.27187	2.30307	2.46059	4.89998	4.4797	4.04236	2.12884	3.40959	9.37124	0.000206292	0.000650604	0.189621	A_15_P284171
1967	Danio rerio pseudouridylate synthase 3 (pus3), mRNA [NM_200067]	12.7386	12.7836	12.746	12.2703	12.2303	12.3318	-0.478583	12.5168	-11.1826	8.66431e-05	0.00034095	1.21317	A_15_P741806	NM_200067	pus3	NM_200067		Dr.79340	337487	GO:0001522(pseudouridine synthesis)|GO:0003723(RNA binding)|GO:0008033(tRNA processing)|GO:0009451(RNA modification)|GO:0009982(pseudouridine synthase activity)|GO:0016853(isomerase activity)|GO:0034784(pivalyl-CoA mutase activity)|GO:0034951(o-hydroxylaminobenzoate mutase activity)|GO:0042299(lupeol synthase activity)|GO:0042300(beta-amyrin synthase activity)|GO:0080011(baruol synthase activity)	ENSDART00000062722	TC383901
1969	Danio rerio guanine nucleotide binding protein (G protein), beta polypeptide 1a (gnb1a), mRNA [NM_212609]	10.0616	9.96236	10.0156	9.50414	9.41724	9.42964	-0.562872	9.73177	-11.9519	6.23185e-05	0.000269492	1.60194	A_15_P724436	NM_212609	gnb1a	NM_212609		Dr.75526	322104	GO:0004871(signal transducer activity)|GO:0007165(signal transduction)|GO:0048920(posterior lateral line neuromast primordium migration)	ENSDART00000130104	TC425353	Phototransduction	dre04744
1970	Danio rerio speckle-type POZ protein-like a (spopla), mRNA [NM_001013447]	8.34466	8.32679	8.30893	8.00813	8.10641	8.10418	-0.253883	8.19985	-5.82081	0.00195841	0.00397209	-2.45612	A_15_P543502	NM_001013447	spopla	NM_001013447		Dr.84463	541318	GO:0005634(nucleus)|GO:0016567(protein ubiquitination)|GO:0031397(negative regulation of protein ubiquitination)|GO:0031463(Cul3-RING ubiquitin ligase complex)|GO:0043161(proteasomal ubiquitin-dependent protein catabolic process)	ENSDART00000011922	TC403156	Hedgehog signaling pathway	dre04340
1971	Danio rerio poly(A) binding protein, nuclear 1 (pabpn1), transcript variant 2, mRNA [NM_001105132]	11.8359	11.8878	11.9966	12.3907	12.4941	12.3751	0.513171	12.1634	8.2784	0.000376031	0.00103052	-0.518234	A_15_P468735	NM_001105132	pabpn1	NM_001105132		Dr.76617	406543	GO:0000166(nucleotide binding)|GO:0003676(nucleic acid binding)	ENSDART00000109088	TC420242	mRNA surveillance pathway	dre03015
1972	Danio rerio zgc:161969 (zgc:161969), mRNA [NM_001083849]	9.75753	9.76733	9.76581	10.3626	10.376	10.3954	0.614406	10.0708	18.7251	6.56215e-06	6.25171e-05	4.24808	A_15_P290086	NM_001083849	zgc:161969	NM_001083849		Dr.77756	569044	GO:0003676(nucleic acid binding)|GO:0003677(DNA binding)	ENSDART00000114667	TC405295
1974	Danio rerio RNA binding motif protein 46 (rbm46), mRNA [NM_001080024]	11.5522	11.586	11.5937	13.6401	13.694	13.3894	1.99722	12.5759	22.3107	2.70347e-06	3.77663e-05	5.28115	A_15_P175531	NM_001080024	rbm46	NM_001080024		Dr.132665	566042	GO:0000166(nucleotide binding)|GO:0003676(nucleic acid binding)|GO:0003723(RNA binding)|GO:0005575(cellular_component)|GO:0008150(biological_process)	ENSDART00000110698	TC421929
1977	Danio rerio zona pellucida glycoprotein 3b (zp3b), mRNA [NM_131696]	10.4205	10.4256	10.4352	10.9136	10.9392	10.825	0.465515	10.6599	10.546	0.000115682	0.000420884	0.872108	A_15_P726676	NM_131696	zp3b	NM_131696		Dr.75734	64692	GO:0003674(molecular_function)|GO:0005575(cellular_component)|GO:0008150(biological_process)	ENSDART00000076700	TC394495
1978	Danio rerio mitochondrial transcription termination factor 3 (mterf3), mRNA [NM_001002615]	12.9816	13.0487	13.0368	11.3083	11.3038	12.0468	-1.46938	12.2877	-6.63738	0.00107092	0.00239901	-1.74918	A_15_P118502	NM_001002615	mterf3	NM_001002615		Dr.161828	436888	GO:0003690(double-stranded DNA binding)|GO:0005739(mitochondrion)|GO:0006355(regulation of transcription, DNA-dependent)	ENSDART00000006338	TC374674
1979	nuclear mitotic apparatus protein 1 [Source:ZFIN;Acc:ZDB-GENE-110517-1] [ENSDART00000166209]	12.3823	12.3587	12.4159	12.882	12.7798	12.7012	0.402009	12.5867	6.93761	0.000870878	0.002023	-1.50642	A_15_P671516	ENSDART00000166209	numa1	XM_009291965			572344	GO:0000139(Golgi membrane)|GO:0005515(protein binding)|GO:0005737(cytoplasm)|GO:0005819(spindle)|GO:0005938(cell cortex)	ENSDART00000166209	TC408804
1981	wu:fd14a06 [Source:ZFIN;Acc:ZDB-GENE-030131-5337] [ENSDART00000076554]	10.8645	10.892	10.9327	11.4165	11.335	11.2829	0.448387	11.1206	8.99279	0.000252082	0.000758365	-0.0468102	A_15_P200866	ENSDART00000076554	wu:fd14a06	XM_003200494			794433	GO:0016020(membrane)|GO:0016021(integral to membrane)	ENSDART00000076554	TC388750
1982	Danio rerio neuroligin 1 (nlgn1), mRNA [NM_001142265]	6.49498	6.44691	6.59977	7.25142	7.75384	7.13137	0.864993	6.94638	4.91143	0.0041653	0.00756467	-3.33508	A_15_P632481	NM_001142265	nlgn1	NM_001142265		Dr.86013	100002610	GO:0002040(sprouting angiogenesis)|GO:0004872(receptor activity)|GO:0005887(integral to plasma membrane)|GO:0007155(cell adhesion)|GO:0007158(neuron cell-cell adhesion)|GO:0009986(cell surface)|GO:0016020(membrane)|GO:0016021(integral to membrane)|GO:0042043(neurexin family protein binding)|GO:0045202(synapse)|GO:0048488(synaptic vesicle endocytosis)|GO:0050804(regulation of synaptic transmission…	ENSDART00000113171	TC394853	Cell adhesion molecules (CAMs)	dre04514
1986	Danio rerio laminin, gamma 1 (lamc1), mRNA [NM_173277]	10.5789	10.5062	10.5541	10.8057	10.9294	10.8253	0.307052	10.6999	6.13485	0.00154101	0.00324264	-2.17573	A_15_P632151	NM_173277	lamc1	NM_173277		Dr.132970	286832	GO:0001654(eye development)|GO:0005576(extracellular region)|GO:0005578(proteinaceous extracellular matrix)|GO:0005604(basement membrane)|GO:0007155(cell adhesion)|GO:0007420(brain development)|GO:0007517(muscle organ development)|GO:0007519(skeletal muscle tissue development)|GO:0007634(optokinetic behavior)|GO:0030903(notochord development)|GO:0031290(retinal ganglion cell axon guidance)|GO:004…	ENSDART00000004277	TC399880	Focal adhesion // ECM-receptor interaction	dre04510 // dre04512
1987	Danio rerio eukaryotic translation initiation factor 4E binding protein 3, like (eif4ebp3l), mRNA [NM_199683]	15.5379	15.4823	15.4779	16.0569	15.9781	16.0138	0.516881	15.7578	12.5517	4.8858e-05	0.00022667	1.88891	A_15_P630301	NM_199683	eif4ebp3l	NM_199683		Dr.78024	324490	GO:0005515(protein binding)|GO:0005737(cytoplasm)|GO:0006417(regulation of translation)|GO:0008190(eukaryotic initiation factor 4E binding)|GO:0014743(regulation of muscle hypertrophy)|GO:0017148(negative regulation of translation)|GO:0045947(negative regulation of translational initiation)	ENSDART00000060990	TC382401	RNA transport	dre03013
1995	Danio rerio zgc:77058 (zgc:77058), mRNA [NM_212900]	6.92046	7.02664	7.00972	7.16092	7.20884	7.24314	0.218693	7.09495	4.56859	0.00568278	0.00992323	-3.69481	A_15_P698081	NM_212900	zgc:77058	NM_212900		Dr.119953	405836	GO:0003674(molecular_function)|GO:0005575(cellular_component)|GO:0008150(biological_process)	ENSDART00000143424	TC417115
1997	Rep: Claudin-8. - Xenopus tropicalis, partial (55%) [TC427053]	8.46759	8.50772	8.40365	10.3613	10.3422	10.2495	1.85802	9.38866	36.1045	2.33707e-07	1.04393e-05	8.07059	A_15_P547767	ENSDART00000171242		XM_009291945					ENSDART00000171242	TC427053
2004	Danio rerio cDNA clone IMAGE:7147977. [BC103484]	7.53902	7.67647	7.62904	6.85508	6.5589	5.96866	-1.15396	7.03786	-4.90481	0.00418972	0.00760479	-3.34186	A_15_P357345	BC103484	sb:cb470	BC103484		Dr.135737	321270
2005	Danio rerio ribulose-5-phosphate-3-epimerase (rpe), mRNA [NM_201312]	11.8913	11.9437	11.9806	11.1887	11.1152	11.2754	-0.745392	11.5658	-13.1766	3.83524e-05	0.000192282	2.1743	A_15_P705851	NM_201312	rpe	NM_201312		Dr.75331	334897	GO:0003824(catalytic activity)|GO:0004750(ribulose-phosphate 3-epimerase activity)|GO:0005829(cytosol)|GO:0005975(carbohydrate metabolic process)|GO:0006098(pentose-phosphate shunt)|GO:0008152(metabolic process)|GO:0009052(pentose-phosphate shunt, non-oxidative branch)|GO:0016853(isomerase activity)|GO:0016857(racemase and epimerase activity, acting on carbohydrates and derivatives)|GO:0019323(pe…	ENSDART00000140104	TC438600	Pentose phosphate pathway // Pentose and glucuronate interconversions // Metabolic pathways // Carbon metabolism // Biosynthesis of amino acids	dre00030 // dre00040 // dre01100 // dre01200 // dre01230
2009	Danio rerio zgc:154061 (zgc:154061), mRNA [NM_001076722]	9.05892	8.92778	9.07859	8.02835	7.95007	7.7604	-1.10882	8.46735	-12.637	4.72379e-05	0.000221293	1.92867	A_15_P460891	NM_001076722	zgc:154061	NM_001076722		Dr.5049	767755	GO:0003674(molecular_function)|GO:0005575(cellular_component)|GO:0008150(biological_process)	ENSDART00000103434	TC370843
2016	Danio rerio coatomer protein complex, subunit alpha (copa), mRNA [NM_001001941]	8.50592	8.48967	8.5916	9.13912	9.17388	9.29795	0.674587	8.86636	11.2468	8.42237e-05	0.000334257	1.24659	A_15_P475865	NM_001001941	copa	NM_001001941		Dr.2921	260439	GO:0005198(structural molecule activity)|GO:0005737(cytoplasm)|GO:0005794(Golgi apparatus)|GO:0006810(transport)|GO:0006886(intracellular protein transport)|GO:0006888(ER to Golgi vesicle-mediated transport)|GO:0006890(retrograde vesicle-mediated transport, Golgi to ER)|GO:0006891(intra-Golgi vesicle-mediated transport)|GO:0015031(protein transport)|GO:0016020(membrane)|GO:0016192(vesicle-mediate…	ENSDART00000111382	TC365854
2019	mediator complex subunit 22 [Source:ZFIN;Acc:ZDB-GENE-040625-156] [ENSDART00000146759]	11.2635	11.2819	11.2638	11.9795	12.0804	12.0297	0.760155	11.6498	18.4844	7.00528e-06	6.52749e-05	4.17166	A_15_P656561	ENSDART00000146759	med22	BC049480		Dr.159691	415234	GO:0001104(RNA polymerase II transcription cofactor activity)|GO:0005634(nucleus)|GO:0006351(transcription, DNA-dependent)|GO:0006355(regulation of transcription, DNA-dependent)|GO:0006357(regulation of transcription from RNA polymerase II promoter)|GO:0016592(mediator complex)	ENSDART00000146759	TC429312
2020	Danio rerio reactive oxygen species modulator 1 (romo1), mRNA [NM_200797]	12.8339	12.8321	12.8161	12.1805	12.1007	12.0667	-0.711394	12.4717	-16.2702	1.33281e-05	9.6317e-05	3.41783	A_15_P141446	NM_200797	romo1	NM_200797		Dr.107712	393770	GO:0001302(replicative cell aging)|GO:0005739(mitochondrion)|GO:0005743(mitochondrial inner membrane)|GO:0008284(positive regulation of cell proliferation)|GO:0016020(membrane)|GO:0016021(integral to membrane)|GO:0034614(cellular response to reactive oxygen species)|GO:0042742(defense response to bacterium)|GO:2000379(positive regulation of reactive oxygen species metabolic process)	ENSDART00000055510	TC417711
2021	Danio rerio PAN3 poly(A) specific ribonuclease subunit homolog (S. cerevisiae) (pan3), mRNA [NM_001105692]	11.5299	11.4713	11.5457	12.0175	12.0226	11.8372	0.443497	11.7374	6.75815	0.000984551	0.00223945	-1.65048	A_15_P725501	NM_001105692	pan3	NM_001105692		Dr.64351	100126012	GO:0000166(nucleotide binding)|GO:0000289(nuclear-transcribed mRNA poly(A) tail shortening)|GO:0000932(cytoplasmic mRNA processing body)|GO:0005524(ATP binding)|GO:0005737(cytoplasm)|GO:0006397(mRNA processing)|GO:0010606(positive regulation of cytoplasmic mRNA processing body assembly)|GO:0031251(PAN complex)|GO:0046872(metal ion binding)	ENSDART00000048273	TC401030	RNA degradation	dre03018
2023	Danio rerio Rho-related BTB domain containing 2a (rhobtb2a), mRNA [NM_001099974]	4.36309	4.57357	4.66601	6.21836	5.94078	5.49903	1.35183	5.21014	6.62898	0.00107725	0.00241107	-1.75609	A_15_P133331	NM_001099974	rhobtb2a	NM_001099974		Dr.115039	553415	GO:0000166(nucleotide binding)|GO:0005525(GTP binding)|GO:0005622(intracellular)|GO:0007264(small GTPase mediated signal transduction)	ENSDART00000111587	TC369491	Ubiquitin mediated proteolysis	dre04120
2026	chromosome X open reading frame 38 [Source:HGNC Symbol;Acc:HGNC:28589] [ENSDART00000123590]	6.29981	5.86894	5.95804	7.32455	7.33381	7.1254	1.21899	6.65176	9.06119	0.000242977	0.000736416	-0.00342727	A_15_P616542	ENSDART00000123590	si:ch211-91p5.3	XM_689352			566084		ENSDART00000123590	TC390270
2031	glutamate receptor, ionotropic, kainate 1a [Source:ZFIN;Acc:ZDB-GENE-030131-6502] [ENSDART00000147089]	14.3391	14.3451	14.3727	12.7448	12.8172	12.6279	-1.62232	13.5411	-27.5809	9.20922e-07	2.0603e-05	6.52248	A_15_P422305	ENSDART00000147089	grik1a	XM_009305317			798001	GO:0004872(receptor activity)|GO:0004970(ionotropic glutamate receptor activity)|GO:0005216(ion channel activity)|GO:0005234(extracellular-glutamate-gated ion channel activity)|GO:0005886(plasma membrane)|GO:0006810(transport)|GO:0006811(ion transport)|GO:0016020(membrane)|GO:0016021(integral to membrane)|GO:0030054(cell junction)|GO:0045202(synapse)|GO:0045211(postsynaptic membrane)	ENSDART00000147089	TC392142	Neuroactive ligand-receptor interaction	dre04080
2032	Danio rerio transmembrane p24 trafficking protein 2 (tmed2), mRNA [NM_199548]	14.7551	14.7153	14.7322	15.4621	15.5045	15.4302	0.731417	15.0999	19.1098	5.92139e-06	5.90019e-05	4.36816	A_15_P106190	NM_199548	tmed2	NM_199548		Dr.75683	321550	GO:0006810(transport)|GO:0016020(membrane)|GO:0016021(integral to membrane)	ENSDART00000037183	TC389895
2033	Danio rerio suppressor of variegation 3-9 homolog 1b (suv39h1b), mRNA [NM_001126482]	13.6435	13.718	13.7235	13.3685	13.4338	13.4376	-0.281684	13.5541	-6.44109	0.00123111	0.00269174	-1.91267	A_15_P131146	NM_001126482	suv39h1b	NM_001126482		Dr.76791	326906	GO:0005634(nucleus)|GO:0005694(chromosome)|GO:0008168(methyltransferase activity)|GO:0008270(zinc ion binding)|GO:0016740(transferase activity)|GO:0018024(histone-lysine N-methyltransferase activity)|GO:0032259(methylation)|GO:0034968(histone lysine methylation)	ENSDART00000078152	TC377049	Lysine degradation	dre00310
2034	UDP-Gal:betaGlcNAc beta 1,4- galactosyltransferase, polypeptide 3 [Source:ZFIN;Acc:ZDB-GENE-110624-1] [ENSDART00000089999]	8.67274	8.6321	8.66586	8.16861	8.3403	8.35856	-0.367746	8.47303	-5.82577	0.00195086	0.00396046	-2.4516	A_15_P183441	ENSDART00000089999	b4galt3	XM_009296773			561756		ENSDART00000089999	TC378221	N-Glycan biosynthesis // Other types of O-glycan biosynthesis // Mannose type O-glycan biosynthesis // Glycosaminoglycan biosynthesis - keratan sulfate // Glycosphingolipid biosynthesis - lacto and neolacto series // Metabolic pathways	dre00510 // dre00514 // dre00515 // dre00533 // dre00601 // dre01100
2036	si:dkeyp-53d3.3 [Source:ZFIN;Acc:ZDB-GENE-050208-644] [ENSDART00000165677]	11.6664	11.7528	11.7247	10.1383	10.1937	10.5722	-1.41323	11.008	-11.1599	8.75149e-05	0.000343407	1.20136	A_15_P175146	ENSDART00000165677	si:dkeyp-53d3.3	BC135079		Dr.134177	562337	GO:0003676(nucleic acid binding)|GO:0046872(metal ion binding)	ENSDART00000165677	TC380804
2043	phosphatidylinositol-4-phosphate 3-kinase, catalytic subunit type 2 beta [Source:ZFIN;Acc:ZDB-GENE-050309-145] [ENSDART00000124810]	10.2408	10.1017	10.1449	8.19475	8.17383	8.04638	-2.02414	9.15039	-31.9967	4.32482e-07	1.39711e-05	7.38135	A_15_P239576	ENSDART00000124810	pik3c2b	XM_003199487			567938	GO:0005886(plasma membrane)|GO:0005942(phosphatidylinositol 3-kinase complex)|GO:0014065(phosphatidylinositol 3-kinase cascade)|GO:0016301(kinase activity)|GO:0016303(1-phosphatidylinositol-3-kinase activity)|GO:0016310(phosphorylation)|GO:0016477(cell migration)|GO:0016740(transferase activity)|GO:0016773(phosphotransferase activity, alcohol group as acceptor)|GO:0035005(1-phosphatidylinositol-4…	ENSDART00000124810	TC377038	Inositol phosphate metabolism // Metabolic pathways // Phosphatidylinositol signaling system	dre00562 // dre01100 // dre04070
2045	si:ch73-308l14.2 [Source:ZFIN;Acc:ZDB-GENE-141219-12] [ENSDART00000161487]	12.4259	12.4995	12.4587	13.5482	13.5216	13.2022	0.962594	12.9427	9.17108	0.000229153	0.000704884	0.0656576	A_15_P765521	ENSDART00000161487	si:ch73-308l14.2	XM_002664257			100329277		ENSDART00000161487	TC394498
2046	Sp5 transcription factor [Source:HGNC Symbol;Acc:HGNC:14529] [ENSDART00000019630]	2.27165	2.30671	2.46194	5.26165	5.22154	5.01709	2.82	3.75676	31.225	4.89733e-07	1.489e-05	7.24094	A_15_P185196	ENSDART00000019630	LOC799504	EG582168		Dr.158610	799504		ENSDART00000019630	TC396982
2047	Danio rerio spinster homolog 2 (Drosophila) (spns2), transcript variant 1, mRNA [NM_001083847]	5.11062	5.1494	5.6252	4.42619	4.47149	4.22502	-0.920844	4.83465	-5.61551	0.00230328	0.00457021	-2.64555	A_15_P142241	NM_001083847	spns2	NM_001083847		Dr.158912	568117	GO:0001569(patterning of blood vessels)|GO:0001944(vasculature development)|GO:0003143(embryonic heart tube morphogenesis)|GO:0003319(cardioblast migration to the midline involved in heart rudiment formation)|GO:0003376(sphingosine-1-phosphate signaling pathway)|GO:0005765(lysosomal membrane)|GO:0006810(transport)|GO:0006869(lipid transport)|GO:0016020(membrane)|GO:0016021(integral to membrane)|G…	ENSDART00000153909	TC373378
2048	si:dkey-93m18.3 [Source:ZFIN;Acc:ZDB-GENE-091204-346] [ENSDART00000147716]	9.53128	9.52459	9.5481	8.20184	7.91782	8.68573	-1.2662	8.90156	-6.3048	0.001359	0.00292563	-2.02852	A_15_P658566	ENSDART00000147716		BC162415		Dr.111568			ENSDART00000147716	TC439393
2050	Danio rerio zgc:162144 (zgc:162144), mRNA [NM_001082979]	6.70609	6.27044	6.75679	5.55383	5.08307	4.57049	-1.50864	5.82345	-5.24655	0.00311903	0.00590494	-2.99893	A_15_P140218	NM_001082979	zgc:162144	NM_001082979		Dr.81970	100005305		ENSDART00000054760	TC375233
2054	si:ch211-141o9.10 [Source:ZFIN;Acc:ZDB-GENE-130603-5] [ENSDART00000153260]	7.65199	7.71011	7.66968	3.63593	4.42171	4.34275	-3.5438	5.90536	-15.8434	1.52347e-05	0.000104819	3.2608	A_15_P112452	ENSDART00000153260	si:ch211-141o9.10	XM_681387		Dr.86974	558198	GO:0003677(DNA binding)|GO:0003906(DNA-(apurinic or apyrimidinic site) lyase activity)|GO:0005634(nucleus)|GO:0005739(mitochondrion)|GO:0006281(DNA repair)|GO:0006284(base-excision repair)|GO:0008081(phosphoric diester hydrolase activity)|GO:0008270(zinc ion binding)	ENSDART00000153260	TC389886
2056	Danio rerio ubiquinol-cytochrome c reductase, Rieske iron-sulfur polypeptide 1 (uqcrfs1), mRNA [NM_001103194]	11.9758	11.9589	12.0133	11.5248	11.5486	11.6067	-0.42266	11.7713	-10.3637	0.000126044	0.00044832	0.770883	A_15_P118344	NM_001103194	uqcrfs1	NM_001103194		Dr.76290	406359	GO:0005739(mitochondrion)|GO:0005743(mitochondrial inner membrane)|GO:0006810(transport)|GO:0008121(ubiquinol-cytochrome-c reductase activity)|GO:0016020(membrane)|GO:0016491(oxidoreductase activity)|GO:0016679(oxidoreductase activity, acting on diphenols and related substances as donors)|GO:0046872(metal ion binding)|GO:0051536(iron-sulfur cluster binding)|GO:0051537(2 iron, 2 sulfur cluster bin…	ENSDART00000006868	TC377235	Oxidative phosphorylation // Metabolic pathways // Cardiac muscle contraction	dre00190 // dre01100 // dre04260
2057	Danio rerio RNA binding protein with multiple splicing 2a (rbpms2a), mRNA [NM_001002409]	10.7153	10.6848	10.7703	11.0999	11.1516	11.0871	0.389441	10.9182	9.20015	0.000225653	0.000697016	0.08381	A_15_P750411	NM_001002409	rbpms2a	NM_001002409		Dr.82744	436682	GO:0000166(nucleotide binding)|GO:0000398(nuclear mRNA splicing, via spliceosome)|GO:0003676(nucleic acid binding)|GO:0005575(cellular_component)|GO:0017069(snRNA binding)|GO:0048813(dendrite morphogenesis)	ENSDART00000067514	TC412022
2058	Danio rerio methyl-CpG binding domain protein 1a (mbd1a), mRNA [NM_001309889]	7.35519	7.58923	7.36869	8.55028	8.59005	8.01331	0.946843	7.91112	5.24838	0.00311422	0.00589686	-2.99714	A_15_P682661	NM_001309889	mbd1a	NM_001309889			797143		ENSDART00000164539	TC397673
2061	leucine rich repeat (in FLII) interacting protein 1a [Source:ZFIN;Acc:ZDB-GENE-030131-99] [ENSDART00000101577]	12.5048	12.5537	12.4675	12.198	12.231	12.265	-0.277354	12.37	-6.57817	0.00111651	0.00248407	-1.79809	A_15_P654431	ENSDART00000101577	lrrfip1a	BC098883		Dr.20533	407677		ENSDART00000101577
2063	family with sequence similarity 89, member B [Source:ZFIN;Acc:ZDB-GENE-091204-269] [ENSDART00000147518]	2.22015	2.23841	2.87389	7.96593	7.82862	7.78087	5.41432	5.15131	27.2314	9.8262e-07	2.13691e-05	6.44826	A_15_P739556	ENSDART00000147518	fam89b	XM_001921384			100151239		ENSDART00000147518	TC419473
2065	Rep: WD repeat protein 7 (TGF-beta resistance-associated protein TRAG) (Rabconnectin-3 beta). - Danio rerio, partial (90%) [TC408575]	5.71465	5.30634	5.85177	4.18279	4.74242	4.46818	-1.15979	5.04436	-5.6327	0.00227182	0.00451494	-2.6295	A_15_P290871	TC408575		XM_009295087				GO:0003924(GTPase activity)|GO:0005525(GTP binding)|GO:0006886(intracellular protein transport)|GO:0007264(small GTPase mediated signal transduction)|GO:0015031(protein transport)		TC408575
2066	Danio rerio zgc:66443 (zgc:66443), mRNA [NM_213535]	14.6968	14.6569	14.6955	14.1889	14.3022	14.0976	-0.486789	14.4397	-7.82368	0.000492952	0.00127599	-0.837119	A_15_P663006	NM_213535	zgc:66443	NM_213535		Dr.3955	406856	GO:0003676(nucleic acid binding)|GO:0046872(metal ion binding)	ENSDART00000080441	TC424822
2068	Danio rerio RAD1 homolog (S. pombe) (rad1), mRNA [NM_200898]	10.4793	10.4321	10.422	8.49087	8.57174	8.29372	-1.99237	9.44829	-24.5739	1.65579e-06	2.87492e-05	5.84841	A_15_P108031	NM_200898	rad1	NM_200898		Dr.77004	393872	GO:0000077(DNA damage checkpoint)|GO:0003684(damaged DNA binding)|GO:0005634(nucleus)|GO:0006281(DNA repair)|GO:0008408(3'-5' exonuclease activity)|GO:0030896(checkpoint clamp complex)	ENSDART00000059354	TC391892
2070	Danio rerio zona pellucida glycoprotein 3.1 (zp3.1), mRNA [NM_001109741]	16.4433	16.3753	16.3255	17.1395	17.2874	16.8509	0.71122	16.737	5.85458	0.00190766	0.00388391	-2.42543	A_15_P641927	NM_001109741	zp3.1	NM_001109741		Dr.161738	100007710		ENSDART00000013506	TC395049
2073	Danio rerio zgc:123335 (zgc:123335), mRNA [NM_001309846]	9.9994	9.9232	9.92178	9.5797	9.38949	9.65598	-0.406403	9.74493	-5.07119	0.00362251	0.00670493	-3.17296	A_15_P720866	NM_001309846	zgc:123335	NM_001309846		Dr.83500	641417	GO:0003674(molecular_function)|GO:0005575(cellular_component)|GO:0008150(biological_process)	ENSDART00000137493	TC374311
2074	Danio rerio brain-derived neurotrophic factor (bdnf), transcript variant 3, mRNA [NM_001308649]	7.36932	7.36811	7.15759	10.301	10.3123	10.3251	3.01444	8.80556	43.022	9.55829e-08	7.1701e-06	9.05072	A_15_P362895	NM_001308649	bdnf	NM_001308649		Dr.132862	58118	GO:0005102(receptor binding)|GO:0005169(neurotrophin TRKB receptor binding)|GO:0007169(transmembrane receptor protein tyrosine kinase signaling pathway)|GO:0007267(cell-cell signaling)|GO:0007420(brain development)|GO:0008083(growth factor activity)|GO:0016023(cytoplasmic membrane-bounded vesicle)|GO:0033555(multicellular organismal response to stress)|GO:0043524(negative regulation of neuron apo…	ENSDART00000075389	TC412886	MAPK signaling pathway	dre04010
2075	chromosome 17 open reading frame 53 [Source:HGNC Symbol;Acc:HGNC:28460] [ENSDART00000151506]	10.7294	10.7357	10.7161	11.4112	11.3935	11.5556	0.726342	11.0902	13.0734	3.98869e-05	0.000197452	2.12806	A_15_P432950	ENSDART00000151506	si:dkey-260c8.8	XM_684402			561004		ENSDART00000151506	TC419807
2077	Danio rerio NOP2/Sun domain family, member 5 (nsun5), mRNA [NM_213285]	10.2302	10.2725	10.1701	9.65729	9.72686	9.92032	-0.456122	9.99622	-5.64409	0.00225125	0.0044809	-2.61888	A_15_P722426	NM_213285	nsun5	NM_213285		Dr.78961	406690	GO:0005575(cellular_component)|GO:0008150(biological_process)|GO:0008168(methyltransferase activity)	ENSDART00000142954	TC394716
2078	zinc finger protein 1028 [Source:ZFIN;Acc:ZDB-GENE-131125-19] [ENSDART00000157517]	7.45923	7.37437	7.45178	8.30935	8.37294	8.39483	0.930576	7.89375	20.3645	4.29273e-06	4.90127e-05	4.74346	A_15_P670923	ENSDART00000157517	LOC101884877	XM_009299888			101884877		ENSDART00000157517	TC391970
2083	Danio rerio intelectin 3 (itln3), mRNA [NM_001159584]	3.79694	4.56241	3.86289	6.1401	5.84866	6.81372	2.19342	5.17079	6.56082	0.0011303	0.00250935	-1.81248	A_15_P190506	NM_001159584	itln3	NM_001159584		Dr.117747	555334		ENSDART00000003040	TC428619
2084	AGENCOURT_88026293 NIH_ZGC_35 Danio rerio cDNA clone IMAGE:8759057 5', mRNA sequence [EG567534]	2.1337	2.14036	2.31345	6.35541	5.68259	5.62014	3.69021	4.04094	17.0162	1.0635e-05	8.39125e-05	3.68269	A_15_P674946	EG567534	si:dkey-226k3.4	EG567534		Dr.79490	387006	GO:0016020(membrane)|GO:0016021(integral to membrane)
2085	Danio rerio GIPC PDZ domain containing family, member 2 (gipc2), mRNA [NM_200930]	10.4223	10.441	10.4592	11.2032	11.2584	11.1027	0.747293	10.8144	14.3539	2.50034e-05	0.00014548	2.67818	A_15_P199791	NM_200930	gipc2	NM_200930		Dr.20556	393904	GO:0005575(cellular_component)|GO:0008150(biological_process)	ENSDART00000003465	TC372811
2086	Danio rerio MOB kinase activator 3A (mob3a), mRNA [NM_199716]	13.0701	13.1056	13.1224	13.9407	13.9482	13.9742	0.855026	13.5269	24.0436	1.84971e-06	3.05592e-05	5.72054	A_15_P111123	NM_199716	mob3a	NM_199716		Dr.35692	325366	GO:0016301(kinase activity)|GO:0016310(phosphorylation)|GO:0016740(transferase activity)	ENSDART00000145444	TC374133
2087	Danio rerio SNAP-associated protein (snapin), mRNA [NM_001045148]	9.67672	9.62062	9.70482	8.45905	8.32876	8.36724	-1.28237	9.0262	-24.9324	1.53835e-06	2.76453e-05	5.93324	A_15_P265031	NM_001045148	snapin	NM_001045148		Dr.41221	567959	GO:0005737(cytoplasm)|GO:0006886(intracellular protein transport)|GO:0030054(cell junction)|GO:0030133(transport vesicle)|GO:0031083(BLOC-1 complex)|GO:0031410(cytoplasmic vesicle)|GO:0045202(synapse)	ENSDART00000090200	TC395613
2088	Danio rerio testis expressed 2 (tex2), mRNA [NM_001099252]	12.5022	12.4461	12.5887	13.3515	13.3928	13.4549	0.887385	12.956	16.0718	1.41767e-05	9.99864e-05	3.34535	A_15_P161821	NM_001099252	tex2	NM_001099252		Dr.151245	798401	GO:0008150(biological_process)|GO:0016020(membrane)|GO:0016021(integral to membrane)	ENSDART00000123544	TC416000
2089	Danio rerio coiled-coil-helix-coiled-coil-helix domain containing 6a (chchd6a), mRNA [NM_001005584]	9.82978	9.79613	9.7253	9.12305	9.01375	9.02034	-0.731353	9.41806	-14.0253	2.80772e-05	0.000156152	2.54168	A_15_P721416	NM_001005584	chchd6a	NM_001005584		Dr.76072	449542	GO:0003674(molecular_function)|GO:0005739(mitochondrion)|GO:0005743(mitochondrial inner membrane)|GO:0006974(response to DNA damage stimulus)|GO:0016020(membrane)|GO:0042407(cristae formation)	ENSDART00000140977	TC418934
2091	Danio rerio eukaryotic translation initiation factor 2B, subunit 5 epsilon (eif2b5), mRNA [NM_001113597]	12.8275	12.8571	12.7393	13.1313	13.175	13.2287	0.37036	12.9931	7.26626	0.000700336	0.00169064	-1.25028	A_15_P400610	NM_001113597	eif2b5	NM_001113597		Dr.78677	563613	GO:0009058(biosynthetic process)|GO:0016779(nucleotidyltransferase activity)		TC414574	RNA transport	dre03013
2092	Danio rerio ubiquinol-cytochrome c reductase complex assembly factor 1 (uqcc1), mRNA [NM_001076755]	13.0815	13.0786	13.0527	12.6377	12.6954	12.5451	-0.444869	12.8485	-8.78523	0.000282292	0.000825752	-0.180275	A_15_P110809	NM_001076755	uqcc1	NM_001076755		Dr.121758	767788	GO:0003674(molecular_function)|GO:0005575(cellular_component)|GO:0008150(biological_process)
2094	Danio rerio mitochondrial ribosome recycling factor (mrrf), mRNA [NM_001002174]	10.5283	10.59	10.5404	8.88426	8.96002	9.56503	-1.41644	9.84466	-7.30822	0.000681528	0.00165283	-1.21827	A_15_P152886	NM_001002174	mrrf	NM_001002174		Dr.84906	431721	GO:0005739(mitochondrion)|GO:0006412(translation)|GO:0043023(ribosomal large subunit binding)|GO:0070126(mitochondrial translational termination)	ENSDART00000039536	TC374351
2097	Danio rerio Rh type C glycoprotein2a (rhcg2a), mRNA [NM_001102618]	6.61669	6.48014	6.4946	8.51045	8.53183	8.10803	1.85296	7.45696	14.078	2.75554e-05	0.000154213	2.56377	A_15_P749421	NM_001102618	rhcg2a	NM_001102618		Dr.115945	563826		ENSDART00000004727	TC370569
2103	Danio rerio hydroxysteroid (17-beta) dehydrogenase 10 (hsd17b10), mRNA [NM_001006098]	13.6446	13.6371	13.6336	12.8644	12.9459	13.2914	-0.604543	13.3362	-5.03751	0.00372975	0.00687607	-3.20686	A_15_P116251	NM_001006098	hsd17b10	NM_001006098		Dr.81248	450078	GO:0005575(cellular_component)|GO:0008152(metabolic process)|GO:0016491(oxidoreductase activity)	ENSDART00000016891	TC375267	Valine, leucine and isoleucine degradation // Metabolic pathways	dre00280 // dre01100
2104	Danio rerio zgc:77880 (zgc:77880), mRNA [NM_200891]	13.6686	13.6978	13.7793	13.909	14.0898	14.0683	0.307139	13.8688	4.63199	0.00535923	0.00942955	-3.62704	A_15_P112061	NM_200891	zgc:77880	NM_200891		Dr.81650	393865	GO:0008270(zinc ion binding)|GO:0016020(membrane)|GO:0016021(integral to membrane)|GO:0016740(transferase activity)|GO:0016746(transferase activity, transferring acyl groups)|GO:0019706(protein-cysteine S-palmitoleyltransferase activity)|GO:0046872(metal ion binding)	ENSDART00000043881	TC424994
2105	Danio rerio homer scaffolding protein 2 (homer2), mRNA [NM_001020634]	7.51648	7.57685	7.39933	7.90716	7.87327	7.75421	0.347329	7.67122	5.01102	0.00381669	0.0070137	-3.23362	A_15_P275661	NM_001020634	homer2	NM_001020634		Dr.119024	553661	GO:0003674(molecular_function)|GO:0005575(cellular_component)|GO:0021628(olfactory nerve formation)|GO:0071699(olfactory placode morphogenesis)		TC373825	FoxO signaling pathway	dre04068
2106	R3H domain and coiled-coil containing 1-like [Source:ZFIN;Acc:ZDB-GENE-030131-4156] [ENSDART00000152528]	11.5298	11.632	11.5715	12.5607	12.5482	12.3904	0.921994	12.0388	14.5146	2.36474e-05	0.000139879	2.7438	A_15_P498132	ENSDART00000152528	r3hcc1l	XM_685202			561802	GO:0000166(nucleotide binding)|GO:0035145(exon-exon junction complex)	ENSDART00000152528	TC379524
2108	15413790 ZF39 Danio rerio cDNA clone 4140848, mRNA sequence [EB974380]	3.01778	3.6414	2.25433	5.37676	5.08483	5.32804	2.29204	4.11719	6.2806	0.00138331	0.00296854	-2.04929	A_15_P392255	EB974380	wu:fj78f12	EB974380		Dr.81477	337494			TC405833
2109	Danio rerio cytokine inducible SH2-containing protein (cish), mRNA [NM_001076617]	12.7893	12.9084	12.8109	13.396	13.4364	13.4205	0.581455	13.1269	12.5215	4.9448e-05	0.000228783	1.87476	A_15_P695121	NM_001076617	cish	NM_001076617		Dr.74191	767678	GO:0004860(protein kinase inhibitor activity)|GO:0005737(cytoplasm)|GO:0016567(protein ubiquitination)|GO:0019221(cytokine-mediated signaling pathway)|GO:0035556(intracellular signal transduction)|GO:0046426(negative regulation of JAK-STAT cascade)|GO:0046627(negative regulation of insulin receptor signaling pathway)	ENSDART00000084861	TC397610
2110	si:ch211-183d21.1 [Source:ZFIN;Acc:ZDB-GENE-030131-8516] [ENSDART00000138264]	10.8711	10.8388	10.7953	9.51469	9.59428	9.37341	-1.34092	10.1646	-19.691	5.089e-06	5.38904e-05	4.54504	A_15_P672696	ENSDART00000138264	si:ch211-183d21.1	XM_695016			571430	GO:0016020(membrane)|GO:0016021(integral to membrane)	ENSDART00000138264	TC395572
2111	Danio rerio zgc:171844 (zgc:171844), mRNA [NM_001127478]	6.4767	6.10353	6.36687	4.85035	5.13955	5.28385	-1.22445	5.70348	-8.02365	0.000436898	0.00115834	-0.694971	A_15_P624661	NM_001127478	zgc:171844	NM_001127478		Dr.114336	100151763	GO:0003674(molecular_function)|GO:0005575(cellular_component)|GO:0008150(biological_process)	ENSDART00000097679	TC369664
2116	Danio rerio biorientation of chromosomes in cell division 1 (bod1), mRNA [NM_001076712]	13.9448	13.9807	13.9621	12.3222	12.4679	12.5686	-1.5096	13.2077	-21.1707	3.52662e-06	4.37006e-05	4.97235	A_15_P629156	NM_001076712	bod1	NM_001076712		Dr.45837	767743	GO:0003674(molecular_function)|GO:0005575(cellular_component)|GO:0008150(biological_process)	ENSDART00000161175	TC425192
2117	protein phosphatase 3, regulatory subunit B, alpha a [Source:ZFIN;Acc:ZDB-GENE-081113-3] [ENSDART00000139560]	11.1403	11.2143	11.1586	11.6059	11.6721	11.5858	0.45016	11.3962	10.2796	0.000131191	0.000461317	0.72366	A_15_P104013	ENSDART00000139560	ppp3r1a	KT023302		Dr.75594	564337	GO:0005509(calcium ion binding)	ENSDART00000139560	TC384767	MAPK signaling pathway // Calcium signaling pathway // Oocyte meiosis // Wnt signaling pathway // VEGF signaling pathway	dre04010 // dre04020 // dre04114 // dre04310 // dre04370
2119	Danio rerio phospholipid phosphatase 5 (plpp5), mRNA [NM_001002211]	12.3	12.2585	12.1898	12.7941	12.8378	13.0991	0.660849	12.5799	7.00571	0.000831836	0.00194647	-1.45253	A_15_P666121	NM_001002211	plpp5	NM_001002211		Dr.28994	431758	GO:0016020(membrane)|GO:0016021(integral to membrane)	ENSDART00000135341	NP13226017
2122	Danio rerio KRI1 homolog (kri1), mRNA [NM_001002041]	12.725	12.8114	12.7569	11.3271	11.4028	11.8146	-1.24963	12.1396	-8.96274	0.000256209	0.000767238	-0.0659633	A_15_P623276	NM_001002041	kri1	NM_001002041		Dr.20345	402800	GO:0042254(ribosome biogenesis)|GO:0060216(definitive hemopoiesis)	ENSDART00000111528	TC368016
2129	Danio rerio solute carrier family 27 (fatty acid transporter), member 2a (slc27a2a), mRNA [NM_001025299]	5.5727	5.47609	5.10581	4.45181	4.43728	4.45734	-0.93606	4.91684	-7.20913	0.000726939	0.00174323	-1.29412	A_15_P581617	NM_001025299	slc27a2a	NM_001025299		Dr.34746	449925	GO:0003824(catalytic activity)|GO:0004467(long-chain fatty acid-CoA ligase activity)|GO:0006699(bile acid biosynthetic process)|GO:0008152(metabolic process)|GO:0015245(fatty acid transporter activity)|GO:0016021(integral to membrane)|GO:0031957(very long-chain fatty acid-CoA ligase activity)	ENSDART00000052638	TC397846
2131	Danio rerio eukaryotic translation initiation factor 2-alpha kinase 1 (eif2ak1), mRNA [NM_001077567]	14.1743	14.1379	14.1164	12.5164	12.5965	12.8241	-1.49725	13.3943	-16.8858	1.10552e-05	8.60504e-05	3.63724	A_15_P735711	NM_001077567	eif2ak1	NM_001077567		Dr.80342	565338	GO:0000166(nucleotide binding)|GO:0003743(translation initiation factor activity)|GO:0004672(protein kinase activity)|GO:0004674(protein serine/threonine kinase activity)|GO:0005524(ATP binding)|GO:0005575(cellular_component)|GO:0006412(translation)|GO:0006413(translational initiation)|GO:0006468(protein phosphorylation)|GO:0016301(kinase activity)|GO:0016310(phosphorylation)|GO:0016740(transfera…	ENSDART00000028090	TC366481	Protein processing in endoplasmic reticulum // Herpes simplex infection	dre04141 // dre05168
2133	Danio rerio nucleophosmin 1b (nucleolar phosphoprotein B23, numatrin) (npm1b), mRNA [NM_001166155]	6.85574	6.46899	6.58863	9.92109	9.98243	9.59752	3.19589	8.23573	21.3688	3.36412e-06	4.26775e-05	5.02721	A_15_P220646	NM_001166155	npm1b	NM_001166155		Dr.18867	553507	GO:0003676(nucleic acid binding)|GO:0030097(hemopoiesis)	ENSDART00000054876	TC427121
2134	Danio rerio proteasome subunit beta 6 (psmb6), mRNA [NM_131152]	12.1296	12.2249	12.3142	10.3987	10.2796	10.6647	-1.77523	11.3353	-15.362	1.77894e-05	0.000115902	3.07862	A_15_P107267	NM_131152	psmb6	NM_131152		Dr.11843	30388	GO:0000502(proteasome complex)|GO:0004175(endopeptidase activity)|GO:0004298(threonine-type endopeptidase activity)|GO:0005634(nucleus)|GO:0005737(cytoplasm)|GO:0005839(proteasome core complex)|GO:0006508(proteolysis)|GO:0008233(peptidase activity)|GO:0016787(hydrolase activity)|GO:0051603(proteolysis involved in cellular protein catabolic process)	ENSDART00000126779	TC451122	Proteasome	dre03050
2135	Danio rerio fructose-1,6-bisphosphatase 1b (fbp1b), mRNA [NM_213132]	5.60625	5.48625	5.42954	7.40929	6.85454	6.67168	1.47116	6.24293	7.2146	0.000724342	0.00173815	-1.28991	A_15_P748816	NM_213132	fbp1b	NM_213132		Dr.159462	282672	GO:0005975(carbohydrate metabolic process)|GO:0016787(hydrolase activity)|GO:0042132(fructose 1,6-bisphosphate 1-phosphatase activity)|GO:0042578(phosphoric ester hydrolase activity)|GO:0071391(cellular response to estrogen stimulus)	ENSDART00000051313	TC438157	Glycolysis / Gluconeogenesis // Pentose phosphate pathway // Fructose and mannose metabolism // Metabolic pathways // Carbon metabolism // Insulin signaling pathway	dre00010 // dre00030 // dre00051 // dre01100 // dre01200 // dre04910
2138	Danio rerio eukaryotic translation initiation factor 2B, subunit 1 alpha (eif2b1), mRNA [NM_001002060]	10.9369	10.9826	10.9945	9.19947	9.08898	9.65481	-1.65691	10.1429	-10.5454	0.000115717	0.000420891	0.871755	A_15_P113596	NM_001002060	eif2b1	NM_001002060		Dr.76300	415150	GO:0003743(translation initiation factor activity)|GO:0005085(guanyl-nucleotide exchange factor activity)|GO:0005851(eukaryotic translation initiation factor 2B complex)|GO:0006412(translation)|GO:0006413(translational initiation)|GO:0006446(regulation of translational initiation)|GO:0019509(L-methionine salvage from methylthioadenosine)|GO:0044237(cellular metabolic process)|GO:0046523(S-methyl-…	ENSDART00000011192	TC378869	RNA transport	dre03013
2143	Danio rerio arginine and glutamate rich 1a (arglu1a), mRNA [NM_213216]	12.3362	12.3339	12.3512	14.0566	14.062	13.9696	1.68898	13.1849	40.6956	1.26929e-07	8.16838e-06	8.74288	A_15_P169906	NM_213216	arglu1a	NM_213216		Dr.75129	406834	GO:0003674(molecular_function)|GO:0005575(cellular_component)|GO:0008150(biological_process)	ENSDART00000142272	TC371808
2144	Danio rerio putative protein phosphatase type 2C beta (pp2Cb) mRNA, partial cds. [AF177869]	11.8114	11.7238	11.7258	11.0984	11.0874	11.2144	-0.620286	11.4435	-11.4366	7.75323e-05	0.000314798	1.34426	A_15_P663996	AF177869	ppm1ba	AF177869		Dr.81404	30672	GO:0000287(magnesium ion binding)|GO:0003824(catalytic activity)|GO:0004721(phosphoprotein phosphatase activity)|GO:0004722(protein serine/threonine phosphatase activity)|GO:0006470(protein dephosphorylation)|GO:0016787(hydrolase activity)|GO:0030145(manganese ion binding)|GO:0043169(cation binding)|GO:0046872(metal ion binding)			MAPK signaling pathway	dre04010
2145	Danio rerio MAK16 homolog (S. cerevisiae) (mak16), mRNA [NM_173239]	3.58263	3.91808	4.12392	5.71005	5.34783	5.25557	1.56294	4.65635	8.29503	0.000372419	0.00102286	-0.506861	A_15_P624931	NM_173239	mak16	NM_173239		Dr.76904	192312	GO:0005634(nucleus)|GO:0005730(nucleolus)|GO:0007275(multicellular organismal development)	ENSDART00000113837	TC370206
2146		5.78564	5.58403	5.69249	2.48301	2.46699	3.97242	-2.71325	4.33077	-6.08984	0.0015939	0.00333647	-2.21523	A_15_P764291
2148	Danio rerio prolyl 4-hydroxylase, alpha polypeptide I b (p4ha1b), mRNA [NM_214691]	11.8047	11.8885	11.8732	12.4073	12.5051	12.2785	0.541538	12.1262	7.74765	0.000516469	0.00132298	-0.891983	A_15_P202777	NM_214691	p4ha1b	NM_214691		Dr.3932	100003675	GO:0004656(procollagen-proline 4-dioxygenase activity)|GO:0005506(iron ion binding)|GO:0005783(endoplasmic reticulum)|GO:0016491(oxidoreductase activity)|GO:0016702(oxidoreductase activity, acting on single donors with incorporation of molecular oxygen, incorporation of two atoms of oxygen)|GO:0016705(oxidoreductase activity, acting on paired donors, with incorporation or reduction of molecular o…	ENSDART00000104874	TC398590	Arginine and proline metabolism // Metabolic pathways	dre00330 // dre01100
2149	si:ch211-89o9.6 [Source:ZFIN;Acc:ZDB-GENE-030131-7155] [ENSDART00000142508]	12.1435	12.1403	12.1622	11.0122	11.0819	11.1723	-1.05987	11.6187	-20.341	4.31785e-06	4.91017e-05	4.73667	A_15_P511582	ENSDART00000142508	si:ch211-89o9.6				559243	GO:0003676(nucleic acid binding)|GO:0046872(metal ion binding)	ENSDART00000142508	TC381300
2151	Danio rerio coenzyme Q7 homolog, ubiquinone (yeast) (coq7), mRNA [NM_001083011]	7.81419	7.71306	7.82113	7.30161	7.16042	7.30142	-0.528311	7.51864	-8.70672	0.000294823	0.000853363	-0.231484	A_15_P172831	NM_001083011	coq7	NM_001083011		Dr.86345	559504	GO:0006744(ubiquinone biosynthetic process)|GO:0055114(oxidation-reduction process)	ENSDART00000090709	TC373768	Ubiquinone and other terpenoid-quinone biosynthesis // Metabolic pathways	dre00130 // dre01100
2152	Danio rerio integrator complex subunit 9 (ints9), mRNA [NM_001077270]	7.76437	7.59034	7.73541	8.49257	8.30669	8.50036	0.736501	8.06496	9.20737	0.000224793	0.000695019	0.0883124	A_15_P539952	NM_001077270	ints9	NM_001077270		Dr.116109	768124	GO:0016180(snRNA processing)|GO:0032039(integrator complex)	ENSDART00000097865	TC368897
2153	Danio rerio COX16 cytochrome c oxidase assembly homolog (S. cerevisiae) (cox16), mRNA [NM_001017594]	6.69225	6.64921	6.87946	2.44145	2.41227	2.29856	-4.35621	4.5622	-54.4927	2.85977e-08	4.15726e-06	10.3201	A_15_P119833	NM_001017594	cox16	NM_001017594		Dr.40014	550257	GO:0003674(molecular_function)|GO:0008150(biological_process)|GO:0016020(membrane)|GO:0016021(integral to membrane)|GO:0031966(mitochondrial membrane)	ENSDART00000057164	TC387994
2159	Danio rerio cytochrome c oxidase subunit IV isoform 1 (cox4i1), mRNA [NM_214701]	14.7333	14.7661	14.814	13.6264	13.4086	13.7845	-1.16463	14.1888	-11.2524	8.40184e-05	0.000333713	1.24947	A_15_P109650	NM_214701	cox4i1	NM_214701		Dr.76095	326975	GO:0001666(response to hypoxia)|GO:0004129(cytochrome-c oxidase activity)|GO:0005751(mitochondrial respiratory chain complex IV)|GO:0006123(mitochondrial electron transport, cytochrome c to oxygen)|GO:0009060(aerobic respiration)|GO:0016020(membrane)|GO:0016021(integral to membrane)	ENSDART00000026866	TC385489	Oxidative phosphorylation // Metabolic pathways // Cardiac muscle contraction	dre00190 // dre01100 // dre04260
2160	Danio rerio hematopoietic SH2 domain containing (hsh2d), mRNA [NM_001017541]	8.89121	8.83883	8.83069	6.69603	6.74711	6.62536	-2.16408	7.77154	-45.5817	7.11675e-08	6.24032e-06	9.36738	A_15_P620421	NM_001017541	hsh2d	NM_001017541		Dr.82057	548337	GO:0005575(cellular_component)	ENSDART00000062986	TC369341
2161	Danio rerio si:dkey-167i21.2 (si:dkey-167i21.2), long non-coding RNA [NR_015622]	16.2096	16.2373	16.261	14.5808	14.6465	14.8156	-1.55502	15.4585	-22.0041	2.89996e-06	3.90626e-05	5.19972	A_15_P632811	NR_015622	si:dkey-167i21.2	NR_015622		Dr.83488	796588	GO:0003785(actin monomer binding)|GO:0007015(actin filament organization)	ENSDART00000137171	TC419799
2163	IgLON family member 5 [Source:HGNC Symbol;Acc:HGNC:34550] [ENSDART00000101627]	9.9668	9.94809	10.047	12.9593	12.9031	12.162	2.6875	11.331	11.6372	7.11362e-05	0.000296578	1.44583	A_15_P678251	ENSDART00000101627	zgc:110372				550472	GO:0005515(protein binding)	ENSDART00000101627	TC394467
2167	gamma-glutamyl carboxylase [Source:ZFIN;Acc:ZDB-GENE-030826-27] [ENSDART00000165134]	7.5128	7.4496	7.5644	8.04071	8.04568	8.32259	0.627396	7.82263	6.74788	0.000991569	0.00225242	-1.65882	A_15_P149936	ENSDART00000165134		BC129416		Dr.108988			ENSDART00000165134	TC434406
2169	Rap guanine nucleotide exchange factor (GEF) 2 [Source:ZFIN;Acc:ZDB-GENE-030131-6959] [ENSDART00000003826]	13.9421	13.869	14.0288	14.452	14.3905	14.3808	0.46113	14.1772	8.34401	0.000362018	0.00100145	-0.473484	A_15_P509052	ENSDART00000003826	rapgef2	CK400588		Dr.160504	557693	GO:0005085(guanyl-nucleotide exchange factor activity)|GO:0007165(signal transduction)|GO:0007264(small GTPase mediated signal transduction)	ENSDART00000003826	TC395499	MAPK signaling pathway // Tight junction	dre04010 // dre04530
2173	CDC-like kinase 4a [Source:ZFIN;Acc:ZDB-GENE-030131-576] [ENSDART00000126279]	13.4115	13.3792	13.408	13.0547	13.0603	13.1309	-0.317617	13.2408	-8.0668	0.000425811	0.00113541	-0.664697	A_15_P766131	ENSDART00000126279	clk4a	BC099995		Dr.150277	321857	GO:0000166(nucleotide binding)|GO:0004672(protein kinase activity)|GO:0005524(ATP binding)|GO:0006468(protein phosphorylation)	ENSDART00000126279	TC377253
2174	Danio rerio cytochrome P450, family 46, subfamily A, polypeptide 1, tandem duplicate 4 (cyp46a1.4), mRNA [NM_200479]	11.9632	11.8515	12.1401	2.92115	2.295	2.18176	-9.51898	7.22546	-43.5119	9.02162e-08	7.06181e-06	9.11305	A_15_P210986	NM_200479	cyp46a1.4	NM_200479		Dr.17457	393451	GO:0004497(monooxygenase activity)|GO:0005506(iron ion binding)|GO:0016491(oxidoreductase activity)|GO:0016705(oxidoreductase activity, acting on paired donors, with incorporation or reduction of molecular oxygen)|GO:0020037(heme binding)|GO:0046872(metal ion binding)|GO:0055114(oxidation-reduction process)	ENSDART00000099258	TC380019	Primary bile acid biosynthesis	dre00120
2179	Danio rerio protein phosphatase 1, regulatory (inhibitor) subunit 14Ba (ppp1r14ba), mRNA [NM_001045853]	2.91429	3.8257	4.05998	5.58271	4.91272	5.36422	1.68656	4.44327	4.73384	0.0048831	0.00870249	-3.51937	A_15_P114799	NM_001045853	ppp1r14ba	NM_001045853		Dr.30300	564838	GO:0005737(cytoplasm)|GO:0042325(regulation of phosphorylation)	ENSDART00000144342	NP13225079
2182	Danio rerio ribulose-5-phosphate-3-epimerase (rpe), mRNA [NM_201312]	12.2046	12.3285	12.3058	11.4344	11.5183	11.6152	-0.757013	11.9011	-11.5895	7.25994e-05	0.000301077	1.42181	A_15_P118506	NM_201312	rpe	NM_201312		Dr.75331	334897	GO:0003824(catalytic activity)|GO:0004750(ribulose-phosphate 3-epimerase activity)|GO:0005829(cytosol)|GO:0005975(carbohydrate metabolic process)|GO:0006098(pentose-phosphate shunt)|GO:0008152(metabolic process)|GO:0009052(pentose-phosphate shunt, non-oxidative branch)|GO:0016853(isomerase activity)|GO:0016857(racemase and epimerase activity, acting on carbohydrates and derivatives)|GO:0019323(pe…	ENSDART00000021218	TC425685	Pentose phosphate pathway // Pentose and glucuronate interconversions // Metabolic pathways // Carbon metabolism // Biosynthesis of amino acids	dre00030 // dre00040 // dre01100 // dre01200 // dre01230
2187	Danio rerio glucosamine-phosphate N-acetyltransferase 1 (gnpnat1), mRNA [NM_001024374]	10.6852	10.7398	10.7768	9.18577	9.26743	9.62531	-1.37442	10.0467	-10.9343	9.68009e-05	0.000368713	1.08237	A_15_P111937	NM_001024374	gnpnat1	NM_001024374		Dr.82291	554143	GO:0004343(glucosamine 6-phosphate N-acetyltransferase activity)|GO:0005575(cellular_component)|GO:0006048(UDP-N-acetylglucosamine biosynthetic process)|GO:0008080(N-acetyltransferase activity)	ENSDART00000058351	TC378552	Amino sugar and nucleotide sugar metabolism	dre00520
2189	Danio rerio zgc:73337, mRNA (cDNA clone MGC:73337 IMAGE:4790281), complete cds. [BC059655]	4.86806	4.3878	4.86521	13.2269	13.2644	13.3713	8.5805	8.99728	57.3487	2.203e-08	3.55131e-06	10.5843	A_15_P107868	BC059655	zgc:73337	BC059655		Dr.85333	393768	GO:0003674(molecular_function)|GO:0005575(cellular_component)|GO:0008150(biological_process)		TC393423
2191	InaD-like (Drosophila) [Source:ZFIN;Acc:ZDB-GENE-030616-129] [ENSDART00000145208]	7.83494	7.80423	7.79871	5.90045	5.66932	5.74029	-2.04261	6.79132	-29.6316	6.3938e-07	1.73779e-05	6.93861	A_15_P302341	ENSDART00000145208	inadl	XM_009296232			368723	GO:0016020(membrane)|GO:0016021(integral to membrane)	ENSDART00000145208	TC437987	Tight junction	dre04530
2193	Rep: Intermediate light meromyosin - Ctenopharyngodon idella (Grass carp), partial (23%) [TC424899]	2.57007	2.86171	3.19354	6.41632	6.53919	7.23062	3.8536	4.80191	13.9237	2.91169e-05	0.000160077	2.49886	A_15_P762951	TC424899		XM_009295750				GO:0003674(molecular_function)|GO:0005575(cellular_component)|GO:0031034(myosin filament assembly)		TC424899
2196	solute carrier family 8 (sodium/calcium exchanger), member 1b [Source:ZFIN;Acc:ZDB-GENE-060110-3] [ENSDART00000000804]	9.08362	9.02427	9.0928	9.41377	9.38892	9.42693	0.342976	9.23839	8.98744	0.000252811	0.000759857	-0.0502172	A_15_P202916	ENSDART00000000804	slc8a1b	EU559286		Dr.87948	797199	GO:0005432(calcium:sodium antiporter activity)|GO:0006816(calcium ion transport)|GO:0007154(cell communication)|GO:0016020(membrane)|GO:0016021(integral to membrane)|GO:0055085(transmembrane transport)	ENSDART00000000804	TC367125	Calcium signaling pathway	dre04020
2197	Danio rerio similar to N-acetylgalactosaminyltransferase, mRNA (cDNA clone IMAGE:7414185), partial cds. [BC153893]	11.4708	11.553	11.5656	9.95103	9.99941	10.3384	-1.4335	10.813	-12.4287	5.13124e-05	0.000234827	1.83112	A_15_P665611	BC153893	b4galnt2.2	BC153893		Dr.16810	557782	GO:0016020(membrane)|GO:0016021(integral to membrane)|GO:0016758(transferase activity, transferring hexosyl groups)|GO:0030173(integral to Golgi membrane)|GO:0030259(lipid glycosylation)
2199	Rep: Chromosome 10 SCAF14634, whole genome shotgun sequence - Tetraodon nigroviridis (Green puffer), partial (91%) [TC383131]	12.2674	12.239	12.2988	11.4809	11.6298	11.7661	-0.642795	11.947	-7.95064	0.000456444	0.00119874	-0.746516	A_15_P677456	ENSDART00000079392	LOC100002825				100002825		ENSDART00000079392	TC383131
2200	Danio rerio DnaJ (Hsp40) homolog, subfamily C, member 28 (dnajc28), mRNA [NM_001017648]	11.4122	11.3497	11.2877	11.0034	11.0288	10.9238	-0.364554	11.1676	-6.89982	0.000893469	0.00206663	-1.5365	A_15_P174651	NM_001017648	dnajc28	NM_001017648		Dr.91734	550341	GO:0000301(retrograde transport, vesicle recycling within Golgi)|GO:0006890(retrograde vesicle-mediated transport, Golgi to ER)|GO:0007030(Golgi organization)|GO:0017119(Golgi transport complex)|GO:0048213(Golgi vesicle prefusion complex stabilization)	ENSDART00000013432	TC374403
2204	Danio rerio ring finger protein 13 (rnf13), mRNA [NM_201044]	6.26592	6.19865	6.2182	11.6139	11.7938	11.5244	5.41645	8.93581	68.6955	8.75844e-09	2.2635e-06	11.4824	A_15_P102518	NM_201044	rnf13	NM_201044		Dr.80141	793981	GO:0008270(zinc ion binding)|GO:0016020(membrane)|GO:0016021(integral to membrane)|GO:0046872(metal ion binding)	ENSDART00000003303	TC370410
2205	Danio rerio laminin, alpha 4 (lama4), mRNA [NM_001039065]	4.84284	4.6032	4.60765	3.55863	2.34823	2.18344	-1.9878	3.69067	-5.08375	0.00358345	0.00664055	-3.16036	A_15_P143431	NM_001039065	lama4	NM_001039065		Dr.87613	566796	GO:0005102(receptor binding)|GO:0007155(cell adhesion)|GO:0016203(muscle attachment)|GO:0030155(regulation of cell adhesion)|GO:0030334(regulation of cell migration)|GO:0030903(notochord development)|GO:0045995(regulation of embryonic development)|GO:0048514(blood vessel morphogenesis)	ENSDART00000002661	NP1365648	Focal adhesion // ECM-receptor interaction	dre04510 // dre04512
2207	chromosome 16 open reading frame 72 [Source:HGNC Symbol;Acc:HGNC:30103] [ENSDART00000077734]	11.8837	11.8372	11.8479	12.7477	12.8387	12.6431	0.886912	12.2997	14.68	2.23414e-05	0.000134201	2.81066	A_15_P683916	ENSDART00000077734							ENSDART00000077734	TC377651
2208	Danio rerio solute carrier family 25, member 43 (slc25a43), mRNA [NM_001004497]	2.06259	2.54527	2.24007	5.6263	5.70521	6.00429	3.49596	4.03062	21.3155	3.40692e-06	4.28926e-05	5.01251	A_15_P509253	NM_001004497	slc25a43	NM_001004497		Dr.76536	796731	GO:0003735(structural constituent of ribosome)|GO:0005739(mitochondrion)|GO:0005743(mitochondrial inner membrane)|GO:0006412(translation)|GO:0006810(transport)|GO:0016020(membrane)|GO:0016021(integral to membrane)|GO:0055085(transmembrane transport)	ENSDART00000169380	TC411231
2213	ring finger and CCCH-type domains 2 [Source:ZFIN;Acc:ZDB-GENE-060503-694] [ENSDART00000091780]	3.61164	4.32182	4.09678	6.72964	6.45312	5.50924	2.22059	5.12037	5.89138	0.0018541	0.00379431	-2.39213	A_15_P157591	ENSDART00000091780	rc3h2	XM_683221			559834	GO:0003729(mRNA binding)|GO:0004842(ubiquitin-protein ligase activity)|GO:0008270(zinc ion binding)|GO:0010608(posttranscriptional regulation of gene expression)|GO:0016567(protein ubiquitination)|GO:0046872(metal ion binding)	ENSDART00000091780	TC367037
2215	phospholipase C, delta 4b [Source:ZFIN;Acc:ZDB-GENE-080512-3] [ENSDART00000141895]	7.31647	7.27673	7.24638	6.70092	6.80947	6.56076	-0.589479	6.98512	-8.04174	0.000432209	0.00114818	-0.682263	A_15_P201871	ENSDART00000141895	plcd4b	XM_684872			561475	GO:0004435(phosphatidylinositol phospholipase C activity)|GO:0004629(phospholipase C activity)|GO:0004871(signal transducer activity)|GO:0005509(calcium ion binding)|GO:0005622(intracellular)|GO:0006629(lipid metabolic process)|GO:0007165(signal transduction)|GO:0007340(acrosome reaction)|GO:0008081(phosphoric diester hydrolase activity)|GO:0016042(lipid catabolic process)|GO:0016787(hydrolase ac…	ENSDART00000141895	TC405677
2223	Rep: VCBS - Chlorobium ferrooxidans DSM 13031, partial (4%) [TC452910]	13.8546	13.8465	13.8594	14.9551	15.0313	15.0103	1.14542	14.4262	30.4627	5.55407e-07	1.60192e-05	7.09845	A_15_P689251	TC452910								TC452910
2225	Danio rerio casein kinase 1, gamma 2a (csnk1g2a), mRNA [NM_001024379]	14.3659	14.3155	14.3542	14.6256	14.7006	14.7031	0.33123	14.5108	8.06911	0.000425227	0.00113452	-0.663081	A_15_P208357	NM_001024379	csnk1g2a	NM_001024379		Dr.45418	554152	GO:0000166(nucleotide binding)|GO:0004672(protein kinase activity)|GO:0004674(protein serine/threonine kinase activity)|GO:0005524(ATP binding)|GO:0006468(protein phosphorylation)|GO:0016055(Wnt receptor signaling pathway)|GO:0016301(kinase activity)|GO:0016310(phosphorylation)|GO:0016740(transferase activity)|GO:0018105(peptidyl-serine phosphorylation)	ENSDART00000153745	TC373367	Hedgehog signaling pathway	dre04340
2226	Danio rerio ligand of numb-protein X 2b (lnx2b), mRNA [NM_212940]	8.75735	8.77937	8.8529	9.08227	9.02856	9.08634	0.269183	8.93113	6.13979	0.00153532	0.00323276	-2.1714	A_15_P321286	NM_212940	lnx2b	NM_212940		Dr.30341	564464	GO:0004842(ubiquitin-protein ligase activity)|GO:0005515(protein binding)|GO:0005575(cellular_component)|GO:0008270(zinc ion binding)|GO:0016567(protein ubiquitination)|GO:0046872(metal ion binding)|GO:0070534(protein K63-linked ubiquitination)|GO:0070936(protein K48-linked ubiquitination)	ENSDART00000139159	TC429875
2229		7.93705	7.8284	8.08297	6.94535	6.31737	6.38568	-1.40001	7.24947	-7.35872	0.000659678	0.00160984	-1.17995	A_15_P244386
2230	Danio rerio chromobox homolog 1a (HP1 beta homolog Drosophila) (cbx1a), mRNA [NM_199746]	14.7939	14.7906	14.7616	15.6509	15.6966	15.6104	0.870621	15.2173	22.0039	2.90008e-06	3.90626e-05	5.19967	A_15_P659546	NM_199746	cbx1a	NM_199746		Dr.76974	326746	GO:0005634(nucleus)	ENSDART00000143088	NP13229193
2231	Danio rerio transketolase b (tktb), mRNA [NM_198070]	9.76297	9.83001	9.75246	9.53656	9.52726	9.62583	-0.218599	9.67252	-4.62708	0.00538355	0.00946722	-3.63227	A_15_P737451	NM_198070	tktb	NM_198070		Dr.75247	378713	GO:0003824(catalytic activity)|GO:0004802(transketolase activity)|GO:0008152(metabolic process)|GO:0016740(transferase activity)	ENSDART00000005021	TC416388	Pentose phosphate pathway // Metabolic pathways // Carbon metabolism // Biosynthesis of amino acids	dre00030 // dre01100 // dre01200 // dre01230
2235	si:ch211-197h24.6 [Source:ZFIN;Acc:ZDB-GENE-030131-1361] [ENSDART00000139610]	10.0314	10.0027	9.99331	10.7883	10.7086	10.553	0.67413	10.3462	9.69509	0.000174774	0.000572378	0.385216	A_15_P561942	ENSDART00000139610	si:ch211-197h24.6	EH557288		Dr.524	560245		ENSDART00000139610	TC419860
2237	zinc finger and BTB domain containing 3 [Source:ZFIN;Acc:ZDB-GENE-050506-105] [ENSDART00000052637]	10.089	10.0129	9.99902	10.6836	10.6892	10.4584	0.57676	10.322	7.36572	0.000656716	0.00160339	-1.17466	A_15_P411850	ENSDART00000052637	zbtb3	XM_009291211			100003975	GO:0003676(nucleic acid binding)|GO:0046872(metal ion binding)	ENSDART00000052637	TC375098
2241	Danio rerio transmembrane protein 160 (tmem160), mRNA [NM_001128700]	9.2642	9.35898	9.23549	7.93833	7.98339	8.26161	-1.22511	8.67367	-12.2031	5.62052e-05	0.000250029	1.72372	A_15_P165241	NM_001128700	tmem160	NM_001128700		Dr.86509	559491	GO:0016020(membrane)|GO:0016021(integral to membrane)	ENSDART00000147086	TC422730
2244	Danio rerio mical-like 2a (micall2a), mRNA [NM_201585]	11.6131	11.55	11.5749	12.0251	12.0749	12.0741	0.478678	11.8187	12.4696	5.04805e-05	0.00023213	1.85039	A_15_P399280	NM_201585	micall2a	NM_201585		Dr.78553	327198	GO:0008270(zinc ion binding)|GO:0046872(metal ion binding)	ENSDART00000165708	TC366170	Tight junction	dre04530
2246	Danio rerio uracil DNA glycosylase a (unga), mRNA [NM_200974]	12.7843	12.8374	12.7815	13.3061	13.3126	13.114	0.443151	13.0227	6.55247	0.001137	0.0025214	-1.81942	A_15_P121270	NM_200974	unga	NM_200974		Dr.84790	393949	GO:0004844(uracil DNA N-glycosylase activity)|GO:0005634(nucleus)|GO:0005739(mitochondrion)|GO:0006281(DNA repair)|GO:0006284(base-excision repair)|GO:0006974(response to DNA damage stimulus)|GO:0008152(metabolic process)|GO:0016787(hydrolase activity)|GO:0016798(hydrolase activity, acting on glycosyl bonds)|GO:0016799(hydrolase activity, hydrolyzing N-glycosyl compounds)|GO:0043739(G/U mismatch-…	ENSDART00000136116	TC386902	Base excision repair	dre03410
2247	si:ch211-193k19.1 [Source:ZFIN;Acc:ZDB-GENE-060503-110] [ENSDART00000051723]	8.47364	8.51018	8.53436	8.78131	8.83324	8.7722	0.289522	8.65082	7.41475	0.000636398	0.00156471	-1.13769	A_15_P182896	ENSDART00000051723	si:ch211-193k19.1	XM_005159770			100034533	GO:0005509(calcium ion binding)|GO:0007156(homophilic cell adhesion)|GO:0016020(membrane)|GO:0016021(integral to membrane)	ENSDART00000051723	NP9850010
2248	Danio rerio zinc finger, C2HC-type containing 1A (zc2hc1a), mRNA [NM_199680]	10.4818	10.4955	10.4751	12.354	12.4222	12.7253	2.01638	11.4923	19.0487	6.01802e-06	5.94914e-05	4.34925	A_15_P117695	NM_199680	zc2hc1a	NM_199680		Dr.78720	324412	GO:0005575(cellular_component)|GO:0008150(biological_process)|GO:0046872(metal ion binding)	ENSDART00000169409	TC370363
2251	family with sequence similarity 114, member A2 [Source:ZFIN;Acc:ZDB-GENE-030131-6308] [ENSDART00000133585]	13.9807	13.9453	13.9427	14.2474	14.2799	14.3207	0.326462	14.1195	8.52373	0.000326682	0.000923898	-0.352443	A_15_P736431	ENSDART00000133585	fam114a2	XM_001923081			563599		ENSDART00000133585	TC378133
2252	GRAM domain containing 4b [Source:ZFIN;Acc:ZDB-GENE-030131-4780] [ENSDART00000047251]	8.46789	8.36161	8.38624	8.9362	8.96692	9.26317	0.65018	8.73034	6.40516	0.0012634	0.00275096	-1.94303	A_15_P449190	ENSDART00000047251	gramd4b				326055	GO:0016020(membrane)|GO:0016021(integral to membrane)	ENSDART00000047251	TC405505
2253	FDR202-P00027-DEPE-F_G13 FDR202 Danio rerio cDNA clone FDR202-P00027-BR_G13 5', mRNA sequence [EH545747]	13.9838	14.0276	14.0025	13.0445	13.0548	13.1279	-0.92891	13.5402	-22.7732	2.43631e-06	3.55915e-05	5.40181	A_15_P750551	EH545747	zgc:92066	EH545747		Dr.31771	436651	GO:0005575(cellular_component)|GO:0006826(iron ion transport)|GO:0006879(cellular iron ion homeostasis)|GO:0008199(ferric iron binding)|GO:0046872(metal ion binding)		TC427881
2255	Danio rerio 3-hydroxy-3-methylglutaryl-CoA synthase 1 (soluble) (hmgcs1), mRNA [NM_201085]	8.39175	8.41653	8.47343	8.95779	8.89574	8.69752	0.423112	8.6388	5.3421	0.00287921	0.00551958	-2.90578	A_15_P493872	NM_201085	hmgcs1	NM_201085		Dr.77183	394060	GO:0003824(catalytic activity)|GO:0004421(hydroxymethylglutaryl-CoA synthase activity)|GO:0005575(cellular_component)|GO:0008152(metabolic process)|GO:0008299(isoprenoid biosynthetic process)|GO:0014003(oligodendrocyte development)	ENSDART00000163680	TC387767	Synthesis and degradation of ketone bodies // Valine, leucine and isoleucine degradation // Butanoate metabolism // Terpenoid backbone biosynthesis // Metabolic pathways	dre00072 // dre00280 // dre00650 // dre00900 // dre01100
2256	Danio rerio major facilitator superfamily domain containing 10 (mfsd10), mRNA [NM_001017667]	10.2863	10.2884	10.4662	10.8327	10.8092	10.6902	0.430419	10.5621	5.91351	0.00182274	0.00373764	-2.37218	A_15_P174421	NM_001017667	mfsd10	NM_001017667		Dr.76666	550360	GO:0008493(tetracycline transporter activity)|GO:0015904(tetracycline transport)|GO:0016020(membrane)|GO:0016021(integral to membrane)|GO:0031526(brush border membrane)|GO:0055085(transmembrane transport)		TC370634
2258	Danio rerio serpin peptidase inhibitor, clade H (heat shock protein 47), member 1a (serpinh1a), mRNA [NM_001110374]	7.89723	7.80188	7.73467	4.38053	2.29503	2.18232	-4.85864	5.38194	-7.66129	0.000544806	0.00138005	-0.954855	A_15_P629921	NM_001110374	serpinh1a	NM_001110374		Dr.148688	555328	GO:0004867(serine-type endopeptidase inhibitor activity)|GO:0005518(collagen binding)|GO:0005615(extracellular space)|GO:0005783(endoplasmic reticulum)|GO:0030199(collagen fibril organization)	ENSDART00000109752	TC372684
2261	lysine-rich nucleolar protein 1 [Source:ZFIN;Acc:ZDB-GENE-090313-76] [ENSDART00000132785]	10.2279	10.2676	10.2285	9.26399	9.26239	9.66286	-0.844955	9.81889	-6.896	0.000895795	0.00207127	-1.53955	A_15_P262056	ENSDART00000132785	knop1				558776		ENSDART00000132785	TC438523
2264	Danio rerio coiled-coil domain containing 53 (ccdc53), mRNA [NM_200173]	9.93078	9.96659	9.85064	9.44108	9.45913	9.57127	-0.425514	9.70325	-7.5056	0.000600671	0.00149356	-1.06973	A_15_P346150	NM_200173	ccdc53	NM_200173		Dr.82394	393142	GO:0003674(molecular_function)|GO:0008150(biological_process)|GO:0071203(WASH complex)	ENSDART00000066999	TC402129	Endocytosis	dre04144
2267	Danio rerio SET and MYND domain containing 2a (smyd2a), mRNA [NM_001013550]	9.61895	9.62641	9.61012	9.81483	9.76948	9.82848	0.185773	9.71138	5.22427	0.00317825	0.00599892	-3.02082	A_15_P104938	NM_001013550	smyd2a	NM_001013550		Dr.77838	541423	GO:0000122(negative regulation of transcription from RNA polymerase II promoter)|GO:0000993(RNA polymerase II core binding)|GO:0005634(nucleus)|GO:0005737(cytoplasm)|GO:0005829(cytosol)|GO:0006351(transcription, DNA-dependent)|GO:0006355(regulation of transcription, DNA-dependent)|GO:0007507(heart development)|GO:0007519(skeletal muscle tissue development)|GO:0008168(methyltransferase activity)|G…	ENSDART00000146339	TC383361
2270	Danio rerio calponin 3, acidic a (cnn3a), mRNA [NM_199753]	8.87145	8.85485	8.6949	6.68617	6.68935	5.73673	-2.43632	7.58891	-8.50458	0.000330248	0.000931555	-0.365238	A_15_P156956	NM_199753	cnn3a	NM_199753		Dr.22283	326931	GO:0003779(actin binding)|GO:0005516(calmodulin binding)|GO:0031032(actomyosin structure organization)	ENSDART00000158808	TC414990
2271	Danio rerio guanine nucleotide binding protein (G protein), gamma 7 (gng7), mRNA [NM_001002397]	10.3915	10.3543	10.3733	10.8148	10.7491	10.7373	0.394063	10.5701	10.0325	0.000147827	0.000505269	0.582781	A_15_P100462	NM_001002397	gng7	NM_001002397		Dr.107534	436670	GO:0004871(signal transducer activity)|GO:0005834(heterotrimeric G-protein complex)|GO:0005886(plasma membrane)|GO:0007165(signal transduction)|GO:0007186(G-protein coupled receptor signaling pathway)|GO:0016020(membrane)	ENSDART00000056514	TC388616
2274	Danio rerio phospholipase B domain containing 1 (plbd1), mRNA [NM_001130791]	8.73986	8.79315	8.73458	9.24245	9.2723	9.2444	0.497184	9.00446	13.5578	3.32633e-05	0.000175041	2.34204	A_15_P186791	NM_001130791	plbd1	NM_001130791		Dr.109685	569736	GO:0003674(molecular_function)|GO:0005575(cellular_component)|GO:0008150(biological_process)	ENSDART00000092393	TC371710
2276	Danio rerio THAP domain containing, apoptosis associated protein 3 (thap3), mRNA [NM_001014294]	9.02501	9.09683	8.94984	8.09999	8.06947	8.04107	-0.953719	8.54704	-18.5863	6.81349e-06	6.41236e-05	4.20413	A_15_P212828	NM_001014294	thap3	NM_001014294		Dr.91052	541481	GO:0003676(nucleic acid binding)|GO:0005575(cellular_component)|GO:0008150(biological_process)	ENSDART00000060193	TC374493
2277	Danio rerio opa interacting protein 5 (oip5), mRNA [NM_001145620]	12.7806	12.769	12.7811	9.5949	9.48643	9.78559	-3.1546	11.1996	-37.732	1.86657e-07	9.60948e-06	8.3196	A_15_P111535	NM_001145620	oip5	NM_001145620		Dr.117593	799087		ENSDART00000146144	TC384570
2281	Danio rerio family with sequence similarity 133, member B (fam133b), mRNA [NM_001080087]	13.1107	13.1619	13.1184	13.7992	13.8627	13.8083	0.693119	13.4769	17.8671	8.31545e-06	7.23806e-05	3.97101	A_15_P101393	NM_001080087	fam133b	NM_001080087		Dr.14852	790942	GO:0003674(molecular_function)|GO:0005575(cellular_component)|GO:0008150(biological_process)	ENSDART00000136716	TC407587
2283	Danio rerio zinc finger, RAN-binding domain containing 2 (zranb2), mRNA [NM_213407]	11.4793	11.4473	11.4377	12.0073	11.9997	12.105	0.582529	11.7461	12.9599	4.1659e-05	0.000203349	2.07683	A_15_P148901	NM_213407	zranb2	NM_213407		Dr.32820	406716	GO:0003723(RNA binding)|GO:0005634(nucleus)|GO:0008150(biological_process)|GO:0008270(zinc ion binding)|GO:0046872(metal ion binding)	ENSDART00000104180	TC370125
2284	Rep: NAD-dependent deacetylase sirtuin-5 (SIR2-like protein 5). - Gallus gallus, partial (87%) [TC381045]	11.9441	11.9273	11.9118	10.627	10.5623	10.7813	-1.27085	11.2923	-19.2356	5.72814e-06	5.78509e-05	4.40692	A_15_P565557	TC381045		XM_003197804				GO:0003674(molecular_function)|GO:0005575(cellular_component)|GO:0008150(biological_process)		TC381045
2289	Danio rerio acyl-CoA dehydrogenase, C-4 to C-12 straight chain (acadm), mRNA [NM_213010]	15.3073	15.2979	15.25	14.2131	14.3254	14.375	-0.980555	14.7948	-17.7898	8.49951e-06	7.33553e-05	3.94537	A_15_P742446	NM_213010	acadm	NM_213010		Dr.132310	406283	GO:0000062(fatty-acyl-CoA binding)|GO:0003995(acyl-CoA dehydrogenase activity)|GO:0005739(mitochondrion)|GO:0005777(peroxisome)|GO:0008152(metabolic process)|GO:0009055(electron carrier activity)|GO:0016491(oxidoreductase activity)|GO:0016627(oxidoreductase activity, acting on the CH-CH group of donors)|GO:0033539(fatty acid beta-oxidation using acyl-CoA dehydrogenase)|GO:0050660(flavin adenine d…	ENSDART00000132125	NP13225197	Fatty acid degradation // Valine, leucine and isoleucine degradation // beta-Alanine metabolism // Propanoate metabolism // Metabolic pathways // Carbon metabolism // Fatty acid metabolism // PPAR signaling pathway	dre00071 // dre00280 // dre00410 // dre00640 // dre01100 // dre01200 // dre01212 // dre03320
2292	Danio rerio peroxisomal biogenesis factor 13 (pex13), mRNA [NM_200645]	13.8353	13.8284	13.8552	13.5	13.6366	13.5331	-0.283047	13.6981	-5.81053	0.00197418	0.00399957	-2.46548	A_15_P109967	NM_200645	pex13	NM_200645		Dr.118851	393618	GO:0005777(peroxisome)|GO:0016021(integral to membrane)|GO:0016560(protein import into peroxisome matrix, docking)	ENSDART00000021177	TC367207	Peroxisome	dre04146
2298	BRCA1 associated RING domain 1 [Source:ZFIN;Acc:ZDB-GENE-030131-5883] [ENSDART00000135134]	8.98018	9.08967	9.06352	9.71249	9.66813	9.52954	0.592266	9.34059	9.11185	0.000236485	0.000721507	0.0285135	A_15_P107341	ENSDART00000135134	bard1	XM_009304894			100147913		ENSDART00000135134	TC393179	Homologous recombination	dre03440
2301	Danio rerio bone morphogenetic protein 7b (bmp7b), mRNA [NM_001077146]	5.36244	5.67664	5.47684	4.24437	2.54942	3.0974	-2.20824	4.40118	-4.90595	0.00418552	0.00759802	-3.3407	A_15_P107315	NM_001077146	bmp7b	NM_001077146		Dr.82018	557567	GO:0005125(cytokine activity)|GO:0005160(transforming growth factor beta receptor binding)|GO:0005576(extracellular region)|GO:0005615(extracellular space)|GO:0008083(growth factor activity)|GO:0010862(positive regulation of pathway-restricted SMAD protein phosphorylation)|GO:0030509(BMP signaling pathway)|GO:0040007(growth)|GO:0042981(regulation of apoptotic process)|GO:0043408(regulation of MAP…	ENSDART00000138020	TC455389	Cytokine-cytokine receptor interaction // TGF-beta signaling pathway	dre04060 // dre04350
2304	si:ch73-281n10.2 [Source:ZFIN;Acc:ZDB-GENE-131120-172] [ENSDART00000155252]	15.883	15.8647	15.8258	14.9435	14.8752	14.474	-1.09359	15.311	-8.15249	0.000404765	0.00109172	-0.604988	A_15_P545977	ENSDART00000155252	si:ch73-281n10.2	BC142830		Dr.36180	561719		ENSDART00000155252	TC416284
2307	Danio rerio toll-like receptor 18 (tlr18), mRNA [NM_001089350]	10.0403	9.98013	9.95203	7.69519	7.84645	8.16015	-2.09023	8.94571	-16.4269	1.27006e-05	9.31472e-05	3.47445	A_15_P114511	NM_001089350	tlr18	NM_001089350		Dr.89702	403133	GO:0002224(toll-like receptor signaling pathway)|GO:0002376(immune system process)|GO:0004888(transmembrane signaling receptor activity)|GO:0006954(inflammatory response)|GO:0006955(immune response)|GO:0007165(signal transduction)|GO:0016020(membrane)|GO:0016021(integral to membrane)|GO:0045087(innate immune response)	ENSDART00000149289	TC368004
2311	Danio rerio ubiquitin-conjugating enzyme E2Ia (ube2ia), mRNA [NM_131833]	11.1132	11.1419	11.1661	11.3772	11.3785	11.3508	0.228444	11.2546	6.47576	0.00120087	0.0026361	-1.88351	A_15_P723101	NM_131833	ube2ia	NM_131833		Dr.112951	114445	GO:0000166(nucleotide binding)|GO:0005524(ATP binding)|GO:0005634(nucleus)|GO:0005737(cytoplasm)|GO:0007049(cell cycle)|GO:0007059(chromosome segregation)|GO:0007067(mitosis)|GO:0007275(multicellular organismal development)|GO:0008766(UDP-N-acetylmuramoylalanyl-D-glutamyl-2,6-diaminopimelate-D-alanyl-D-alanine ligase activity)|GO:0016874(ligase activity)|GO:0016925(protein sumoylation)|GO:0018169…	ENSDART00000155648	TC394378	RNA transport // Ubiquitin mediated proteolysis	dre03013 // dre04120
2313	Danio rerio brambleberry (bmb), mRNA [NM_001270554]	12.7557	12.7022	12.8117	13.1087	13.0807	12.9955	0.305145	12.9091	5.88765	0.00185944	0.00380262	-2.3955	A_15_P419130	NM_001270554	bmb	NM_001270554		Dr.80340	559540	GO:0000741(karyogamy)|GO:0005634(nucleus)|GO:0007344(pronuclear fusion)|GO:0016020(membrane)|GO:0016021(integral to membrane)|GO:0031965(nuclear membrane)	ENSDART00000152649	TC410352
2319	Danio rerio upstream binding transcription factor, like (ubtfl), mRNA [NM_201003]	10.3964	10.307	10.2764	11.0123	11.0041	10.9809	0.672493	10.6629	14.7409	2.18828e-05	0.000132522	2.83506	A_15_P285911	NM_201003	ubtfl	NM_201003		Dr.82352	393978		ENSDART00000141757	TC440145
2321	Danio rerio ubiquitin protein ligase E3C (ube3c), mRNA [NM_200473]	10.1135	10.0368	10.1542	9.784	9.83139	9.79891	-0.296697	9.95311	-6.5093	0.00117244	0.00258481	-1.85542	A_15_P335680	NM_200473	ube3c	NM_200473		Dr.78529	393445	GO:0004842(ubiquitin-protein ligase activity)|GO:0016874(ligase activity)|GO:0042787(protein ubiquitination involved in ubiquitin-dependent protein catabolic process)	ENSDART00000134547	TC452580	Ubiquitin mediated proteolysis	dre04120
2322	Danio rerio interphotoreceptor retinoid-binding protein (irbp), mRNA [NM_131451]	2.18653	2.91208	2.99367	4.795	4.65986	4.39744	1.92001	3.65743	7.64253	0.000551201	0.00139256	-0.96859	A_15_P166156	NM_131451	irbp	NM_131451		Dr.75802	30735	GO:0006508(proteolysis)|GO:0008236(serine-type peptidase activity)	ENSDART00000082203	TC368692
2324	Danio rerio aminomethyltransferase (amt), mRNA [NM_001006021]	12.6804	12.5803	12.6144	12.1619	12.3055	12.39	-0.339274	12.4554	-4.73166	0.00489275	0.00871712	-3.52165	A_15_P632391	NM_001006021	amt	NM_001006021		Dr.78748	450000	GO:0004047(aminomethyltransferase activity)|GO:0006546(glycine catabolic process)|GO:0008168(methyltransferase activity)|GO:0008483(transaminase activity)|GO:0016740(transferase activity)|GO:0032259(methylation)	ENSDART00000011704	TC370889	Glycine, serine and threonine metabolism // Glyoxylate and dicarboxylate metabolism // One carbon pool by folate // Metabolic pathways // Carbon metabolism	dre00260 // dre00630 // dre00670 // dre01100 // dre01200
2325	Rep: Chromosome 17 SCAF15006, whole genome shotgun sequence - Tetraodon nigroviridis (Green puffer), partial (83%) [TC407774]	4.73133	3.97873	3.62952	2.42415	2.67513	2.66468	-1.5252	3.35059	-5.11534	0.00348735	0.00648722	-3.12877	A_15_P669936	TC407774								TC407774
2330	Danio rerio TATA element modulatory factor 1 (tmf1), mRNA [NM_001003522]	12.636	12.7628	12.6549	11.8477	11.8703	11.8341	-0.833855	12.2676	-17.3695	9.58881e-06	7.8413e-05	3.80409	A_15_P624211	NM_001003522	tmf1	NM_001003522		Dr.14269	445128	GO:0003674(molecular_function)|GO:0005575(cellular_component)|GO:0008150(biological_process)	ENSDART00000080770	TC408543
2331	Danio rerio EWS RNA-binding protein 1a (ewsr1a), mRNA [NM_001115138]	6.89379	6.72035	6.72208	8.32556	8.32804	8.30447	1.54062	7.54905	25.5698	1.35322e-06	2.57238e-05	6.0809	A_15_P748886	NM_001115138	ewsr1a	NM_001115138		Dr.5648	323597	GO:0000166(nucleotide binding)|GO:0003676(nucleic acid binding)|GO:0003682(chromatin binding)|GO:0005515(protein binding)|GO:0007067(mitosis)|GO:0008270(zinc ion binding)|GO:0021954(central nervous system neuron development)	ENSDART00000138942	TC456313
2332	Danio rerio brain-derived neurotrophic factor (bdnf), transcript variant 2, mRNA [NM_131595]	3.85295	3.63811	3.30111	6.78616	6.64496	6.96509	3.20135	5.19806	19.1737	5.82223e-06	5.83692e-05	4.38789	A_15_P118204	NM_131595	bdnf	NM_131595		Dr.132862	58118	GO:0005102(receptor binding)|GO:0005169(neurotrophin TRKB receptor binding)|GO:0007169(transmembrane receptor protein tyrosine kinase signaling pathway)|GO:0007267(cell-cell signaling)|GO:0007420(brain development)|GO:0008083(growth factor activity)|GO:0016023(cytoplasmic membrane-bounded vesicle)|GO:0033555(multicellular organismal response to stress)|GO:0043524(negative regulation of neuron apo…	ENSDART00000131009	TC392617	MAPK signaling pathway	dre04010
2340	Danio rerio oxidoreductase NAD-binding domain containing 1 (oxnad1), mRNA [NM_001110456]	4.98303	5.24546	5.19699	3.36777	3.13388	2.18799	-2.24528	4.01918	-6.83851	0.000931613	0.00213876	-1.58559	A_15_P182196	NM_001110456	oxnad1	NM_001110456		Dr.88748	558500	GO:0008748(N-ethylmaleimide reductase activity)|GO:0016491(oxidoreductase activity)|GO:0043738(reduced coenzyme F420 dehydrogenase activity)|GO:0043826(sulfur oxygenase reductase activity)|GO:0043883(malolactic enzyme activity)|GO:0043914(NADPH:sulfur oxidoreductase activity)|GO:0052693(epoxyqueuosine reductase activity)|GO:0055114(oxidation-reduction process)	ENSDART00000151237	TC368563
2343	Danio rerio TAF9 RNA polymerase II, TATA box binding protein (TBP)-associated factor (taf9), mRNA [NM_001044395]	13.2247	13.1838	13.1595	13.6098	13.5736	13.687	0.434114	13.4064	9.34797	0.000208806	0.000656625	0.175332	A_15_P260016	NM_001044395	taf9	NM_001044395		Dr.1499	321485	GO:0006352(transcription initiation, DNA-dependent)|GO:0046982(protein heterodimerization activity)	ENSDART00000151534	NP13226148	Basal transcription factors	dre03022
2345	Danio rerio 5-oxoprolinase (ATP-hydrolysing) (oplah), mRNA [NM_001200059]	10.9739	11.0943	10.9746	8.36662	8.43323	9.72132	-2.1739	9.92734	-5.53497	0.00245767	0.00482539	-2.72126	A_15_P106690	NM_001200059	oplah	NM_001200059		Dr.124820	100151110	GO:0003824(catalytic activity)|GO:0016787(hydrolase activity)	ENSDART00000066359		Glutathione metabolism	dre00480
2347	Danio rerio zgc:77056 (zgc:77056), mRNA [NM_212698]	10.991	10.992	10.9759	11.8305	11.7518	11.6529	0.758734	11.3657	13.6627	3.20057e-05	0.000170577	2.38745	A_15_P664396	NM_212698	zgc:77056	NM_212698		Dr.8371	327040	GO:0003674(molecular_function)|GO:0005575(cellular_component)|GO:0008150(biological_process)	ENSDART00000127319	TC376519
2349	Danio rerio pyrroline-5-carboxylate reductase-like (pycrl), mRNA [NM_001044938]	10.7055	10.6793	10.7289	10.4287	10.3173	10.2472	-0.373514	10.5178	-6.46143	0.00121326	0.00265791	-1.89555	A_15_P643861	NM_001044938	pycrl	NM_001044938		Dr.81533	560682	GO:0004735(pyrroline-5-carboxylate reductase activity)|GO:0005829(cytosol)|GO:0006561(proline biosynthetic process)|GO:0008652(cellular amino acid biosynthetic process)|GO:0016491(oxidoreductase activity)|GO:0055114(oxidation-reduction process)|GO:0055129(L-proline biosynthetic process)	ENSDART00000158230	TC372235	Arginine and proline metabolism // Metabolic pathways // Biosynthesis of amino acids	dre00330 // dre01100 // dre01230
2352	Danio rerio isocitrate dehydrogenase 1 (NADP+), soluble (idh1), mRNA [NM_201499]	13.4486	13.4789	13.471	14.3169	14.2967	14.2781	0.831035	13.8817	24.3878	1.72093e-06	2.93549e-05	5.80388	A_15_P121334	NM_201499	idh1	NM_201499		Dr.75844	100006589	GO:0000287(magnesium ion binding)|GO:0004450(isocitrate dehydrogenase (NADP+) activity)|GO:0006099(tricarboxylic acid cycle)|GO:0006102(isocitrate metabolic process)|GO:0016491(oxidoreductase activity)|GO:0016616(oxidoreductase activity, acting on the CH-OH group of donors, NAD or NADP as acceptor)|GO:0030097(hemopoiesis)|GO:0046872(metal ion binding)|GO:0051287(NAD binding)|GO:0055114(oxidation-…	ENSDART00000007789	TC393349	Citrate cycle (TCA cycle) // Glutathione metabolism // Metabolic pathways // Carbon metabolism // 2-Oxocarboxylic acid metabolism // Biosynthesis of amino acids // Peroxisome	dre00020 // dre00480 // dre01100 // dre01200 // dre01210 // dre01230 // dre04146
2357	Danio rerio staphylococcal nuclease and tudor domain containing 1 (snd1), transcript variant p100L, mRNA [NM_182865]	10.8066	10.8635	10.8661	11.4138	11.4341	11.4873	0.599671	11.1452	14.6823	2.23238e-05	0.00013417	2.81158	A_15_P159461	NM_182865	snd1	NM_182865		Dr.76177	324404	GO:0003676(nucleic acid binding)|GO:0004518(nuclease activity)|GO:0005737(cytoplasm)|GO:0016442(RNA-induced silencing complex)|GO:0031047(gene silencing by RNA)	ENSDART00000090972	TC380573
2359	Danio rerio unc-51 like kinase 3 (ulk3), mRNA [NM_001089472]	11.7676	11.7364	11.7995	9.6037	9.64702	9.7939	-2.08628	10.7247	-33.6326	3.35466e-07	1.23653e-05	7.66705	A_15_P164101	NM_001089472	ulk3	NM_001089472		Dr.134297	100037316	GO:0000166(nucleotide binding)|GO:0004672(protein kinase activity)|GO:0005524(ATP binding)|GO:0006468(protein phosphorylation)|GO:0016020(membrane)|GO:0016021(integral to membrane)	ENSDART00000167884	TC370558	Autophagy // mTOR signaling pathway	dre04140 // dre04150
2360	Danio rerio ATPase family, AAA domain containing 5b (atad5b), mRNA [NM_001082829]	11.4225	11.3226	11.4131	12.0487	11.9184	11.9072	0.572057	11.6721	9.80404	0.000165479	0.000549566	0.44969	A_15_P112218	NM_001082829	atad5b	NM_001082829		Dr.1990	321619	GO:0000166(nucleotide binding)|GO:0005524(ATP binding)	ENSDART00000167463	TC365939
2361	GB	5.55457	5.41535	5.50546	2.80585	2.33483	2.88501	-2.81656	4.08351	-17.6866	8.75272e-06	7.45332e-05	3.91098	A_15_P442730	NP13316165								NP13316165
2362	Danio rerio GAR1 homolog, ribonucleoprotein (gar1), mRNA [NM_200975]	15.7379	15.7245	15.6288	14.8113	14.9268	15.0887	-0.75477	15.3197	-9.03167	0.000246858	0.000745266	-0.0221169	A_15_P115709	NM_200975	gar1	NM_200975		Dr.84813	393950	GO:0001522(pseudouridine synthesis)|GO:0003723(RNA binding)|GO:0005634(nucleus)|GO:0006364(rRNA processing)|GO:0030529(ribonucleoprotein complex)|GO:0031429(box H/ACA snoRNP complex)|GO:0042254(ribosome biogenesis)|GO:0060216(definitive hemopoiesis)	ENSDART00000111189	TC375225	Ribosome biogenesis in eukaryotes	dre03008
2365	Danio rerio myotubularin 1 (mtm1), mRNA [NM_001037684]	11.0175	11.0465	11.0405	11.6208	11.6049	11.4445	0.52191	11.2958	8.77376	0.000284083	0.000829277	-0.187731	A_15_P195586	NM_001037684	mtm1	NM_001037684		Dr.76872	560881	GO:0004725(protein tyrosine phosphatase activity)|GO:0005575(cellular_component)|GO:0007525(somatic muscle development)|GO:0007528(neuromuscular junction development)|GO:0007626(locomotory behavior)|GO:0010506(regulation of autophagy)|GO:0016311(dephosphorylation)|GO:0016787(hydrolase activity)|GO:0016791(phosphatase activity)|GO:0043009(chordate embryonic development)|GO:0046716(muscle cell home…	ENSDART00000149835	TC369516	Inositol phosphate metabolism // Metabolic pathways // Phosphatidylinositol signaling system	dre00562 // dre01100 // dre04070
2366	Danio rerio dehydrogenase/reductase (SDR family) member 9 (dhrs9), mRNA [NM_199609]	4.7084	3.9493	4.44663	6.21933	6.52485	6.74307	2.12764	5.43193	8.85001	0.000272424	0.000803455	-0.138323	A_15_P721366	NM_199609	dhrs9	NM_199609		Dr.77202	322529	GO:0001947(heart looping)|GO:0004745(retinol dehydrogenase activity)|GO:0008152(metabolic process)|GO:0014032(neural crest cell development)|GO:0016491(oxidoreductase activity)|GO:0031017(exocrine pancreas development)|GO:0035138(pectoral fin morphogenesis)|GO:0042572(retinol metabolic process)|GO:0042574(retinal metabolic process)|GO:0048546(digestive tract morphogenesis)|GO:0048703(embryonic vi…	ENSDART00000022074	TC378661
2367	Danio rerio zgc:56628 (zgc:56628), mRNA [NM_200272]	10.8732	10.8574	10.8358	12.2581	12.3451	12.386	1.47426	11.5926	31.4136	4.74946e-07	1.46872e-05	7.2756	A_15_P721271	NM_200272	zgc:56628	NM_200272		Dr.18443	393242	GO:0005575(cellular_component)|GO:0008270(zinc ion binding)|GO:0046872(metal ion binding)	ENSDART00000171853	TC375628
2371	Danio rerio immunoglobin superfamily, member 21a (igsf21a), transcript variant 1, mRNA [NM_001034184]	8.84556	8.85846	8.9112	10.2515	10.326	10.2877	1.41667	9.58007	34.6042	2.90149e-07	1.15644e-05	7.82952	A_15_P172181	NM_001034184	igsf21a	NM_001034184		Dr.132841	569872	GO:0003674(molecular_function)|GO:0008150(biological_process)|GO:0016020(membrane)|GO:0016021(integral to membrane)	ENSDART00000041443	TC434821
2372	Danio rerio adenylate kinase 3 (ak3), mRNA [NM_213130]	8.27953	8.26291	8.05063	7.07883	7.57376	7.2858	-0.88489	7.75524	-6.056	0.00163507	0.00340929	-2.24508	A_15_P120766	NM_213130	ak3	NM_213130		Dr.75392	406404	GO:0000166(nucleotide binding)|GO:0004017(adenylate kinase activity)|GO:0005524(ATP binding)|GO:0005525(GTP binding)|GO:0005739(mitochondrion)|GO:0005759(mitochondrial matrix)|GO:0006139(nucleobase-containing compound metabolic process)|GO:0006172(ADP biosynthetic process)|GO:0016301(kinase activity)|GO:0016310(phosphorylation)|GO:0016740(transferase activity)|GO:0016776(phosphotransferase activi…	ENSDART00000132995	TC370703	Purine metabolism	dre00230
2373	Danio rerio STT3B, subunit of the oligosaccharyltransferase complex (catalytic) (stt3b), mRNA [NM_199661]	11.6193	11.6301	11.6247	12.3127	12.4661	12.3971	0.767278	12.0083	15.209	1.87065e-05	0.000119815	3.01952	A_15_P117983	NM_199661	stt3b	NM_199661		Dr.132440	323918	GO:0004576(oligosaccharyl transferase activity)|GO:0006486(protein glycosylation)|GO:0016020(membrane)|GO:0016021(integral to membrane)|GO:0016740(transferase activity)	ENSDART00000102525	TC420748	N-Glycan biosynthesis // Metabolic pathways // Protein processing in endoplasmic reticulum	dre00510 // dre01100 // dre04141
2374	Danio rerio transmembrane protein 117 (tmem117), mRNA [NM_213454]	5.45491	5.31139	5.01345	6.77282	7.18807	6.51106	1.56406	6.04195	7.40627	0.000639856	0.00157143	-1.14407	A_15_P111872	NM_213454	tmem117	NM_213454		Dr.80618	406763	GO:0003674(molecular_function)|GO:0008150(biological_process)|GO:0016020(membrane)|GO:0016021(integral to membrane)	ENSDART00000130610	TC371381
2375	Danio rerio ATP-binding cassette, sub-family E (OABP), member 1 (abce1), mRNA [NM_213051]	13.1818	13.1349	13.1001	12.5521	12.6548	12.7482	-0.487263	12.8953	-7.75559	0.000513951	0.00131799	-0.886229	A_15_P324156	NM_213051	abce1	NM_213051		Dr.76901	406324	GO:0000166(nucleotide binding)|GO:0005524(ATP binding)|GO:0016887(ATPase activity)	ENSDART00000015777	TC431155
2377	Danio rerio neuraminidase 1 (neu1), mRNA [NM_001044909]	6.62018	6.67816	6.42362	7.21368	7.28463	7.4157	0.730681	6.93933	7.98373	0.00044746	0.00118086	-0.723105	A_15_P431090	NM_001044909	neu1	NM_001044909		Dr.79166	559850	GO:0004308(exo-alpha-sialidase activity)|GO:0005764(lysosome)|GO:0006689(ganglioside catabolic process)|GO:0009313(oligosaccharide catabolic process)|GO:0016020(membrane)	ENSDART00000149132	TC388637	Other glycan degradation // Sphingolipid metabolism // Lysosome	dre00511 // dre00600 // dre04142
2385	Danio rerio si:dkeyp-114g9.1 (si:dkeyp-114g9.1), mRNA [NM_001044332]	13.7117	13.6927	13.7526	14.1224	14.2081	14.1137	0.429094	13.9335	9.7125	0.000173248	0.000568638	0.395563	A_15_P194746	NM_001044332	si:dkeyp-114g9.1	NM_001044332		Dr.78828	555399		ENSDART00000100967	TC369992
2387	Danio rerio nudE neurodevelopment protein 1 (nde1), mRNA [NM_001030203]	13.1501	13.1787	13.2337	12.4157	12.3452	12.3164	-0.828397	12.7733	-17.8634	8.32435e-06	7.24194e-05	3.96975	A_15_P113897	NM_001030203	nde1	NM_001030203		Dr.77560	566146	GO:0000132(establishment of mitotic spindle orientation)|GO:0000776(kinetochore)|GO:0005813(centrosome)|GO:0005871(kinesin complex)|GO:0007020(microtubule nucleation)|GO:0007059(chromosome segregation)|GO:0007100(mitotic centrosome separation)|GO:0008017(microtubule binding)|GO:0016477(cell migration)|GO:0032536(regulation of cell projection size)|GO:0047496(vesicle transport along microtubule)|G…	ENSDART00000159033	TC367372
2392	Danio rerio acid-sensing (proton-gated) ion channel 1c (asic1c), mRNA [NM_214789]	2.29969	3.38895	3.92941	5.43041	5.36013	5.37018	2.18089	4.29646	5.12613	0.00345523	0.00643614	-3.11801	A_15_P762271	NM_214789	asic1c	NM_214789		Dr.120630	407670	GO:0005261(cation channel activity)|GO:0005272(sodium channel activity)|GO:0005886(plasma membrane)|GO:0005887(integral to plasma membrane)|GO:0006810(transport)|GO:0006811(ion transport)|GO:0006814(sodium ion transport)|GO:0015280(ligand-gated sodium channel activity)|GO:0016020(membrane)|GO:0016021(integral to membrane)|GO:0070207(protein homotrimerization)|GO:0071467(cellular response to pH)	ENSDART00000169227	NP13315348
2393	Danio rerio SH3 domain containing 19 (sh3d19), mRNA [NM_001020773]	11.3197	11.2009	11.3124	10.5596	10.557	10.7062	-0.670096	10.9426	-10.5249	0.000116827	0.0004242	0.860492	A_15_P141401	NM_001020773	sh3d19	NM_001020773		Dr.41750	553811	GO:0003674(molecular_function)|GO:0005575(cellular_component)|GO:0008150(biological_process)	ENSDART00000126950	TC366741
2396	Danio rerio zgc:114081 (zgc:114081), mRNA [NM_001030193]	7.13236	6.80269	7.10157	5.03131	3.99793	5.30062	-2.23559	5.89441	-6.13207	0.00154421	0.00324833	-2.17816	A_15_P150291	NM_001030193	zgc:114081	NM_001030193		Dr.133636	564984	GO:0005575(cellular_component)	ENSDART00000146992	TC373416
2400	Danio rerio protein phosphatase 4, regulatory subunit 2b (ppp4r2b), mRNA [NM_001110371]	15.3481	15.34	15.3324	15.9564	15.9603	15.862	0.586041	15.6332	13.7276	3.1257e-05	0.000168116	2.41533	A_15_P119669	NM_001110371	ppp4r2b	NM_001110371		Dr.688	100005419		ENSDART00000124168	TC368329
[truncated: 17,803 more rows]
