# Supplementary material for: Microarray transcriptome datasets of maternal-zygotic DNA methyltransferase 3aa−/− zebrafish during early developmental stages
Source: Data Brief. 2023 Feb 9;47:108967. doi: 10.1016/j.dib.2023.108967 (PMC9938149; doi:10.1016/j.dib.2023.108967)
Supplement: Supplementary file 2 [file mmc2.xlsx]

## Sheet: shield
FeatureNum	Description	wt_rep1_log2	wt_rep2_log2	wt_rep3_log2	dnmt3aa_rep1_log2	dnmt3aa_rep2_log2	dnmt3aa_rep3_log2	logFC	AveExpr	t	P.Value	adj.P.Val	B	ProbeID	PrimaryAccession	GeneSymbol	GenbankAccession	Cytoband	UniGeneID	EntrezGeneID	GO	EnsemblID	TIGRID	KEGG_Pathway	KEGG_Pathway_ID	KEGG_Link
44	Danio rerio uridine-cytidine kinase 2a (uck2a), mRNA [NM_001171067]	11.4021	11.2794	11.2438	11.8936	11.9177	11.9671	0.617676	11.6173	6.28533	0.000887954	0.00829091	-0.709299	A_15_P720261	NM_001171067	uck2a	NM_001171067		Dr.81637	100005763	GO:0000166(nucleotide binding)|GO:0004849(uridine kinase activity)|GO:0005524(ATP binding)|GO:0005829(cytosol)|GO:0006206(pyrimidine base metabolic process)|GO:0006238(CMP salvage)|GO:0008152(metabolic process)|GO:0016301(kinase activity)|GO:0016310(phosphorylation)|GO:0016740(transferase activity)|GO:0019206(nucleoside kinase activity)|GO:0043097(pyrimidine nucleoside salvage)|GO:0044206(UMP sal…	ENSDART00000002186	TC370604	Pyrimidine metabolism // Drug metabolism - other enzymes // Metabolic pathways	dre00240 // dre00983 // dre01100
53	Danio rerio N-acetylglucosamine kinase (nagk), mRNA [NM_001105693]	6.81328	6.58853	6.84881	7.48096	7.66657	7.6267	0.841201	7.17081	6.97016	0.000520331	0.00608723	-0.104526	A_15_P722951	NM_001105693	nagk	NM_001105693		Dr.115914	100126013	GO:0003674(molecular_function)|GO:0005575(cellular_component)|GO:0008150(biological_process)	ENSDART00000163785	TC375754	Amino sugar and nucleotide sugar metabolism // Metabolic pathways	dre00520 // dre01100
62	Danio rerio family with sequence similarity 213, member Aa (fam213aa), mRNA [NM_001193525]	7.43373	7.44025	7.30367	8.60603	8.33137	8.33436	1.03137	7.90823	8.45592	0.000186742	0.00332387	1.05256	A_15_P225551	NM_001193525	fam213aa	NM_001193525		Dr.75659	323739	GO:0005737(cytoplasm)|GO:0016020(membrane)|GO:0016021(integral to membrane)|GO:0016209(antioxidant activity)|GO:0016491(oxidoreductase activity)|GO:0055114(oxidation-reduction process)	ENSDART00000133062	TC394384
98	GB	4.44889	4.44435	4.98585	2.67409	2.7774	2.34543	-2.02739	3.61267	-9.89291	7.96636e-05	0.00208092	2.00853	A_15_P165931	NP9492738								NP9492738
99	ankyrin repeat domain 33ba [Source:ZFIN;Acc:ZDB-GENE-040724-39] [ENSDART00000081220]	2.40677	2.41316	2.43038	5.86877	5.36961	5.66564	3.2179	4.02572	21.5125	1.02212e-06	0.000224873	6.6478	A_15_P156721	ENSDART00000081220		XM_691590					ENSDART00000081220	TC376107
106		8.96074	9.08147	9.1906	8.1208	7.92372	7.9998	-1.06283	8.54619	-9.29	0.000112269	0.002491	1.62445	A_15_P591167
109	Danio rerio membrane-associated ring finger (C3HC4) 7 (march7), mRNA [NM_001114580]	8.73456	8.73949	8.728	9.51901	9.3796	9.32163	0.672726	9.07038	6.68459	0.000646762	0.00691899	-0.350628	A_15_P120834	NM_001114580	march7	NM_001114580		Dr.162097	100136862	GO:0008150(biological_process)|GO:0008270(zinc ion binding)|GO:0016020(membrane)|GO:0016021(integral to membrane)	ENSDART00000126243	TC435247
139	eph receptor A8 [Source:ZFIN;Acc:ZDB-GENE-041014-269] [ENSDART00000041800]	4.94738	4.98705	4.80786	2.9885	2.99899	2.48792	-2.08896	3.86962	-12.1492	2.56228e-05	0.00111476	3.26624	A_15_P267326	ENSDART00000041800	epha8	XM_009306263			570677	GO:0000166(nucleotide binding)|GO:0004672(protein kinase activity)|GO:0004713(protein tyrosine kinase activity)|GO:0005003(ephrin receptor activity)|GO:0005004(GPI-linked ephrin receptor activity)|GO:0005524(ATP binding)|GO:0006468(protein phosphorylation)|GO:0007169(transmembrane receptor protein tyrosine kinase signaling pathway)|GO:0016020(membrane)|GO:0016021(integral to membrane)|GO:0016301(…	ENSDART00000041800	TC393617
154	Danio rerio dual specificity phosphatase 23b (dusp23b), mRNA [NM_001002462]	6.64903	6.60682	6.9585	7.93509	8.60867	8.01374	1.44772	7.46198	6.62695	0.000676405	0.00711108	-0.40134	A_15_P110079	NM_001002462	dusp23b	NM_001002462		Dr.80794	436735	GO:0004722(protein serine/threonine phosphatase activity)|GO:0004725(protein tyrosine phosphatase activity)|GO:0005634(nucleus)|GO:0005737(cytoplasm)|GO:0006470(protein dephosphorylation)|GO:0008138(protein tyrosine/serine/threonine phosphatase activity)|GO:0016311(dephosphorylation)|GO:0016787(hydrolase activity)|GO:0016791(phosphatase activity)	ENSDART00000131075	TC383949
155	si:dkey-60d5.3 [Source:ZFIN;Acc:ZDB-GENE-131127-467] [ENSDART00000154208]	7.88224	7.81591	7.8368	10.4296	10.1963	9.4115	2.16749	8.92873	7.97072	0.000256283	0.00404929	0.69572	A_15_P772006	ENSDART00000154208							ENSDART00000154208	TC415060
183	chondroitin sulfate N-acetylgalactosaminyltransferase 1 [Source:HGNC Symbol;Acc:HGNC:24290] [ENSDART00000130358]	4.53931	5.27206	5.62535	2.67139	2.77511	2.34354	-2.54889	3.87113	-8.46655	0.000185484	0.00331105	1.06017	A_15_P490482	ENSDART00000130358	LOC101886904	XM_005166676			101886904		ENSDART00000130358	NP13320281
217	Danio rerio YTH N(6)-methyladenosine RNA binding protein 3 (ythdf3), mRNA [NM_199870]	7.90555	7.7857	8.07757	8.97088	8.88137	9.19778	1.09374	8.46981	7.95777	0.000258514	0.0040689	0.685939	A_15_P156791	NM_199870	ythdf3	NM_199870		Dr.80669	334191		ENSDART00000122294	TC441437
218	Danio rerio G patch domain containing 1 (gpatch1), mRNA [NM_001204123]	12.7951	12.7286	12.8481	13.3283	13.3843	13.4608	0.600514	13.0909	6.13175	0.00100733	0.00895657	-0.852032	A_15_P144306	NM_001204123	gpatch1	NM_001204123		Dr.36658	448925	GO:0003676(nucleic acid binding)|GO:0008150(biological_process)	ENSDART00000009386	TC412449
227	Danio rerio leukocyte receptor cluster (LRC) member 9 (leng9), mRNA [NM_001077298]	9.91726	9.88487	9.62267	7.049	6.68903	6.83422	-2.95085	8.33284	-20.1779	1.47116e-06	0.000251657	6.28652	A_15_P164656	NM_001077298	leng9	NM_001077298		Dr.80556	768155	GO:0046872(metal ion binding)	ENSDART00000144856	TC371636
228	Danio rerio occludin a (oclna), mRNA [NM_212832]	11.2787	11.2662	11.1181	10.359	10.3876	10.3852	-0.843734	10.7992	-8.59202	0.00017136	0.00317153	1.14934	A_15_P575327	NM_212832	oclna	NM_212832		Dr.78199	405757	GO:0005923(tight junction)|GO:0016020(membrane)|GO:0016021(integral to membrane)|GO:0070830(tight junction assembly)	ENSDART00000002622	TC407471	Cell adhesion molecules (CAMs) // Tight junction	dre04514 // dre04530
273	Rep: Flagellar basal body rod modification protein D - Bacillus sp. SG-1, partial (8%) [TC436382]	9.94881	10.0166	10.0634	10.8081	10.9786	10.697	0.818276	10.4188	7.13129	0.000461702	0.0056673	0.0306903	A_15_P584742	TC436382								TC436382
278	Danio rerio stathmin 2a (stmn2a), mRNA [NM_001005923]	10.3556	10.2481	10.1672	9.34263	9.56094	9.60587	-0.753802	9.88005	-6.28129	0.000890877	0.00829536	-0.713018	A_15_P278661	NM_001005923	stmn2a	NM_001005923		Dr.79499	449651	GO:0005737(cytoplasm)|GO:0007019(microtubule depolymerization)|GO:0007399(nervous system development)|GO:0015631(tubulin binding)|GO:0031110(regulation of microtubule polymerization or depolymerization)|GO:0031175(neuron projection development)|GO:0043005(neuron projection)|GO:0051493(regulation of cytoskeleton organization)	ENSDART00000103815	TC401148
288	Danio rerio decapping mRNA 1A (dcp1a), mRNA [NM_182893]	10.3445	10.3065	10.457	11.2643	11.2591	11.2062	0.873907	10.8063	9.01602	0.000132082	0.00273381	1.44204	A_15_P170891	NM_182893	dcp1a	NM_182893		Dr.80532	360153	GO:0000290(deadenylation-dependent decapping of nuclear-transcribed mRNA)|GO:0000932(cytoplasmic mRNA processing body)|GO:0003729(mRNA binding)|GO:0008047(enzyme activator activity)|GO:0030234(enzyme regulator activity)|GO:0031087(deadenylation-independent decapping of nuclear-transcribed mRNA)|GO:0043085(positive regulation of catalytic activity)	ENSDART00000171920	TC367014	RNA degradation	dre03018
289	Danio rerio zgc:194469 (zgc:194469), mRNA [NM_001136252]	7.9359	7.90894	8.36292	6.88094	6.04675	5.92029	-1.78659	7.17596	-6.09481	0.00103873	0.00911626	-0.88677	A_15_P663171	NM_001136252	zgc:194469	NM_001136252		Dr.86735	100192215	GO:0004197(cysteine-type endopeptidase activity)|GO:0005737(cytoplasm)|GO:0006508(proteolysis)|GO:0006915(apoptotic process)|GO:0008234(cysteine-type peptidase activity)|GO:0008625(induction of apoptosis via death domain receptors)|GO:0030225(macrophage differentiation)|GO:0042981(regulation of apoptotic process)|GO:0097153(cysteine-type endopeptidase activity involved in apoptotic process)	ENSDART00000165375	TC392272
304	si:dkeyp-104f11.8 [Source:ZFIN;Acc:ZDB-GENE-130531-24] [ENSDART00000164312]	12.3959	12.3328	12.4431	11.8037	11.6334	11.7312	-0.667822	12.0567	-6.63284	0.000673303	0.00708693	-0.396138	A_15_P721701	ENSDART00000159558							ENSDART00000159558	TC384488
308	Danio rerio claudin b (cldnb), mRNA [NM_131763]	12.1086	12.0417	12.0456	12.9144	12.861	13.2154	0.931598	12.5311	7.24648	0.00042446	0.00539932	0.125792	A_15_P205136	NM_131763	cldnb	NM_131763		Dr.76013	81581	GO:0002028(regulation of sodium ion transport)|GO:0005198(structural molecule activity)|GO:0005886(plasma membrane)|GO:0005923(tight junction)|GO:0016020(membrane)|GO:0016021(integral to membrane)|GO:0030054(cell junction)|GO:0048884(neuromast development)	ENSDART00000021664	NP13225837	Cell adhesion molecules (CAMs) // Tight junction	dre04514 // dre04530
351	Danio rerio cytosolic thiouridylase subunit 1 homolog (S. pombe) (ctu1), mRNA [NM_200130]	12.3164	12.3004	12.2785	13.4398	13.1729	13.5304	1.08261	12.8398	8.60533	0.000169937	0.00316039	1.15872	A_15_P106294	NM_200130	ctu1	NM_200130		Dr.80579	393098	GO:0000049(tRNA binding)|GO:0002098(tRNA wobble uridine modification)|GO:0003720(telomerase activity)|GO:0003723(RNA binding)|GO:0003724(RNA helicase activity)|GO:0003896(DNA primase activity)|GO:0004779(sulfate adenylyltransferase activity)|GO:0005737(cytoplasm)|GO:0005829(cytosol)|GO:0008033(tRNA processing)|GO:0008192(RNA guanylyltransferase activity)|GO:0008193(tRNA guanylyltransferase activi…	ENSDART00000017850	TC373204	Sulfur relay system	dre04122
364	Danio rerio Tp53rk binding protein (tprkb), mRNA [NM_001007373]	11.1731	11.0753	11.1009	11.9605	11.6807	11.965	0.752299	11.4926	6.2521	0.000912334	0.00842803	-0.739951	A_15_P110075	NM_001007373	tprkb	NM_001007373		Dr.91625	492501	GO:0005634(nucleus)|GO:0008150(biological_process)	ENSDART00000056132	TC376434
372	Danio rerio serpin peptidase inhibitor, clade B (ovalbumin), member 1, like 3 (serpinb1l3), mRNA [NM_199936]	9.53552	9.44589	9.5851	11.1432	10.4761	11.1005	1.38446	10.2144	6.81949	0.00058307	0.00653266	-0.233322	A_15_P721096	NM_199936	serpinb1l3	NM_199936		Dr.23444	335119	GO:0004867(serine-type endopeptidase inhibitor activity)|GO:0005615(extracellular space)	ENSDART00000154231	TC393498
382	Danio rerio sorting nexin 18a (snx18a), mRNA [NM_001100006]	5.16893	4.94265	5.03565	5.78393	5.94674	6.06808	0.883838	5.491	7.11168	0.000468414	0.00572275	0.0143678	A_15_P740236	NM_001100006	snx18a	NM_001100006		Dr.62003	562372	GO:0000281(cytokinesis after mitosis)|GO:0005768(endosome)|GO:0006886(intracellular protein transport)|GO:0006897(endocytosis)|GO:0007067(mitosis)|GO:0015031(protein transport)|GO:0016020(membrane)|GO:0016023(cytoplasmic membrane-bounded vesicle)|GO:0016050(vesicle organization)|GO:0019898(extrinsic to membrane)|GO:0030659(cytoplasmic vesicle membrane)|GO:0031410(cytoplasmic vesicle)|GO:0035091(p…	ENSDART00000097525	TC372030
401	Danio rerio spondin 2b, extracellular matrix protein (spon2b), mRNA [NM_131008]	5.53684	6.13458	5.99719	7.90378	8.10823	8.38656	2.24332	7.0112	10.6863	5.21479e-05	0.0016355	2.48078	A_15_P105254	NM_131008	spon2b	NM_131008		Dr.75777	30202	GO:0003674(molecular_function)|GO:0005578(proteinaceous extracellular matrix)	ENSDART00000010148	TC374777
412	Danio rerio zgc:174719 (zgc:174719), mRNA [NM_001114709]	12.4768	12.3837	12.3327	13.6687	14.0206	14.5005	1.66552	13.2305	7.49459	0.000355446	0.0048666	0.326366	A_15_P657803	NM_001114709	zgc:174719	NM_001114709		Dr.92511	100137112	GO:0003674(molecular_function)|GO:0005575(cellular_component)|GO:0008150(biological_process)	ENSDART00000160157	NP9846151
434	Danio rerio HOP homeobox (hopx), mRNA [NM_198209]	9.31036	9.27453	9.27023	10.2156	10.0626	10.4617	0.961621	9.76585	7.32251	0.000401783	0.00523909	0.187869	A_15_P671166	NM_198209	hopx	NM_198209		Dr.117691	386589	GO:0003677(DNA binding)|GO:0005634(nucleus)|GO:0005737(cytoplasm)|GO:0006351(transcription, DNA-dependent)|GO:0006355(regulation of transcription, DNA-dependent)|GO:0006357(regulation of transcription from RNA polymerase II promoter)|GO:0007275(multicellular organismal development)|GO:0007507(heart development)	ENSDART00000125203	TC375957
435	CT626609 ZF_mu Danio rerio cDNA clone ZF_mu_61m12 5', mRNA sequence [CT626609]	7.65034	7.8203	7.96775	9.24107	8.86909	9.15934	1.27704	8.45131	8.52455	0.000178794	0.00324603	1.10154	A_15_P736401	CT626609	wu:fc55g10	CT626609		Dr.79036	325116			TC441769
439	Danio rerio solute carrier family 25 (mitochondrial carrier; Graves disease autoantigen), member 16 (slc25a16), mRNA [NM_205549]	9.78509	9.81784	9.82547	10.5205	10.8087	10.8345	0.911793	10.2654	7.473	0.000360908	0.004914	0.309135	A_15_P109824	NM_205549	slc25a16	NM_205549		Dr.78884	324578	GO:0003735(structural constituent of ribosome)|GO:0005743(mitochondrial inner membrane)|GO:0006412(translation)|GO:0006810(transport)|GO:0016020(membrane)|GO:0016021(integral to membrane)|GO:0055085(transmembrane transport)	ENSDART00000079902	TC371640
440	Danio rerio ARP6 actin-related protein 6 homolog (yeast) (actr6), mRNA [NM_199696]	11.2582	11.3636	11.3698	9.67453	9.86576	10.2873	-1.38799	10.6365	-7.82919	0.000281952	0.00426607	0.58799	A_15_P623521	NM_199696	actr6	NM_199696		Dr.3156	324822	GO:0005634(nucleus)|GO:0006338(chromatin remodeling)	ENSDART00000003715	TC385750
441	si:ch73-195i19.3 [Source:ZFIN;Acc:ZDB-GENE-131127-583] [ENSDART00000154495]	6.07065	6.27667	6.09284	6.84928	7.15063	7.20795	0.922566	6.608	6.64005	0.000669531	0.00707248	-0.38978	A_15_P501247	ENSDART00000154495	LOC100003996	XM_001343383			100003996		ENSDART00000154495	NP13318755	Glycosphingolipid biosynthesis - lacto and neolacto series // Metabolic pathways	dre00601 // dre01100
450	Danio rerio methionine adenosyltransferase II, alpha b (mat2ab), mRNA [NM_001014296]	6.35554	6.64642	6.5719	9.55689	8.52278	8.50412	2.33665	7.69294	7.49574	0.000355159	0.0048666	0.327281	A_15_P378860	NM_001014296	mat2ab	NM_001014296		Dr.115160	791612	GO:0000166(nucleotide binding)|GO:0004478(methionine adenosyltransferase activity)|GO:0005524(ATP binding)|GO:0005829(cytosol)|GO:0006556(S-adenosylmethionine biosynthetic process)|GO:0006730(one-carbon metabolic process)|GO:0016740(transferase activity)|GO:0046872(metal ion binding)|GO:0048269(methionine adenosyltransferase complex)	ENSDART00000053963	TC407575	Cysteine and methionine metabolism // Metabolic pathways // Biosynthesis of amino acids	dre00270 // dre01100 // dre01230
452	Danio rerio si:dkeyp-59a8.4 (si:dkeyp-59a8.4), mRNA [NM_001030171]	4.26368	4.09345	4.14166	5.25557	5.79339	5.7636	1.43792	4.88523	8.20663	0.000219281	0.00365501	0.87158	A_15_P162406	NM_001030171	si:dkeyp-59a8.4	NM_001030171		Dr.83563	562918	GO:0016020(membrane)|GO:0016021(integral to membrane)	ENSDART00000132241	TC418147
462	Danio rerio ankyrin repeat and FYVE domain containing 1 (ankfy1), mRNA [NM_001102672]	9.23366	9.20655	9.22892	9.94251	10.0623	9.86394	0.733204	9.58964	7.29714	0.000409192	0.00529498	0.16721	A_15_P737326	NM_001102672	ankfy1	NM_001102672		Dr.75411	568480	GO:0046872(metal ion binding)	ENSDART00000161765	TC398651
498	Danio rerio dehydrogenase/reductase (SDR family) member 1 (dhrs1), mRNA [NM_001002205]	5.87507	5.70705	5.87979	6.60743	6.39632	6.51819	0.686677	6.16397	6.12164	0.00101581	0.00900415	-0.861524	A_15_P111131	NM_001002205	dhrs1	NM_001002205		Dr.32174	368670	GO:0008152(metabolic process)|GO:0016491(oxidoreductase activity)	ENSDART00000076478	TC394386
519	AGENCOURT_30540023 NIH_ZGC_19 Danio rerio cDNA clone IMAGE:7434536 5', mRNA sequence [CO934618]	5.19097	5.34546	5.36263	6.60789	6.64298	6.54422	1.29868	5.94903	12.7423	1.96463e-05	0.00100745	3.55728	A_15_P158146	CO934618		CO934618		Dr.116765				TC433289
521	Danio rerio conserved helix-loop-helix ubiquitous kinase (chuk), mRNA [NM_200317]	11.1855	11.0808	11.1893	11.7852	11.8143	11.9339	0.692613	11.4982	6.90806	0.000545193	0.00628341	-0.157327	A_15_P509977	NM_200317	chuk	NM_200317		Dr.14012	393287	GO:0000166(nucleotide binding)|GO:0001757(somite specification)|GO:0004672(protein kinase activity)|GO:0004674(protein serine/threonine kinase activity)|GO:0005515(protein binding)|GO:0005524(ATP binding)|GO:0005634(nucleus)|GO:0005737(cytoplasm)|GO:0006468(protein phosphorylation)|GO:0007249(I-kappaB kinase/NF-kappaB cascade)|GO:0007252(I-kappaB phosphorylation)|GO:0007417(central nervous system…	ENSDART00000027428	TC368218	MAPK signaling pathway // FoxO signaling pathway // mTOR signaling pathway // Apoptosis // Toll-like receptor signaling pathway // NOD-like receptor signaling pathway // RIG-I-like receptor signaling pathway // Cytosolic DNA-sensing pathway // Adipocytokine signaling pathway // Herpes simplex infection	dre04010 // dre04068 // dre04150 // dre04210 // dre04620 // dre04621 // dre04622 // dre04623 // dre04920 // dre05168
543	Danio rerio glutaminyl-peptide cyclotransferase-like a (qpctla), mRNA [NM_001044953]	9.63685	9.26729	9.50342	10.6726	10.5662	11.1236	1.31825	10.1283	6.93289	0.000535094	0.00620955	-0.136175	A_15_P173326	NM_001044953	qpctla	NM_001044953		Dr.75278	561142	GO:0016020(membrane)|GO:0016021(integral to membrane)	ENSDART00000088247	TC398056
554	Danio rerio bromodomain-containing 2a, mRNA (cDNA clone IMAGE:3819897), partial cds. [BC045866]	13.9148	13.8963	13.891	15.4662	15.0374	14.7866	1.19603	14.4987	6.37968	0.000822721	0.0079428	-0.622949	A_15_P656526	BC045866	brd2a	BC045866		Dr.75177	30445	GO:0002574(thrombocyte differentiation)|GO:0003674(molecular_function)|GO:0005575(cellular_component)
557	Danio rerio zgc:64012 (zgc:64012), mRNA [NM_214761]	8.81635	8.68888	8.63481	6.44614	5.80143	5.71246	-2.72667	7.35001	-12.5893	2.10158e-05	0.00104779	3.48358	A_15_P114044	NM_214761	zgc:64012	NM_214761		Dr.32955	406638	GO:0005525(GTP binding)|GO:0008150(biological_process)|GO:0016020(membrane)|GO:0016021(integral to membrane)		TC370096
631	Danio rerio CD209 molecule (cd209), mRNA [NM_001199373]	2.84445	2.41818	2.53267	5.58341	4.65652	5.3115	2.58538	3.89112	9.65935	9.07788e-05	0.00221645	1.86247	A_15_P159571	NM_001199373	cd209	NM_001199373		Dr.92832	100334918	GO:0002250(adaptive immune response)|GO:0002286(T cell activation involved in immune response)|GO:0002468(dendritic cell antigen processing and presentation)|GO:0009986(cell surface)|GO:0016020(membrane)|GO:0016021(integral to membrane)	ENSDART00000040733	NP1364697
701	Danio rerio Niemann-Pick disease, type C2 (npc2), mRNA [NM_173224]	14.7584	14.5802	14.6684	15.6649	15.4774	15.4844	0.873243	15.1056	7.90863	0.000267195	0.00413622	0.648669	A_15_P532677	NM_173224	npc2	NM_173224		Dr.4376	282673	GO:0005576(extracellular region)|GO:0005783(endoplasmic reticulum)|GO:0006629(lipid metabolic process)|GO:0008202(steroid metabolic process)|GO:0008203(cholesterol metabolic process)	ENSDART00000139875	TC447924	Lysosome	dre04142
722	Danio rerio BH3 interacting domain death agonist (bida), mRNA [NM_001079826]	12.6182	12.4945	12.7231	11.4335	11.534	11.4353	-1.14438	12.0398	-10.6544	5.30134e-05	0.00165651	2.46249	A_15_P626331	NM_001079826	bida	NM_001079826		Dr.162190	559425	GO:0005737(cytoplasm)|GO:0043065(positive regulation of apoptotic process)|GO:0043280(positive regulation of cysteine-type endopeptidase activity involved in apoptotic process)	ENSDART00000151963	TC395416	p53 signaling pathway // Apoptosis	dre04115 // dre04210
739	GB	5.1345	4.30445	4.57189	2.43059	3.00369	2.49318	-2.02779	3.65638	-7.54376	0.000343367	0.00478484	0.365434	A_15_P758889	NP13318090								NP13318090
740	Danio rerio si:dkey-10f21.4 (si:dkey-10f21.4), mRNA [NM_001114723]	8.74578	8.76002	9.11097	10.8184	11.5477	11.2946	2.34799	10.0463	10.5604	5.56644e-05	0.00170017	2.40822	A_15_P622966	NM_001114723	si:dkey-10f21.4	NM_001114723		Dr.91935	100137126	GO:0016020(membrane)|GO:0016021(integral to membrane)	ENSDART00000109657	TC370313
744	Rep: Breast carcinoma amplified sequence 1 (Novel amplified in breast cancer 1) (Amplified and overexpressed in breast cancer). - Takifugu rubripes, partial (9%) [TC414655]	10.0059	9.87384	10.0099	8.59086	7.97893	8.46744	-1.61746	9.15447	-8.85032	0.000146036	0.00289253	1.3292	A_15_P296036	TC414655		XM_005162446						TC414655
748	Danio rerio insulin-like growth factor 1a receptor (igf1ra), mRNA [NM_152968]	5.06292	5.07762	5.02692	4.27486	3.98466	4.30266	-0.868428	4.62161	-7.07116	0.00048264	0.0058335	-0.0194715	A_15_P630716	NM_152968	igf1ra	NM_152968		Dr.104808	245701	GO:0000166(nucleotide binding)|GO:0003007(heart morphogenesis)|GO:0004672(protein kinase activity)|GO:0004713(protein tyrosine kinase activity)|GO:0004714(transmembrane receptor protein tyrosine kinase activity)|GO:0005520(insulin-like growth factor binding)|GO:0005524(ATP binding)|GO:0006468(protein phosphorylation)|GO:0007169(transmembrane receptor protein tyrosine kinase signaling pathway)|GO:…	ENSDART00000010189	TC365797	FoxO signaling pathway // Oocyte meiosis // Endocytosis // mTOR signaling pathway // Focal adhesion // Adherens junction // Progesterone-mediated oocyte maturation	dre04068 // dre04114 // dre04144 // dre04150 // dre04510 // dre04520 // dre04914
782	poly(A) polymerase alpha [Source:ZFIN;Acc:ZDB-GENE-030131-3507] [ENSDART00000050201]	8.39486	8.31427	8.32727	9.09915	8.99942	8.97539	0.679186	8.68506	7.09377	0.00047464	0.00577385	-0.000565071	A_15_P191641	ENSDART00000050201	papola	AY394948		Dr.25690	404041	GO:0003723(RNA binding)|GO:0004652(polynucleotide adenylyltransferase activity)|GO:0005634(nucleus)|GO:0005737(cytoplasm)|GO:0006378(mRNA polyadenylation)|GO:0016779(nucleotidyltransferase activity)|GO:0031123(RNA 3'-end processing)|GO:0043631(RNA polyadenylation)	ENSDART00000050201	TC418601	mRNA surveillance pathway	dre03015
790	Danio rerio proteasome 26S subunit, non-ATPase 1 (psmd1), mRNA [NM_201184]	13.6216	13.5685	13.5916	14.3514	14.7381	14.561	0.956264	14.072	7.42529	0.00037332	0.00501929	0.270922	A_15_P110826	NM_201184	psmd1	NM_201184		Dr.3103	554967	GO:0000502(proteasome complex)|GO:0004175(endopeptidase activity)|GO:0005634(nucleus)|GO:0008540(proteasome regulatory particle, base subcomplex)|GO:0016020(membrane)|GO:0016021(integral to membrane)|GO:0030234(enzyme regulator activity)|GO:0034515(proteasome storage granule)|GO:0042176(regulation of protein catabolic process)|GO:0043161(proteasomal ubiquitin-dependent protein catabolic process)	ENSDART00000159016	TC406820	Proteasome	dre03050
812	GRAM domain containing 1A [Source:ZFIN;Acc:ZDB-GENE-060503-688] [ENSDART00000111956]	10.2019	10.1506	10.2447	8.49396	9.00374	8.97229	-1.37577	9.51122	-8.34684	0.000200236	0.00347243	0.973975	A_15_P271351	ENSDART00000111956	gramd1a	XM_678684			555994	GO:0016020(membrane)|GO:0016021(integral to membrane)	ENSDART00000111956	TC372314
816	polypyrimidine tract binding protein 3 [Source:ZFIN;Acc:ZDB-GENE-091116-1] [ENSDART00000040308]	5.90458	5.852	5.69849	7.11874	6.59769	6.98745	1.08293	6.35982	6.54027	0.000723979	0.00739309	-0.478258	A_15_P114584	ENSDART00000040308	ptbp3	XM_009305172			798982	GO:0000166(nucleotide binding)|GO:0003676(nucleic acid binding)|GO:0003723(RNA binding)|GO:0005634(nucleus)|GO:0006397(mRNA processing)	ENSDART00000040308	TC382611
831	GB	6.28438	6.11237	5.96997	3.30824	3.02915	3.56881	-2.82017	4.71215	-16.1844	5.13106e-06	0.000497024	5.00054	A_15_P757916	ENSDART00000112039	kiaa1024l	XM_009305205			101882624		ENSDART00000112039	NP13321194
859	Danio rerio ring finger and FYVE-like domain containing E3 ubiquitin protein ligase (rffl), mRNA [NM_212896]	7.61219	7.71915	7.83135	8.70364	8.51034	8.70695	0.919414	8.1806	7.92596	0.000264095	0.0041217	0.661838	A_15_P239796	NM_212896	rffl	NM_212896		Dr.86893	405832	GO:0008270(zinc ion binding)|GO:0046872(metal ion binding)	ENSDART00000155254	TC417026
887	Danio rerio TBC1 domain family, member 17 (tbc1d17), mRNA [NM_001024394]	10.673	10.6729	10.6114	8.97891	8.92638	8.65975	-1.79745	9.75374	-14.767	8.59908e-06	0.000655134	4.45169	A_15_P710236	NM_001024394	tbc1d17	NM_001024394		Dr.79042	554092		ENSDART00000077057	TC380983
891	polypyrimidine tract binding protein 3 [Source:ZFIN;Acc:ZDB-GENE-091116-1] [ENSDART00000146727]	10.0382	9.98839	10.1176	12.0742	11.7642	12.2819	1.99203	11.0441	12.7402	1.9664e-05	0.00100745	3.5563	A_15_P671816	ENSDART00000146727	ptbp3	XM_009305172			798982	GO:0000166(nucleotide binding)|GO:0003676(nucleic acid binding)|GO:0003723(RNA binding)|GO:0005634(nucleus)|GO:0006397(mRNA processing)	ENSDART00000146727	TC382611
892	Danio rerio acid phosphatase 5a, tartrate resistant (acp5a), mRNA [NM_214773]	10.1753	10.1332	10.0309	11.4047	10.9922	11.2184	1.09197	10.6591	7.94136	0.000261377	0.00409791	0.673515	A_15_P112353	NM_214773	acp5a	NM_214773		Dr.1508	406801	GO:0003993(acid phosphatase activity)|GO:0016020(membrane)|GO:0016021(integral to membrane)|GO:0016787(hydrolase activity)	ENSDART00000004716	TC372295	Lysosome	dre04142
899	PREDICTED: Danio rerio myelin-associated glycoprotein-like (LOC100538209), mRNA [XM_003198279]	14.2563	14.0193	14.3344	13.1022	12.9714	12.5353	-1.33373	13.5365	-7.19092	0.000441972	0.00551803	0.0800798	A_15_P237126	ENSDART00000125685	LOC100538209	XM_003198279			100538209		ENSDART00000125685
904	solute carrier family 4 (sodium bicarbonate cotransporter), member 5 [Source:HGNC Symbol;Acc:HGNC:18168] [ENSDART00000042002]	5.84617	5.70809	5.48434	7.2771	7.90041	7.50951	1.8828	6.62094	9.60014	9.38776e-05	0.00225246	1.8249	A_15_P146111	ENSDART00000042002		XM_009301567					ENSDART00000042002	TC366900
918	Danio rerio F-box and WD repeat domain containing 4 (fbxw4), mRNA [NM_131521]	6.09313	6.06688	6.33154	8.62419	8.31418	8.24363	2.23015	7.27893	14.9798	7.93421e-06	0.000627042	4.53779	A_15_P197361	NM_131521	fbxw4	NM_131521		Dr.81262	58035		ENSDART00000043117	TC371421
927	Danio rerio orthodenticle homeobox 2 (otx2), mRNA [NM_131251]	2.98406	3.33973	3.0622	5.69453	5.33317	5.05338	2.2317	4.24451	11.1885	4.04671e-05	0.00141878	2.76212	A_15_P117819	NM_131251	otx2	NM_131251		Dr.334	30501	GO:0003406(retinal pigment epithelium development)|GO:0003677(DNA binding)|GO:0003700(sequence-specific DNA binding transcription factor activity)|GO:0005634(nucleus)|GO:0006355(regulation of transcription, DNA-dependent)|GO:0007275(multicellular organismal development)|GO:0021549(cerebellum development)|GO:0030901(midbrain development)|GO:0030902(hindbrain development)|GO:0030917(midbrain-hindbr…	ENSDART00000156648	TC404019
958	FDR103-P00043-DEPE-R_I15 FDR103 Danio rerio cDNA clone FDR103-P00043-BR_I15 3', mRNA sequence [EH472914]	8.40102	8.49448	8.29255	10.1782	9.34525	9.71059	1.34867	9.07035	6.0007	0.00112398	0.00956862	-0.976007	A_15_P696641	EH472914		EH472914		Dr.140096				TC374440
974	phospholipase A2 receptor 1, 180kDa [Source:HGNC Symbol;Acc:HGNC:9042] [ENSDART00000111091]	6.26121	6.06743	6.1519	4.67558	4.24432	5.16633	-1.46477	5.42779	-6.01731	0.00110836	0.00950108	-0.960177	A_15_P478030	ENSDART00000111091	pla2r1	XM_005155726			100538038		ENSDART00000111091	TC408667	Phagosome	dre04145
982	Danio rerio zgc:110319 (zgc:110319), mRNA [NM_001018083]	9.8356	9.72724	9.74725	10.3933	10.4526	10.4034	0.646387	10.0932	6.91455	0.000542533	0.00626055	-0.151796	A_15_P628446	NM_001018083	zgc:110319	NM_001018083		Dr.29779	796111	GO:0005506(iron ion binding)|GO:0016226(iron-sulfur cluster assembly)|GO:0051536(iron-sulfur cluster binding)	ENSDART00000133931	TC372884
999	Danio rerio si:dkey-9i23.15 (si:dkey-9i23.15), mRNA [NM_001145559]	12.5435	12.329	12.4699	11.2876	11.0684	11.385	-1.20048	11.8473	-9.32264	0.000110147	0.0024644	1.64584	A_15_P403390	NM_001145559	si:dkey-9i23.15	NM_001145559		Dr.5322	555790	GO:0016020(membrane)|GO:0016021(integral to membrane)	ENSDART00000134635	TC376903
1002	microcephalin 1 [Source:ZFIN;Acc:ZDB-GENE-060421-6122] [ENSDART00000148907]	8.35934	8.39942	8.60346	9.68263	10.044	10.2857	1.55006	9.2291	8.52465	0.000178783	0.00324603	1.10161	A_15_P195181	ENSDART00000148907	mcph1	BC115116		Dr.140766	678616	GO:0003674(molecular_function)|GO:0008150(biological_process)	ENSDART00000148907	TC372803
1003	Danio rerio ADAM metallopeptidase domain 8a (adam8a), mRNA [NM_200637]	8.47717	8.47916	8.43118	6.98277	7.36146	7.49626	-1.18234	7.87133	-7.57929	0.000334932	0.00472149	0.393535	A_15_P285156	NM_200637	adam8a	NM_200637		Dr.86401	368917	GO:0002020(protease binding)|GO:0004222(metalloendopeptidase activity)|GO:0006508(proteolysis)|GO:0007229(integrin-mediated signaling pathway)|GO:0008237(metallopeptidase activity)|GO:0008270(zinc ion binding)|GO:0016020(membrane)|GO:0016021(integral to membrane)	ENSDART00000001678	TC388286
1027	Danio rerio zgc:103681 (zgc:103681), mRNA [NM_001005946]	3.38575	2.58803	3.07183	4.51816	4.89096	5.51676	1.96009	3.99525	6.07225	0.00105847	0.00922268	-0.908073	A_15_P259981	NM_001005946	zgc:103681	NM_001005946		Dr.91458	449773	GO:0016020(membrane)|GO:0016021(integral to membrane)	ENSDART00000062135	TC384958
1055	Danio rerio cathepsin L.1 (ctsl.1), mRNA [NM_001002368]	4.47454	3.99426	3.42976	5.85462	6.35825	5.56436	1.95956	4.94596	5.94801	0.00117521	0.00980139	-1.02643	A_15_P721141	NM_001002368	ctsl.1	NM_001002368		Dr.85174	436641	GO:0004197(cysteine-type endopeptidase activity)|GO:0005615(extracellular space)|GO:0005764(lysosome)|GO:0006508(proteolysis)|GO:0008233(peptidase activity)|GO:0008234(cysteine-type peptidase activity)|GO:0016787(hydrolase activity)|GO:0051603(proteolysis involved in cellular protein catabolic process)	ENSDART00000017756	TC428401	Lysosome // Phagosome // Apoptosis	dre04142 // dre04145 // dre04210
1056	Danio rerio junctophilin 1b (jph1b), mRNA [NM_001044348]	5.13533	4.36525	4.32201	6.8112	7.20487	7.34853	2.51401	5.86453	9.22832	0.000116409	0.00254157	1.58383	A_15_P139531	NM_001044348	jph1b	NM_001044348		Dr.83471	556485	GO:0003674(molecular_function)|GO:0008150(biological_process)|GO:0016020(membrane)|GO:0016021(integral to membrane)	ENSDART00000099078	TC367463
1073	Danio rerio si:dkey-122c11.1 (si:dkey-122c11.1), mRNA [NM_001128297]	5.37182	5.76385	5.57644	9.69751	8.71824	9.10936	3.60434	7.37287	13.3429	1.51883e-05	0.00088022	3.83777	A_15_P158941	NM_001128297	si:dkey-122c11.1	NM_001128297		Dr.148316	100006693		ENSDART00000133258
1076	somatostatin 1, tandem duplicate 2 [Source:ZFIN;Acc:ZDB-GENE-100910-2] [ENSDART00000032702]	7.4259	7.43184	7.40695	5.05002	5.508	6.19436	-1.83744	6.50284	-6.31463	0.000867081	0.00818966	-0.68238	A_15_P398965	ENSDART00000032702	sst1.2	EH488696		Dr.111640	565781	GO:0005179(hormone activity)|GO:0005576(extracellular region)|GO:0005615(extracellular space)|GO:0007166(cell surface receptor signaling pathway)|GO:0007267(cell-cell signaling)|GO:0030334(regulation of cell migration)	ENSDART00000032702	TC409998
1078	si:ch211-241j12.3 [Source:ZFIN;Acc:ZDB-GENE-040724-72] [ENSDART00000064546]	7.5183	7.35613	7.28547	5.73713	5.83909	6.22417	-1.45317	6.66005	-8.95498	0.000137034	0.00278697	1.4007	A_15_P191481	ENSDART00000064546	si:ch211-241j12.3	DY559750		Dr.82442	566552	GO:0016020(membrane)|GO:0016021(integral to membrane)	ENSDART00000064546	TC397830
1085	acyl-Coenzyme A binding domain containing 3 [Source:ZFIN;Acc:ZDB-GENE-040426-1930] [ENSDART00000062525]	10.2221	10.0913	10.1597	11.2302	11.2011	11.1196	1.02595	10.6706	10.5316	5.65083e-05	0.00170987	2.39148	A_15_P184416	ENSDART00000062525	acbd3				406270	GO:0000062(fatty-acyl-CoA binding)|GO:0006810(transport)|GO:0016021(integral to membrane)	ENSDART00000062525	TC398796
1089	Danio rerio SAMM50 sorting and assembly machinery component (samm50), mRNA [NM_200142]	10.1209	9.94094	10.1058	11.4074	11.3822	11.6769	1.43293	10.7724	11.2469	3.93186e-05	0.00140629	2.794	A_15_P103440	NM_200142	samm50	NM_200142		Dr.80333	393111	GO:0001889(liver development)|GO:0003674(molecular_function)|GO:0005739(mitochondrion)|GO:0005741(mitochondrial outer membrane)|GO:0016020(membrane)|GO:0016021(integral to membrane)|GO:0019867(outer membrane)|GO:0042407(cristae formation)	ENSDART00000104420	TC371222
1114	Danio rerio si:dkey-179j5.5 (si:dkey-179j5.5), mRNA [NM_001105148]	8.19189	8.07141	7.9408	10.2357	10.6607	9.35641	2.01624	9.07615	5.97253	0.00115104	0.00969849	-1.00292	A_15_P179396	NM_001105148	si:dkey-179j5.5	NM_001105148		Dr.111217	100007187	GO:0030246(carbohydrate binding)	ENSDART00000102751	TC395332
1115	hydroxysteroid (20-beta) dehydrogenase 2 [Source:ZFIN;Acc:ZDB-GENE-030804-21] [ENSDART00000100769]	8.24959	8.09648	7.84931	9.83101	9.30263	9.36364	1.43397	8.78211	7.49955	0.000354207	0.00485966	0.330315	A_15_P109092	ENSDART00000100769	hsd20b2	BC116486		Dr.82567	368367	GO:0005783(endoplasmic reticulum)|GO:0008152(metabolic process)|GO:0016020(membrane)|GO:0016021(integral to membrane)|GO:0016491(oxidoreductase activity)|GO:0033555(multicellular organismal response to stress)|GO:0047044(androstan-3-alpha,17-beta-diol dehydrogenase activity)	ENSDART00000100769	TC411996
1145	Danio rerio hedgehog interacting protein (hhip), mRNA [NM_001080012]	5.95002	5.86685	5.87309	3.33854	2.88042	2.36586	-3.03505	4.37913	-12.0803	2.64467e-05	0.00112225	3.23146	A_15_P119973	NM_001080012	hhip	NM_001080012		Dr.119698	326102	GO:0003824(catalytic activity)|GO:0005975(carbohydrate metabolic process)|GO:0009968(negative regulation of signal transduction)|GO:0016021(integral to membrane)|GO:0016901(oxidoreductase activity, acting on the CH-OH group of donors, quinone or similar compound as acceptor)|GO:0031226(intrinsic to plasma membrane)|GO:0033333(fin development)|GO:0045879(negative regulation of smoothened signaling…	ENSDART00000085051	TC365670	Hedgehog signaling pathway	dre04340
1146	Danio rerio major facilitator superfamily domain containing 4b (mfsd4b), mRNA [NM_001114416]	5.0439	5.05119	5.62528	7.8953	8.44156	7.04688	2.55446	6.51735	6.63964	0.000669745	0.00707248	-0.390143	A_15_P183391	NM_001114416	mfsd4b	NM_001114416		Dr.88328	558146	GO:0003674(molecular_function)|GO:0016020(membrane)|GO:0016021(integral to membrane)|GO:0055085(transmembrane transport)	ENSDART00000010270	TC370573
1149	inositol polyphosphate-5-phosphatase Kb [Source:ZFIN;Acc:ZDB-GENE-100408-3] [ENSDART00000148480]	4.91832	5.17068	4.80596	7.87404	6.80886	7.08236	2.2901	6.11004	7.77479	0.000292604	0.00435667	0.546127	A_15_P408605	ENSDART00000148480	inpp5kb	XM_005155275			566188	GO:0016787(hydrolase activity)|GO:0046856(phosphatidylinositol dephosphorylation)	ENSDART00000148480	TC410301	Inositol phosphate metabolism // Metabolic pathways // Phosphatidylinositol signaling system	dre00562 // dre01100 // dre04070
1157	Rho guanine nucleotide exchange factor (GEF) 15 [Source:ZFIN;Acc:ZDB-GENE-060526-292] [ENSDART00000163034]	6.52731	5.87691	6.40084	2.42612	2.95316	2.8775	-3.5161	4.51031	-15.1133	7.54784e-06	0.000619599	4.5911	A_15_P147236	ENSDART00000163034		XM_009301824					ENSDART00000163034	TC373116
1164	Danio rerio nipped-B homolog b (Drosophila) (nipblb), mRNA [NM_001161447]	12.3167	12.3205	12.3467	11.581	11.6964	11.395	-0.770477	11.9427	-6.71667	0.000630919	0.00681968	-0.322563	A_15_P750521	NM_001161447	nipblb	NM_001161447		Dr.78039	794108	GO:0003146(heart jogging)|GO:0005634(nucleus)|GO:0007049(cell cycle)|GO:0007417(central nervous system development)|GO:0007507(heart development)|GO:0035118(embryonic pectoral fin morphogenesis)|GO:0048565(digestive tract development)|GO:0060828(regulation of canonical Wnt receptor signaling pathway)|GO:0071733(transcriptional activation by promoter-enhancer looping)	ENSDART00000140556	TC415272
1175	Danio rerio LUC7-like (S. cerevisiae) (luc7l), mRNA [NM_001002116]	12.3705	12.2358	12.3111	11.2166	11.329	11.0958	-1.09203	11.7598	-9.99254	7.54101e-05	0.00202907	2.06982	A_15_P750436	NM_001002116	luc7l	NM_001002116		Dr.77021	415206	GO:0003729(mRNA binding)|GO:0005685(U1 snRNP)|GO:0006376(mRNA splice site selection)|GO:0071004(U2-type prespliceosome)	ENSDART00000137218	TC448128
1182	Danio rerio interferon-related developmental regulator 1 (ifrd1), mRNA [NM_001076555]	11.4356	11.3152	11.3279	12.596	12.3133	12.2696	1.03339	11.8763	8.1627	0.000225675	0.00371822	0.839177	A_15_P207711	NM_001076555	ifrd1	NM_001076555		Dr.74180	555178	GO:0005575(cellular_component)|GO:0008150(biological_process)	ENSDART00000099467	TC380096
1185	Danio rerio progestin and adipoQ receptor family member Va (paqr5a), mRNA [NM_200187]	4.79994	4.65208	4.96063	6.11447	5.92274	6.31699	1.31385	5.46114	8.80516	0.000150132	0.00294727	1.29811	A_15_P121187	NM_200187	paqr5a	NM_200187		Dr.83207	393156	GO:0003707(steroid hormone receptor activity)|GO:0005496(steroid binding)|GO:0005886(plasma membrane)|GO:0007275(multicellular organismal development)|GO:0008289(lipid binding)|GO:0016020(membrane)|GO:0016021(integral to membrane)|GO:0030154(cell differentiation)|GO:0048477(oogenesis)|GO:0048545(response to steroid hormone stimulus)	ENSDART00000060311	TC372257
1201	ZF201-P00021-DEPE-F_I02 GISZF201 Danio rerio cDNA clone IMAGE:7174156 5', mRNA sequence [CK712535]	6.50607	6.37314	6.46867	7.07307	7.07632	7.29121	0.697572	6.79808	6.25258	0.000911979	0.00842704	-0.73951	A_15_P461945	CK712535		CK712535		Dr.121338				NP13316556
1217	Danio rerio cannabinoid receptor interacting protein 1a (cnrip1a), mRNA [NM_001003607]	7.03999	6.84514	7.15094	4.91519	4.56823	4.4788	-2.35795	5.83305	-14.7352	8.70397e-06	0.000658685	4.4387	A_15_P740916	NM_001003607	cnrip1a	NM_001003607		Dr.6763	445213	GO:0003674(molecular_function)|GO:0005575(cellular_component)|GO:0008150(biological_process)	ENSDART00000130828	TC396121
1220	coiled-coil domain containing 108 [Source:HGNC Symbol;Acc:HGNC:25325] [ENSDART00000041802]	7.22706	7.02451	7.15386	3.65439	4.7749	5.24075	-2.57846	5.84591	-6.36145	0.000834885	0.00798902	-0.639559	A_15_P201236	ENSDART00000041802	si:ch1073-349o24.2	XM_002663322			100333283		ENSDART00000041802	TC389987
1240	Danio rerio Fanconi anemia, complementation group I (fanci), mRNA [NM_001077312]	9.29944	9.33555	9.35571	10.5708	10.6281	10.4237	1.21062	9.93555	11.8153	2.9916e-05	0.00120716	3.09581	A_15_P621541	NM_001077312	fanci	NM_001077312		Dr.77582	324185	GO:0005575(cellular_component)|GO:0006281(DNA repair)|GO:0007095(mitotic cell cycle G2/M transition DNA damage checkpoint)|GO:0070182(DNA polymerase binding)	ENSDART00000136530	TC409331	Fanconi anemia pathway	dre03460
1258	relaxin/insulin-like family peptide receptor 3.3a3 [Source:ZFIN;Acc:ZDB-GENE-050419-246] [ENSDART00000132656]	8.23016	8.12126	8.17312	6.16689	6.80586	6.96578	-1.52867	7.41051	-6.84726	0.000570877	0.0064598	-0.209411	A_15_P550012	ENSDART00000132656	rxfp3.3a3	XM_001342231			100002494	GO:0004930(G-protein coupled receptor activity)|GO:0004945(angiotensin type II receptor activity)|GO:0007186(G-protein coupled receptor signaling pathway)|GO:0016020(membrane)|GO:0016021(integral to membrane)	ENSDART00000132656	TC376557
1263	ubiquitin specific peptidase 4 (proto-oncogene) [Source:ZFIN;Acc:ZDB-GENE-041008-187] [ENSDART00000039868]	10.4366	10.3917	10.4007	11.09	11.0883	11.1055	0.684944	10.7521	7.71301	0.000305272	0.00447842	0.498268	A_15_P671696	ENSDART00000039868	usp4	XM_002662510			449927	GO:0004843(ubiquitin-specific protease activity)|GO:0005634(nucleus)|GO:0006511(ubiquitin-dependent protein catabolic process)|GO:0016579(protein deubiquitination)	ENSDART00000039868	TC379307
1288	Danio rerio N-terminal EF-hand calcium binding protein 1 (necab1), mRNA [NM_001017848]	2.39729	2.80279	2.39632	5.30878	4.49864	4.68741	2.29947	3.68187	9.22594	0.000116572	0.00254157	1.58226	A_15_P107945	NM_001017848	necab1	NM_001017848		Dr.84692	550546	GO:0005509(calcium ion binding)	ENSDART00000114117	TC412959
1289	Danio rerio PERP, TP53 apoptosis effector (perp), mRNA [NM_001256207]	9.63568	9.65384	9.76174	10.7509	10.4076	10.434	0.847062	10.1073	6.4456	0.00078042	0.00774549	-0.563214	A_15_P513317	NM_001256207	perp	NM_001256207		Dr.24063	494479	GO:0009411(response to UV)|GO:0016020(membrane)|GO:0016021(integral to membrane)|GO:0030054(cell junction)|GO:0042981(regulation of apoptotic process)	ENSDART00000148356	TC436033	p53 signaling pathway	dre04115
1292	Danio rerio enolase 1a, (alpha) (eno1a), mRNA [NM_212722]	8.87588	8.95353	8.82096	7.74449	7.51134	8.02243	-1.12404	8.32144	-7.26484	0.000418853	0.00536065	0.140829	A_15_P472345	NM_212722	eno1a	NM_212722		Dr.4724	334116	GO:0000015(phosphopyruvate hydratase complex)|GO:0000287(magnesium ion binding)|GO:0004634(phosphopyruvate hydratase activity)|GO:0006096(glycolysis)|GO:0016829(lyase activity)	ENSDART00000133322	TC455568	Glycolysis / Gluconeogenesis // Metabolic pathways // Carbon metabolism // Biosynthesis of amino acids // RNA degradation	dre00010 // dre01100 // dre01200 // dre01230 // dre03018
1300	GB	6.95903	7.20563	7.0566	8.0072	7.95358	7.72256	0.82069	7.4841	6.36728	0.000830974	0.00797815	-0.634245	A_15_P444045	NP13316683								NP13316683
1304	Danio rerio acidic residue methyltransferase 1 (armt1), mRNA [NM_001014331]	8.45186	8.28498	8.37818	10.0447	10.0989	10.3381	1.78889	9.26612	14.6035	9.1547e-06	0.000673258	4.38457	A_15_P169026	NM_001014331	armt1	NM_001014331		Dr.107794	541518	GO:0000179(rRNA (adenine-N6,N6-)-dimethyltransferase activity)|GO:0003880(protein C-terminal carboxyl O-methyltransferase activity)|GO:0004809(tRNA (guanine-N2-)-methyltransferase activity)|GO:0005575(cellular_component)|GO:0008168(methyltransferase activity)|GO:0008169(C-methyltransferase activity)|GO:0008170(N-methyltransferase activity)|GO:0008171(O-methyltransferase activity)|GO:0008172(S-met…	ENSDART00000078062	TC371781
1310	Danio rerio leptin b (lepb), mRNA [NM_001030186]	3.80272	3.54303	3.44048	4.52806	5.20439	4.90144	1.28255	4.23669	6.22718	0.000931125	0.00853551	-0.763022	A_15_P159456	NM_001030186	lepb	NM_001030186		Dr.86770	564348	GO:0005179(hormone activity)|GO:0005576(extracellular region)|GO:0007165(signal transduction)|GO:0042594(response to starvation)	ENSDART00000133203	TC419152	Cytokine-cytokine receptor interaction // Neuroactive ligand-receptor interaction // Adipocytokine signaling pathway	dre04060 // dre04080 // dre04920
1321	Danio rerio zgc:113443 (zgc:113443), mRNA [NM_001077773]	12.7498	12.7834	12.7007	11.4986	11.9062	11.5967	-1.07744	12.2059	-7.89445	0.000269762	0.00415716	0.637876	A_15_P153826	NM_001077773	zgc:113443	NM_001077773		Dr.136430	777726	GO:0003676(nucleic acid binding)|GO:0046872(metal ion binding)	ENSDART00000162498	TC369104
1330	Danio rerio four and a half LIM domains 2b (fhl2b), mRNA [NM_001006028]	8.29257	8.28929	8.40923	4.92005	5.41405	5.24977	-3.13574	6.76249	-20.4605	1.35936e-06	0.00024645	6.36552	A_15_P185521	NM_001006028	fhl2b	NM_001006028		Dr.152492	450007	GO:0008270(zinc ion binding)|GO:0046872(metal ion binding)	ENSDART00000124132	TC369540
1335	tripartite motif containing 35-40 [Source:ZFIN;Acc:ZDB-GENE-030131-6081] [ENSDART00000061726]	11.1418	11.0429	11.0795	11.6466	11.6822	11.7259	0.596835	11.3865	6.40628	0.000805341	0.00785684	-0.598787	A_15_P136346	ENSDART00000061726	trim35-40	BC095707		Dr.80659	334149	GO:0005622(intracellular)|GO:0008150(biological_process)|GO:0008270(zinc ion binding)|GO:0046872(metal ion binding)	ENSDART00000061726	TC419855
1337	Danio rerio golgi integral membrane protein 4b (golim4b), mRNA [NM_001014349]	9.74389	9.67361	9.60018	5.61535	5.92674	7.18372	-3.43062	7.95725	-8.35115	0.000199683	0.00347171	0.977094	A_15_P162961	NM_001014349	golim4b	NM_001014349		Dr.90259	541535	GO:0003674(molecular_function)|GO:0008150(biological_process)|GO:0016020(membrane)|GO:0016021(integral to membrane)	ENSDART00000002510	TC368245
1368	Danio rerio transcription factor Dp-2, mRNA (cDNA clone MGC:110490 IMAGE:7173010), complete cds. [BC095295]	8.4854	8.45311	8.49003	10.6242	10.2888	10.5704	2.01825	9.48531	16.2897	4.9466e-06	0.000484695	5.03912	A_15_P657141	BC095295	tfdp2	BC095295		Dr.77606	338204	GO:0000278(mitotic cell cycle)|GO:0000981(sequence-specific DNA binding RNA polymerase II transcription factor activity)|GO:0003677(DNA binding)|GO:0003700(sequence-specific DNA binding transcription factor activity)|GO:0003712(transcription cofactor activity)|GO:0005634(nucleus)|GO:0005667(transcription factor complex)|GO:0006351(transcription, DNA-dependent)|GO:0006355(regulation of transcripti…		TC369784	Cell cycle	dre04110
1373		4.26044	4.09542	4.08843	5.47806	5.45553	5.05205	1.18045	4.73832	7.74132	0.000299388	0.00441888	0.520244	A_15_P577577	TC401263								TC401263
1397	Danio rerio pleiomorphic adenoma gene X (plagx), mRNA [NM_001039829]	8.2781	8.32129	8.29739	8.98344	8.82775	8.89722	0.603878	8.60087	6.27773	0.000893465	0.00830631	-0.716301	A_15_P218576	NM_001039829	plagx	NM_001039829		Dr.52874	664689	GO:0000981(sequence-specific DNA binding RNA polymerase II transcription factor activity)|GO:0003676(nucleic acid binding)|GO:0003700(sequence-specific DNA binding transcription factor activity)|GO:0005634(nucleus)|GO:0006351(transcription, DNA-dependent)|GO:0046872(metal ion binding)	ENSDART00000053509	TC433582
1398	Danio rerio N(alpha)-acetyltransferase 15, NatA auxiliary subunit b (naa15b), mRNA [NM_203321]	11.9486	12.0731	12.0771	12.7578	12.8431	12.9722	0.824783	12.4453	7.63354	0.000322512	0.00462136	0.436219	A_15_P130261	NM_203321	naa15b	NM_203321		Dr.132769	334099	GO:0004596(peptide alpha-N-acetyltransferase activity)|GO:0017196(N-terminal peptidyl-methionine acetylation)|GO:0031415(NatA complex)	ENSDART00000130490	TC384337
1403	Danio rerio myosin regulatory light chain interacting protein a (mylipa), mRNA [NM_199983]	11.8854	11.7556	11.7895	13.0392	13.2126	12.7885	1.2033	12.4118	8.65701	0.000164538	0.0030999	1.19505	A_15_P104384	NM_199983	mylipa	NM_199983		Dr.75665	335888	GO:0005515(protein binding)|GO:0005737(cytoplasm)|GO:0005829(cytosol)|GO:0005856(cytoskeleton)|GO:0007275(multicellular organismal development)|GO:0007369(gastrulation)|GO:0008270(zinc ion binding)|GO:0008766(UDP-N-acetylmuramoylalanyl-D-glutamyl-2,6-diaminopimelate-D-alanyl-D-alanine ligase activity)|GO:0016567(protein ubiquitination)|GO:0016874(ligase activity)|GO:0018169(ribosomal S6-glutamic …	ENSDART00000013497	TC367862
1421	Rep: Multiple PDZ domain protein (Multi-PDZ domain protein 1). - Bos Taurus, partial (13%) [TC416535]	6.06838	6.15511	6.048	6.88311	6.98807	7.40039	1.00003	6.59051	6.22394	0.000933599	0.00854299	-0.766024	A_15_P439750	TC416535		XM_009303671						TC416535
1427	Danio rerio potassium voltage-gated channel, subfamily H (eag-related), member 1b (kcnh1b), mRNA [NM_001278814]	4.38541	3.56759	4.34582	6.04783	5.80093	5.58466	1.71153	4.95537	6.49294	0.000751585	0.00757687	-0.520609	A_15_P243491	NM_001278814	kcnh1b	NM_001278814			101154640	GO:0000155(two-component sensor activity)|GO:0000160(two-component signal transduction system (phosphorelay))|GO:0001756(somitogenesis)|GO:0005216(ion channel activity)|GO:0005249(voltage-gated potassium channel activity)|GO:0006810(transport)|GO:0006811(ion transport)|GO:0006813(potassium ion transport)|GO:0016020(membrane)|GO:0016021(integral to membrane)|GO:0021576(hindbrain formation)|GO:0042…	ENSDART00000032246	TC406686
1458	AGENCOURT_55703336 NIH_ZGC_21 Danio rerio cDNA clone IMAGE:7920060 5', mRNA sequence [DT070438]	2.7263	3.37265	2.39192	4.94995	5.36183	5.80164	2.54085	4.10072	7.75292	0.000297017	0.00439536	0.529224	A_15_P528907	DT070438		DT070438		Dr.82460				TC400293
1460	Danio rerio transient receptor potential cation channel, subfamily N, member 1 (trpn1), mRNA [NM_183349]	6.92121	6.70531	6.79393	5.42947	4.9606	4.8577	-1.72423	5.9447	-9.63904	9.18281e-05	0.00223031	1.84961	A_15_P164336	NM_183349	trpn1	NM_183349		Dr.89462	368273	GO:0005216(ion channel activity)|GO:0005262(calcium channel activity)|GO:0006810(transport)|GO:0006811(ion transport)|GO:0007605(sensory perception of sound)|GO:0008381(mechanically-gated ion channel activity)|GO:0016020(membrane)|GO:0016021(integral to membrane)|GO:0050910(detection of mechanical stimulus involved in sensory perception of sound)|GO:0055085(transmembrane transport)|GO:0070588(cal…	ENSDART00000159157	TC365501
1462	Danio rerio mitogen-activated protein kinase 11 (mapk11), mRNA [NM_001002095]	8.57262	8.54958	8.66123	10.2649	10.0117	9.74743	1.41353	9.30125	9.11268	0.00012466	0.00263538	1.50698	A_15_P119638	NM_001002095	mapk11	NM_001002095		Dr.31087	415185	GO:0000166(nucleotide binding)|GO:0004672(protein kinase activity)|GO:0004674(protein serine/threonine kinase activity)|GO:0004707(MAP kinase activity)|GO:0005524(ATP binding)|GO:0006468(protein phosphorylation)|GO:0016301(kinase activity)|GO:0016310(phosphorylation)|GO:0016740(transferase activity)	ENSDART00000032857	TC369624	MAPK signaling pathway // FoxO signaling pathway // Adrenergic signaling in cardiomyocytes // VEGF signaling pathway // Toll-like receptor signaling pathway // NOD-like receptor signaling pathway // RIG-I-like receptor signaling pathway // GnRH signaling pathway // Progesterone-mediated oocyte maturation // AGE-RAGE signaling pathway in diabetic complications // Salmonella infection	dre04010 // dre04068 // dre04261 // dre04370 // dre04620 // dre04621 // dre04622 // dre04912 // dre04914 // dre04933 // dre05132
1469	Danio rerio leucine rich repeat containing 47 (lrrc47), mRNA [NM_001110372]	8.74404	8.7422	8.73211	10.0087	9.73232	9.92222	1.14829	9.3136	10.3214	6.31353e-05	0.00182634	2.26801	A_15_P317411	NM_001110372	lrrc47	NM_001110372		Dr.142520	553404	GO:0003723(RNA binding)|GO:0004826(phenylalanine-tRNA ligase activity)|GO:0006432(phenylalanyl-tRNA aminoacylation)|GO:0009328(phenylalanine-tRNA ligase complex)	ENSDART00000075129	TC411826
1471	FDR202-P00042-DEPE-R_A17 FDR202 Danio rerio cDNA clone FDR202-P00042-BR_A17 3', mRNA sequence [EH572282]	6.67926	6.68073	6.83565	5.83266	6.07047	5.83557	-0.81898	6.32239	-6.94053	0.000532029	0.00618354	-0.129677	A_15_P682051	EH572282	wu:fc16h11	EH572282		Dr.105636	324018
1483		2.52686	2.40268	2.50875	6.07286	4.84437	7.07543	3.51812	4.23849	6.44223	0.000782521	0.00775491	-0.566256	A_15_P239156	ENSDART00000167318							ENSDART00000167318
1485	Danio rerio profilin 2 (pfn2), mRNA [NM_201336]	11.3574	11.3968	11.4836	9.32406	9.2285	9.07988	-2.20179	10.3117	-19.9256	1.58018e-06	0.000261989	6.21481	A_15_P600792	NM_201336	pfn2	NM_201336		Dr.76326	394235	GO:0003779(actin binding)|GO:0005737(cytoplasm)|GO:0030036(actin cytoskeleton organization)|GO:0030833(regulation of actin filament polymerization)|GO:0032233(positive regulation of actin filament bundle assembly)	ENSDART00000104687	NP13229090	Regulation of actin cytoskeleton // Salmonella infection	dre04810 // dre05132
1490	Danio rerio complement component 1, q subcomponent binding protein (c1qbp), mRNA [NM_001017858]	15.9557	15.9547	15.9064	15.2056	14.962	14.9783	-0.890308	15.4938	-8.05425	0.000242409	0.00389866	0.758511	A_15_P397385	NM_001017858	c1qbp	NM_001017858		Dr.75937	334619	GO:0003674(molecular_function)|GO:0005759(mitochondrial matrix)|GO:0008150(biological_process)	ENSDART00000146840	NP13225478	Herpes simplex infection	dre05168
1492	si:ch211-106h4.5 [Source:ZFIN;Acc:ZDB-GENE-070705-15] [ENSDART00000146427]	11.1888	11.237	11.2129	10.4376	10.3919	10.2915	-0.839231	10.7933	-8.76644	0.000153751	0.00298546	1.27133	A_15_P566897	ENSDART00000146427		BC163190		Dr.148371			ENSDART00000146427	TC434934
1507	Danio rerio scinderin like a (scinla), mRNA [NM_178131]	6.56897	6.62248	6.72983	4.49805	2.99322	3.94672	-2.82777	5.22655	-7.46098	0.00036399	0.00494009	0.299527	A_15_P114406	NM_178131	scinla	NM_178131		Dr.140308	323285	GO:0001654(eye development)|GO:0003779(actin binding)|GO:0007417(central nervous system development)|GO:0007420(brain development)|GO:0009953(dorsal/ventral pattern formation)	ENSDART00000164915	TC376697	Regulation of actin cytoskeleton	dre04810
1561	Danio rerio CDC-like kinase 2a (clk2a), mRNA [NM_001044879]	8.68359	8.81456	8.80492	7.83847	8.12346	7.66292	-0.89274	8.32132	-6.08954	0.00104331	0.00914224	-0.891745	A_15_P114930	NM_001044879	clk2a	NM_001044879		Dr.77240	558981	GO:0000166(nucleotide binding)|GO:0004672(protein kinase activity)|GO:0005524(ATP binding)|GO:0006468(protein phosphorylation)	ENSDART00000136681	TC405058
1567	Danio rerio bridging integrator 2a (bin2a), mRNA [NM_001007421]	11.3921	11.2493	11.205	9.19335	7.74526	9.18936	-2.57281	9.99573	-6.21198	0.000942807	0.00859414	-0.77713	A_15_P666226	NM_001007421	bin2a	NM_001007421		Dr.37659	492780	GO:0005737(cytoplasm)	ENSDART00000147549	TC387481
1585	Danio rerio zgc:158403 (zgc:158403), mRNA [NM_001080084]	11.2788	11.1274	11.1621	9.09906	9.04943	9.6724	-1.9158	10.2315	-9.96212	7.66801e-05	0.00204378	2.05117	A_15_P173091	NM_001080084	zgc:158403	NM_001080084		Dr.83117	790939	GO:0005575(cellular_component)|GO:0008150(biological_process)	ENSDART00000091070	TC367277
1588	Danio rerio CAP, adenylate cyclase-associated protein 1 (yeast) (cap1), mRNA [NM_199909]	11.521	11.4472	11.5183	12.2919	12.2496	12.1547	0.736564	11.8638	7.64372	0.000320242	0.00459815	0.444197	A_15_P120137	NM_199909	cap1	NM_199909		Dr.6923	334527	GO:0000902(cell morphogenesis)|GO:0001756(somitogenesis)|GO:0003779(actin binding)|GO:0003785(actin monomer binding)|GO:0007010(cytoskeleton organization)|GO:0007190(activation of adenylate cyclase activity)|GO:0008078(mesodermal cell migration)|GO:0030036(actin cytoskeleton organization)	ENSDART00000006344	TC381758
1607	CD109 molecule [Source:ZFIN;Acc:ZDB-GENE-120215-253] [ENSDART00000085574]	7.33953	7.06356	7.27556	8.56915	9.14075	8.30927	1.44684	7.94963	6.19676	0.000954673	0.00866335	-0.791284	A_15_P241521	ENSDART00000085574	cd109	XM_692420			569058	GO:0004866(endopeptidase inhibitor activity)|GO:0005576(extracellular region)|GO:0005615(extracellular space)	ENSDART00000085574
1637	Danio rerio proprotein convertase subtilisin/kexin type 7 (pcsk7), mRNA [NM_001083025]	12.8739	12.874	12.8961	13.7466	13.6518	14.1581	0.970814	13.3667	6.19417	0.000956708	0.00867485	-0.793693	A_15_P631341	NM_001083025	pcsk7	NM_001083025		Dr.106889	100009656	GO:0001654(eye development)|GO:0004252(serine-type endopeptidase activity)|GO:0006508(proteolysis)|GO:0007420(brain development)|GO:0008233(peptidase activity)|GO:0008236(serine-type peptidase activity)|GO:0016485(protein processing)|GO:0016787(hydrolase activity)|GO:0043009(chordate embryonic development)|GO:0048840(otolith development)		TC366925
1651	Danio rerio biglycan a (bgna), mRNA [NM_001002227]	6.58163	6.5125	6.38714	7.33041	7.42518	7.20441	0.826245	6.90688	7.29417	0.000410069	0.00530228	0.164791	A_15_P120412	NM_001002227	bgna	NM_001002227		Dr.28930	431774	GO:0004860(protein kinase inhibitor activity)|GO:0005737(cytoplasm)|GO:0019221(cytokine-mediated signaling pathway)|GO:0046426(negative regulation of JAK-STAT cascade)	ENSDART00000027225	TC372093
1652	Rep: Virion infectivity factor - Human immunodeficiency virus 1, partial (7%) [TC381279]	11.3402	11.3801	11.45	12.7102	12.6358	12.6053	1.26033	12.0203	13.1936	1.6175e-05	0.000912449	3.76932	A_15_P591022	TC381279		XM_700626						TC381279
1653	family with sequence similarity 110, member C [Source:ZFIN;Acc:ZDB-GENE-131121-63] [ENSDART00000153794]	4.6029	3.73942	4.05361	9.31868	7.63586	8.79969	4.45277	6.35836	9.40488	0.000105005	0.0024009	1.69943	A_15_P257221	ENSDART00000153794		XM_005162402					ENSDART00000153794	TC381680
1654	Danio rerio sestrin 2 (sesn2), mRNA [NM_001079975]	7.15286	6.86355	7.14778	6.25768	6.16922	6.34687	-0.796806	6.65633	-6.3152	0.000866678	0.00818966	-0.681854	A_15_P579297	NM_001079975	sesn2	NM_001079975		Dr.44360	100149745	GO:0005634(nucleus)	ENSDART00000134815	TC374689	p53 signaling pathway // mTOR signaling pathway	dre04115 // dre04150
1656	si:dkey-58f10.7 [Source:ZFIN;Acc:ZDB-GENE-060526-321] [ENSDART00000142103]	5.03261	5.10809	4.9293	2.44476	2.87012	2.35214	-2.46766	3.7895	-14.9379	8.06038e-06	0.000629657	4.52093	A_15_P146661	ENSDART00000142103		EH488056		Dr.152719			ENSDART00000142103	TC379095
1662	si:dkey-221j11.3 [Source:ZFIN;Acc:ZDB-GENE-090313-247] [ENSDART00000145409]	7.23942	6.92716	7.16164	9.17666	9.45092	9.77559	2.35831	8.28856	12.6606	2.0364e-05	0.00102738	3.51805	A_15_P443275	ENSDART00000145409	si:dkey-221j11.3	EH449409		Dr.82120	100317168		ENSDART00000145409	TC408220
1671	trimethylguanosine synthase 1 [Source:ZFIN;Acc:ZDB-GENE-070802-2] [ENSDART00000097868]	5.69261	5.21198	5.66048	6.83424	6.72899	6.78602	1.2614	6.15239	7.95958	0.000258202	0.00406588	0.687303	A_15_P575287	ENSDART00000097868	tgs1	EE716945		Dr.39844	100537552		ENSDART00000097868	TC411548	RNA transport	dre03013
1676	zgc:174877 [Source:ZFIN;Acc:ZDB-GENE-041008-66] [ENSDART00000140212]	5.83743	5.85958	5.18153	3.42118	2.98292	3.31642	-2.38601	4.43317	-10.2415	6.58898e-05	0.00187719	2.22041	A_15_P762186	ENSDART00000140212	zgc:174877				570025	GO:0003677(DNA binding)|GO:0005575(cellular_component)|GO:0006310(DNA recombination)|GO:0015074(DNA integration)	ENSDART00000140212	TC392857
1685	Danio rerio prothymosin, alpha a (ptmaa), mRNA [NM_194376]	10.2574	10.3102	10.2648	11.7835	11.4822	11.524	1.31911	10.937	11.109	4.2095e-05	0.00145507	2.71844	A_15_P100522	NM_194376	ptmaa	NM_194376		Dr.105146	335707	GO:0003674(molecular_function)|GO:0005634(nucleus)|GO:0008150(biological_process)	ENSDART00000017424	TC378711
1688	Danio rerio SH3-domain GRB2-like endophilin B2b (sh3glb2b), mRNA [NM_201119]	14.0851	13.8634	13.8325	13.0809	13.0646	13.1781	-0.819154	13.5174	-7.18253	0.000444688	0.00553785	0.0731506	A_15_P118768	NM_201119	sh3glb2b	NM_201119		Dr.79610	394094	GO:0005737(cytoplasm)	ENSDART00000098172	TC370826	Endocytosis	dre04144
1696	Danio rerio ST6 beta-galactosamide alpha-2,6-sialyltranferase 2b (st6gal2b), mRNA [NM_001171221]	6.08281	6.15962	6.21104	5.4657	5.52999	5.20334	-0.751484	5.77542	-6.00874	0.00111639	0.00952896	-0.968345	A_15_P579557	NM_001171221	st6gal2b	NM_001171221		Dr.90273	797439	GO:0003835(beta-galactoside alpha-2,6-sialyltransferase activity)|GO:0005794(Golgi apparatus)|GO:0006486(protein glycosylation)|GO:0008373(sialyltransferase activity)|GO:0009311(oligosaccharide metabolic process)|GO:0016020(membrane)|GO:0016021(integral to membrane)|GO:0016740(transferase activity)|GO:0016757(transferase activity, transferring glycosyl groups)|GO:0018279(protein N-linked glycosyl…	ENSDART00000156141	TC379028
1704	Danio rerio polybromo 1, like (pbrm1l), mRNA [NM_001003535]	13.2581	13.434	13.4457	12.4891	12.6217	12.4027	-0.874739	12.9419	-7.63889	0.000321318	0.0046101	0.440408	A_15_P728241	NM_001003535	pbrm1l	NM_001003535		Dr.78287	445141	GO:0003682(chromatin binding)|GO:0005634(nucleus)|GO:0008150(biological_process)	ENSDART00000131203	TC434642
1713	Danio rerio finTRIM family, member 86 (ftr86), mRNA [NM_001076579]	7.50105	7.33807	7.50516	6.21466	6.44446	6.17972	-1.16848	6.86385	-9.65879	9.08077e-05	0.00221645	1.86211	A_15_P503337	NM_001076579	ftr86	NM_001076579		Dr.106782	767638	GO:0005622(intracellular)|GO:0008270(zinc ion binding)|GO:0046872(metal ion binding)	ENSDART00000102275	TC369121
1714	Danio rerio mechanistic target of rapamycin (serine/threonine kinase) (mtor), mRNA [NM_001077211]	5.40715	5.17959	5.14631	7.8353	7.70283	7.9066	2.57056	6.52963	21.0694	1.15061e-06	0.000226797	6.5311	A_15_P628161	NM_001077211	mtor	NM_001077211		Dr.43038	324254	GO:0000166(nucleotide binding)|GO:0005524(ATP binding)|GO:0006281(DNA repair)|GO:0008144(drug binding)|GO:0016301(kinase activity)|GO:0016310(phosphorylation)|GO:0016740(transferase activity)|GO:0016773(phosphotransferase activity, alcohol group as acceptor)|GO:0043588(skin development)|GO:0048565(digestive tract development)	ENSDART00000075189	TC406918	ErbB signaling pathway // mTOR signaling pathway // Insulin signaling pathway // Adipocytokine signaling pathway	dre04012 // dre04150 // dre04910 // dre04920
1721	Danio rerio retinoblastoma binding protein 9 (rbbp9), mRNA [NM_001042748]	10.4391	10.4334	10.4129	11.7573	11.5719	11.8468	1.29686	11.0769	11.6779	3.19221e-05	0.00125431	3.02426	A_15_P139411	NM_001042748	rbbp9	NM_001042748		Dr.10397	553083	GO:0016787(hydrolase activity)	ENSDART00000104423	NP9495263
1733	Danio rerio si:ch211-125e6.12 (si:ch211-125e6.12), mRNA [NM_001109829]	11.2674	11.1398	11.1772	8.96303	9.56169	9.53547	-1.84143	10.2741	-9.80576	8.36151e-05	0.00213168	1.95442	A_15_P101263	NM_001109829	si:ch211-125e6.12	NM_001109829		Dr.159898	100126100		ENSDART00000053061	TC396890
1734	Danio rerio Cbl proto-oncogene C, E3 ubiquitin protein ligase (cblc), mRNA [NM_001128252]	8.74887	8.71996	8.7469	7.75296	7.84206	7.84832	-0.92413	8.27651	-10.0505	7.30565e-05	0.00198943	2.10522	A_15_P271181	NM_001128252	cblc	NM_001128252		Dr.118572	565383	GO:0001784(phosphotyrosine binding)|GO:0004842(ubiquitin-protein ligase activity)|GO:0004871(signal transducer activity)|GO:0005509(calcium ion binding)|GO:0005634(nucleus)|GO:0007166(cell surface receptor signaling pathway)|GO:0008270(zinc ion binding)|GO:0023051(regulation of signaling)|GO:0046872(metal ion binding)	ENSDART00000110619	TC369315	ErbB signaling pathway // Ubiquitin mediated proteolysis // Endocytosis // Insulin signaling pathway	dre04012 // dre04120 // dre04144 // dre04910
1739	Danio rerio G1 to S phase transition 1 (gspt1), mRNA [NM_001003992]	6.42598	6.52877	6.75683	8.31559	7.97594	8.86601	1.81532	7.47819	7.341	0.000396481	0.00520601	0.202884	A_15_P631501	NM_001003992	gspt1	NM_001003992		Dr.17154	445485	GO:0000166(nucleotide binding)|GO:0002184(cytoplasmic translational termination)|GO:0003747(translation release factor activity)|GO:0003924(GTPase activity)|GO:0005525(GTP binding)|GO:0018444(translation release factor complex)	ENSDART00000041711	TC367675	mRNA surveillance pathway	dre03015
1740	Danio rerio purine nucleoside phosphorylase 5b (pnp5b), mRNA [NM_001004628]	4.61811	3.95818	4.4568	6.46439	6.43899	6.36505	2.07844	5.38359	10.9866	4.47528e-05	0.00150469	2.65057	A_15_P108245	NM_001004628	pnp5b	NM_001004628		Dr.88161	447889	GO:0003824(catalytic activity)|GO:0004731(purine-nucleoside phosphorylase activity)|GO:0005737(cytoplasm)|GO:0006139(nucleobase-containing compound metabolic process)|GO:0009116(nucleoside metabolic process)|GO:0016740(transferase activity)|GO:0016757(transferase activity, transferring glycosyl groups)|GO:0016763(transferase activity, transferring pentosyl groups)|GO:0043101(purine-containing com…		TC375965
1745	Danio rerio Meckel syndrome, type 1 (mks1), mRNA [NM_001077373]	7.6179	7.74499	7.83241	8.62638	8.41893	8.72245	0.857492	8.16051	6.77697	0.000602332	0.00665391	-0.270095	A_15_P114919	NM_001077373	mks1	NM_001077373		Dr.79025	556706	GO:0003674(molecular_function)|GO:0060030(dorsal convergence)	ENSDART00000083134	TC370144
1753	Danio rerio family with sequence similarity 46, member C (fam46c), mRNA [NM_200507]	11.0935	10.9183	11.0496	12.1403	12.1471	12.6771	1.30104	11.671	7.31355	0.000404383	0.0052649	0.180577	A_15_P112508	NM_200507	fam46c	NM_200507		Dr.142747	327154	GO:0003674(molecular_function)|GO:0005575(cellular_component)|GO:0008150(biological_process)	ENSDART00000139174	TC371714
1763	OAF homolog a (Drosophila) [Source:ZFIN;Acc:ZDB-GENE-090917-1] [ENSDART00000109931]	7.71138	7.85245	7.88473	8.64074	8.37676	8.59633	0.721757	8.17706	6.02812	0.00109833	0.00944137	-0.949894	A_15_P569507	ENSDART00000109931	oafa	XM_695363			571744		ENSDART00000109931	TC383509
1774	Danio rerio heat shock transcription factor 1 (hsf1), mRNA [NM_001313736]	14.5109	14.3685	14.3575	12.8435	12.7353	11.8986	-1.91984	13.4524	-7.18374	0.000444297	0.0055369	0.0741461	A_15_P107325	NM_001313736	hsf1	NM_001313736		Dr.131556	58123	GO:0002088(lens development in camera-type eye)|GO:0003677(DNA binding)|GO:0003700(sequence-specific DNA binding transcription factor activity)|GO:0005634(nucleus)|GO:0006351(transcription, DNA-dependent)|GO:0006355(regulation of transcription, DNA-dependent)|GO:0009408(response to heat)|GO:0043565(sequence-specific DNA binding)	ENSDART00000024593	TC368678
1815	Danio rerio dystrobrevin binding protein 1b (dtnbp1b), mRNA [NM_001044814]	9.3311	9.38494	9.38259	8.18935	8.57081	8.27726	-1.02041	8.85601	-7.78074	0.000291416	0.00435362	0.550718	A_15_P176196	NM_001044814	dtnbp1b	NM_001044814		Dr.90718	556784	GO:0005737(cytoplasm)		TC376509
1822	Danio rerio VANGL planar cell polarity protein 1 (vangl1), mRNA [NM_205750]	5.75309	5.65702	5.58228	3.38425	3.83778	3.23185	-2.1795	4.57438	-12.0965	2.62491e-05	0.0011194	3.2397	A_15_P117352	NM_205750	vangl1	NM_205750		Dr.84827	403076	GO:0007275(multicellular organismal development)|GO:0016020(membrane)|GO:0016021(integral to membrane)	ENSDART00000036926	TC372212	Wnt signaling pathway	dre04310
1830	Danio rerio arginine/serine-rich protein 1 (rsrp1), mRNA [NM_001045308]	9.83436	9.84341	9.95527	8.94577	8.24106	8.40421	-1.34733	9.20401	-6.70893	0.000634697	0.00683984	-0.329319	A_15_P335039	NM_001045308	rsrp1	NM_001045308		Dr.77881	724003	GO:0003674(molecular_function)|GO:0005575(cellular_component)|GO:0008150(biological_process)	ENSDART00000121761	TC436455
1845	Danio rerio cyclin-dependent kinase inhibitor 1Bb (cdkn1bb), mRNA [NM_212792]	10.9213	10.5166	10.5383	11.7891	11.7908	11.4468	1.01683	11.1671	5.9864	0.00113762	0.00962534	-0.989656	A_15_P629201	NM_212792	cdkn1bb	NM_212792		Dr.75267	368329	GO:0004861(cyclin-dependent protein kinase inhibitor activity)|GO:0005634(nucleus)|GO:0005737(cytoplasm)|GO:0007050(cell cycle arrest)|GO:0016301(kinase activity)|GO:0016310(phosphorylation)|GO:0016740(transferase activity)|GO:0042127(regulation of cell proliferation)	ENSDART00000076417	TC371413	ErbB signaling pathway // FoxO signaling pathway // Cell cycle // AGE-RAGE signaling pathway in diabetic complications	dre04012 // dre04068 // dre04110 // dre04933
1861	Danio rerio latexin (lxn), mRNA [NM_001008596]	9.25521	9.15782	9.34036	7.79704	7.90118	8.16064	-1.29818	8.60204	-9.73134	8.71705e-05	0.00217867	1.90785	A_15_P108937	NM_001008596	lxn	NM_001008596		Dr.132987	494053	GO:0003674(molecular_function)|GO:0005575(cellular_component)|GO:0008150(biological_process)		NP13226021
1866	Danio rerio odorant receptor, family E, subfamily 125, member 7 (or125-7), mRNA [NM_001128414]	6.14679	6.19948	6.42224	8.80991	9.23417	8.87514	2.7169	7.61462	17.2563	3.57131e-06	0.000409872	5.38021	A_15_P180647	NM_001128414	or125-7	NM_001128414		Dr.146251	100151063	GO:0004871(signal transducer activity)|GO:0004888(transmembrane signaling receptor activity)|GO:0004930(G-protein coupled receptor activity)|GO:0004984(olfactory receptor activity)|GO:0005886(plasma membrane)|GO:0007165(signal transduction)|GO:0007186(G-protein coupled receptor signaling pathway)|GO:0007608(sensory perception of smell)|GO:0016020(membrane)|GO:0016021(integral to membrane)|GO:0050…	ENSDART00000136171
1881	Ras association (RalGDS/AF-6) domain family (N-terminal) member 7a [Source:ZFIN;Acc:ZDB-GENE-091013-3] [ENSDART00000112330]	5.90405	5.4714	5.54032	4.68383	4.34144	4.57729	-1.10441	5.08639	-6.67462	0.00065178	0.00695321	-0.359373	A_15_P300076	ENSDART00000112330	rassf7a	XM_009298065			564485	GO:0007165(signal transduction)	ENSDART00000112330	TC401644
1909	Danio rerio transient receptor potential cation channel, subfamily N, member 1 (trpn1), mRNA [NM_183349]	8.78651	8.71007	8.74332	7.11204	5.92501	6.32346	-2.29313	7.60007	-7.53273	0.000346034	0.00480073	0.35669	A_15_P102149	NM_183349	trpn1	NM_183349		Dr.89462	368273	GO:0005216(ion channel activity)|GO:0005262(calcium channel activity)|GO:0006810(transport)|GO:0006811(ion transport)|GO:0007605(sensory perception of sound)|GO:0008381(mechanically-gated ion channel activity)|GO:0016020(membrane)|GO:0016021(integral to membrane)|GO:0050910(detection of mechanical stimulus involved in sensory perception of sound)|GO:0055085(transmembrane transport)|GO:0070588(cal…	ENSDART00000159157	TC365501
1922	Danio rerio SNU13 homolog, small nuclear ribonucleoprotein a (U4/U6.U5) (snu13a), mRNA [NM_200312]	13.1996	13.1138	13.1206	14.3795	14.0311	14.1225	1.03303	13.6612	8.21132	0.000218611	0.00365101	0.875033	A_15_P205411	NM_200312	snu13a	NM_200312		Dr.77772	393282	GO:0003723(RNA binding)|GO:0005730(nucleolus)|GO:0030529(ribonucleoprotein complex)|GO:0042254(ribosome biogenesis)	ENSDART00000093031	TC395169	Ribosome biogenesis in eukaryotes // Spliceosome	dre03008 // dre03040
1940	Danio rerio ring finger and FYVE-like domain containing E3 ubiquitin protein ligase (rffl), mRNA [NM_212896]	10.3233	10.1128	10.184	11.0859	10.8819	11.1597	0.835833	10.6246	6.78131	0.000600332	0.00663398	-0.266332	A_15_P110253	NM_212896	rffl	NM_212896		Dr.86893	405832	GO:0008270(zinc ion binding)|GO:0046872(metal ion binding)	ENSDART00000155254	TC372130
1945	Danio rerio zgc:103678 (zgc:103678), mRNA [NM_001004662]	8.46965	8.692	8.60038	5.38445	4.90344	5.11201	-3.45404	6.86032	-22.2418	8.4544e-07	0.000214654	6.83324	A_15_P114599	NM_001004662	zgc:103678	NM_001004662		Dr.76965	447924	GO:0003674(molecular_function)|GO:0005743(mitochondrial inner membrane)|GO:0006850(mitochondrial pyruvate transport)|GO:0016020(membrane)|GO:0016021(integral to membrane)	ENSDART00000152438	TC379087
1974	Danio rerio RNA binding motif protein 46 (rbm46), mRNA [NM_001080024]	9.42338	9.20456	9.35375	10.9784	10.5899	10.7833	1.45664	10.0555	10.4628	5.85848e-05	0.0017515	2.35132	A_15_P175531	NM_001080024	rbm46	NM_001080024		Dr.132665	566042	GO:0000166(nucleotide binding)|GO:0003676(nucleic acid binding)|GO:0003723(RNA binding)|GO:0005575(cellular_component)|GO:0008150(biological_process)	ENSDART00000110698	TC421929
1980	autophagy related 7 [Source:HGNC Symbol;Acc:HGNC:16935] [ENSDART00000162152]	4.40891	3.97149	4.13921	5.57594	5.02729	5.55369	1.21244	4.77942	5.96039	0.00116293	0.00974283	-1.01455	A_15_P119027	ENSDART00000162152		XR_117775		Dr.92652			ENSDART00000162152	TC380244
1997	Rep: Claudin-8. - Xenopus tropicalis, partial (55%) [TC427053]	6.19449	6.07533	6.07245	7.45361	7.64158	8.40133	1.71808	6.97313	6.62638	0.000676705	0.00711108	-0.401841	A_15_P547767	ENSDART00000171242		XM_009291945					ENSDART00000171242	TC427053
1999	Danio rerio solute carrier family 7 (cationic amino acid transporter, y+ system), member 2 (slc7a2), mRNA [NM_001008584]	6.50128	6.76972	6.65047	2.41481	2.87609	2.35536	-4.09174	4.59462	-23.3297	6.44071e-07	0.000183495	7.09546	A_15_P190816	NM_001008584	slc7a2	NM_001008584		Dr.160184	494041	GO:0003333(amino acid transmembrane transport)|GO:0005886(plasma membrane)|GO:0006810(transport)|GO:0006865(amino acid transport)|GO:0015171(amino acid transmembrane transporter activity)|GO:0015179(L-amino acid transmembrane transporter activity)|GO:0015297(antiporter activity)|GO:0016020(membrane)|GO:0016021(integral to membrane)	ENSDART00000053921	TC406304
2022	si:dkey-234l24.8 [Source:ZFIN;Acc:ZDB-GENE-050420-23] [ENSDART00000147061]	7.6695	7.56729	7.80323	6.81747	6.39802	6.43814	-1.1288	7.11561	-7.37949	0.000385706	0.00512204	0.234032	A_15_P159231	ENSDART00000147061		EL646094		Dr.162201			ENSDART00000147061
2043	phosphatidylinositol-4-phosphate 3-kinase, catalytic subunit type 2 beta [Source:ZFIN;Acc:ZDB-GENE-050309-145] [ENSDART00000124810]	7.41024	7.41923	7.66111	6.04109	5.9268	6.35704	-1.38855	6.80259	-8.97392	0.000135475	0.00277353	1.41356	A_15_P239576	ENSDART00000124810	pik3c2b	XM_003199487			567938	GO:0005886(plasma membrane)|GO:0005942(phosphatidylinositol 3-kinase complex)|GO:0014065(phosphatidylinositol 3-kinase cascade)|GO:0016301(kinase activity)|GO:0016303(1-phosphatidylinositol-3-kinase activity)|GO:0016310(phosphorylation)|GO:0016477(cell migration)|GO:0016740(transferase activity)|GO:0016773(phosphotransferase activity, alcohol group as acceptor)|GO:0035005(1-phosphatidylinositol-4…	ENSDART00000124810	TC377038	Inositol phosphate metabolism // Metabolic pathways // Phosphatidylinositol signaling system	dre00562 // dre01100 // dre04070
2064	PREDICTED: Danio rerio putative nuclease HARBI1 (LOC100537368), mRNA [XM_009298416]	5.42972	5.30396	5.74333	2.51815	2.78237	2.69934	-2.82572	4.07948	-18.3027	2.55894e-06	0.000351238	5.72491	A_15_P308001	TC374898		XM_009298416						TC374898
2083	Danio rerio intelectin 3 (itln3), mRNA [NM_001159584]	2.53966	2.41025	2.51256	8.12745	7.27977	7.89513	5.27996	5.12747	22.8721	7.21042e-07	0.00019098	6.98718	A_15_P190506	NM_001159584	itln3	NM_001159584		Dr.117747	555334		ENSDART00000003040	TC428619
2091	Danio rerio eukaryotic translation initiation factor 2B, subunit 5 epsilon (eif2b5), mRNA [NM_001113597]	12.0459	11.95	11.9759	12.6408	12.6218	12.8196	0.703448	12.3423	6.68695	0.000645584	0.00691514	-0.348565	A_15_P400610	NM_001113597	eif2b5	NM_001113597		Dr.78677	563613	GO:0009058(biosynthetic process)|GO:0016779(nucleotidyltransferase activity)		TC414574	RNA transport	dre03013
2097	Danio rerio Rh type C glycoprotein2a (rhcg2a), mRNA [NM_001102618]	4.50792	3.89282	4.23768	7.13784	6.8843	6.29406	2.55926	5.49244	9.45813	0.000101825	0.00235966	1.73389	A_15_P749421	NM_001102618	rhcg2a	NM_001102618		Dr.115945	563826		ENSDART00000004727	TC370569
2101	si:ch211-207j7.2 [Source:ZFIN;Acc:ZDB-GENE-120215-232] [ENSDART00000152071]	7.27105	7.2868	7.15289	4.12159	2.96545	2.45338	-4.05677	5.20853	-9.60831	9.34431e-05	0.00224694	1.8301	A_15_P594057	ENSDART00000152071	si:ch211-207j7.2	XM_001921109			799340		ENSDART00000152071	TC395691
2105	Danio rerio homer scaffolding protein 2 (homer2), mRNA [NM_001020634]	7.93571	7.7955	7.90866	8.76931	8.60337	8.47306	0.735292	8.2476	6.18619	0.000963009	0.00871335	-0.801122	A_15_P275661	NM_001020634	homer2	NM_001020634		Dr.119024	553661	GO:0003674(molecular_function)|GO:0005575(cellular_component)|GO:0021628(olfactory nerve formation)|GO:0071699(olfactory placode morphogenesis)		TC373825	FoxO signaling pathway	dre04068
2118	Danio rerio k31 gene (k31), mRNA [NM_001014825]	5.11552	5.32592	5.30974	2.37607	2.98335	2.51471	-2.62568	3.93755	-14.1593	1.0889e-05	0.000732483	4.19797	A_15_P142751	NM_001014825	k31	NM_001014825		Dr.92892	544662	GO:0005737(cytoplasm)|GO:0016020(membrane)|GO:0016021(integral to membrane)		TC376376
2119	Danio rerio phospholipid phosphatase 5 (plpp5), mRNA [NM_001002211]	8.52808	8.41417	8.55521	9.53152	9.50255	9.77686	1.10448	9.0514	9.23688	0.000115824	0.00253831	1.58948	A_15_P666121	NM_001002211	plpp5	NM_001002211		Dr.28994	431758	GO:0016020(membrane)|GO:0016021(integral to membrane)	ENSDART00000135341	NP13226017
2169	Rap guanine nucleotide exchange factor (GEF) 2 [Source:ZFIN;Acc:ZDB-GENE-030131-6959] [ENSDART00000003826]	9.5454	9.50467	9.5948	10.7078	10.9495	10.6563	1.22289	10.1597	10.3768	6.13055e-05	0.00180371	2.30077	A_15_P509052	ENSDART00000003826	rapgef2	CK400588		Dr.160504	557693	GO:0005085(guanyl-nucleotide exchange factor activity)|GO:0007165(signal transduction)|GO:0007264(small GTPase mediated signal transduction)	ENSDART00000003826	TC395499	MAPK signaling pathway // Tight junction	dre04010 // dre04530
2174	Danio rerio cytochrome P450, family 46, subfamily A, polypeptide 1, tandem duplicate 4 (cyp46a1.4), mRNA [NM_200479]	9.0866	9.05797	9.03211	2.81994	4.62649	4.47346	-5.0856	6.51609	-10.3694	6.15449e-05	0.00180371	2.29643	A_15_P210986	NM_200479	cyp46a1.4	NM_200479		Dr.17457	393451	GO:0004497(monooxygenase activity)|GO:0005506(iron ion binding)|GO:0016491(oxidoreductase activity)|GO:0016705(oxidoreductase activity, acting on paired donors, with incorporation or reduction of molecular oxygen)|GO:0020037(heme binding)|GO:0046872(metal ion binding)|GO:0055114(oxidation-reduction process)	ENSDART00000099258	TC380019	Primary bile acid biosynthesis	dre00120
2175	Danio rerio secreted immunoglobulin domain 1 (sid1), mRNA [NM_001127332]	9.14835	9.12516	8.1873	4.01971	2.90554	2.51332	-5.67408	5.98323	-12.1249	2.59095e-05	0.00111476	3.25401	A_15_P119528	NM_001127332	sid1	NM_001127332		Dr.159659	246712		ENSDART00000137289	TC410476
2189	Danio rerio zgc:73337, mRNA (cDNA clone MGC:73337 IMAGE:4790281), complete cds. [BC059655]	4.84248	5.44212	5.5136	14.073	12.7956	12.9866	8.01901	9.27557	20.7551	1.25326e-06	0.000233681	6.44641	A_15_P107868	BC059655	zgc:73337	BC059655		Dr.85333	393768	GO:0003674(molecular_function)|GO:0005575(cellular_component)|GO:0008150(biological_process)		TC393423
2191	InaD-like (Drosophila) [Source:ZFIN;Acc:ZDB-GENE-030616-129] [ENSDART00000145208]	6.74172	6.33894	6.48613	5.37425	5.15734	5.47593	-1.18642	5.92905	-7.739	0.000299866	0.004424	0.518444	A_15_P302341	ENSDART00000145208	inadl	XM_009296232			368723	GO:0016020(membrane)|GO:0016021(integral to membrane)	ENSDART00000145208	TC437987	Tight junction	dre04530
2193	Rep: Intermediate light meromyosin - Ctenopharyngodon idella (Grass carp), partial (23%) [TC424899]	3.72136	3.26041	5.08915	8.04921	8.4764	8.27536	4.24335	6.14532	8.88638	0.000142859	0.00285245	1.35392	A_15_P762951	TC424899		XM_009295750				GO:0003674(molecular_function)|GO:0005575(cellular_component)|GO:0031034(myosin filament assembly)		TC424899
2204	Danio rerio ring finger protein 13 (rnf13), mRNA [NM_201044]	8.63827	8.3292	8.53462	11.6217	11.1829	10.9462	2.74957	9.87548	13.6284	1.34907e-05	0.000823663	3.9664	A_15_P102518	NM_201044	rnf13	NM_201044		Dr.80141	793981	GO:0008270(zinc ion binding)|GO:0016020(membrane)|GO:0016021(integral to membrane)|GO:0046872(metal ion binding)	ENSDART00000003303	TC370410
2222	Danio rerio centrosomal protein 19 (cep19), mRNA [NM_001033734]	7.61002	7.78268	7.85054	9.47737	9.31463	9.01547	1.52141	8.50845	9.81602	8.31382e-05	0.00213168	1.96081	A_15_P205946	NM_001033734	cep19	NM_001033734		Dr.77227	619252	GO:0000922(spindle pole)|GO:0003674(molecular_function)|GO:0005737(cytoplasm)|GO:0005814(centriole)|GO:0005856(cytoskeleton)|GO:0008150(biological_process)|GO:0042995(cell projection)	ENSDART00000135507	TC374391
2236	Danio rerio fidgetin (fign), mRNA [NM_001020575]	4.30248	2.99148	3.19451	6.57881	6.63073	6.37628	3.03245	5.01238	8.4976	0.000181868	0.00326755	1.08234	A_15_P174671	NM_001020575	fign	NM_001020575		Dr.62622	553599	GO:0000166(nucleotide binding)|GO:0005524(ATP binding)|GO:0005634(nucleus)|GO:0005737(cytoplasm)|GO:0005815(microtubule organizing center)|GO:0005856(cytoskeleton)|GO:0005874(microtubule)|GO:0007049(cell cycle)|GO:0007067(mitosis)|GO:0008568(microtubule-severing ATPase activity)|GO:0010569(regulation of double-strand break repair via homologous recombination)|GO:0016363(nuclear matrix)|GO:0051301…	ENSDART00000023105	TC366829
2248	Danio rerio zinc finger, C2HC-type containing 1A (zc2hc1a), mRNA [NM_199680]	10.2828	10.1703	10.347	12.6598	12.2785	12.2636	2.13391	11.3336	14.6288	9.06592e-06	0.000672564	4.39502	A_15_P117695	NM_199680	zc2hc1a	NM_199680		Dr.78720	324412	GO:0005575(cellular_component)|GO:0008150(biological_process)|GO:0046872(metal ion binding)	ENSDART00000169409	TC370363
2261	lysine-rich nucleolar protein 1 [Source:ZFIN;Acc:ZDB-GENE-090313-76] [ENSDART00000132785]	11.0083	11.0251	11.0336	12.4185	12.3012	12.4968	1.38313	11.7139	13.8172	1.24899e-05	0.000786152	4.04985	A_15_P262056	ENSDART00000132785	knop1				558776		ENSDART00000132785	TC438523
2277	Danio rerio opa interacting protein 5 (oip5), mRNA [NM_001145620]	9.45271	9.43399	9.49943	8.31843	8.07632	8.27489	-1.23883	8.84263	-11.3759	3.69123e-05	0.0013662	2.86386	A_15_P111535	NM_001145620	oip5	NM_001145620		Dr.117593	799087		ENSDART00000146144	TC384570
2302	Rep: tubulin tyrosine ligase-like family, member 10 - Canis familiaris, partial (47%) [TC430031]	2.36257	2.71977	3.51361	5.66436	6.66498	5.69882	3.14407	4.43735	7.78773	0.000290028	0.00434504	0.556108	A_15_P686981	TC430031								TC430031
2307	Danio rerio toll-like receptor 18 (tlr18), mRNA [NM_001089350]	5.86825	5.87009	5.91259	5.06328	4.91953	4.59888	-1.02308	5.3721	-7.06279	0.000485642	0.00584694	-0.0264841	A_15_P114511	NM_001089350	tlr18	NM_001089350		Dr.89702	403133	GO:0002224(toll-like receptor signaling pathway)|GO:0002376(immune system process)|GO:0004888(transmembrane signaling receptor activity)|GO:0006954(inflammatory response)|GO:0006955(immune response)|GO:0007165(signal transduction)|GO:0016020(membrane)|GO:0016021(integral to membrane)|GO:0045087(innate immune response)	ENSDART00000149289	TC368004
2326	Danio rerio calmodulin 1b (calm1b), mRNA [NM_200082]	9.60005	9.66931	9.55246	8.16634	8.41532	8.58908	-1.21703	8.99876	-8.82907	0.000147948	0.0029196	1.31458	A_15_P109140	NM_200082	calm1b	NM_200082		Dr.132819	368217		ENSDART00000050308	TC418702	Calcium signaling pathway // Phosphatidylinositol signaling system // Oocyte meiosis // Adrenergic signaling in cardiomyocytes // Vascular smooth muscle contraction // Phototransduction // Insulin signaling pathway // GnRH signaling pathway // Melanogenesis	dre04020 // dre04070 // dre04114 // dre04261 // dre04270 // dre04744 // dre04910 // dre04912 // dre04916
2334	Danio rerio similar to Potential phospholipid-transporting ATPase ID (ATPase class I type 8B member 2), mRNA (cDNA clone IMAGE:7215328), partial cds. [BC098554]	4.27413	3.7696	3.39073	5.88746	5.21876	5.51051	1.72742	4.6752	6.13353	0.00100584	0.00894805	-0.850361	A_15_P209231	BC098554	atp8b5b	BC098554		Dr.89072	563450	GO:0000166(nucleotide binding)|GO:0000287(magnesium ion binding)|GO:0004012(phospholipid-translocating ATPase activity)|GO:0005524(ATP binding)|GO:0005794(Golgi apparatus)|GO:0005886(plasma membrane)|GO:0007030(Golgi organization)|GO:0015914(phospholipid transport)|GO:0016020(membrane)|GO:0016021(integral to membrane)|GO:0016787(hydrolase activity)|GO:0046872(metal ion binding)		TC374529
2338		6.68133	7.00938	6.90913	5.42859	4.21977	5.14226	-1.93641	5.89841	-5.92569	0.00119771	0.00987748	-1.04789	A_15_P460970
2343	Danio rerio TAF9 RNA polymerase II, TATA box binding protein (TBP)-associated factor (taf9), mRNA [NM_001044395]	12.8041	12.8228	12.8258	13.4922	13.3112	13.4	0.583533	13.1094	5.93602	0.00118724	0.00985333	-1.03795	A_15_P260016	NM_001044395	taf9	NM_001044395		Dr.1499	321485	GO:0006352(transcription initiation, DNA-dependent)|GO:0046982(protein heterodimerization activity)	ENSDART00000151534	NP13226148	Basal transcription factors	dre03022
2345	Danio rerio 5-oxoprolinase (ATP-hydrolysing) (oplah), mRNA [NM_001200059]	10.0203	10.0316	10.0911	9.33408	9.44297	9.47209	-0.631285	9.73202	-6.54733	0.000719965	0.00736985	-0.471966	A_15_P106690	NM_001200059	oplah	NM_001200059		Dr.124820	100151110	GO:0003824(catalytic activity)|GO:0016787(hydrolase activity)	ENSDART00000066359		Glutathione metabolism	dre00480
2349	Danio rerio pyrroline-5-carboxylate reductase-like (pycrl), mRNA [NM_001044938]	8.54498	8.3548	8.42468	9.24532	9.07767	9.39408	0.797532	8.84025	6.36736	0.000830917	0.00797815	-0.634167	A_15_P643861	NM_001044938	pycrl	NM_001044938		Dr.81533	560682	GO:0004735(pyrroline-5-carboxylate reductase activity)|GO:0005829(cytosol)|GO:0006561(proline biosynthetic process)|GO:0008652(cellular amino acid biosynthetic process)|GO:0016491(oxidoreductase activity)|GO:0055114(oxidation-reduction process)|GO:0055129(L-proline biosynthetic process)	ENSDART00000158230	TC372235	Arginine and proline metabolism // Metabolic pathways // Biosynthesis of amino acids	dre00330 // dre01100 // dre01230
2361	GB	8.92653	8.55753	8.73951	5.01175	5.54346	5.33565	-3.44424	7.01907	-19.1731	1.96622e-06	0.00029627	5.994	A_15_P442730	NP13316165								NP13316165
2366	Danio rerio dehydrogenase/reductase (SDR family) member 9 (dhrs9), mRNA [NM_199609]	11.5173	11.604	11.4647	8.098	8.26415	8.19045	-3.3445	9.85645	-32.6586	9.42404e-08	9.40555e-05	8.80379	A_15_P721366	NM_199609	dhrs9	NM_199609		Dr.77202	322529	GO:0001947(heart looping)|GO:0004745(retinol dehydrogenase activity)|GO:0008152(metabolic process)|GO:0014032(neural crest cell development)|GO:0016491(oxidoreductase activity)|GO:0031017(exocrine pancreas development)|GO:0035138(pectoral fin morphogenesis)|GO:0042572(retinol metabolic process)|GO:0042574(retinal metabolic process)|GO:0048546(digestive tract morphogenesis)|GO:0048703(embryonic vi…	ENSDART00000022074	TC378661
2404	si:ch211-176l24.4 [Source:ZFIN;Acc:ZDB-GENE-131126-55] [ENSDART00000155169]	4.32699	3.30309	3.86167	6.65391	6.18988	6.77858	2.71021	5.18568	8.98589	0.0001345	0.00276529	1.42167	A_15_P687146	ENSDART00000155169	si:ch211-176l24.4	XM_009297961			100000098		ENSDART00000155169	TC403819
2446	Danio rerio PNN-interacting serine/arginine-rich protein (pnisr), mRNA [NM_001083837]	13.4668	13.4037	13.4839	12.5661	12.598	12.7081	-0.827391	13.0378	-8.51821	0.000179511	0.00324932	1.09703	A_15_P110775	NM_001083837	pnisr	NM_001083837		Dr.76955	563938		ENSDART00000123980	TC366844
2454	Danio rerio argininosuccinate synthase 1 (ass1), mRNA [NM_001004603]	4.70927	4.47781	5.07899	6.89383	7.39457	6.6197	2.21401	5.86236	8.69502	0.000160695	0.003051	1.22164	A_15_P175756	NM_001004603	ass1	NM_001004603		Dr.4095	447864	GO:0000050(urea cycle)|GO:0000053(argininosuccinate metabolic process)|GO:0000166(nucleotide binding)|GO:0004055(argininosuccinate synthase activity)|GO:0005524(ATP binding)|GO:0005737(cytoplasm)|GO:0006526(arginine biosynthetic process)|GO:0008652(cellular amino acid biosynthetic process)|GO:0016874(ligase activity)		TC366254	Arginine biosynthesis // Alanine, aspartate and glutamate metabolism // Metabolic pathways // Biosynthesis of amino acids	dre00220 // dre00250 // dre01100 // dre01230
2463	Danio rerio 5-hydroxyisourate hydrolase-like (LOC570474), mRNA [NM_001200021]	14.9505	14.8734	14.8675	14.0114	14.279	13.923	-0.826011	14.4841	-6.49088	0.000752814	0.00758249	-0.522457	A_15_P176991	NM_001200021	LOC570474	NM_001200021		Dr.84115	570474		ENSDART00000128108	TC382724	Purine metabolism // Metabolic pathways	dre00230 // dre01100
2467	Danio rerio WD repeat domain 91 (wdr91), mRNA [NM_205605]	5.55138	5.87103	5.69435	4.65425	4.54103	4.58644	-1.11168	5.14975	-9.25417	0.000114652	0.00252406	1.60089	A_15_P709851	NM_205605	wdr91	NM_205605		Dr.18243	402898		ENSDART00000150961	TC367985
2470	GB	2.34989	2.81161	3.177	4.51939	5.65798	4.72122	2.1867	3.87285	5.99327	0.00113104	0.00960422	-0.983094	A_15_P190901	NP13323140								NP13323140
2474	PDX1 C-terminal inhibiting factor 1 [Source:ZFIN;Acc:ZDB-GENE-120920-2] [ENSDART00000165911]	6.60507	6.82227	6.48496	8.22917	7.96098	8.20754	1.49513	7.385	10.6642	5.27457e-05	0.00164967	2.46811	A_15_P186296	ENSDART00000165911	pcif1	BC092722		Dr.82962	553360		ENSDART00000165911	TC407681
2476	Danio rerio phosphatidylinositol 4-kinase, catalytic, beta (pi4kb), mRNA [NM_001034977]	10.5938	10.6925	10.6544	9.99112	9.86716	9.57237	-0.836664	10.2286	-6.06419	0.00106563	0.00925643	-0.915695	A_15_P719876	NM_001034977	pi4kb	NM_001034977		Dr.48538	563201	GO:0000166(nucleotide binding)|GO:0004430(1-phosphatidylinositol 4-kinase activity)|GO:0005524(ATP binding)|GO:0005739(mitochondrion)|GO:0005741(mitochondrial outer membrane)|GO:0005783(endoplasmic reticulum)|GO:0016020(membrane)|GO:0016301(kinase activity)|GO:0016310(phosphorylation)|GO:0016740(transferase activity)|GO:0016773(phosphotransferase activity, alcohol group as acceptor)|GO:0030867(ro…	ENSDART00000112165	TC445580	Inositol phosphate metabolism // Metabolic pathways // Phosphatidylinositol signaling system	dre00562 // dre01100 // dre04070
2480	Rep: Chromosome 1 SCAF14995, whole genome shotgun sequence - Tetraodon nigroviridis (Green puffer), partial (84%) [TC377606]	6.28346	5.94806	6.16698	7.20655	7.22396	7.52839	1.1868	6.72623	7.99222	0.000252626	0.00401161	0.711936	A_15_P558247	TC377606								TC377606
2487	GB	6.23971	6.18152	6.28715	3.63841	3.47528	2.92948	-2.88841	4.79193	-14.3815	9.97732e-06	0.000700334	4.29213	A_15_P566887	NP9867332		XM_009292536						NP9867332
2491	Danio rerio runt-related transcription factor 3 (runx3), mRNA [NM_131604]	4.65972	5.08899	4.89364	5.89397	6.26744	6.36265	1.29391	5.52773	7.15883	0.000452467	0.00559037	0.0535414	A_15_P104795	NM_131604	runx3	NM_131604		Dr.82593	58127	GO:0000981(sequence-specific DNA binding RNA polymerase II transcription factor activity)|GO:0001503(ossification)|GO:0002062(chondrocyte differentiation)|GO:0003677(DNA binding)|GO:0003700(sequence-specific DNA binding transcription factor activity)|GO:0005524(ATP binding)|GO:0005634(nucleus)|GO:0006355(regulation of transcription, DNA-dependent)|GO:0030097(hemopoiesis)|GO:0030182(neuron differe…	ENSDART00000161144	TC371288
2510	GB	2.54309	2.41109	2.50992	6.45676	6.45822	7.16606	4.20564	4.59086	19.272	1.90965e-06	0.000292955	6.02362	A_15_P762341	NP13315485		XM_009297972						NP13315485
2515	Danio rerio rhomboid 5 homolog 1a (Drosophila) (rhbdf1a), mRNA [NM_001002228]	7.46362	7.4916	7.57959	6.31591	6.24631	6.16453	-1.26935	6.87693	-12.7483	1.95947e-05	0.00100745	3.56015	A_15_P684061	NM_001002228	rhbdf1a	NM_001002228		Dr.32169	798402	GO:0000139(Golgi membrane)|GO:0004252(serine-type endopeptidase activity)|GO:0005783(endoplasmic reticulum)|GO:0005789(endoplasmic reticulum membrane)|GO:0005794(Golgi apparatus)|GO:0006508(proteolysis)|GO:0006810(transport)|GO:0008283(cell proliferation)|GO:0015031(protein transport)|GO:0016020(membrane)|GO:0016021(integral to membrane)|GO:0016477(cell migration)|GO:0016485(protein processing)|G…	ENSDART00000053095	TC408085
2517	Danio rerio connexin 43 (cx43), mRNA [NM_131038]	8.71075	8.35054	8.36771	5.68197	5.36756	5.90181	-2.82588	7.06339	-15.3212	6.98896e-06	0.000600803	4.67311	A_15_P117544	NM_131038	cx43	NM_131038		Dr.75809	30236	GO:0005243(gap junction channel activity)|GO:0005515(protein binding)|GO:0005886(plasma membrane)|GO:0005921(gap junction)|GO:0005922(connexon complex)|GO:0007154(cell communication)|GO:0007267(cell-cell signaling)|GO:0007275(multicellular organismal development)|GO:0007507(heart development)|GO:0008283(cell proliferation)|GO:0014704(intercalated disc)|GO:0016020(membrane)|GO:0016021(integral to …	ENSDART00000061261	TC376735	Gap junction	dre04540
2525	toll-interleukin 1 receptor (TIR) domain containing adaptor protein [Source:ZFIN;Acc:ZDB-GENE-040219-4] [ENSDART00000109673]	2.67523	2.51777	2.60279	5.69601	5.46218	5.26997	2.87745	4.03732	20.487	1.34941e-06	0.000245963	6.37284	A_15_P155851	ENSDART00000109673	tirap	EV555502		Dr.161643	403148	GO:0007165(signal transduction)	ENSDART00000109673	TC421729	Toll-like receptor signaling pathway	dre04620
2530	Danio rerio zgc:165539 (zgc:165539), mRNA [NM_001111176]	11.6995	11.6155	11.6322	10.5053	11.0094	10.6516	-0.926992	11.1856	-6.01142	0.00111387	0.00951944	-0.965789	A_15_P602867	NM_001111176	zgc:165539	NM_001111176		Dr.47605	564373			TC446799
2552	Danio rerio zgc:158316 (zgc:158316), mRNA [NM_001080074]	8.43511	8.50745	8.53156	7.93745	7.79966	7.72422	-0.670929	8.15591	-6.38874	0.000816754	0.00792967	-0.614712	A_15_P226736	NM_001080074	zgc:158316	NM_001080074		Dr.79635	790929	GO:0003674(molecular_function)|GO:0005575(cellular_component)|GO:0008150(biological_process)	ENSDART00000159706	TC369735
2584	spermatogenesis associated 7 [Source:ZFIN;Acc:ZDB-GENE-050419-61] [ENSDART00000109582]	4.09608	4.1425	4.41792	6.60268	6.09142	6.59662	2.21141	5.32454	11.8695	2.91643e-05	0.00119271	3.12384	A_15_P104426	ENSDART00000109582	spata7	AL729849		Dr.18119	793830		ENSDART00000109582
2589	Danio rerio metaxin 1b (mtx1b), mRNA [NM_001007280]	8.31566	8.10992	8.09889	7.16019	7.26187	7.37803	-0.908126	7.72076	-7.69041	0.000310063	0.00451956	0.48068	A_15_P721136	NM_001007280	mtx1b	NM_001007280		Dr.84714	286740	GO:0005741(mitochondrial outer membrane)|GO:0006626(protein targeting to mitochondrion)|GO:0016020(membrane)|GO:0016021(integral to membrane)	ENSDART00000052422	TC440150
2594	Danio rerio guanylyl cyclase 3 (gc3), mRNA [NM_131866]	7.47859	7.45103	7.48702	5.46919	5.79801	5.82221	-1.77574	6.58434	-13.6872	1.31691e-05	0.000810954	3.99254	A_15_P146761	NM_131866	gc3	NM_131866		Dr.86944	140426	GO:0000166(nucleotide binding)|GO:0004016(adenylate cyclase activity)|GO:0004383(guanylate cyclase activity)|GO:0004672(protein kinase activity)|GO:0005524(ATP binding)|GO:0005886(plasma membrane)|GO:0006182(cGMP biosynthetic process)|GO:0006468(protein phosphorylation)|GO:0007165(signal transduction)|GO:0008074(guanylate cyclase complex, soluble)|GO:0009190(cyclic nucleotide biosynthetic process…	ENSDART00000097770	NP395687	Purine metabolism // Phototransduction	dre00230 // dre04744
2611	T-cell lymphoma invasion and metastasis 2a [Source:ZFIN;Acc:ZDB-GENE-030219-98] [ENSDART00000156492]	4.32968	3.59488	4.09764	6.27355	5.90638	5.75681	1.97152	4.99315	8.27016	0.000210402	0.00357959	0.918172	A_15_P135536	ENSDART00000156492	LOC100334442	DN860965		Dr.77450	100334442		ENSDART00000156492	TC383989
2644	Danio rerio guanine nucleotide binding protein (G protein), beta polypeptide 3b (gnb3b), mRNA [NM_213202]	8.2228	8.1717	7.90461	5.22999	5.33343	5.39634	-2.77978	6.70981	-21.8815	9.27826e-07	0.000220395	6.74263	A_15_P746901	NM_213202	gnb3b	NM_213202		Dr.81932	406483	GO:0007165(signal transduction)	ENSDART00000005547	TC434731
2646	mitogen-activated protein kinase kinase kinase 14 [Source:HGNC Symbol;Acc:HGNC:6853] [ENSDART00000151236]	8.59962	9.0194	8.87121	7.03719	6.18772	6.84078	-2.14151	7.75932	-8.45932	0.00018634	0.00332149	1.05499	A_15_P564497	ENSDART00000151236	map3k14a	XM_009299661			100004261	GO:0004672(protein kinase activity)|GO:0004702(receptor signaling protein serine/threonine kinase activity)|GO:0005524(ATP binding)|GO:0005737(cytoplasm)|GO:0006468(protein phosphorylation)|GO:0007346(regulation of mitotic cell cycle)|GO:0008349(MAP kinase kinase kinase kinase activity)|GO:0031098(stress-activated protein kinase signaling cascade)|GO:0042981(regulation of apoptotic process)|GO:00…	ENSDART00000151236	TC421005	MAPK signaling pathway // Apoptosis // Intestinal immune network for IgA production	dre04010 // dre04210 // dre04672
2647	adducin 2 (beta) [Source:ZFIN;Acc:ZDB-GENE-080718-4] [ENSDART00000114841]	7.32319	7.16913	7.05652	2.54756	2.75189	2.27687	-4.65751	4.85419	-29.4272	1.7106e-07	0.00010558	8.30378	A_15_P371790	ENSDART00000114841	add2	XM_009301249			570147	GO:0005856(cytoskeleton)	ENSDART00000114841	TC388102
2648	Danio rerio growth hormone inducible transmembrane protein, mRNA (cDNA clone MGC:77363 IMAGE:6968682), complete cds. [BC066450]	11.2789	11.2986	11.3433	10.4655	10.2738	10.5395	-0.880697	10.8666	-7.9255	0.000264177	0.0041217	0.661488	A_15_P668011	BC066450	ghitm	BC066450		Dr.82840	393563	GO:0016020(membrane)|GO:0016021(integral to membrane)		TC404569
2653	Danio rerio calcium channel, voltage-dependent, alpha 2/delta subunit 2b (cacna2d2b), mRNA [NM_001089420]	4.90573	4.65839	4.96728	3.62147	3.44527	3.13112	-1.44451	4.12154	-8.59704	0.000170822	0.00316933	1.15288	A_15_P636481	NM_001089420	cacna2d2b	NM_001089420		Dr.149907	568759		ENSDART00000138850	TC427796	MAPK signaling pathway // Cardiac muscle contraction // Adrenergic signaling in cardiomyocytes	dre04010 // dre04260 // dre04261
2669	Danio rerio crystallin, gamma N2 (crygn2), mRNA [NM_001003428]	8.70581	8.80203	8.81728	9.91354	9.89927	9.62672	1.03814	9.29411	8.58077	0.000172575	0.00318672	1.14139	A_15_P130451	NM_001003428	crygn2	NM_001003428		Dr.87252	445034	GO:0005212(structural constituent of eye lens)|GO:0005575(cellular_component)|GO:0008150(biological_process)	ENSDART00000041349	TC454534
2675	Danio rerio zinc finger protein 513 (znf513), mRNA [NM_001309467]	10.5789	10.5428	10.5814	11.8858	11.7826	11.612	1.19243	11.1639	10.7628	5.01364e-05	0.00159453	2.52449	A_15_P671611	NM_001309467	znf513	NM_001309467			568216	GO:0003676(nucleic acid binding)|GO:0046872(metal ion binding)|GO:0060041(retina development in camera-type eye)	ENSDART00000152216	TC374120
2686	Danio rerio Rab interacting lysosomal protein-like 1 (rilpl1), mRNA [NM_001079664]	5.87775	5.76681	6.27097	4.77589	4.88982	4.95832	-1.09717	5.42326	-6.80797	0.00058822	0.00655354	-0.243271	A_15_P208146	NM_001079664	rilpl1	NM_001079664		Dr.37082	780843	GO:0003382(epithelial cell morphogenesis)|GO:0003674(molecular_function)|GO:0005737(cytoplasm)|GO:0005813(centrosome)|GO:0005829(cytosol)|GO:0005856(cytoskeleton)|GO:0005929(cilium)|GO:0006810(transport)|GO:0015031(protein transport)|GO:0042995(cell projection)|GO:0072372(primary cilium)		TC369070
2691	Danio rerio sorting nexin family member 30 (snx30), mRNA [NM_001017798]	8.80475	8.73422	8.68735	9.47335	9.44105	9.72429	0.804118	9.14417	6.76785	0.000606555	0.00667586	-0.278002	A_15_P674416	NM_001017798	snx30	NM_001017798		Dr.151498	550496	GO:0005768(endosome)|GO:0006810(transport)|GO:0006897(endocytosis)|GO:0015031(protein transport)|GO:0016050(vesicle organization)|GO:0019898(extrinsic to membrane)|GO:0035091(phosphatidylinositol binding)	ENSDART00000050177	TC370154
2695	ornithine carbamoyltransferase [Source:ZFIN;Acc:ZDB-GENE-070912-422] [ENSDART00000089526]	7.66179	7.75632	7.57568	11.3074	10.2275	11.0879	3.20966	9.26943	10.9995	4.44642e-05	0.00149768	2.65774	A_15_P201681	ENSDART00000089526	otc	XM_001334635			794667	GO:0000050(urea cycle)|GO:0004585(ornithine carbamoyltransferase activity)|GO:0005739(mitochondrion)|GO:0006520(cellular amino acid metabolic process)|GO:0016597(amino acid binding)|GO:0016740(transferase activity)|GO:0016743(carboxyl- or carbamoyltransferase activity)|GO:0042450(arginine biosynthetic process via ornithine)	ENSDART00000089526	TC379830	Arginine biosynthesis // Metabolic pathways // Biosynthesis of amino acids	dre00220 // dre01100 // dre01230
2702	FERM domain containing 4Ba [Source:ZFIN;Acc:ZDB-GENE-130412-1] [ENSDART00000061947]	9.34157	9.35532	9.24509	7.89028	8.07972	8.14742	-1.27485	8.67657	-11.3173	3.7983e-05	0.00137752	2.83223	A_15_P216311	ENSDART00000061947	frmd4ba	EV758004		Dr.156026	100333566	GO:0005737(cytoplasm)|GO:0005856(cytoskeleton)|GO:0008092(cytoskeletal protein binding)|GO:0019898(extrinsic to membrane)	ENSDART00000061947	TC381209
2710	Rep: MgtC/SapB transporter - Desulfotomaculum reducens (strain MI-1), partial (12%) [TC415733]	6.16545	6.54016	6.3711	4.81857	4.18528	4.18576	-1.96237	5.37772	-9.06488	0.000128268	0.00268436	1.47495	A_15_P701196	TC415733		XM_688905		Dr.74964				TC415733
2725	tetratricopeptide repeat domain 23 [Source:ZFIN;Acc:ZDB-GENE-050419-126] [ENSDART00000141686]	4.83239	5.07015	4.99081	3.82464	2.74545	3.25529	-1.68932	4.11979	-6.02201	0.00110399	0.00947798	-0.955706	A_15_P224606	ENSDART00000141686	ttc23	XM_005159155			558875		ENSDART00000141686	TC393846
2740		7.13632	7.16077	7.05832	6.02061	6.01272	6.40515	-0.972309	6.63231	-6.86437	0.000563509	0.00640881	-0.194713	A_15_P460200	TC391047						GO:0003674(molecular_function)|GO:0005575(cellular_component)|GO:0008150(biological_process)		TC391047
2747	Danio rerio zgc:154064 (zgc:154064), mRNA [NM_001077726]	10.1398	10.118	10.1685	10.6678	10.6578	10.6826	0.52734	10.4057	5.92577	0.00119764	0.00987748	-1.04781	A_15_P668866	NM_001077726	zgc:154064	NM_001077726		Dr.108555	791699	GO:0003674(molecular_function)|GO:0005737(cytoplasm)|GO:0008150(biological_process)	ENSDART00000159041	TC403477
2760	IKBKB interacting protein [Source:ZFIN;Acc:ZDB-GENE-131122-26] [ENSDART00000130100]	8.38866	8.89028	8.88889	9.81335	10.2446	9.88291	1.25768	9.35145	6.32399	0.000860532	0.00815161	-0.6738	A_15_P209376	ENSDART00000130100							ENSDART00000130100	TC440180
2777	Danio rerio cDNA clone IMAGE:6966429, partial cds. [BC067669]	8.56392	8.3226	8.63813	9.52347	10.0866	9.77702	1.28749	9.15197	7.14338	0.000457623	0.00563764	0.0407267	A_15_P402950	BC067669	tom1	BC067669		Dr.2710	403083			TC379978
2786	Danio rerio si:ch211-116o3.5 (si:ch211-116o3.5), mRNA [NM_001305574]	9.24548	9.09122	9.46804	10.6207	11.2111	11.0799	1.7023	10.1194	8.6947	0.000160726	0.003051	1.22143	A_15_P519977	NM_001305574	si:ch211-116o3.5	NM_001305574			325902		ENSDART00000156947	TC417237
2795	Danio rerio poly (ADP-ribose) polymerase family, member 12b (parp12b), mRNA [NM_001115086]	9.72558	9.84922	9.87418	9.20293	8.9166	9.04947	-0.759992	9.43633	-6.43187	0.000789019	0.00778299	-0.575615	A_15_P628631	NM_001115086	parp12b	NM_001115086		Dr.45821	553633	GO:0005575(cellular_component)|GO:0008150(biological_process)|GO:0046872(metal ion binding)	ENSDART00000131357	TC371281
2804	angiotensin II receptor-associated protein [Source:ZFIN;Acc:ZDB-GENE-050309-11] [ENSDART00000157703]	5.83285	5.79639	5.81776	4.83561	5.19829	4.90673	-0.835457	5.39794	-6.52899	0.000730455	0.00744353	-0.488336	A_15_P105885	ENSDART00000157703	agtrap	BC067613		Dr.88658	793937	GO:0003674(molecular_function)|GO:0008150(biological_process)|GO:0016020(membrane)|GO:0016021(integral to membrane)	ENSDART00000157703
2825	Danio rerio zgc:91940 (zgc:91940), mRNA [NM_001002669]	8.5714	8.54696	8.36574	9.44347	9.24859	9.64278	0.950247	8.96983	6.77617	0.000602698	0.00665579	-0.270784	A_15_P733528	NM_001002669	zgc:91940	NM_001002669		Dr.152132	436942	GO:0003674(molecular_function)|GO:0008150(biological_process)|GO:0016020(membrane)|GO:0016021(integral to membrane)	ENSDART00000160198	TC373195
2833	ankyrin repeat domain 55 [Source:ZFIN;Acc:ZDB-GENE-080104-7] [ENSDART00000161096]	6.27423	6.52367	6.43415	4.90662	5.29637	4.78702	-1.41401	5.70368	-8.46838	0.000185269	0.00331105	1.06148	A_15_P158586	ENSDART00000161096	ankrd55	XM_001345383			100006755		ENSDART00000161096	TC403168
2842	Danio rerio zgc:86709 (zgc:86709), mRNA [NM_001002066]	2.47701	2.35348	2.44424	5.56807	7.21338	7.77938	4.4287	4.63926	7.89622	0.00026944	0.00415677	0.639224	A_15_P661986	NM_001002066	zgc:86709	NM_001002066		Dr.78112	570210	GO:0000166(nucleotide binding)|GO:0005524(ATP binding)|GO:0005737(cytoplasm)|GO:0010628(positive regulation of gene expression)|GO:0030027(lamellipodium)|GO:0030175(filopodium)|GO:0044297(cell body)|GO:0090131(mesenchyme migration)	ENSDART00000080664	NP13315975	Cardiac muscle contraction // Adrenergic signaling in cardiomyocytes	dre04260 // dre04261
2845	Danio rerio zgc:56556 (zgc:56556), mRNA [NM_200331]	10.2806	10.1353	10.1668	8.86293	9.34061	9.15259	-1.07553	9.65648	-7.16856	0.000449255	0.00556456	0.0615976	A_15_P662651	NM_200331	zgc:56556	NM_200331		Dr.26449	393302	GO:0005575(cellular_component)|GO:0008150(biological_process)	ENSDART00000020367	TC371987
2851	Danio rerio aldolase b, fructose-bisphosphate (aldob), mRNA [NM_194367]	15.4176	15.3785	15.3725	12.5462	13.9405	13.3614	-2.1068	14.3361	-6.04141	0.00108615	0.00936515	-0.937276	A_15_P654476	NM_194367	aldob	NM_194367		Dr.76309	321664	GO:0003824(catalytic activity)|GO:0004332(fructose-bisphosphate aldolase activity)|GO:0005737(cytoplasm)|GO:0005815(microtubule organizing center)|GO:0005856(cytoskeleton)|GO:0006096(glycolysis)|GO:0016829(lyase activity)	ENSDART00000075744	TC379633	Glycolysis / Gluconeogenesis // Pentose phosphate pathway // Fructose and mannose metabolism // Metabolic pathways // Carbon metabolism // Biosynthesis of amino acids	dre00010 // dre00030 // dre00051 // dre01100 // dre01200 // dre01230
2863	bromodomain adjacent to zinc finger domain, 1A [Source:ZFIN;Acc:ZDB-GENE-030131-6105] [ENSDART00000092209]	10.4711	10.4108	10.5307	11.9093	12.0394	11.9575	1.4979	11.2198	15.3113	7.01457e-06	0.000600803	4.66921	A_15_P370585	ENSDART00000092209		BC096971		Dr.159556			ENSDART00000092209	TC380373
2882	Danio rerio ADP-dependent glucokinase (adpgk), mRNA [NM_001079965]	10.2742	10.2012	10.2567	8.70728	8.69722	9.21282	-1.37158	9.55823	-8.1648	0.000225364	0.00371822	0.840733	A_15_P151476	NM_001079965	adpgk	NM_001079965		Dr.66437	557919	GO:0005575(cellular_component)|GO:0005975(carbohydrate metabolic process)|GO:0016301(kinase activity)|GO:0016310(phosphorylation)|GO:0016740(transferase activity)|GO:0016773(phosphotransferase activity, alcohol group as acceptor)	ENSDART00000113382	TC367425	Glycolysis / Gluconeogenesis // Metabolic pathways // Carbon metabolism	dre00010 // dre01100 // dre01200
2908	Danio rerio THO complex 2 (thoc2), mRNA [NM_001003847]	12.4523	12.4245	12.4039	11.5726	11.6521	11.2601	-0.931937	11.9609	-6.98009	0.000516476	0.00606305	-0.0961147	A_15_P691791	NM_001003847	thoc2	NM_001003847		Dr.77325	368417		ENSDART00000143316	TC421753	RNA transport // Spliceosome	dre03013 // dre03040
2914	Danio rerio zgc:109986 (zgc:109986), mRNA [NM_001020545]	9.93888	9.86663	9.97468	9.23735	8.91603	8.82679	-0.933339	9.46006	-6.72785	0.0006255	0.00678386	-0.312804	A_15_P143236	NM_001020545	zgc:109986	NM_001020545		Dr.45584	553566	GO:0008757(S-adenosylmethionine-dependent methyltransferase activity)|GO:0032259(methylation)	ENSDART00000166081	TC373697
2938	Danio rerio coiled-coil domain containing 151 (ccdc151), mRNA [NM_001077369]	10.2449	10.1573	10.2631	6.1231	6.64907	6.41761	-3.82518	8.30919	-24.3957	4.99221e-07	0.000165152	7.33693	A_15_P746356	NM_001077369	ccdc151	NM_001077369		Dr.44344	555601	GO:0000132(establishment of mitotic spindle orientation)|GO:0003341(cilium movement)|GO:0003674(molecular_function)|GO:0007368(determination of left/right symmetry)|GO:0031514(motile cilium)|GO:0035469(determination of pancreatic left/right asymmetry)|GO:0036064(cilium basal body)|GO:0036158(outer dynein arm assembly)|GO:0036159(inner dynein arm assembly)|GO:0061371(determination of heart left/ri…	ENSDART00000091628	TC371246
2945	Danio rerio PAX interacting (with transcription-activation domain) protein 1 (paxip1), mRNA [NM_001005929]	13.5099	13.4703	13.4371	12.6727	12.6761	12.9398	-0.709577	13.1176	-6.11067	0.00102511	0.00906006	-0.871836	A_15_P170631	NM_001005929	paxip1	NM_001005929		Dr.522	449658	GO:0005634(nucleus)|GO:0006281(DNA repair)|GO:0006351(transcription, DNA-dependent)|GO:0006355(regulation of transcription, DNA-dependent)|GO:0006974(response to DNA damage stimulus)	ENSDART00000158844	TC366097
2961	Rep: Calcitonin gene related peptide - Fugu rubripes (Japanese pufferfish) (Takifugu rubripes), partial (76%) [TC432290]	7.70535	7.76417	7.94588	10.4774	10.023	10.5013	2.52876	9.06951	15.0536	7.71792e-06	0.000624488	4.56732	A_15_P763546	TC432290						GO:0008150(biological_process)		TC432290
2980	Danio rerio zgc:77651 (zgc:77651), mRNA [NM_213247]	9.66318	9.74668	9.87811	11.3075	11.2718	11.0313	1.44084	10.4831	11.5046	3.46831e-05	0.00131675	2.9327	A_15_P631791	NM_213247	zgc:77651	NM_213247		Dr.29076	572757	GO:0006637(acyl-CoA metabolic process)|GO:0016020(membrane)|GO:0016021(integral to membrane)|GO:0016790(thiolester hydrolase activity)	ENSDART00000162280	TC371660
2984	Danio rerio connexin 34.5 (cx34.5), mRNA [NM_001030200]	5.6175	5.83066	5.55239	3.95653	2.74611	3.25017	-2.34924	4.49222	-7.49127	0.00035628	0.00487234	0.32372	A_15_P140286	NM_001030200	cx34.5	NM_001030200		Dr.87863	565892	GO:0005886(plasma membrane)|GO:0005921(gap junction)|GO:0005922(connexon complex)|GO:0007154(cell communication)|GO:0016020(membrane)|GO:0016021(integral to membrane)|GO:0030054(cell junction)	ENSDART00000101007	TC374991
2996	Danio rerio suppression of tumorigenicity 7 (st7), mRNA [NM_001040336]	9.7388	9.72414	9.77543	8.54949	8.65337	8.90259	-1.0443	9.22397	-8.37994	0.000196026	0.00343279	0.997915	A_15_P622941	NM_001040336	st7	NM_001040336		Dr.43903	678587	GO:0008150(biological_process)|GO:0016020(membrane)|GO:0016021(integral to membrane)		TC370123
3006	Danio rerio ubiquinol-cytochrome c reductase hinge protein (uqcrh), mRNA [NM_001037108]	14.5773	14.4775	14.4917	15.3017	15.1646	15.1141	0.677978	14.8545	6.58707	0.000697831	0.00722619	-0.436629	A_15_P206726	NM_001037108	uqcrh	NM_001037108		Dr.76075	566723	GO:0005739(mitochondrion)|GO:0005743(mitochondrial inner membrane)|GO:0006122(mitochondrial electron transport, ubiquinol to cytochrome c)|GO:0006810(transport)|GO:0008121(ubiquinol-cytochrome-c reductase activity)|GO:0016020(membrane)|GO:0055114(oxidation-reduction process)|GO:0070469(respiratory chain)	ENSDART00000082151	TC401277	Oxidative phosphorylation // Metabolic pathways // Cardiac muscle contraction	dre00190 // dre01100 // dre04260
3007	Danio rerio solute carrier family 25 (carnitine/acylcarnitine translocase), member 20 (slc25a20), mRNA [NM_200859]	10.3169	10.265	10.3086	9.30928	9.07889	9.11696	-1.12846	9.73261	-10.5457	5.6093e-05	0.00170627	2.39969	A_15_P720801	NM_200859	slc25a20	NM_200859		Dr.2784	393833	GO:0003735(structural constituent of ribosome)|GO:0006412(translation)|GO:0006810(transport)|GO:0016020(membrane)|GO:0016021(integral to membrane)	ENSDART00000059140	TC405049
3011	Danio rerio claudin 11a (cldn11a), mRNA [NM_001002624]	5.60826	5.36504	5.52426	4.11065	4.24752	4.62992	-1.16983	4.91427	-6.98321	0.000515276	0.00606036	-0.093483	A_15_P104463	NM_001002624	cldn11a	NM_001002624		Dr.12486	436897	GO:0005198(structural molecule activity)|GO:0005886(plasma membrane)|GO:0005923(tight junction)|GO:0008150(biological_process)|GO:0016020(membrane)|GO:0016021(integral to membrane)|GO:0030054(cell junction)	ENSDART00000010615	TC380057	Cell adhesion molecules (CAMs) // Tight junction	dre04514 // dre04530
3016	Danio rerio acyl-CoA thioesterase 11b (acot11b), mRNA [NM_001037572]	10.925	10.9047	11.0489	9.43315	10.1216	9.62241	-1.23382	10.3426	-6.29038	0.000884315	0.00827745	-0.704651	A_15_P142361	NM_001037572	acot11b	NM_001037572		Dr.88215	641574	GO:0005575(cellular_component)|GO:0008150(biological_process)|GO:0008289(lipid binding)	ENSDART00000122730	TC371760
3020	Danio rerio transcription factor B1, mitochondrial (tfb1m), mRNA [NM_001076769]	8.73071	8.70878	8.71749	6.51267	6.39891	7.31658	-1.97627	7.73086	-7.70633	0.000306679	0.00448992	0.493075	A_15_P630156	NM_001076769	tfb1m	NM_001076769		Dr.110030	767802	GO:0000154(rRNA modification)|GO:0000179(rRNA (adenine-N6,N6-)-dimethyltransferase activity)|GO:0003880(protein C-terminal carboxyl O-methyltransferase activity)|GO:0004809(tRNA (guanine-N2-)-methyltransferase activity)|GO:0006364(rRNA processing)|GO:0008168(methyltransferase activity)|GO:0008169(C-methyltransferase activity)|GO:0008170(N-methyltransferase activity)|GO:0008171(O-methyltransferase…	ENSDART00000150172	TC372042
3024	Danio rerio cyclin D2, a (ccnd2a), mRNA [NM_001089445]	6.5942	6.4109	6.27197	8.4138	8.07421	8.3364	1.84912	7.35025	12.72	1.98393e-05	0.00100841	3.54659	A_15_P142436	NM_001089445	ccnd2a	NM_001089445		Dr.159818	799608	GO:0005634(nucleus)|GO:0007049(cell cycle)	ENSDART00000073419	TC375251	FoxO signaling pathway // Cell cycle // p53 signaling pathway // Wnt signaling pathway // Hedgehog signaling pathway // Focal adhesion	dre04068 // dre04110 // dre04115 // dre04310 // dre04340 // dre04510
3026	Danio rerio si:dkey-6a5.3 (si:dkey-6a5.3), mRNA [NM_001083052]	8.53941	8.4191	8.42527	6.42775	6.98401	6.62281	-1.78307	7.56973	-10.7988	4.92217e-05	0.00158027	2.54494	A_15_P719406	NM_001083052	si:dkey-6a5.3	NM_001083052		Dr.140264	100034415		ENSDART00000140532	TC438621
3032	kelch domain containing 3 [Source:ZFIN;Acc:ZDB-GENE-040426-2426] [ENSDART00000160698]	6.54351	6.79864	6.79165	5.57185	5.31777	5.46907	-1.25837	6.08208	-9.82127	8.28951e-05	0.00212908	1.96409	A_15_P219686	ENSDART00000160698		BC068372		Dr.84824			ENSDART00000160698	TC396702
3047	Danio rerio CCAAT/enhancer binding protein (C/EBP) 1 (cebp1), mRNA [NM_131837]	7.71852	7.78824	7.48533	6.55637	5.71322	6.16938	-1.51771	6.90518	-6.47981	0.000759456	0.00762447	-0.532398	A_15_P104075	NM_131837	cebp1	NM_131837		Dr.41318	114453	GO:0003700(sequence-specific DNA binding transcription factor activity)|GO:0006351(transcription, DNA-dependent)|GO:0006355(regulation of transcription, DNA-dependent)|GO:0010628(positive regulation of gene expression)|GO:0030099(myeloid cell differentiation)|GO:0043565(sequence-specific DNA binding)		TC375912
3069	CT609388 ZF_mu Danio rerio cDNA clone ZF_mu_159i05 3', mRNA sequence [CT609388]	5.68436	5.05325	4.59129	2.54179	2.7451	2.2739	-2.58937	3.81495	-8.60845	0.000169605	0.00315768	1.16092	A_15_P462840	CT609388	trps1	CT609388		Dr.121632	795613	GO:0000977(RNA polymerase II regulatory region sequence-specific DNA binding)|GO:0001085(RNA polymerase II transcription factor binding)|GO:0001228(RNA polymerase II transcription regulatory region sequence-specific DNA binding transcription factor activity involved in positive regulation of transcription)|GO:0003682(chromatin binding)|GO:0003700(sequence-specific DNA binding transcription factor…
3070	Danio rerio fibroblast growth factor 1b (fgf1b), mRNA [NM_001105278]	7.44891	7.54526	7.54161	6.69042	6.7451	6.9122	-0.729352	7.14725	-6.79523	0.000593972	0.00659293	-0.254281	A_15_P629576	NM_001105278	fgf1b	NM_001105278		Dr.87410	100005049	GO:0005102(receptor binding)|GO:0005104(fibroblast growth factor receptor binding)|GO:0005576(extracellular region)|GO:0008083(growth factor activity)|GO:0008543(fibroblast growth factor receptor signaling pathway)	ENSDART00000062836	TC369999	MAPK signaling pathway // Regulation of actin cytoskeleton	dre04010 // dre04810
3095	PREDICTED: Danio rerio uncharacterized LOC100535646 (LOC100535646), transcript variant X1, mRNA [XM_003201011]	2.45641	2.33422	2.41963	4.61448	5.33532	3.89602	2.21185	3.50935	6.16552	0.00097957	0.00881532	-0.820415	A_15_P243105	TC427811		XM_003201011						TC427811
3116	Danio rerio amyloid beta (A4) precursor protein a (appa), mRNA [NM_131564]	15.0369	15.029	14.976	14.0491	13.9195	13.5466	-1.17557	14.4262	-7.62586	0.000324238	0.00463263	0.430192	A_15_P655816	NM_131564	appa	NM_131564		Dr.79604	58083	GO:0001944(vasculature development)|GO:0004867(serine-type endopeptidase inhibitor activity)|GO:0007399(nervous system development)|GO:0007417(central nervous system development)|GO:0008201(heparin binding)|GO:0016020(membrane)|GO:0016021(integral to membrane)|GO:0046914(transition metal ion binding)|GO:0060026(convergent extension)	ENSDART00000167331	TC380702
3117	Fc receptor, IgE, high affinity I, gamma polypeptide like [Source:ZFIN;Acc:ZDB-GENE-070502-4] [ENSDART00000166395]	8.45654	8.36686	8.41467	7.07947	6.22328	6.33323	-1.86736	7.47901	-7.72026	0.000303752	0.00446385	0.503903	A_15_P657506	ENSDART00000166395	fcer1gl	BC124700		Dr.83977	100101653	GO:0016020(membrane)|GO:0016021(integral to membrane)	ENSDART00000166395	TC429134
3137	Danio rerio zinc and ring finger 2a (znrf2a), mRNA [NM_001102637]	11.2549	12.0758	12.0656	8.69915	10.0326	9.33238	-2.44407	10.5768	-6.06662	0.00106347	0.0092485	-0.913397	A_15_P661616	NM_001102637	znrf2a	NM_001102637		Dr.83439	100124611	GO:0005575(cellular_component)|GO:0008270(zinc ion binding)|GO:0046872(metal ion binding)	ENSDART00000113951	TC375698
3150	Danio rerio SH3-domain GRB2-like endophilin B2a (sh3glb2a), transcript variant 2, mRNA [NM_205593]	8.6886	8.72751	8.73592	7.51058	7.05285	7.62442	-1.32139	8.05665	-7.74622	0.000298386	0.00441176	0.524033	A_15_P151736	NM_205593	sh3glb2a	NM_205593		Dr.87884	402885	GO:0005737(cytoplasm)		TC395718	Endocytosis	dre04144
3153	Danio rerio aminoadipate-semialdehyde dehydrogenase-phosphopantetheinyl transferase (aasdhppt), mRNA [NM_001033729]	8.84748	8.9102	8.94012	9.80559	9.71637	10.0292	0.951128	9.37483	7.96087	0.000257979	0.00406511	0.68828	A_15_P661441	NM_001033729	aasdhppt	NM_001033729		Dr.41732	619247	GO:0000287(magnesium ion binding)|GO:0008897(holo-[acyl-carrier-protein] synthase activity)|GO:0018070(peptidyl-serine phosphopantetheinylation)|GO:0019878(lysine biosynthetic process via aminoadipic acid)	ENSDART00000054605	TC375637	Pantothenate and CoA biosynthesis	dre00770
3160	Danio rerio partial mRNA for glycine receptor betaZ subunit (glyR beta gene). [AJ404971]	7.56748	7.32271	7.51312	5.80014	5.36329	6.34127	-1.63287	6.65134	-6.29885	0.000878254	0.00824576	-0.696868	A_15_P655972	AJ404971	glrba	AJ404971		Dr.7438	83412	GO:0005230(extracellular ligand-gated ion channel activity)|GO:0006810(transport)|GO:0006811(ion transport)|GO:0006821(chloride transport)|GO:0007218(neuropeptide signaling pathway)|GO:0016020(membrane)|GO:0016021(integral to membrane)|GO:0016594(glycine binding)|GO:0016934(extracellular-glycine-gated chloride channel activity)|GO:0043200(response to amino acid stimulus)|GO:0045211(postsynaptic m…			Neuroactive ligand-receptor interaction	dre04080
3161	ZF101-P00050-DEPE-F2_N01 GISZF101 Danio rerio cDNA clone IMAGE:7153155 5', mRNA sequence [CK689930]	2.39561	2.2879	2.35178	5.31262	4.88893	4.27775	2.48134	3.58576	9.30197	0.000111485	0.00247685	1.6323	A_15_P311941	CK689930		CK689930		Dr.156827				TC415507
3182	Danio rerio exosome component 5 (exosc5), mRNA [NM_001045352]	12.5374	12.5117	12.5677	13.1469	13.2574	13.4013	0.729579	12.9037	6.74874	0.000615523	0.00671647	-0.294608	A_15_P276521	NM_001045352	exosc5	NM_001045352		Dr.81724	751632		ENSDART00000059352	TC426759	RNA degradation	dre03018
3191	Danio rerio transmembrane protein 243, mitochondrial a (tmem243a), mRNA [NM_001017748]	3.85002	2.39318	3.84416	7.8952	8.90266	9.59001	5.4335	6.07921	9.32505	0.000109992	0.0024644	1.64742	A_15_P641501	NM_001017748	tmem243a	NM_001017748		Dr.92654	550443	GO:0003674(molecular_function)|GO:0008150(biological_process)|GO:0016020(membrane)|GO:0016021(integral to membrane)	ENSDART00000142866	TC376927
3193	wu:fc19g04 [Source:ZFIN;Acc:ZDB-GENE-030131-2853] [ENSDART00000143127]	6.97993	6.965	7.0306	8.09702	7.97633	7.68412	0.927313	7.4555	6.82567	0.000580329	0.00651487	-0.22799	A_15_P214801	ENSDART00000143127	wu:fc19g04	CK025467		Dr.159667	563659	GO:0003676(nucleic acid binding)|GO:0046872(metal ion binding)	ENSDART00000143127	TC411719
3200	Danio rerio solute carrier family 34 (sodium phosphate), member 2a antisense (slc34a2aas), antisense RNA [NR_002876]	5.67772	5.9253	5.97612	8.10056	8.81819	8.41961	2.58641	7.15292	12.3852	2.30195e-05	0.00108009	3.38383	A_15_P120123	NR_002876	slc34a2aas	NR_002876		Dr.108967	553974
3216		2.72131	2.56482	3.69194	7.45683	7.99063	7.12091	4.5301	5.25774	12.1614	2.54793e-05	0.00111476	3.27241	A_15_P273366	TC391638								TC391638
3252	Danio rerio SPRY domain containing 7b (spryd7b), mRNA [NM_200526]	6.79441	6.55703	6.63903	7.33968	7.27283	7.36854	0.663528	6.99525	6.1441	0.00099707	0.00891877	-0.840452	A_15_P384570	NM_200526	spryd7b	NM_200526		Dr.80642	393498	GO:0003674(molecular_function)|GO:0005575(cellular_component)|GO:0008150(biological_process)	ENSDART00000101177	TC445296
3258	Danio rerio inversin (invs), mRNA [NM_152970]	7.08286	7.04722	7.1851	5.8911	5.7992	5.92117	-1.23457	6.48777	-12.4344	2.25175e-05	0.00107845	3.408	A_15_P626286	NM_152970	invs	NM_152970		Dr.32732	245946	GO:0001736(establishment of planar polarity)|GO:0001822(kidney development)|GO:0001947(heart looping)|GO:0005516(calmodulin binding)|GO:0005737(cytoplasm)|GO:0005856(cytoskeleton)|GO:0005929(cilium)|GO:0007275(multicellular organismal development)|GO:0010171(body morphogenesis)|GO:0016055(Wnt receptor signaling pathway)|GO:0035844(cloaca development)|GO:0060027(convergent extension involved in ga…			Wnt signaling pathway	dre04310
3267	complexin 1 [Source:HGNC Symbol;Acc:HGNC:2309] [ENSDART00000084014]	9.84183	9.90853	9.72004	8.07343	8.58446	7.91183	-1.63356	9.00669	-8.33293	0.000202038	0.00349176	0.963885	A_15_P269941	ENSDART00000084014	LOC563082	XM_686443			563082		ENSDART00000084014
3268	Danio rerio derlin 1 (derl1), mRNA [NM_213444]	11.7009	11.6323	11.6407	9.40973	9.24707	9.29536	-2.34056	10.4877	-23.7929	5.75782e-07	0.000177461	7.20219	A_15_P752011	NM_213444	derl1	NM_213444		Dr.1920	406753	GO:0003674(molecular_function)|GO:0008150(biological_process)|GO:0016020(membrane)|GO:0016021(integral to membrane)	ENSDART00000135893	NP13226230	Protein processing in endoplasmic reticulum	dre04141
3285	Danio rerio ring finger protein 150 (rnf150), mRNA [NM_001145572]	3.43304	3.03034	2.75964	5.05019	4.92536	5.82709	2.19321	4.17094	7.32349	0.000401502	0.00523744	0.18866	A_15_P188441	NM_001145572	rnf150	NM_001145572		Dr.113703	559804		ENSDART00000035713	TC393290
3289	Danio rerio relaxin/insulin-like family peptide receptor 3.2b (rxfp3.2b), mRNA [NM_001083879]	4.53216	4.77502	4.42941	5.7348	6.02615	5.83258	1.28565	5.22169	9.06092	0.000128572	0.00268596	1.47229	A_15_P207662	NM_001083879	rxfp3.2b	NM_001083879		Dr.140526	100004589	GO:0004930(G-protein coupled receptor activity)|GO:0004945(angiotensin type II receptor activity)|GO:0005887(integral to plasma membrane)|GO:0007186(G-protein coupled receptor signaling pathway)|GO:0007200(phospholipase C-activating G-protein coupled receptor signaling pathway)|GO:0007218(neuropeptide signaling pathway)|GO:0008528(G-protein coupled peptide receptor activity)|GO:0016020(membrane)|…		TC375166
3295	Danio rerio selenoprotein W, 2a (sepw2a), mRNA [NM_194417]	15.763	15.791	15.876	13.9778	13.7755	14.2731	-1.8012	14.9094	-11.8635	2.92474e-05	0.00119394	3.12071	A_15_P767066	NM_194417	sepw2a	NM_194417		Dr.80611	378437		ENSDART00000139902	TC406548
3304	Danio rerio Enah/Vasp-like b (evlb), mRNA [NM_205633]	7.86394	7.95448	7.9064	5.90992	5.91228	6.8232	-1.69314	7.0617	-6.28842	0.000885724	0.00828317	-0.706454	A_15_P627166	NM_205633	evlb	NM_205633		Dr.13833	402929	GO:0003779(actin binding)|GO:0005856(cytoskeleton)|GO:0008154(actin polymerization or depolymerization)|GO:0017124(SH3 domain binding)|GO:0051289(protein homotetramerization)	ENSDART00000169692	TC369961
3323	Danio rerio si:dkeyp-89c11.2 (si:dkeyp-89c11.2), mRNA [NM_001030110]	8.0185	8.26872	8.38587	10.1771	9.94035	9.69792	1.71409	9.08141	10.0302	7.38722e-05	0.0020068	2.09283	A_15_P112110	NM_001030110	si:dkeyp-89c11.2	NM_001030110		Dr.11945	557184	GO:0006637(acyl-CoA metabolic process)|GO:0016790(thiolester hydrolase activity)	ENSDART00000028297	TC447553
3328	Danio rerio zwilling (zwi), mRNA [NM_001159664]	2.38561	2.28455	2.34677	5.02186	4.93188	6.27387	3.07023	3.87409	8.24121	0.000214395	0.00362163	0.896985	A_15_P663946	NM_001159664	zwi	NM_001159664		Dr.81187	336211	GO:0043209(myelin sheath)		TC394555
3330	transient receptor potential cation channel, subfamily M, member 4 [Source:HGNC Symbol;Acc:HGNC:17993] [ENSDART00000152168]	5.78728	5.50926	5.73781	4.15199	4.80567	4.14931	-1.30913	5.02355	-6.10472	0.0010302	0.00908387	-0.877434	A_15_P156001	ENSDART00000152168		BC090290		Dr.79314			ENSDART00000152168	TC430232
3338	Danio rerio zgc:110788 (zgc:110788), mRNA [NM_001013288]	11.1816	11.2494	11.2685	10.4825	10.3685	10.4404	-0.802672	10.8318	-8.46673	0.000185464	0.00331105	1.0603	A_15_P195851	NM_001013288	zgc:110788	NM_001013288		Dr.83494	503601	GO:0003674(molecular_function)|GO:0006810(transport)|GO:0016020(membrane)|GO:0016021(integral to membrane)|GO:0016192(vesicle-mediated transport)	ENSDART00000104160	TC378301
3341	adhesion G protein-coupled receptor G4b [Source:ZFIN;Acc:ZDB-GENE-091204-201] [ENSDART00000131482]	4.78626	4.55805	5.08033	2.44355	2.7586	2.24824	-2.32475	3.64584	-11.7722	3.05293e-05	0.00122056	3.07345	A_15_P310151	ENSDART00000131482		CK027440		Dr.89821			ENSDART00000131482	TC388393
3356	si:ch211-245n8.4 [Source:ZFIN;Acc:ZDB-GENE-110914-56] [ENSDART00000150246]	13.5986	13.6274	13.5622	12.0859	12.344	11.8111	-1.51571	12.8382	-9.69483	8.89795e-05	0.00220034	1.88487	A_15_P772765	ENSDART00000150246	si:ch211-245n8.4	BC155248		Dr.117835	100537085	GO:0003676(nucleic acid binding)|GO:0046872(metal ion binding)	ENSDART00000150246	TC382430
3372	si:dkeyp-72h1.1 [Source:ZFIN;Acc:ZDB-GENE-050208-447] [ENSDART00000147001]	5.14699	5.76251	5.92364	7.81898	7.01283	7.37671	1.79179	6.50694	6.16545	0.000979623	0.00881532	-0.820476	A_15_P174271	ENSDART00000147001	si:dkeyp-72h1.1	BC159101		Dr.134030	799956	GO:0005634(nucleus)|GO:0005737(cytoplasm)|GO:0006351(transcription, DNA-dependent)|GO:0006355(regulation of transcription, DNA-dependent)	ENSDART00000147001	TC378386
3378	Danio rerio nitrilase 1 (nit1), mRNA [NM_001004638]	6.32463	6.64294	6.72911	8.51681	8.13541	9.03209	1.99588	7.5635	7.81655	0.000284386	0.00429276	0.578289	A_15_P109170	NM_001004638	nit1	NM_001004638		Dr.83166	447900	GO:0005575(cellular_component)|GO:0006807(nitrogen compound metabolic process)|GO:0016810(hydrolase activity, acting on carbon-nitrogen (but not peptide) bonds)	ENSDART00000102629	TC374715
3390	Danio rerio Rh type C glycoprotein2a (rhcg2a), mRNA [NM_001102618]	3.82563	4.19094	3.17341	8.68413	8.14467	7.41192	4.35025	5.90512	10.7473	5.05372e-05	0.00160427	2.51565	A_15_P185721	NM_001102618	rhcg2a	NM_001102618		Dr.115945	563826		ENSDART00000004727	TC370569
3404	Danio rerio semaphorin 4e (sema4e), transcript variant 1, mRNA [NM_131049]	11.2778	11.3282	11.4911	10.3159	10.5786	10.5902	-0.870783	10.9303	-6.84348	0.00057252	0.00646789	-0.212662	A_15_P118909	NM_131049	sema4e	NM_131049		Dr.78248	796377	GO:0001755(neural crest cell migration)|GO:0005615(extracellular space)|GO:0016020(membrane)|GO:0016021(integral to membrane)|GO:0030215(semaphorin receptor binding)|GO:0030335(positive regulation of cell migration)|GO:0045499(chemorepellent activity)|GO:0048843(negative regulation of axon extension involved in axon guidance)|GO:0050919(negative chemotaxis)|GO:0071526(semaphorin-plexin signaling …		TC367004
3407		7.97151	7.94631	7.48233	5.86138	3.97722	4.78803	-2.92451	6.3378	-6.06662	0.00106347	0.0092485	-0.913396	A_15_P759466	TC369405						GO:0000910(cytokinesis)|GO:0003674(molecular_function)|GO:0005515(protein binding)|GO:0005977(glycogen metabolic process)|GO:0006470(protein dephosphorylation)|GO:0016787(hydrolase activity)		TC369405
3411		2.79465	2.91345	2.34692	5.14684	5.32755	6.15163	2.857	4.1135	9.27283	0.000113404	0.00250798	1.61317	A_15_P184901	TC373953						GO:0003674(molecular_function)		TC373953
3414	family with sequence similarity 134, member B [Source:ZFIN;Acc:ZDB-GENE-130221-1] [ENSDART00000170880]	7.60645	7.59178	7.51255	6.53949	6.67913	6.85782	-0.878109	7.1312	-7.36175	0.00039063	0.00515186	0.21969	A_15_P554752	ENSDART00000170880	fam134b	XM_001343026			100003524		ENSDART00000170880	TC403623
3428	Danio rerio sterol regulatory element binding transcription factor 2 (srebf2), mRNA [NM_001089466]	13.0915	13.0981	13.1319	11.6952	11.2192	12.0807	-1.44214	12.3861	-6.38509	0.000819149	0.00793195	-0.618026	A_15_P758926	NM_001089466	srebf2	NM_001089466		Dr.82297	100037309	GO:0000139(Golgi membrane)|GO:0003677(DNA binding)|GO:0005634(nucleus)|GO:0005783(endoplasmic reticulum)|GO:0005789(endoplasmic reticulum membrane)|GO:0005794(Golgi apparatus)|GO:0006351(transcription, DNA-dependent)|GO:0006355(regulation of transcription, DNA-dependent)|GO:0006629(lipid metabolic process)|GO:0008202(steroid metabolic process)|GO:0008203(cholesterol metabolic process)|GO:0012507(…	ENSDART00000092690	TC365724
3437	Danio rerio gene rich cluster, C10 gene (grcc10), mRNA [NM_212646]	8.24144	8.29607	8.3343	2.38311	2.79004	2.26919	-5.80982	5.38569	-36.2975	5.14584e-08	7.34714e-05	9.27989	A_15_P748871	NM_212646	grcc10	NM_212646		Dr.77839	323559	GO:0003674(molecular_function)|GO:0005737(cytoplasm)|GO:0008150(biological_process)	ENSDART00000152418	TC438252
3439	Danio rerio breast cancer anti-estrogen resistance 1 (bcar1), mRNA [NM_001135133]	7.20187	7.32997	7.42568	8.60415	9.19458	9.06227	1.63449	8.13642	9.00977	0.000132579	0.00273908	1.43783	A_15_P601907	NM_001135133	bcar1	NM_001135133		Dr.75362	568309		ENSDART00000128965	TC414414	Focal adhesion // Regulation of actin cytoskeleton	dre04510 // dre04810
3453	Danio rerio mitochondrial ribosomal protein L33 (mrpl33), transcript variant 1, mRNA [NM_001303122]	10.3101	10.3207	10.4978	11.25	11.2061	11.0503	0.792651	10.7725	6.98844	0.000513263	0.00605028	-0.0890549	A_15_P412980	NM_001303122	mrpl33	NM_001303122		Dr.107713	100536515		ENSDART00000160049	TC395575	Ribosome	dre03010
3454	spindlin 1 [Source:HGNC Symbol;Acc:HGNC:11243] [ENSDART00000081922]	10.2895	10.367	10.3752	9.51786	9.53281	9.61371	-0.789097	9.94934	-8.37853	0.000196203	0.00343411	0.996897	A_15_P157581	ENSDART00000081922	spin1	XM_001331747		Dr.116594	792822		ENSDART00000081922	TC422700
3472	Danio rerio acid-sensing (proton-gated) ion channel 2 (asic2), mRNA [NM_214788]	7.24724	7.03742	6.835	7.91819	8.30658	7.98254	1.02922	7.5545	6.19192	0.000958479	0.00868641	-0.795786	A_15_P101269	NM_214788	asic2	NM_214788		Dr.134961	407669	GO:0005272(sodium channel activity)|GO:0005886(plasma membrane)|GO:0006810(transport)|GO:0006811(ion transport)|GO:0006814(sodium ion transport)|GO:0015280(ligand-gated sodium channel activity)|GO:0016020(membrane)|GO:0016021(integral to membrane)	ENSDART00000137038	TC366770
3528	Danio rerio interleukin 11 receptor, alpha (il11ra), mRNA [NM_001113499]	2.49055	2.36351	2.45202	4.94831	4.05836	3.7924	1.83099	3.35086	5.98249	0.00114139	0.00964037	-0.993395	A_15_P108672	NM_001113499	il11ra	NM_001113499		Dr.106778	334010	GO:0004896(cytokine receptor activity)|GO:0016020(membrane)|GO:0016021(integral to membrane)	ENSDART00000030976	TC374386	Cytokine-cytokine receptor interaction	dre04060
3539	Danio rerio component of oligomeric golgi complex 6 (cog6), mRNA [NM_200320]	10.8803	10.9872	10.9559	12.9404	12.7595	12.6918	1.85607	11.8692	16.7609	4.21067e-06	0.000443365	5.20827	A_15_P118969	NM_200320	cog6	NM_200320		Dr.79596	393290	GO:0003674(molecular_function)|GO:0006891(intra-Golgi vesicle-mediated transport)|GO:0017119(Golgi transport complex)	ENSDART00000169559	TC370234
3551	Danio rerio zgc:173720 (zgc:173720), mRNA [NM_001113606]	9.28338	9.59553	9.51345	10.4562	10.779	10.931	1.25791	10.0931	7.59483	0.000331319	0.00468568	0.405787	A_15_P331909	NM_001113606	zgc:173720	NM_001113606		Dr.114740	566529	GO:0003676(nucleic acid binding)|GO:0008150(biological_process)|GO:0046872(metal ion binding)	ENSDART00000163357	TC371482
3552	Danio rerio vertebrate ancient long opsin a (valopa), mRNA [NM_131586]	4.90908	5.81823	4.82644	2.50742	2.93764	3.39079	-2.2393	4.06493	-6.38063	0.000822091	0.00794245	-0.622083	A_15_P155396	NM_131586	valopa	NM_131586		Dr.81261	58109	GO:0004871(signal transducer activity)|GO:0004930(G-protein coupled receptor activity)|GO:0007165(signal transduction)|GO:0007186(G-protein coupled receptor signaling pathway)|GO:0007601(visual perception)|GO:0007602(phototransduction)|GO:0009881(photoreceptor activity)|GO:0016020(membrane)|GO:0016021(integral to membrane)|GO:0018298(protein-chromophore linkage)|GO:0050896(response to stimulus)	ENSDART00000097731	TC371144
3556	Danio rerio metaxin 2 (mtx2), mRNA [NM_212575]	7.86682	7.88303	7.93751	6.17379	6.75767	6.49278	-1.42104	7.18527	-8.5128	0.000180126	0.00325871	1.09318	A_15_P101612	NM_212575	mtx2	NM_212575		Dr.132194	286741		ENSDART00000041858	TC453153
3572	Danio rerio phosphoglucomutase 1 (pgm1), mRNA [NM_201025]	13.816	13.7434	13.6913	12.6854	12.7986	12.6313	-1.04514	13.2277	-10.2811	6.45071e-05	0.00185417	2.24405	A_15_P112909	NM_201025	pgm1	NM_201025		Dr.76039	394000	GO:0000287(magnesium ion binding)|GO:0004614(phosphoglucomutase activity)|GO:0005829(cytosol)|GO:0005975(carbohydrate metabolic process)|GO:0005978(glycogen biosynthetic process)|GO:0006006(glucose metabolic process)|GO:0016868(intramolecular transferase activity, phosphotransferases)|GO:0019388(galactose catabolic process)|GO:0046872(metal ion binding)|GO:0071704(organic substance metabolic proc…	ENSDART00000006417	TC370380	Glycolysis / Gluconeogenesis // Pentose phosphate pathway // Galactose metabolism // Purine metabolism // Starch and sucrose metabolism // Amino sugar and nucleotide sugar metabolism // Metabolic pathways	dre00010 // dre00030 // dre00052 // dre00230 // dre00500 // dre00520 // dre01100
3575	Danio rerio signal transducer and activator of transcription 5a (stat5a), mRNA [NM_194387]	9.44083	9.58818	9.54305	8.69277	8.72819	8.60705	-0.848014	9.10001	-8.49926	0.000181676	0.00326583	1.08353	A_15_P628851	NM_194387	stat5a	NM_194387		Dr.15667	369197	GO:0003677(DNA binding)|GO:0003700(sequence-specific DNA binding transcription factor activity)|GO:0004871(signal transducer activity)|GO:0005622(intracellular)|GO:0005634(nucleus)|GO:0005737(cytoplasm)|GO:0006351(transcription, DNA-dependent)|GO:0006355(regulation of transcription, DNA-dependent)|GO:0007165(signal transduction)|GO:0007259(JAK-STAT cascade)|GO:0030098(lymphocyte differentiation)|…	ENSDART00000024832	TC367408	ErbB signaling pathway // AGE-RAGE signaling pathway in diabetic complications	dre04012 // dre04933
3579	Danio rerio PYM homolog 1, exon junction complex associated factor (pym1), mRNA [NM_200594]	14.1615	14.1809	14.1934	13.513	13.4599	13.6501	-0.637597	13.8598	-6.36749	0.000830834	0.00797815	-0.634055	A_15_P754571	NM_200594	pym1	NM_200594		Dr.28443	393566	GO:0000184(nuclear-transcribed mRNA catabolic process, nonsense-mediated decay)|GO:0005634(nucleus)|GO:0005654(nucleoplasm)|GO:0005730(nucleolus)|GO:0005737(cytoplasm)|GO:0006417(regulation of translation)|GO:0035145(exon-exon junction complex)|GO:0043022(ribosome binding)|GO:0045727(positive regulation of translation)		TC372810	RNA transport // mRNA surveillance pathway	dre03013 // dre03015
3591	Danio rerio si:ch211-39a7.1 (si:ch211-39a7.1), mRNA [NM_001045097]	7.72274	7.37886	7.41147	3.62224	2.74346	3.9569	-4.06349	5.47261	-12.4145	2.27191e-05	0.00108009	3.39823	A_15_P205546	NM_001045097	si:ch211-39a7.1	NM_001045097		Dr.104111	566141	GO:0004889(acetylcholine-activated cation-selective channel activity)|GO:0005216(ion channel activity)|GO:0005230(extracellular ligand-gated ion channel activity)|GO:0005886(plasma membrane)|GO:0005892(acetylcholine-gated channel complex)|GO:0006810(transport)|GO:0006811(ion transport)|GO:0007271(synaptic transmission, cholinergic)|GO:0015464(acetylcholine receptor activity)|GO:0016020(membrane)|…	ENSDART00000138971	TC371607	Calcium signaling pathway // Neuroactive ligand-receptor interaction	dre04020 // dre04080
3605	thyroid peroxidase [Source:HGNC Symbol;Acc:HGNC:12015] [ENSDART00000046464]	2.99351	3.67909	2.84317	6.60772	6.60747	6.6755	3.4583	4.90108	14.8658	8.28273e-06	0.000644058	4.49182	A_15_P488545	ENSDART00000046464	tpo	XM_009292775			569363		ENSDART00000046464	NP13319086	Tyrosine metabolism // Metabolic pathways	dre00350 // dre01100
3620	Danio rerio zgc:171927 (zgc:171927), mRNA [NM_001102642]	4.671	4.50637	5.10419	2.71247	2.84961	2.32739	-2.1307	3.69517	-9.84588	8.17683e-05	0.00211295	1.97938	A_15_P165691	NM_001102642	zgc:171927	NM_001102642		Dr.118308	100124616	GO:0000166(nucleotide binding)|GO:0005525(GTP binding)|GO:0007264(small GTPase mediated signal transduction)|GO:0015031(protein transport)	ENSDART00000004518	TC374473
3641	Danio rerio period circadian clock 1b (per1b), mRNA [NM_212439]	11.2696	11.3607	11.1215	6.0352	7.61445	8.26147	-3.94689	9.27715	-7.0309	0.000497272	0.00594254	-0.0532507	A_15_P104502	NM_212439	per1b	NM_212439		Dr.86022	406204	GO:0009266(response to temperature stimulus)|GO:0009416(response to light stimulus)|GO:0042752(regulation of circadian rhythm)|GO:0071542(dopaminergic neuron differentiation)	ENSDART00000011082	TC365395	Herpes simplex infection	dre05168
3645	GB	5.28314	5.21262	5.21855	2.31449	2.94328	2.46077	-2.66526	3.90548	-14.6304	9.06024e-06	0.000672564	4.39569	A_15_P762641	NP13315985								NP13315985
3653	si:dkey-13m3.2 [Source:ZFIN;Acc:ZDB-GENE-121214-42] [ENSDART00000170945]	5.48794	6.053	5.63292	7.25509	7.25788	7.83227	1.72379	6.58652	7.46536	0.000362862	0.00493466	0.303034	A_15_P687008	ENSDART00000171884		CT718858		Dr.118225			ENSDART00000171884	TC452224
3654	Rep: Probable sugar phosphate nucleotydyl transferase - Flavobacterium psychrophilum (strain JIP02/86 / ATCC 49511), partial (5%) [TC411232]	8.01043	8.02121	8.12794	9.21328	9.07878	9.34534	1.15927	8.63283	10.2345	6.61355e-05	0.00187946	2.21626	A_15_P263406	TC411232		XM_005165208						TC411232
3659	Danio rerio PRA1 domain family, member 2 (praf2), mRNA [NM_001017698]	5.44676	5.31438	4.99523	7.90393	7.6917	6.93476	2.25801	6.38113	7.9639	0.000257455	0.00406354	0.690574	A_15_P659481	NM_001017698	praf2	NM_001017698		Dr.40046	550393	GO:0003674(molecular_function)|GO:0008150(biological_process)|GO:0016020(membrane)|GO:0016021(integral to membrane)	ENSDART00000040804	NP13226104
3681	Danio rerio zgc:153738 (zgc:153738), mRNA [NM_001079968]	7.80217	7.79587	7.71431	4.06511	3.99714	3.5368	-3.90443	5.81857	-23.57	6.07523e-07	0.000180674	7.15119	A_15_P109173	NM_001079968	zgc:153738	NM_001079968		Dr.123845	558115	GO:0000166(nucleotide binding)|GO:0005524(ATP binding)|GO:0005575(cellular_component)	ENSDART00000129535	TC374602
3693	Danio rerio WD and tetratricopeptide repeats 1 (wdtc1), mRNA [NM_001130606]	5.54038	5.53569	5.62	6.80296	6.54873	6.83283	1.16282	6.14676	9.86119	8.1076e-05	0.00210147	1.98889	A_15_P196706	NM_001130606	wdtc1	NM_001130606		Dr.78779	570606		ENSDART00000113358	TC404623
3698	Danio rerio si:dkey-15h8.11 (si:dkey-15h8.11), mRNA [NM_001104945]	12.1106	11.4937	12.0698	13.413	13.1976	13.3868	1.44111	12.6119	7.34201	0.000396195	0.00520426	0.203702	A_15_P118856	NM_001104945	si:dkey-15h8.11	NM_001104945		Dr.148525	571761		ENSDART00000168205	TC375509
3703	Danio rerio SH3 domain containing 21 (sh3d21), mRNA [NM_001037432]	9.99471	9.81924	9.98194	8.63993	8.8589	8.92426	-1.12427	9.36983	-9.15094	0.000121857	0.00259668	1.53251	A_15_P121259	NM_001037432	sh3d21	NM_001037432		Dr.52077	641492	GO:0003674(molecular_function)|GO:0005575(cellular_component)|GO:0008150(biological_process)	ENSDART00000162411	TC370975
3731	DnaJ (Hsp40) homolog, subfamily C, member 5ab [Source:ZFIN;Acc:ZDB-GENE-081021-2] [ENSDART00000016515]	7.43115	7.70337	7.41428	8.20864	8.53809	8.62722	0.941718	7.98712	5.94327	0.00117995	0.00981929	-1.03098	A_15_P112299	ENSDART00000016515	dnajc5ab	XM_001338327		Dr.88525	797907	GO:0005575(cellular_component)	ENSDART00000016515	TC426903
3734	SET binding factor 2 [Source:ZFIN;Acc:ZDB-GENE-030911-10] [ENSDART00000082664]	7.74757	7.93434	7.8592	10.5976	10.3827	9.51894	2.31937	9.00672	7.93948	0.000261707	0.00409823	0.672087	A_15_P405745	ENSDART00000082664	sbf2	XM_009303601			378456	GO:0019208(phosphatase regulator activity)|GO:0043087(regulation of GTPase activity)	ENSDART00000082664	TC413702
3747	small G protein signaling modulator 2 [Source:ZFIN;Acc:ZDB-GENE-131119-52] [ENSDART00000092357]	5.86782	5.4144	5.29192	4.36372	4.0195	4.42746	-1.25449	4.89747	-6.25404	0.000910887	0.00842704	-0.738155	A_15_P165346	ENSDART00000092357	sgsm2	XM_003200036			799094		ENSDART00000092357
3758	Danio rerio zinc finger, C4H2 domain containing (zc4h2), mRNA [NM_199642]	13.277	13.2056	13.1709	14.17	14.178	13.9049	0.86645	13.651	7.31924	0.000402729	0.00524739	0.185211	A_15_P118703	NM_199642	zc4h2	NM_199642		Dr.77787	323487	GO:0005634(nucleus)|GO:0005737(cytoplasm)|GO:0005886(plasma membrane)|GO:0007275(multicellular organismal development)|GO:0007528(neuromuscular junction development)|GO:0016020(membrane)|GO:0021522(spinal cord motor neuron differentiation)|GO:0030054(cell junction)|GO:0045202(synapse)|GO:0045211(postsynaptic membrane)|GO:0046872(metal ion binding)|GO:0048665(neuron fate specification)|GO:0048666(…	ENSDART00000020908	TC372259
3771	Danio rerio COMM domain containing 4 (commd4), mRNA [NM_001076738]	10.7973	10.6253	10.7491	9.89913	9.62495	9.72444	-0.974431	10.2367	-8.2281	0.000216232	0.00364135	0.887363	A_15_P446445	NM_001076738	commd4	NM_001076738		Dr.78119	767771	GO:0003674(molecular_function)|GO:0005575(cellular_component)|GO:0008150(biological_process)	ENSDART00000130715	TC377787
3793	Danio rerio zgc:152652 (zgc:152652), mRNA [NM_001045340]	6.24073	6.43359	6.61672	7.8795	7.96828	7.48939	1.34871	7.1047	7.66343	0.000315899	0.00456478	0.459619	A_15_P746606	NM_001045340	zgc:152652	NM_001045340		Dr.104478	751595	GO:0003674(molecular_function)|GO:0005575(cellular_component)|GO:0008150(biological_process)	ENSDART00000106252	TC410917
3836	Danio rerio fibronectin type III and SPRY domain containing 1 (fsd1), mRNA [NM_001045117]	6.86292	6.77754	6.86169	5.34453	5.45756	5.77208	-1.30933	6.17939	-9.33625	0.000109276	0.00245676	1.65474	A_15_P116536	NM_001045117	fsd1	NM_001045117		Dr.16576	566722	GO:0005622(intracellular)|GO:0005634(nucleus)|GO:0005737(cytoplasm)|GO:0005815(microtubule organizing center)|GO:0005856(cytoskeleton)|GO:0005874(microtubule)|GO:0007049(cell cycle)|GO:0007067(mitosis)|GO:0032154(cleavage furrow)|GO:0051301(cell division)	ENSDART00000089141	TC369590
3841	Danio rerio serpin peptidase inhibitor, clade B (ovalbumin), member 1-like (LOC569077), mRNA [NM_001201454]	5.11058	4.923	5.03402	7.94154	6.86095	6.59678	2.11056	6.07781	5.91139	0.0012124	0.00995496	-1.06167	A_15_P357435	NM_001201454	LOC569077	NM_001201454		Dr.160844	569077		ENSDART00000133235	TC392847
3844	Rep: Small EDRK-rich factor 2 (4F5rel) (h4F5rel) (Gastric cancer-related protein VRG107). - Danio rerio, complete [TC443023]	13.0068	12.9544	12.9623	12.0424	12.3464	12.0587	-0.825337	12.5618	-6.80706	0.000588626	0.00655591	-0.244051	A_15_P531402	TC443023						GO:0004177(aminopeptidase activity)|GO:0004179(membrane alanyl aminopeptidase activity)|GO:0006508(proteolysis)|GO:0008237(metallopeptidase activity)		TC443023
3853	Danio rerio spindle and centriole associated protein 1 (spice1), mRNA [NM_001008636]	12.5255	12.4391	12.5127	10.2717	10.4216	11.2037	-1.86011	11.5624	-7.22413	0.000431406	0.00544023	0.107439	A_15_P172431	NM_001008636	spice1	NM_001008636		Dr.85458	494093	GO:0003674(molecular_function)|GO:0005814(centriole)|GO:0005819(spindle)|GO:0046599(regulation of centriole replication)|GO:0051310(metaphase plate congression)|GO:0090307(spindle assembly involved in mitosis)	ENSDART00000012653	TC378159
3870	Rep: Low-density lipoprotein receptor-related protein 4 precursor (Multiple epidermal growth factor-like domains 7). - Takifugu rubripes, partial (33%) [TC401228]	5.43444	4.96267	5.23388	3.72073	4.05912	3.82861	-1.34084	4.53991	-8.06283	0.000241032	0.00388059	0.764933	A_15_P684576	TC401228		XM_009303637						TC401228
3884	RUN and SH3 domain containing 2 [Source:ZFIN;Acc:ZDB-GENE-060526-131] [ENSDART00000165119]	7.2478	7.3147	7.42764	6.6681	6.38696	6.29529	-0.87993	6.89008	-6.48726	0.000754981	0.00759409	-0.52571	A_15_P764166	ENSDART00000165119	rusc2	DN902127		Dr.160806	556081		ENSDART00000165119	TC436204
3893	Danio rerio si:rp71-84d19.3 (si:rp71-84d19.3), mRNA [NM_001126402]	10.1392	10.1314	10.0688	9.15084	9.15781	8.70586	-1.10829	9.55898	-7.21089	0.000435582	0.00546946	0.0965476	A_15_P299441	NM_001126402	si:rp71-84d19.3	NM_001126402		Dr.86359	561913		ENSDART00000111039	TC377679
3906	si:dkey-19a16.7 [Source:ZFIN;Acc:ZDB-GENE-060503-903] [ENSDART00000142235]	2.69873	2.58601	2.58727	10.0716	10.0795	9.1534	7.14416	6.19609	26.1889	3.33037e-07	0.000146636	7.71194	A_15_P403435	ENSDART00000142235	LOC101883120	GW708867		Dr.5445	101883120		ENSDART00000142235	TC435982
3917	PREDICTED: Danio rerio zinc finger protein 271-like (LOC103909511), transcript variant X2, mRNA [XM_009295873]	6.81844	6.92221	6.77883	6.11223	5.88902	6.22426	-0.764657	6.4575	-6.09159	0.00104152	0.0091313	-0.889805	A_15_P774636	TC431774		XM_009295873				GO:0005737(cytoplasm)|GO:0005829(cytosol)|GO:0006508(proteolysis)|GO:0006955(immune response)|GO:0008235(metalloexopeptidase activity)|GO:0008451(X-Pro aminopeptidase activity)|GO:0016020(membrane)		TC431774
3930	Danio rerio cDNA clone IMAGE:7075120. [BC122115]	7.83504	7.78517	7.77297	6.25498	5.7931	6.77898	-1.52204	7.03671	-5.99834	0.00112622	0.00958145	-0.978257	A_15_P177406	BC122115		BC122115		Dr.107435				TC430143
3938	Danio rerio UBA-like domain containing 1b (ubald1b), mRNA [NM_001020671]	8.37319	8.48656	8.62209	9.25789	9.33603	9.14656	0.752884	8.87039	6.49522	0.000750231	0.00757357	-0.518567	A_15_P109144	NM_001020671	ubald1b	NM_001020671		Dr.84157	553697	GO:0003674(molecular_function)|GO:0005575(cellular_component)|GO:0008150(biological_process)	ENSDART00000074010	TC381089
3939	retinoblastoma binding protein 6 [Source:HGNC Symbol;Acc:HGNC:9889] [ENSDART00000160455]	8.18165	8.79869	8.85246	6.93721	6.47828	6.77	-1.88244	7.66971	-8.21984	0.000217399	0.00364135	0.881295	A_15_P763366	ENSDART00000160455	LOC100537156	XM_009305867			100537156		ENSDART00000160455	TC383184
3951	Danio rerio peroxiredoxin 3 (prdx3), mRNA [NM_001013460]	13.279	13.2791	13.3006	12.6119	12.3748	12.182	-0.896681	12.8379	-6.58929	0.000696616	0.00722401	-0.434657	A_15_P413025	NM_001013460	prdx3	NM_001013460		Dr.9770	373079	GO:0016209(antioxidant activity)|GO:0016491(oxidoreductase activity)|GO:0051920(peroxiredoxin activity)|GO:0055114(oxidation-reduction process)	ENSDART00000141406	NP13228483
3988	FDR103-P00070-DEPE-F_O04 FDR103 Danio rerio cDNA clone FDR103-P00070-BR_O04 5', mRNA sequence [EH456990]	4.62804	4.33271	3.81778	9.09826	9.53534	7.96511	4.60673	6.56287	10.3279	6.29182e-05	0.00182397	2.27184	A_15_P683336	ENSDART00000171308	LOC100151586	EH456990		Dr.161598	100151586		ENSDART00000171308	TC386992
3995	Danio rerio kinase insert domain receptor (a type III receptor tyrosine kinase) (kdr), mRNA [NM_001024653]	5.4183	5.50939	5.43427	2.33349	3.76218	2.44131	-2.60833	4.14982	-6.6252	0.000677327	0.00711162	-0.402881	A_15_P172556	NM_001024653	kdr	NM_001024653		Dr.91385	554230	GO:0000166(nucleotide binding)|GO:0001525(angiogenesis)|GO:0004672(protein kinase activity)|GO:0004713(protein tyrosine kinase activity)|GO:0004714(transmembrane receptor protein tyrosine kinase activity)|GO:0005021(vascular endothelial growth factor-activated receptor activity)|GO:0005515(protein binding)|GO:0005524(ATP binding)|GO:0005634(nucleus)|GO:0005737(cytoplasm)|GO:0005768(endosome)|GO:0…	ENSDART00000049204	TC365517	Cytokine-cytokine receptor interaction // Endocytosis // VEGF signaling pathway // Focal adhesion	dre04060 // dre04144 // dre04370 // dre04510
4003	Danio rerio neuronal calcium sensor 1a (ncs1a), mRNA [NM_200465]	6.24717	6.28478	6.07207	7.00709	6.9455	6.80295	0.717174	6.55993	6.22729	0.000931043	0.00853551	-0.762922	A_15_P103177	NM_200465	ncs1a	NM_200465		Dr.86363	393437	GO:0005509(calcium ion binding)|GO:0046872(metal ion binding)|GO:0048752(semicircular canal morphogenesis)|GO:0060872(semicircular canal development)	ENSDART00000159522	TC371422
4014	Danio rerio checkpoint with forkhead and ring finger domains, E3 ubiquitin protein ligase (chfr), mRNA [NM_001100015]	10.3995	10.3341	10.4835	9.40789	9.45116	9.24811	-1.03666	9.88739	-9.58963	9.44404e-05	0.0022617	1.81821	A_15_P107284	NM_001100015	chfr	NM_001100015		Dr.148986	564271	GO:0000166(nucleotide binding)|GO:0000209(protein polyubiquitination)|GO:0004842(ubiquitin-protein ligase activity)|GO:0005634(nucleus)|GO:0006511(ubiquitin-dependent protein catabolic process)|GO:0007049(cell cycle)|GO:0007067(mitosis)|GO:0007093(mitotic cell cycle checkpoint)|GO:0008270(zinc ion binding)|GO:0008766(UDP-N-acetylmuramoylalanyl-D-glutamyl-2,6-diaminopimelate-D-alanyl-D-alanine lig…	ENSDART00000115227	TC370720
4016	PREDICTED: Danio rerio starch binding domain 1 (stbd1), transcript variant X1, mRNA [XM_001332437]	8.34755	8.36703	8.8072	7.30946	7.01498	7.43085	-1.25549	7.87951	-6.809	0.000587755	0.00655354	-0.242375	A_15_P296166	TC401153		XM_001332437						TC401153
4027	Danio rerio hepatoma-derived growth factor-related protein 2 (hdgfrp2), mRNA [NM_001002037]	12.6544	12.6614	12.6098	13.3043	13.3735	13.5666	0.772891	13.0283	6.99771	0.000509723	0.00602417	-0.0812265	A_15_P119766	NM_001002037	hdgfrp2	NM_001002037		Dr.159427	80965		ENSDART00000113824	TC412130
4032	Danio rerio zinc finger, DHHC-type containing 3b (zdhhc3b), mRNA [NM_001077757]	8.01172	8.07109	8.12033	6.34192	6.46416	6.66009	-1.57899	7.27822	-13.162	1.63933e-05	0.000920518	3.75473	A_15_P633506	NM_001077757	zdhhc3b	NM_001077757		Dr.45957	777709	GO:0008270(zinc ion binding)|GO:0016020(membrane)|GO:0016021(integral to membrane)|GO:0016740(transferase activity)|GO:0016746(transferase activity, transferring acyl groups)|GO:0019706(protein-cysteine S-palmitoleyltransferase activity)|GO:0046872(metal ion binding)	ENSDART00000081779	TC401269
4044	Danio rerio karyopherin alpha 4 (importin alpha 3) (kpna4), mRNA [NM_201305]	11.8295	12.0332	12.0565	13.6506	13.3215	13.3829	1.47858	12.7124	10.8846	4.71193e-05	0.00154978	2.5934	A_15_P132546	NM_201305	kpna4	NM_201305		Dr.75173	327373	GO:0005634(nucleus)|GO:0005643(nuclear pore)|GO:0005654(nucleoplasm)|GO:0005737(cytoplasm)|GO:0005829(cytosol)|GO:0006606(protein import into nucleus)|GO:0006607(NLS-bearing substrate import into nucleus)|GO:0006810(transport)|GO:0008139(nuclear localization sequence binding)|GO:0008565(protein transporter activity)|GO:0015031(protein transport)	ENSDART00000034456	TC388220
4050		2.56016	2.42148	2.501	5.29123	4.60651	5.23749	2.55087	3.76965	12.3786	2.30882e-05	0.00108009	3.38056	A_15_P696446
4081	Danio rerio kizuna centrosomal protein (kiz), mRNA [NM_001098390]	8.71957	8.83832	8.74632	10.6301	11.2555	10.8097	2.13035	9.83325	11.7864	3.03257e-05	0.00121591	3.08082	A_15_P631731	NM_001098390	kiz	NM_001098390		Dr.84059	567100	GO:0003674(molecular_function)|GO:0005737(cytoplasm)|GO:0005813(centrosome)|GO:0005856(cytoskeleton)|GO:0007051(spindle organization)|GO:0042995(cell projection)	ENSDART00000111537	TC416089
4089	Danio rerio melanoma cell adhesion molecule b (mcamb), mRNA [NM_001012367]	9.5661	9.78243	9.74414	7.54256	8.24492	7.97834	-1.77561	8.80975	-8.88194	0.000143246	0.00285507	1.35088	A_15_P148736	NM_001012367	mcamb	NM_001012367		Dr.83306	338313	GO:0001525(angiogenesis)|GO:0001568(blood vessel development)|GO:0016020(membrane)|GO:0016021(integral to membrane)	ENSDART00000020425	TC438683
4092	Danio rerio polyhomeotic homolog 2b (Drosophila) (phc2b), mRNA [NM_201202]	7.93239	7.83125	7.99513	9.47451	9.02749	9.12484	1.28936	8.56427	8.66735	0.000163482	0.00308604	1.2023	A_15_P629474	NM_201202	phc2b	NM_201202		Dr.115406	394177	GO:0000786(nucleosome)|GO:0003677(DNA binding)|GO:0005634(nucleus)|GO:0005694(chromosome)|GO:0008270(zinc ion binding)|GO:0046982(protein heterodimerization activity)	ENSDART00000019706	TC382089
4099	G protein-coupled receptor 25 [Source:ZFIN;Acc:ZDB-GENE-141216-12] [ENSDART00000079715]	5.45868	5.58729	5.8079	2.4513	3.7067	3.20401	-2.49729	4.36931	-7.61641	0.000326375	0.00464739	0.422771	A_15_P160546	ENSDART00000079715	gpr25	CT589298		Dr.102140	795188		ENSDART00000079715	NP13321771
4111	Danio rerio myxovirus (influenza virus) resistance G (mxg), mRNA [NM_001122971]	2.41382	2.29122	2.36296	5.31379	4.55587	3.94974	2.25047	3.48123	6.58249	0.00070034	0.00724112	-0.440691	A_15_P136461	NM_001122971	mxg	NM_001122971		Dr.88631	360148	GO:0000166(nucleotide binding)|GO:0003924(GTPase activity)|GO:0005525(GTP binding)	ENSDART00000104340	TC367629
4117	si:ch1073-82l19.1 [Source:ZFIN;Acc:ZDB-GENE-030131-5941] [ENSDART00000162505]	6.47781	6.41704	6.2742	7.92294	8.16546	8.80314	1.9075	7.34343	7.90807	0.000267295	0.00413622	0.648245	A_15_P215856	ENSDART00000162505	si:ch1073-82l19.1	XM_690724			567429	GO:0004842(ubiquitin-protein ligase activity)|GO:0016020(membrane)|GO:0016021(integral to membrane)|GO:0031462(Cul2-RING ubiquitin ligase complex)|GO:0051438(regulation of ubiquitin-protein ligase activity)	ENSDART00000162505	TC432434
4126	Danio rerio N-6 adenine-specific DNA methyltransferase 2 (putative) (n6amt2), mRNA [NM_207087]	11.1885	11.174	11.0958	10.2178	10.1786	10.1708	-0.96367	10.6709	-10.4787	5.80975e-05	0.00174	2.36062	A_15_P721116	NM_207087	n6amt2	NM_207087		Dr.84523	404619	GO:0000179(rRNA (adenine-N6,N6-)-dimethyltransferase activity)|GO:0003676(nucleic acid binding)|GO:0003880(protein C-terminal carboxyl O-methyltransferase activity)|GO:0004809(tRNA (guanine-N2-)-methyltransferase activity)|GO:0005737(cytoplasm)|GO:0008168(methyltransferase activity)|GO:0008169(C-methyltransferase activity)|GO:0008170(N-methyltransferase activity)|GO:0008171(O-methyltransferase ac…	ENSDART00000147619	TC383495
4127	Danio rerio arylalkylamine N-acetyltransferase 2 (aanat2), mRNA [NM_131411]	11.4571	11.3863	11.3823	8.46549	7.75277	8.82478	-3.06089	9.87812	-11.0195	4.40197e-05	0.00148794	2.66889	A_15_P133961	NM_131411	aanat2	NM_131411		Dr.81299	30685	GO:0004059(aralkylamine N-acetyltransferase activity)|GO:0007623(circadian rhythm)|GO:0008080(N-acetyltransferase activity)|GO:0009416(response to light stimulus)|GO:0009648(photoperiodism)|GO:0016407(acetyltransferase activity)|GO:0016740(transferase activity)|GO:0016746(transferase activity, transferring acyl groups)|GO:0045938(positive regulation of circadian sleep/wake cycle, sleep)	ENSDART00000018205	TC382265	Tryptophan metabolism // Metabolic pathways	dre00380 // dre01100
4128	PREDICTED: Danio rerio transcription elongation factor A N-terminal and central domain-containing protein-like (LOC100150588), mRNA [XM_001919122]	6.06831	6.40416	6.40078	7.21904	7.47569	7.50767	1.10972	6.84594	7.45366	0.000365882	0.00495723	0.293667	A_15_P219541	XM_001919122		XM_001919122		Dr.86444				TC419776
4134	Rep: Predicted protein - Monosiga brevicollis MX1, partial (6%) [TC420902]	11.6872	11.8214	11.6621	9.65161	10.011	9.96695	-1.84704	10.8	-13.6377	1.3439e-05	0.000822425	3.97056	A_15_P761376	TC381076		XM_002663112						TC381076
4152	Danio rerio spondin 1b (spon1b), mRNA [NM_131517]	4.97575	5.08457	4.63065	3.38923	3.03844	2.43454	-1.94292	3.92553	-7.10347	0.000471257	0.0057492	0.0075249	A_15_P446560	NM_131517	spon1b	NM_131517		Dr.565	58029	GO:0005576(extracellular region)	ENSDART00000137375	TC404866
4167	Danio rerio UDP-GlcNAc:betaGal beta-1,3-N-acetylglucosaminyltransferase 3 (b3gnt3), mRNA [NM_001110110]	5.6197	5.71149	5.69309	2.51387	2.73765	2.26748	-3.16842	4.09055	-21.8113	9.44955e-07	0.000220943	6.72475	A_15_P108993	NM_001110110	b3gnt3	NM_001110110		Dr.77156	561172	GO:0005794(Golgi apparatus)|GO:0006486(protein glycosylation)|GO:0008378(galactosyltransferase activity)|GO:0016020(membrane)|GO:0016021(integral to membrane)|GO:0016740(transferase activity)|GO:0016757(transferase activity, transferring glycosyl groups)	ENSDART00000080875	TC371709	Glycosphingolipid biosynthesis - lacto and neolacto series // Metabolic pathways	dre00601 // dre01100
4168	si:dkey-15h8.7 [Source:ZFIN;Acc:ZDB-GENE-050208-785] [ENSDART00000171662]	9.00884	8.86546	9.20514	10.5566	10.0992	10.2387	1.27169	9.66233	7.70849	0.000306223	0.0044885	0.494753	A_15_P733251	ENSDART00000171662	si:dkey-15h8.7	BC152585		Dr.133104	100034622	GO:0003676(nucleic acid binding)|GO:0046872(metal ion binding)	ENSDART00000171662	TC404474
4183	Danio rerio acyl-CoA dehydrogenase, short/branched chain (acadsb), mRNA [NM_001089497]	7.58454	7.50866	7.46528	6.47507	6.66756	6.4284	-0.995815	7.02159	-8.97724	0.000135203	0.00277134	1.41581	A_15_P627096	NM_001089497	acadsb	NM_001089497		Dr.81126	100037342	GO:0000062(fatty-acyl-CoA binding)|GO:0003995(acyl-CoA dehydrogenase activity)|GO:0005739(mitochondrion)|GO:0008152(metabolic process)|GO:0009055(electron carrier activity)|GO:0016491(oxidoreductase activity)|GO:0016627(oxidoreductase activity, acting on the CH-CH group of donors)|GO:0033539(fatty acid beta-oxidation using acyl-CoA dehydrogenase)|GO:0050660(flavin adenine dinucleotide binding)|GO…	ENSDART00000112479	TC389413
4192	Danio rerio BRCA1 associated protein (brap), mRNA [NM_001002466]	7.61946	7.35629	7.53258	9.04977	8.90069	9.2809	1.57435	8.28995	11.0199	4.40104e-05	0.00148794	2.66912	A_15_P109386	NM_001002466	brap	NM_001002466		Dr.80255	436739	GO:0000151(ubiquitin ligase complex)|GO:0000166(nucleotide binding)|GO:0004842(ubiquitin-protein ligase activity)|GO:0008270(zinc ion binding)|GO:0016567(protein ubiquitination)|GO:0043130(ubiquitin binding)|GO:0046872(metal ion binding)	ENSDART00000109148	NP13225388
4215		6.31989	6.89752	7.09939	4.5567	4.95734	5.19402	-1.86958	5.83748	-7.07981	0.000479561	0.0058093	-0.012231	A_15_P596187
4216	filamin C, gamma b (actin binding protein 280) [Source:ZFIN;Acc:ZDB-GENE-041008-175] [ENSDART00000134286]	3.20011	3.7353	3.742	5.53366	5.10522	5.64202	1.86783	4.49305	8.45308	0.00018708	0.00332419	1.05053	A_15_P103456	ENSDART00000134286	flncb	BC090688		Dr.77834	570288	GO:0003779(actin binding)|GO:0005575(cellular_component)|GO:0007626(locomotory behavior)|GO:0042384(cilium assembly)|GO:0046716(muscle cell homeostasis)|GO:0051015(actin filament binding)	ENSDART00000134286	TC371515	MAPK signaling pathway // Focal adhesion // Salmonella infection	dre04010 // dre04510 // dre05132
4250	Danio rerio zgc:171220 (zgc:171220), mRNA [NM_001109830]	2.65825	2.58386	2.56455	7.24542	5.41825	7.99795	4.28499	4.74471	6.64141	0.000668825	0.00707248	-0.388586	A_15_P179726	NM_001109830	zgc:171220	NM_001109830		Dr.133809	100126101	GO:0003676(nucleic acid binding)|GO:0046872(metal ion binding)	ENSDART00000163405	TC371731
4256	ring finger protein 166 [Source:HGNC Symbol;Acc:HGNC:28856] [ENSDART00000122603]	3.72298	3.7158	4.29753	5.73614	5.41241	5.05039	1.48754	4.65588	6.03053	0.00109611	0.00942877	-0.947605	A_15_P144966	ENSDART00000122603	rnf166	XM_009303490			100334524		ENSDART00000122603	NP9860565
4287	Danio rerio cyclin-dependent kinase 4 (cdk4), mRNA [NM_001077777]	6.79681	6.75618	6.59928	8.38726	8.46852	8.63394	1.77915	7.607	15.0797	7.64305e-06	0.00062289	4.57772	A_15_P150296	NM_001077777	cdk4	NM_001077777		Dr.54764	777730	GO:0000166(nucleotide binding)|GO:0004672(protein kinase activity)|GO:0005524(ATP binding)|GO:0006468(protein phosphorylation)	ENSDART00000092787	NP13225915	Cell cycle // p53 signaling pathway // Tight junction // AGE-RAGE signaling pathway in diabetic complications	dre04110 // dre04115 // dre04530 // dre04933
4288	Danio rerio Rap2 interacting protein, mRNA (cDNA clone MGC:174850 IMAGE:7157342), complete cds. [BC155785]	9.07377	8.95311	8.9433	5.62959	6.06465	6.20704	-3.02297	7.47858	-17.4713	3.32969e-06	0.000397488	5.45302	A_15_P665841	BC155785	rundc3ab	BC155785		Dr.11480	393118			TC377883
4302	Danio rerio myelin protein zero (mpz), mRNA [NM_194361]	4.22439	2.4986	3.54992	6.12615	6.12158	6.40164	2.79215	4.82038	6.42185	0.000795366	0.00780246	-0.584682	A_15_P495697	NM_194361	mpz	NM_194361		Dr.78005	114417	GO:0005887(integral to plasma membrane)|GO:0016020(membrane)|GO:0016021(integral to membrane)|GO:0043209(myelin sheath)	ENSDART00000136818	TC419106	Cell adhesion molecules (CAMs)	dre04514
4327	GB	9.34277	9.67935	9.56042	7.73822	7.93311	7.88553	-1.67523	8.6899	-12.8935	1.83941e-05	0.000980093	3.62921	A_15_P411395	NP13324705								NP13324705
4337	si:ch211-194k22.8 [Source:ZFIN;Acc:ZDB-GENE-030131-1820] [ENSDART00000153200]	10.9103	10.9624	10.8776	12.3528	12.329	12.6547	1.52872	11.6811	12.1611	2.54838e-05	0.00111476	3.27222	A_15_P674191	ENSDART00000153200	si:ch211-194k22.8	XM_009306757			560328		ENSDART00000153200	TC378161
4340	Danio rerio si:ch73-138e16.2 (si:ch73-138e16.2), mRNA [NM_001100096]	6.51489	6.53119	6.52883	7.69936	7.72261	7.67673	1.1746	7.11227	13.2366	1.58831e-05	0.000903496	3.78914	A_15_P140651	NM_001100096	si:ch73-138e16.2	NM_001100096		Dr.120018	100005958	GO:0003676(nucleic acid binding)|GO:0046872(metal ion binding)	ENSDART00000169230	TC389737
4351	ST8 alpha-N-acetyl-neuraminide alpha-2,8-sialyltransferase 7.1, pseudogene [Source:ZFIN;Acc:ZDB-GENEP-101020-1] [ENSDART00000148921]	5.03139	4.49033	4.88294	2.75825	2.72603	2.99082	-1.97652	3.81329	-11.2825	3.8636e-05	0.00139349	2.81338	A_15_P184006	ENSDART00000148921		AM287258		Dr.72297			ENSDART00000148921	NP13327287
4352	Danio rerio LanC lantibiotic synthetase component C-like 2 (bacterial) (lancl2), mRNA [NM_001083003]	8.78687	8.67277	8.6586	7.55016	7.36203	7.96304	-1.081	8.16558	-6.16065	0.000983519	0.00884222	-0.824968	A_15_P103436	NM_001083003	lancl2	NM_001083003		Dr.80738	556310	GO:0003824(catalytic activity)	ENSDART00000100417	TC366554
4355	GB	4.9557	5.28713	5.15491	2.84058	2.72619	3.61969	-2.07043	4.09737	-7.88267	0.000271916	0.00417517	0.628902	A_15_P288321	NP9850174		XM_009294145						NP9850174
4363	Danio rerio lymphocyte cytosolic protein 1 (L-plastin) (lcp1), mRNA [NM_131320]	15.5421	15.4239	15.428	16.5089	16.6756	16.4442	1.07825	16.0038	9.80958	8.34371e-05	0.00213168	1.9568	A_15_P120099	NM_131320	lcp1	NM_131320		Dr.25823	30583	GO:0003779(actin binding)|GO:0005509(calcium ion binding)|GO:0005737(cytoplasm)|GO:0005856(cytoskeleton)|GO:0030054(cell junction)|GO:0032587(ruffle membrane)|GO:0046872(metal ion binding)		TC396396
4364	Danio rerio eukaryotic translation initiation factor 6 (eif6), mRNA [NM_200944]	12.4967	12.3901	12.4377	13.2367	12.9769	13.2896	0.726206	12.8046	5.95171	0.00117152	0.00978573	-1.02288	A_15_P423075	NM_200944	eif6	NM_200944		Dr.76244	386850	GO:0003743(translation initiation factor activity)|GO:0005634(nucleus)|GO:0005730(nucleolus)|GO:0005737(cytoplasm)|GO:0006412(translation)|GO:0006413(translational initiation)|GO:0042254(ribosome biogenesis)|GO:0042256(mature ribosome assembly)|GO:0042273(ribosomal large subunit biogenesis)|GO:0043022(ribosome binding)|GO:0043023(ribosomal large subunit binding)	ENSDART00000145369	TC426297	Ribosome biogenesis in eukaryotes	dre03008
4383		2.49271	2.36355	2.44555	4.998	4.45315	4.47765	2.209	3.53843	12.6119	2.08065e-05	0.00103888	3.49454	A_15_P338350
4399	Rep: Sox14 protein - Mus musculus (Mouse), partial (11%) [TC393043]	2.61564	2.47107	2.53069	9.76304	8.78686	8.6681	6.53354	5.8059	21.4662	1.03472e-06	0.000224873	6.63576	A_15_P300041	TC440816								TC440816
4409	Danio rerio transcription factor CP2-like 1 (tfcp2l1), mRNA [NM_001002214]	7.42632	7.0865	7.24376	2.28866	2.91801	2.43378	-4.70537	4.8995	-23.6413	5.9716e-07	0.000180588	7.16756	A_15_P624641	NM_001002214	tfcp2l1	NM_001002214		Dr.88264	431761	GO:0003700(sequence-specific DNA binding transcription factor activity)|GO:0005634(nucleus)|GO:0006357(regulation of transcription from RNA polymerase II promoter)|GO:0043565(sequence-specific DNA binding)	ENSDART00000139888	NP13225210
4411	AGENCOURT_61883663 NIH_ZGC_5 Danio rerio cDNA clone IMAGE:8110745 5', mRNA sequence [DV593090]	6.58308	7.77509	7.49647	4.77022	4.85646	5.44998	-2.25933	6.15522	-6.27567	0.000894966	0.00831288	-0.7182	A_15_P675396	DV593090		DV593090		Dr.80714				TC441344
4425	Danio rerio checkpoint with forkhead and ring finger domains, E3 ubiquitin protein ligase (chfr), mRNA [NM_001100015]	11.3679	11.3368	11.4872	9.90282	9.89952	9.95664	-1.47767	10.6585	-15.2134	7.27237e-06	0.000605386	4.63076	A_15_P100543	NM_001100015	chfr	NM_001100015		Dr.148986	564271	GO:0000166(nucleotide binding)|GO:0000209(protein polyubiquitination)|GO:0004842(ubiquitin-protein ligase activity)|GO:0005634(nucleus)|GO:0006511(ubiquitin-dependent protein catabolic process)|GO:0007049(cell cycle)|GO:0007067(mitosis)|GO:0007093(mitotic cell cycle checkpoint)|GO:0008270(zinc ion binding)|GO:0008766(UDP-N-acetylmuramoylalanyl-D-glutamyl-2,6-diaminopimelate-D-alanyl-D-alanine lig…	ENSDART00000115227	TC389894
4428	Danio rerio zgc:66426 (zgc:66426), mRNA [NM_200527]	5.42607	5.04926	5.21017	6.09235	6.42496	6.61297	1.14826	5.80263	6.40561	0.000805777	0.00785684	-0.599399	A_15_P118707	NM_200527	zgc:66426	NM_200527		Dr.17309	393499	GO:0003674(molecular_function)|GO:0005575(cellular_component)|GO:0008150(biological_process)	ENSDART00000113981	TC418486
4432	Danio rerio catalase (cat), mRNA [NM_130912]	13.2693	13.106	13.0959	14.1741	14.8535	15.0432	1.53321	13.9237	6.34841	0.000843712	0.00804397	-0.651461	A_15_P110246	NM_130912	cat	NM_130912		Dr.1079	30068	GO:0004096(catalase activity)|GO:0004601(peroxidase activity)|GO:0005739(mitochondrion)|GO:0005777(peroxisome)|GO:0006979(response to oxidative stress)|GO:0016491(oxidoreductase activity)|GO:0020037(heme binding)|GO:0042542(response to hydrogen peroxide)|GO:0042744(hydrogen peroxide catabolic process)|GO:0046688(response to copper ion)|GO:0046872(metal ion binding)|GO:0055114(oxidation-reduction …	ENSDART00000165005	TC397206	Tryptophan metabolism // Glyoxylate and dicarboxylate metabolism // Carbon metabolism // FoxO signaling pathway // Peroxisome	dre00380 // dre00630 // dre01200 // dre04068 // dre04146
4440	Danio rerio zgc:110783 (zgc:110783), mRNA [NM_001014367]	11.8962	11.7792	11.8178	10.7726	10.3408	10.4303	-1.31648	11.1728	-9.17269	0.000120296	0.00257048	1.54698	A_15_P153101	NM_001014367	zgc:110783	NM_001014367		Dr.135387	378742	GO:0003824(catalytic activity)|GO:0005739(mitochondrion)|GO:0005741(mitochondrial outer membrane)|GO:0008748(N-ethylmaleimide reductase activity)|GO:0016020(membrane)|GO:0016021(integral to membrane)|GO:0016491(oxidoreductase activity)|GO:0030151(molybdenum ion binding)|GO:0030170(pyridoxal phosphate binding)|GO:0043738(reduced coenzyme F420 dehydrogenase activity)|GO:0043826(sulfur oxygenase red…	ENSDART00000103493	TC432756
4443	Danio rerio malonyl-CoA decarboxylase (mlycd), mRNA [NM_001089503]	7.94132	7.77697	7.75777	9.25343	9.12425	9.66744	1.52302	8.58686	8.98065	0.000134926	0.00276994	1.41812	A_15_P140981	NM_001089503	mlycd	NM_001089503		Dr.141389	100037349	GO:0005575(cellular_component)|GO:0006633(fatty acid biosynthetic process)|GO:0050080(malonyl-CoA decarboxylase activity)	ENSDART00000166643	TC371214	beta-Alanine metabolism // Propanoate metabolism // Metabolic pathways // Peroxisome	dre00410 // dre00640 // dre01100 // dre04146
4454	Danio rerio complement component c3a, duplicate 1 (c3a.1), mRNA [NM_131242]	7.41504	6.90137	7.04421	3.94479	5.42906	4.44737	-2.51313	5.86364	-6.36009	0.000835799	0.00799204	-0.640797	A_15_P657926	NM_131242	c3a.1	NM_131242		Dr.77174	321046	GO:0004866(endopeptidase inhibitor activity)|GO:0005576(extracellular region)|GO:0005615(extracellular space)|GO:0043009(chordate embryonic development)	ENSDART00000052688	TC411008	Phagosome // Herpes simplex infection	dre04145 // dre05168
4455	Danio rerio cDNA clone IMAGE:7288929. [BC105962]	13.3757	13.2098	13.1908	12.0869	11.9959	11.9949	-1.23283	12.6423	-11.874	2.91032e-05	0.00119233	3.12615	A_15_P177046	BC105962	cfdp1	BC105962		Dr.141547	567870			TC371684
4467	Danio rerio glycogen synthase 1 (muscle) (gys1), mRNA [NM_201180]	5.01329	5.48866	5.50194	6.75964	6.53724	7.31412	1.5357	6.10248	6.12793	0.00101053	0.0089756	-0.85562	A_15_P174376	NM_201180	gys1	NM_201180		Dr.26674	394155	GO:0004373(glycogen (starch) synthase activity)|GO:0005978(glycogen biosynthetic process)	ENSDART00000008711	TC368307	Starch and sucrose metabolism // Metabolic pathways // Insulin signaling pathway	dre00500 // dre01100 // dre04910
4472		7.06531	7.48044	7.21208	8.08794	8.08033	8.25242	0.88762	7.69642	6.2455	0.00091727	0.0084575	-0.746057	A_15_P767256
4493	runt-related transcription factor 1; translocated to, 1 (cyclin D-related) [Source:ZFIN;Acc:ZDB-GENE-060929-164] [ENSDART00000147226]	6.05988	6.13479	6.29971	5.54571	5.41936	5.54175	-0.662521	5.83353	-5.94475	0.00117847	0.00981226	-1.02956	A_15_P670221	ENSDART00000147226		EH454662		Dr.11076			ENSDART00000147226	TC433821
4517	Danio rerio globoside alpha-1,3-N-acetylgalactosaminyltransferase 1, like 4 (gbgt1l4), mRNA [NM_200125]	13.8257	13.7692	13.7343	12.9893	13.0008	12.7973	-0.84727	13.3527	-7.98536	0.000253786	0.00402249	0.706768	A_15_P723051	NM_200125	gbgt1l4	NM_200125		Dr.76870	387303	GO:0005975(carbohydrate metabolic process)|GO:0016020(membrane)|GO:0016021(integral to membrane)|GO:0016740(transferase activity)|GO:0016758(transferase activity, transferring hexosyl groups)	ENSDART00000134184	TC384941	Glycosphingolipid biosynthesis - globo and isoglobo series // Metabolic pathways	dre00603 // dre01100
4554	Danio rerio thyroid hormone receptor interactor 11 (trip11), mRNA [NM_001278703]	6.09077	6.53004	6.42664	7.55947	7.3059	7.18964	1.00252	6.85041	5.96448	0.00115892	0.00972509	-1.01064	A_15_P449725	NM_001278703	trip11	NM_001278703		Dr.159594	100537975	GO:0000042(protein targeting to Golgi)	ENSDART00000146138
4560	Danio rerio eukaryotic translation elongation factor 1 alpha 1, like 2 (eef1a1l2), mRNA [NM_001039985]	10.6412	10.6631	10.4858	9.77148	9.81239	10.0415	-0.721585	10.2359	-5.9297	0.00119364	0.00986059	-1.04403	A_15_P106876	NM_001039985	eef1a1l2	NM_001039985		Dr.76060	664756	GO:0000166(nucleotide binding)|GO:0003746(translation elongation factor activity)|GO:0003924(GTPase activity)|GO:0005525(GTP binding)|GO:0005737(cytoplasm)|GO:0006412(translation)|GO:0006414(translational elongation)		TC421996	RNA transport	dre03013
4565	DEAH (Asp-Glu-Ala-Asp/His) box polypeptide 57 [Source:ZFIN;Acc:ZDB-GENE-030131-4078] [ENSDART00000080351]	8.5411	8.38906	8.36613	9.49322	9.41695	9.65463	1.0895	8.97685	9.46694	0.00010131	0.00235255	1.73957	A_15_P115852	ENSDART00000080351	dhx57	XM_001921028		Dr.21827	555250	GO:0000166(nucleotide binding)|GO:0003676(nucleic acid binding)|GO:0004004(ATP-dependent RNA helicase activity)|GO:0004386(helicase activity)|GO:0005524(ATP binding)|GO:0005739(mitochondrion)|GO:0006396(RNA processing)|GO:0016787(hydrolase activity)|GO:0046872(metal ion binding)	ENSDART00000080351	TC394976
4589	Danio rerio ATP-binding cassette, sub-family F (GCN20), member 1 (abcf1), mRNA [NM_213186]	14.0018	14.043	13.9187	14.902	14.7128	14.7733	0.808208	14.3919	7.76639	0.000294289	0.00436834	0.539642	A_15_P729266	NM_213186	abcf1	NM_213186		Dr.155158	406467	GO:0000166(nucleotide binding)|GO:0005524(ATP binding)|GO:0016887(ATPase activity)	ENSDART00000073705	TC443269
4591	ELKS/RAB6-interacting/CAST family member 1 [Source:HGNC Symbol;Acc:HGNC:17072] [ENSDART00000027829]	6.94585	6.98185	7.12828	8.76677	8.88541	9.68583	2.09401	8.06567	8.04035	0.000244656	0.00392178	0.748102	A_15_P158896	ENSDART00000027829	erc1b	XM_009300102			560003	GO:0048786(presynaptic active zone)	ENSDART00000027829	TC378320
4600	Danio rerio solute carrier family 6 (neurotransmitter transporter), member 13 (slc6a13), mRNA [NM_001004533]	9.15706	9.06327	9.06091	8.23485	8.41653	8.31067	-0.773065	8.70721	-7.59437	0.000331424	0.00468568	0.405429	A_15_P365960	NM_001004533	slc6a13	NM_001004533		Dr.36663	368923	GO:0005328(neurotransmitter:sodium symporter activity)|GO:0005332(gamma-aminobutyric acid:sodium symporter activity)|GO:0005887(integral to plasma membrane)|GO:0006810(transport)|GO:0006836(neurotransmitter transport)|GO:0007268(synaptic transmission)|GO:0015293(symporter activity)|GO:0015812(gamma-aminobutyric acid transport)|GO:0016020(membrane)|GO:0016021(integral to membrane)|GO:0043005(neuro…	ENSDART00000132484	TC371886
4614	PREDICTED: Danio rerio NACHT, LRR and PYD domains-containing protein 3-like (LOC101884586), mRNA [XM_005171406]	4.64983	4.61676	5.42281	2.40243	2.72212	2.20896	-2.45196	3.67049	-9.16781	0.000120644	0.00257569	1.54373	A_15_P683731	TC421388		XM_005171406						TC421388
4615	Danio rerio ras homolog family member Q (rhoq), mRNA [NM_199818]	10.1094	9.9351	9.86008	11.0226	11.3312	11.8755	1.4416	10.689	6.16033	0.000983773	0.00884222	-0.82526	A_15_P282251	NM_199818	rhoq	NM_199818		Dr.117263	327510	GO:0000166(nucleotide binding)|GO:0005525(GTP binding)|GO:0005622(intracellular)|GO:0007264(small GTPase mediated signal transduction)|GO:0016020(membrane)	ENSDART00000038415	NP13228829	Insulin signaling pathway	dre04910
4617	Danio rerio centrosomal protein 57, like 1 (cep57l1), mRNA [NM_001003769]	9.07099	9.07648	9.23394	11.3018	10.7563	10.4041	1.6936	9.97393	7.0845	0.000477902	0.00580276	-0.0083132	A_15_P139781	NM_001003769	cep57l1	NM_001003769		Dr.79460	445312	GO:0000070(mitotic sister chromatid segregation)|GO:0005813(centrosome)|GO:0008017(microtubule binding)|GO:0034453(microtubule anchoring)|GO:0042802(identical protein binding)|GO:0043015(gamma-tubulin binding)	ENSDART00000048537	TC371503
4622	Danio rerio zgc:174178 (zgc:174178), mRNA [NM_001114315]	10.3986	10.5006	10.4371	9.86159	9.70724	9.8251	-0.647443	10.1217	-6.52065	0.000735282	0.00746579	-0.49579	A_15_P651412	NM_001114315	zgc:174178	NM_001114315		Dr.72752	797610	GO:0005575(cellular_component)|GO:0008150(biological_process)	ENSDART00000150310	NP13318440
4640	clathrin interactor 1 [Source:HGNC Symbol;Acc:HGNC:23186] [ENSDART00000125658]	4.16546	4.48132	3.73924	6.64002	6.22365	6.01747	2.16504	5.21119	8.61224	0.000169203	0.00315365	1.16359	A_15_P518527	ENSDART00000125658	LOC100537648	CK692410		Dr.79142	100537648		ENSDART00000125658	TC402708
4646	Danio rerio slow myosin heavy chain 3 (smyhc3), mRNA [NM_001136523]	11.4095	11.3817	11.3604	8.02143	9.24055	8.095	-2.93153	9.9181	-8.59967	0.000170541	0.00316814	1.15473	A_15_P157206	NM_001136523	smyhc3	NM_001136523		Dr.75622	100001337	GO:0000166(nucleotide binding)|GO:0003774(motor activity)|GO:0003779(actin binding)|GO:0005524(ATP binding)|GO:0016459(myosin complex)	ENSDART00000168100	NP13315327
4650	solute carrier family 2 (facilitated glucose transporter), member 3b [Source:ZFIN;Acc:ZDB-GENE-121031-5] [ENSDART00000019941]	5.61343	5.30214	5.73717	7.63766	7.61717	8.34557	2.31589	6.70886	9.51357	9.86325e-05	0.00231575	1.76958	A_15_P203906	ENSDART00000019941	slc2a3b	XM_002667123			100330897	GO:0005215(transporter activity)|GO:0006810(transport)|GO:0016020(membrane)|GO:0016021(integral to membrane)|GO:0022857(transmembrane transporter activity)|GO:0022891(substrate-specific transmembrane transporter activity)|GO:0055085(transmembrane transport)	ENSDART00000019941	TC402802
4664	GB	5.71781	5.61387	5.80607	6.42893	6.52558	6.77833	0.865029	6.1451	6.55295	0.000716784	0.00734839	-0.466956	A_15_P759276	NP13319011		XM_009301934						NP13319011
4666	myosin, heavy chain b [Source:ZFIN;Acc:ZDB-GENE-081124-1] [ENSDART00000026257]	9.62189	9.62323	9.68011	8.20616	7.4503	7.85598	-1.80426	8.73961	-8.8933	0.000142259	0.00284542	1.35866	A_15_P474290	ENSDART00000026257	myhb	XM_001339170			100002040	GO:0000166(nucleotide binding)|GO:0003774(motor activity)|GO:0003779(actin binding)|GO:0005524(ATP binding)|GO:0016459(myosin complex)	ENSDART00000026257	TC378973	Tight junction	dre04530
4671	Danio rerio solute carrier family 43, member 3a (slc43a3a), mRNA [NM_001201344]	8.87172	9.07371	9.07319	2.29922	2.89536	2.43169	-6.46412	5.77415	-35.2682	6.0679e-08	7.34714e-05	9.15347	A_15_P188621	NM_001201344	slc43a3a	NM_001201344		Dr.83755	572234	GO:0005634(nucleus)|GO:0005737(cytoplasm)|GO:0016020(membrane)|GO:0016021(integral to membrane)|GO:0055085(transmembrane transport)	ENSDART00000083213	TC413791
4684	Danio rerio nudix (nucleoside diphosphate linked moiety X)-type motif 15 (nudt15), mRNA [NM_001002107]	12.4943	12.5507	12.5518	7.66377	6.50512	7.2099	-5.40599	9.82926	-18.3279	2.53902e-06	0.00034992	5.73293	A_15_P185431	NM_001002107	nudt15	NM_001002107		Dr.31100	415197	GO:0005829(cytosol)|GO:0006203(dGTP catabolic process)|GO:0016787(hydrolase activity)|GO:0035539(8-oxo-7,8-dihydrodeoxyguanosine triphosphate pyrophosphatase activity)	ENSDART00000029720	TC399893
4707	Danio rerio V-set and immunoglobulin domain containing 8a (vsig8a), mRNA [NM_001017805]	6.23981	5.87545	5.98626	4.07259	3.75748	4.57869	-1.89758	5.08504	-8.0469	0.000243593	0.00391028	0.753015	A_15_P378375	NM_001017805	vsig8a	NM_001017805		Dr.13149	550503	GO:0003674(molecular_function)|GO:0005886(plasma membrane)|GO:0005911(cell-cell junction)|GO:0009986(cell surface)|GO:0016020(membrane)|GO:0016021(integral to membrane)|GO:0016337(cell-cell adhesion)	ENSDART00000097930	NP13225333
4723	GB	5.39053	5.85182	5.14077	2.28538	2.80011	3.12374	-2.72464	4.09873	-9.67328	9.00675e-05	0.00221272	1.87127	A_15_P714756	NP9850987								NP9850987
4727	si:ch73-27e22.1 [Source:ZFIN;Acc:ZDB-GENE-081031-107] [ENSDART00000081690]	7.05303	6.88092	7.23311	10.4101	9.2393	10.4698	2.98406	8.54771	8.38932	0.000194851	0.00342281	1.00469	A_15_P137676	ENSDART00000081690	si:ch73-27e22.1	BC092173		Dr.120059	100005161	GO:0005102(receptor binding)|GO:0009986(cell surface)|GO:0016020(membrane)|GO:0016021(integral to membrane)	ENSDART00000081690	TC368449
4730	Danio rerio transglutaminase 2b (tgm2b), mRNA [NM_212656]	8.39818	8.43398	8.30442	6.18258	6.30645	6.36862	-2.09298	7.33237	-20.0918	1.50735e-06	0.000255519	6.26217	A_15_P630971	NM_212656	tgm2b	NM_212656		Dr.16524	323856	GO:0003810(protein-glutamine gamma-glutamyltransferase activity)|GO:0016740(transferase activity)|GO:0016746(transferase activity, transferring acyl groups)|GO:0018149(peptide cross-linking)|GO:0046872(metal ion binding)	ENSDART00000114314	TC368363
4737	Danio rerio dickkopf WNT signaling pathway inhibitor 1b (dkk1b), mRNA [NM_131003]	11.9425	11.8405	11.8919	11.3381	11.308	11.2884	-0.580165	11.6016	-6.29907	0.000878095	0.00824576	-0.696664	A_15_P630711	NM_131003	dkk1b	NM_131003		Dr.81256	30197	GO:0001889(liver development)|GO:0003197(endocardial cushion development)|GO:0005515(protein binding)|GO:0005576(extracellular region)|GO:0005737(cytoplasm)|GO:0007275(multicellular organismal development)|GO:0007398(ectoderm development)|GO:0021879(forebrain neuron differentiation)|GO:0030178(negative regulation of Wnt receptor signaling pathway)|GO:0030334(regulation of cell migration)|GO:00309…	ENSDART00000066477	NP13229217	Wnt signaling pathway	dre04310
4743	FDR202-P00022-DEPE-F_G24 FDR202 Danio rerio cDNA clone FDR202-P00022-BR_G24 5', mRNA sequence [EH543914]	7.17004	6.93211	6.27578	2.26763	2.89681	2.64958	-4.18797	4.69866	-14.7375	8.69653e-06	0.000658685	4.43962	A_15_P683176	EH543914	hist1h4l	EH543914		Dr.112277	100126027	GO:0000786(nucleosome)|GO:0003677(DNA binding)|GO:0005634(nucleus)|GO:0005694(chromosome)|GO:0006334(nucleosome assembly)|GO:0046982(protein heterodimerization activity)		TC397366
4767	si:dkey-79d12.5 [Source:ZFIN;Acc:ZDB-GENE-131127-429] [ENSDART00000153731]	6.20578	5.94468	6.04155	7.80066	7.32665	7.69628	1.54386	6.83593	9.5465	9.67914e-05	0.00229477	1.79068	A_15_P204401	ENSDART00000153731	LOC100538016	CT611069		Dr.95698	100538016		ENSDART00000153731	TC380263	RNA degradation	dre03018
4768	Danio rerio phosphatidylinositol 4-kinase, catalytic, beta (pi4kb), mRNA [NM_001034977]	8.63213	8.67458	8.67401	7.81859	7.88747	7.44163	-0.944346	8.18807	-6.482	0.000758137	0.00761349	-0.530431	A_15_P107548	NM_001034977	pi4kb	NM_001034977		Dr.48538	563201	GO:0000166(nucleotide binding)|GO:0004430(1-phosphatidylinositol 4-kinase activity)|GO:0005524(ATP binding)|GO:0005739(mitochondrion)|GO:0005741(mitochondrial outer membrane)|GO:0005783(endoplasmic reticulum)|GO:0016020(membrane)|GO:0016301(kinase activity)|GO:0016310(phosphorylation)|GO:0016740(transferase activity)|GO:0016773(phosphotransferase activity, alcohol group as acceptor)|GO:0030867(ro…	ENSDART00000112165	TC408630	Inositol phosphate metabolism // Metabolic pathways // Phosphatidylinositol signaling system	dre00562 // dre01100 // dre04070
4772	calcium channel, voltage-dependent, T type, alpha 1G subunit [Source:ZFIN;Acc:ZDB-GENE-090514-2] [ENSDART00000123534]	4.98246	4.61907	5.26749	3.18073	3.28231	2.22359	-2.0608	3.92594	-6.17668	0.000970586	0.00876552	-0.80999	A_15_P267916	ENSDART00000123534		XM_009306754					ENSDART00000123534	TC402726
4795	Danio rerio RNA binding motif protein 46 (rbm46), mRNA [NM_001080024]	5.35715	5.4837	5.42982	6.64136	6.6345	6.39915	1.13478	5.99095	9.92308	7.83466e-05	0.00206737	2.02715	A_15_P542937	NM_001080024	rbm46	NM_001080024		Dr.132665	566042	GO:0000166(nucleotide binding)|GO:0003676(nucleic acid binding)|GO:0003723(RNA binding)|GO:0005575(cellular_component)|GO:0008150(biological_process)	ENSDART00000169296	TC421929
4812	Danio rerio stathmin 1b (stmn1b), mRNA [NM_001017850]	6.27768	6.17983	6.134	8.34107	8.69098	8.79726	2.4126	7.40347	16.1957	5.11076e-06	0.000497024	5.00472	A_15_P141521	NM_001017850	stmn1b	NM_001017850		Dr.105609	550548	GO:0005737(cytoplasm)|GO:0007019(microtubule depolymerization)|GO:0015631(tubulin binding)|GO:0031110(regulation of microtubule polymerization or depolymerization)|GO:0031175(neuron projection development)|GO:0043005(neuron projection)|GO:0051493(regulation of cytoskeleton organization)	ENSDART00000041007	TC372456	MAPK signaling pathway	dre04010
4813	Danio rerio lysine (K)-specific demethylase 4B (kdm4b), mRNA [NM_001082805]	6.4016	6.1408	6.0555	6.96445	7.16982	7.12441	0.88693	6.64276	6.61646	0.000681967	0.00712909	-0.410607	A_15_P446740	NM_001082805	kdm4b	NM_001082805		Dr.81759	556504	GO:0005634(nucleus)|GO:0008270(zinc ion binding)|GO:0046872(metal ion binding)	ENSDART00000162523	TC366382
4829	FDR306-P00013-DEPE-R_H11 FDR306 Danio rerio cDNA clone FDR306-P00013-BR_H11 3', mRNA sequence [EH600349]	8.39838	8.38192	8.30813	9.25375	9.39174	9.00627	0.854438	8.79003	6.53166	0.000728917	0.00743232	-0.485951	A_15_P676526	EH600349	snrpg	EH600349		Dr.83589	447922	GO:0000398(nuclear mRNA splicing, via spliceosome)|GO:0003723(RNA binding)|GO:0005682(U5 snRNP)|GO:0005685(U1 snRNP)|GO:0005686(U2 snRNP)|GO:0005687(U4 snRNP)|GO:0005689(U12-type spliceosomal complex)|GO:0005732(small nucleolar ribonucleoprotein complex)|GO:0034719(SMN-Sm protein complex)|GO:0043186(P granule)|GO:0071004(U2-type prespliceosome)|GO:0071011(precatalytic spliceosome)|GO:0071013(cata…		TC445335	Spliceosome	dre03040
4833	Danio rerio NADH dehydrogenase (ubiquinone) 1 alpha subcomplex, 5 (ndufa5), mRNA [NM_001013456]	11.3795	11.3706	11.3667	12.8141	12.7769	12.4331	1.30243	12.0235	9.71509	8.79706e-05	0.00219299	1.89763	A_15_P158806	NM_001013456	ndufa5	NM_001013456		Dr.83372	541328	GO:0005743(mitochondrial inner membrane)|GO:0016651(oxidoreductase activity, acting on NADH or NADPH)|GO:0022904(respiratory electron transport chain)	ENSDART00000103293	TC400663	Oxidative phosphorylation // Metabolic pathways	dre00190 // dre01100
4835	NEDD4 binding protein 3 [Source:HGNC Symbol;Acc:HGNC:29852] [ENSDART00000084104]	6.33161	6.30222	6.29778	2.27683	2.9034	2.4208	-3.77686	4.42211	-20.8607	1.2176e-06	0.000231912	6.47505	A_15_P221226	ENSDART00000084104	n4bp3	XM_005169635			101884870		ENSDART00000084104	NP13323340
4840	Danio rerio cDNA clone IMAGE:7148468. [BC091987]	7.27065	7.5198	7.56363	9.09538	8.62908	9.30079	1.55706	8.22989	7.69112	0.000309911	0.00451956	0.481235	A_15_P134462	BC091987	fhod1	BC091987		Dr.160515	503946
4856	leucine rich repeat and coiled-coil centrosomal protein 1 [Source:ZFIN;Acc:ZDB-GENE-041111-207] [ENSDART00000113498]	6.10487	5.74514	6.22087	7.00754	7.42178	7.5303	1.29625	6.67175	6.51053	0.000741187	0.00750072	-0.504841	A_15_P520897	ENSDART00000113498	lrrcc1	EG571997		Dr.80599	561887	GO:0003674(molecular_function)|GO:0008150(biological_process)	ENSDART00000113498	TC372294
4861	Danio rerio membrane-spanning 4-domains, subfamily A, member 17A.6 (ms4a17a.6), mRNA [NM_001083012]	3.85944	3.4444	3.65778	7.06149	7.94545	9.07231	4.37254	5.84014	8.68993	0.000161203	0.00305663	1.21809	A_15_P205686	NM_001083012	ms4a17a.6	NM_001083012		Dr.29846	100009643	GO:0016020(membrane)|GO:0016021(integral to membrane)	ENSDART00000075602	TC377408
4863	Danio rerio zgc:110319 (zgc:110319), mRNA [NM_001018083]	12.2785	12.2007	12.275	12.7833	12.9909	12.8922	0.637379	12.5701	6.16745	0.000978012	0.00881156	-0.818614	A_15_P152622	NM_001018083	zgc:110319	NM_001018083		Dr.29779	796111	GO:0005506(iron ion binding)|GO:0016226(iron-sulfur cluster assembly)|GO:0051536(iron-sulfur cluster binding)	ENSDART00000023806	TC372884
4873	FDR103-P00012-DEPE-F_N06 FDR103 Danio rerio cDNA clone FDR103-P00012-BR_N06 5', mRNA sequence [EH435975]	4.67238	4.73811	4.33474	9.5807	9.90455	9.95829	5.23277	7.19813	31.1254	1.24096e-07	9.40555e-05	8.57663	A_15_P403785	EH435975	hm:zeh0402	EH435975		Dr.7532	321394			TC387505
4904	ADAMTS-like 2 [Source:ZFIN;Acc:ZDB-GENE-070705-558] [ENSDART00000138816]	7.08843	7.24082	7.61582	10.3981	10.7744	10.3304	3.18594	8.908	16.3269	4.88324e-06	0.000479873	5.05269	A_15_P257461	ENSDART00000138816		XM_009301979					ENSDART00000138816	NP9862956
4922	FDR103-P00069-DEPE-R_G01 FDR103 Danio rerio cDNA clone FDR103-P00069-BR_G01 3', mRNA sequence [EH482183]	6.46275	6.2444	6.19039	7.7106	7.52944	7.49893	1.28048	6.93942	10.2552	6.54065e-05	0.0018655	2.22862	A_15_P670871	EH482183	wu:fc56a08	EH482183		Dr.21233	325125
4925	centrosomal protein 131 [Source:ZFIN;Acc:ZDB-GENE-090508-16] [ENSDART00000085662]	9.74025	9.83488	9.84438	8.84845	8.56415	8.78489	-1.07401	9.2695	-9.18786	0.000119222	0.00256281	1.55704	A_15_P672991	ENSDART00000085662	cep131	AL717806		Dr.156007	563066	GO:0000775(chromosome, centromeric region)|GO:0005694(chromosome)|GO:0006810(transport)|GO:0010824(regulation of centrosome duplication)|GO:0030030(cell projection organization)|GO:0030154(cell differentiation)|GO:0034451(centriolar satellite)|GO:0035735(intraflagellar transport involved in cilium morphogenesis)|GO:0060271(cilium morphogenesis)|GO:0060287(epithelial cilium movement involved in de…	ENSDART00000085662	TC366383
4928	AGENCOURT_16619286 NIH_ZGC_7 Danio rerio cDNA clone IMAGE:7052511 5', mRNA sequence [CK028151]	6.68198	6.81967	6.83283	3.62028	5.04336	3.97912	-2.56391	5.49621	-6.94407	0.000530616	0.00617134	-0.126668	A_15_P332394	CK028151	wu:fc14h11	CK028151		Dr.75449	323945			TC451030
4932	Rep: Zgc:136799 - Danio rerio (Zebrafish) (Brachydanio rerio), complete [TC411802]	9.42284	9.41756	9.43203	10.8438	10.9818	11.1893	1.58082	10.2146	13.0122	1.74765e-05	0.000954884	3.68502	A_15_P296077	TC411802						GO:0000917(barrier septum assembly)|GO:0000920(cytokinetic cell separation)|GO:0000935(barrier septum)|GO:0001411(hyphal tip)|GO:0001558(regulation of cell growth)|GO:0002009(morphogenesis of an epithelium)|GO:0002119(nematode larval development)|GO:0003674(molecular_function)|GO:0003924(GTPase activity)|GO:0004871(signal transducer activity)|GO:0005261(cation channel activity)|GO:0005262(calcium…		TC411802
4943	Danio rerio NADH dehydrogenase (ubiquinone) Fe-S protein 8b (ndufs8b), mRNA [NM_001024402]	6.4581	6.33648	6.39273	8.43083	8.01573	8.91648	2.05858	7.42506	8.72181	0.000158048	0.00302217	1.24032	A_15_P100093	NM_001024402	ndufs8b	NM_001024402		Dr.91972	554100	GO:0016020(membrane)|GO:0016651(oxidoreductase activity, acting on NADH or NADPH)|GO:0051539(4 iron, 4 sulfur cluster binding)|GO:0055114(oxidation-reduction process)	ENSDART00000079649	TC380026	Oxidative phosphorylation // Metabolic pathways	dre00190 // dre01100
4980	Danio rerio partial mRNA for finTRIM family protein (ftr02 gene), clone cIFN86. [AM941330]	4.82126	4.74788	3.95841	2.27195	2.79833	2.2783	-2.05966	3.47936	-7.19528	0.000440568	0.00550962	0.0836777	A_15_P656041	AM941330	ftr02	AM941330		Dr.114008	570286	GO:0005622(intracellular)|GO:0008270(zinc ion binding)|GO:0046872(metal ion binding)		NP13228677
4987	Danio rerio zgc:103510 (zgc:103510), mRNA [NM_001008604]	5.78656	5.58983	5.56724	7.30468	7.59595	7.77223	1.90974	6.60275	12.3193	2.37148e-05	0.00108356	3.3512	A_15_P141466	NM_001008604	zgc:103510	NM_001008604		Dr.121253	494061	GO:0005794(Golgi apparatus)|GO:0006486(protein glycosylation)|GO:0008417(fucosyltransferase activity)|GO:0016020(membrane)|GO:0016021(integral to membrane)|GO:0016740(transferase activity)|GO:0016757(transferase activity, transferring glycosyl groups)|GO:0032580(Golgi cisterna membrane)	ENSDART00000057874	TC374049
5019	Danio rerio histone H1 like (histh1l), mRNA [NM_001017660]	12.6327	12.5592	12.579	13.7437	13.8592	13.4192	1.08372	13.1321	7.63754	0.000321619	0.00461246	0.439352	A_15_P110005	NM_001017660	histh1l	NM_001017660		Dr.13267	550353	GO:0000786(nucleosome)|GO:0003677(DNA binding)|GO:0005634(nucleus)|GO:0005694(chromosome)|GO:0006334(nucleosome assembly)	ENSDART00000124705	TC379035
5021	si:dkey-229d11.5 [Source:ZFIN;Acc:ZDB-GENE-030131-5342] [ENSDART00000142733]	9.53949	9.5616	9.51764	6.81605	7.48288	7.55996	-2.25328	8.41294	-10.4341	5.94769e-05	0.00177348	2.33449	A_15_P742091	ENSDART00000142733		XM_009295701					ENSDART00000142733	TC425501
5025	Danio rerio CDGSH iron sulfur domain 1 (cisd1), mRNA [NM_200605]	11.6661	11.8802	11.8984	9.21055	8.83124	9.36803	-2.67827	10.4757	-15.6593	6.18008e-06	0.000557242	4.80382	A_15_P709626	NM_200605	cisd1	NM_200605		Dr.82369	393577	GO:0008150(biological_process)|GO:0016020(membrane)|GO:0016021(integral to membrane)|GO:0043231(intracellular membrane-bounded organelle)|GO:0051537(2 iron, 2 sulfur cluster binding)	ENSDART00000110549	TC382520
5038	Danio rerio transmembrane protein 45a (tmem45a), mRNA [NM_001020617]	7.02072	6.63394	6.66097	10.0599	10.5359	10.4558	3.57865	8.5612	19.5228	1.77453e-06	0.000279823	6.09791	A_15_P195601	NM_001020617	tmem45a	NM_001020617		Dr.77550	553643	GO:0003674(molecular_function)|GO:0008150(biological_process)|GO:0016020(membrane)|GO:0016021(integral to membrane)	ENSDART00000164900	TC370838
5064	Danio rerio mitofusin 2 (mfn2), mRNA [NM_001128254]	6.61773	6.94187	6.6571	8.14134	7.81599	7.64113	1.12725	7.30253	6.5164	0.000737757	0.00747886	-0.499593	A_15_P491102	NM_001128254	mfn2	NM_001128254		Dr.116285	567448	GO:0003924(GTPase activity)|GO:0005525(GTP binding)|GO:0005739(mitochondrion)|GO:0005741(mitochondrial outer membrane)|GO:0007409(axonogenesis)|GO:0007528(neuromuscular junction development)|GO:0008053(mitochondrial fusion)|GO:0016020(membrane)|GO:0016021(integral to membrane)|GO:0019896(axon transport of mitochondrion)|GO:0030097(hemopoiesis)|GO:0048662(negative regulation of smooth muscle cell …	ENSDART00000140266	TC369000	NOD-like receptor signaling pathway	dre04621
5066	transmembrane protein 196 [Source:HGNC Symbol;Acc:HGNC:22431] [ENSDART00000024847]	2.4873	2.3581	2.43378	4.4528	5.60075	5.79634	2.8569	3.85484	7.89815	0.00026909	0.00415677	0.640692	A_15_P239096	ENSDART00000024847	tmem196	XM_009293940			798466		ENSDART00000024847	NP13325531
5068	Danio rerio HIRA interacting protein 3 (hirip3), mRNA [NM_199823]	12.3257	12.3406	12.3785	13.6573	13.7629	14.1217	1.499	13.0978	10.189	6.77755e-05	0.00190333	2.18895	A_15_P110552	NM_199823	hirip3	NM_199823		Dr.6092	100000570	GO:0003674(molecular_function)|GO:0007420(brain development)	ENSDART00000037906	TC398476
5074	Danio rerio UDP-glucose 6-dehydrogenase (ugdh), mRNA [NM_001110402]	12.4286	12.455	12.4251	11.2804	11.0693	11.097	-1.28735	11.7926	-12.3617	2.3265e-05	0.00108049	3.37219	A_15_P200311	NM_001110402	ugdh	NM_001110402		Dr.78436	116991	GO:0003188(heart valve formation)|GO:0003190(atrioventricular valve formation)|GO:0003979(UDP-glucose 6-dehydrogenase activity)|GO:0005634(nucleus)|GO:0005829(cytosol)|GO:0005975(carbohydrate metabolic process)|GO:0006024(glycosaminoglycan biosynthetic process)|GO:0006065(UDP-glucuronate biosynthetic process)|GO:0007368(determination of left/right symmetry)|GO:0007507(heart development)|GO:001649…	ENSDART00000013263	TC423160	Pentose and glucuronate interconversions // Ascorbate and aldarate metabolism // Amino sugar and nucleotide sugar metabolism // Metabolic pathways	dre00040 // dre00053 // dre00520 // dre01100
5079	Danio rerio cDNA clone IMAGE:7401251. [BC125856]	11.7139	11.5548	11.5958	12.8327	12.8324	12.8072	1.20262	12.2228	12.4271	2.25909e-05	0.00108009	3.40443	A_15_P558237	BC125856		BC125856		Dr.111478				TC438151
5085	Danio rerio component of oligomeric golgi complex 3 (cog3), mRNA [NM_001144040]	6.54367	6.74746	6.6245	5.18866	4.89314	5.67533	-1.38616	5.94546	-6.43941	0.000784283	0.00775747	-0.568802	A_15_P376690	NM_001144040	cog3	NM_001144040		Dr.82136	553061	GO:0000301(retrograde transport, vesicle recycling within Golgi)|GO:0005801(cis-Golgi network)|GO:0006886(intracellular protein transport)|GO:0007030(Golgi organization)|GO:0008565(protein transporter activity)|GO:0016020(membrane)|GO:0017119(Golgi transport complex)	ENSDART00000171986	TC395394
5093	si:dkey-179k24.1 [Source:ZFIN;Acc:ZDB-GENE-110914-97] [ENSDART00000144330]	10.4313	10.4072	10.4013	11.2736	11.0917	11.1296	0.751689	10.7891	7.54457	0.000343171	0.00478484	0.36608	A_15_P256381	ENSDART00000144330		EH585541		Dr.114131			ENSDART00000144330	TC378846
5110	Danio rerio zgc:113162 (zgc:113162), mRNA [NM_001020714]	6.90865	6.82454	6.76368	8.13295	7.89737	8.07663	1.20336	7.43397	10.7756	4.981e-05	0.001592	2.53175	A_15_P209451	NM_001020714	zgc:113162	NM_001020714		Dr.79141	553743	GO:0000166(nucleotide binding)|GO:0004672(protein kinase activity)|GO:0005524(ATP binding)|GO:0005575(cellular_component)|GO:0006468(protein phosphorylation)	ENSDART00000134347	TC369813
5124	ring finger protein 165a [Source:ZFIN;Acc:ZDB-GENE-091118-64] [ENSDART00000097796]	6.24526	6.56547	6.68733	9.07039	9.0291	8.25323	2.28489	7.6418	8.7022	0.00015998	0.00304367	1.22665	A_15_P242201	ENSDART00000097796	rnf165a	BG738991		Dr.119724	572251	GO:0000209(protein polyubiquitination)|GO:0005634(nucleus)|GO:0005737(cytoplasm)|GO:0008045(motor axon guidance)|GO:0008270(zinc ion binding)|GO:0030513(positive regulation of BMP signaling pathway)|GO:0042787(protein ubiquitination involved in ubiquitin-dependent protein catabolic process)|GO:0043161(proteasomal ubiquitin-dependent protein catabolic process)|GO:0046872(metal ion binding)	ENSDART00000097796	TC430975
5129	STEAP family member 2, metalloreductase [Source:ZFIN;Acc:ZDB-GENE-131121-79] [ENSDART00000155295]	5.94238	6.00243	5.90476	4.78177	4.45658	3.91634	-1.56496	5.16738	-6.82389	0.000581117	0.0065194	-0.229525	A_15_P235901	ENSDART00000155295	LOC100151287	XM_001921150		Dr.126307	100151287		ENSDART00000155295	TC407935
5134	Danio rerio zona pellucida protein C (zpcx), mRNA [NM_001012244]	12.5779	12.4438	12.3893	13.3482	13.6046	13.5383	1.02671	12.9837	8.66901	0.000163313	0.00308457	1.20346	A_15_P111908	NM_001012244	zpcx	NM_001012244		Dr.80433	334011	GO:0003674(molecular_function)|GO:0005575(cellular_component)|GO:0008150(biological_process)	ENSDART00000082324	TC399735
5136	Danio rerio calmodulin 2a (phosphorylase kinase, delta) (calm2a), mRNA [NM_199996]	13.9056	13.9028	13.9642	14.9719	14.5858	15.0167	0.933925	14.3912	6.44078	0.000783428	0.00775491	-0.567567	A_15_P176371	NM_199996	calm2a	NM_199996		Dr.6963	336121		ENSDART00000021083	TC402901	Calcium signaling pathway // Phosphatidylinositol signaling system // Oocyte meiosis // Adrenergic signaling in cardiomyocytes // Vascular smooth muscle contraction // Phototransduction // Insulin signaling pathway // GnRH signaling pathway // Melanogenesis	dre04020 // dre04070 // dre04114 // dre04261 // dre04270 // dre04744 // dre04910 // dre04912 // dre04916
5155	Danio rerio transmembrane protein 198b (tmem198b), mRNA [NM_001033919]	8.88478	8.77939	8.81319	9.85255	9.80677	9.87999	1.02065	9.33611	10.928	4.60936e-05	0.00152758	2.61783	A_15_P207366	NM_001033919	tmem198b	NM_001033919		Dr.48555	564608	GO:0003674(molecular_function)|GO:0008150(biological_process)|GO:0016020(membrane)|GO:0016021(integral to membrane)	ENSDART00000043522	TC370992
5165	Danio rerio cell death-inducing DFFA-like effector b, mRNA (cDNA clone IMAGE:7248397), partial cds. [BC095727]	6.04509	5.77763	5.65776	3.86515	3.74372	4.24511	-1.8755	4.88908	-10.3701	6.15234e-05	0.00180371	2.29682	A_15_P117467	BC095727	cideb	BC095727		Dr.39823	553467	GO:0005622(intracellular)|GO:0005811(lipid particle)|GO:0006915(apoptotic process)|GO:0042981(regulation of apoptotic process)		TC377089
5170	Danio rerio protocadherin 19 (pcdh19), mRNA [NM_001127519]	7.86758	7.86221	7.78745	8.98543	8.80051	8.59133	0.953341	8.31575	7.26665	0.000418302	0.00535849	0.142316	A_15_P135651	NM_001127519	pcdh19	NM_001127519		Dr.152061	555688	GO:0001841(neural tube formation)|GO:0005509(calcium ion binding)|GO:0005886(plasma membrane)|GO:0007155(cell adhesion)|GO:0007156(homophilic cell adhesion)|GO:0007420(brain development)|GO:0016020(membrane)|GO:0016021(integral to membrane)|GO:0048854(brain morphogenesis)	ENSDART00000149443	TC420714
5176	Danio rerio sp8 transcription factor b (sp8b), mRNA [NM_205550]	9.71724	9.71772	9.61944	8.68686	8.21948	8.73057	-1.13917	9.11522	-6.92224	0.000539398	0.00623694	-0.145239	A_15_P104390	NM_205550	sp8b	NM_205550		Dr.29744	324931	GO:0003676(nucleic acid binding)|GO:0003677(DNA binding)|GO:0003690(double-stranded DNA binding)|GO:0005634(nucleus)|GO:0006351(transcription, DNA-dependent)|GO:0006355(regulation of transcription, DNA-dependent)|GO:0030326(embryonic limb morphogenesis)|GO:0035118(embryonic pectoral fin morphogenesis)|GO:0045743(positive regulation of fibroblast growth factor receptor signaling pathway)|GO:004687…	ENSDART00000112894	TC369984
5188	Danio rerio zinc finger, AN1-type domain 4 (zfand4), mRNA [NM_001202471]	5.84724	6.03439	5.94025	6.93144	6.99791	6.65826	0.921906	6.40158	7.01418	0.000503502	0.00598955	-0.0673346	A_15_P599317	NM_001202471	zfand4	NM_001202471		Dr.77571	100148477	GO:0008270(zinc ion binding)|GO:0046872(metal ion binding)	ENSDART00000146772	TC385805
5213	Danio rerio si:dkeyp-2e4.6 (si:dkeyp-2e4.6), mRNA [NM_001130654]	11.2438	11.1623	11.1975	10.4326	10.421	10.5494	-0.733558	10.8344	-7.61072	0.000327671	0.00465728	0.418294	A_15_P625486	NM_001130654	si:dkeyp-2e4.6	NM_001130654		Dr.148813	100170819	GO:0003676(nucleic acid binding)|GO:0046872(metal ion binding)	ENSDART00000135573	TC386452
5216	Danio rerio si:dkey-284p5.3 (si:dkey-284p5.3), mRNA [NM_001044842]	2.38728	2.66916	2.32836	4.99162	4.76179	4.79307	2.38723	3.65521	17.3065	3.51307e-06	0.000409291	5.39731	A_15_P193881	NM_001044842	si:dkey-284p5.3	NM_001044842		Dr.93046	557830		ENSDART00000131518	TC410563
5218	Danio rerio immunoglobulin-like domain containing receptor 1a (ildr1a), mRNA [NM_200393]	7.91679	7.96739	7.80016	7.16194	7.33797	7.26057	-0.641286	7.57414	-6.04779	0.00108036	0.00933897	-0.931228	A_15_P346540	NM_200393	ildr1a	NM_200393		Dr.82397	393364	GO:0003674(molecular_function)|GO:0016020(membrane)|GO:0016021(integral to membrane)	ENSDART00000168428	TC428980
5248	Rep: cyclin M4 - Takifugu rubripes, partial (67%) [TC436833]	6.11094	6.29573	6.15303	3.49722	2.85883	3.4766	-2.90901	4.73206	-14.47	9.63927e-06	0.000691061	4.32918	A_15_P492426	TC436833		XM_009298367				GO:0004722(protein serine/threonine phosphatase activity)|GO:0016021(integral to membrane)|GO:0030289(protein phosphatase 4 complex)		TC436833
5259	GB	4.71679	4.60764	4.17572	6.85483	6.99695	6.25314	2.20159	5.60084	8.78141	0.00015234	0.00297169	1.28169	A_15_P567412	NP9844790								NP9844790
5265	Danio rerio SHQ1, H/ACA ribonucleoprotein assembly factor (shq1), mRNA [NM_001080600]	6.82744	6.89375	6.81553	8.73006	8.19966	8.16197	1.51832	7.60473	8.54953	0.000175999	0.00322186	1.11928	A_15_P349496	NM_001080600	shq1	NM_001080600		Dr.82412	567601	GO:0003674(molecular_function)|GO:0005634(nucleus)|GO:0005654(nucleoplasm)|GO:0005737(cytoplasm)|GO:0005829(cytosol)|GO:0022618(ribonucleoprotein complex assembly)	ENSDART00000035513	TC378205
5270	zinc finger and SCAN domain containing 20 [Source:HGNC Symbol;Acc:HGNC:13093] [ENSDART00000154110]	15.0635	14.9044	14.9901	13.1469	13.623	13.9769	-1.40374	14.2841	-6.31511	0.000866741	0.00818966	-0.681936	A_15_P246671	ENSDART00000154110		CV112240		Dr.92827			ENSDART00000154110	TC410680
5287	Danio rerio Rho GTPase activating protein 6 (arhgap6), mRNA [NM_001044906]	4.48989	4.51806	4.81922	6.2793	6.24342	5.54178	1.41245	5.31528	5.99315	0.00113116	0.00960422	-0.983211	A_15_P579402	NM_001044906	arhgap6	NM_001044906		Dr.77536	559813	GO:0003674(molecular_function)|GO:0007165(signal transduction)	ENSDART00000083189	TC399080
5289	Danio rerio RAB40B, member RAS oncogene family (rab40b), mRNA [NM_001002524]	4.13504	3.95462	4.40577	5.97894	5.41599	5.87259	1.59069	4.96049	7.91175	0.000266634	0.00413622	0.651043	A_15_P629871	NM_001002524	rab40b	NM_001002524		Dr.80970	436797	GO:0000166(nucleotide binding)|GO:0005525(GTP binding)|GO:0007264(small GTPase mediated signal transduction)|GO:0015031(protein transport)|GO:0016567(protein ubiquitination)|GO:0035556(intracellular signal transduction)	ENSDART00000062185	TC370041
5293	Danio rerio actin, alpha 2, smooth muscle, aorta (acta2), mRNA [NM_212620]	8.43591	8.58051	8.17746	6.17726	6.45403	6.53475	-2.00928	7.39332	-12.571	2.11872e-05	0.00105016	3.4747	A_15_P113089	NM_212620	acta2	NM_212620		Dr.20277	322509	GO:0000166(nucleotide binding)|GO:0005524(ATP binding)|GO:0005737(cytoplasm)|GO:0010628(positive regulation of gene expression)|GO:0030027(lamellipodium)|GO:0030175(filopodium)|GO:0044297(cell body)|GO:0090131(mesenchyme migration)	ENSDART00000066430	TC372891	Vascular smooth muscle contraction	dre04270
5310	Danio rerio Rhesus blood group, C glycoprotein, like 1 (rhcgl1), mRNA [NM_001109843]	5.0922	5.50248	5.36433	10.1798	9.82741	9.09208	4.3801	7.50972	14.6628	8.94844e-06	0.000672564	4.40901	A_15_P666946	NM_001109843	rhcgl1	NM_001109843		Dr.115945	100126115	GO:0005887(integral to plasma membrane)|GO:0006814(sodium ion transport)|GO:0006995(cellular response to nitrogen starvation)|GO:0008519(ammonium transmembrane transporter activity)|GO:0015695(organic cation transport)|GO:0015696(ammonium transport)|GO:0016020(membrane)|GO:0016021(integral to membrane)|GO:0019740(nitrogen utilization)|GO:0072488(ammonium transmembrane transport)	ENSDART00000004727	TC370569
5320	Danio rerio ATP-binding cassette, sub-family D (ALD), member 3a (abcd3a), mRNA [NM_213482]	7.92503	7.96786	8.12059	9.74839	9.28327	9.58673	1.53497	8.77198	10.0972	7.12249e-05	0.00195684	2.13356	A_15_P119646	NM_213482	abcd3a	NM_213482		Dr.3614	406803	GO:0000166(nucleotide binding)|GO:0005324(long-chain fatty acid transporter activity)|GO:0005524(ATP binding)|GO:0005777(peroxisome)|GO:0006810(transport)|GO:0015910(peroxisomal long-chain fatty acid import)|GO:0016020(membrane)|GO:0016021(integral to membrane)|GO:0016887(ATPase activity)|GO:0042626(ATPase activity, coupled to transmembrane movement of substances)|GO:0042803(protein homodimerizat…	ENSDART00000164553	TC422881	ABC transporters // Peroxisome	dre02010 // dre04146
5323	Danio rerio zinc finger protein 609 (znf609), mRNA [NM_001030081]	6.84672	7.205	7.14925	8.78667	8.50751	8.09494	1.39605	7.76502	6.62362	0.000678165	0.0071145	-0.404281	A_15_P145076	NM_001030081	znf609	NM_001030081		Dr.83020	555219	GO:0046872(metal ion binding)	ENSDART00000164643	TC387839
5324	Danio rerio fatty acid amide hydrolase 2a (faah2a), mRNA [NM_001002700]	8.02961	7.57733	7.86178	5.76016	4.02128	4.0979	-3.19646	6.22468	-6.47566	0.000761968	0.0076429	-0.536134	A_15_P104827	NM_001002700	faah2a	NM_001002700		Dr.76507	436973	GO:0016020(membrane)|GO:0016021(integral to membrane)|GO:0016787(hydrolase activity)|GO:0016884(carbon-nitrogen ligase activity, with glutamine as amido-N-donor)	ENSDART00000037553	TC368708
5337	si:dkey-17m8.2 [Source:ZFIN;Acc:ZDB-GENE-110411-234] [ENSDART00000051948]	13.2512	13.1057	13.2563	11.0704	11.2445	11.9029	-1.79846	12.3052	-7.73036	0.000301651	0.00444453	0.511742	A_15_P144956	ENSDART00000051948	si:dkey-17m8.2	BC155297		Dr.36687	100331307		ENSDART00000051948	TC385161
5338	reticulon 1a [Source:ZFIN;Acc:ZDB-GENE-030131-2426] [ENSDART00000076574]	9.33113	9.34932	9.42752	10.5717	10.6942	11.3102	1.48939	10.114	7.04814	0.000490944	0.00588681	-0.0387647	A_15_P656806	ENSDART00000076574	rtn1a	BC071446		Dr.77106	323706	GO:0003674(molecular_function)|GO:0005783(endoplasmic reticulum)|GO:0005789(endoplasmic reticulum membrane)|GO:0008150(biological_process)|GO:0012505(endomembrane system)|GO:0016020(membrane)|GO:0016021(integral to membrane)	ENSDART00000076574	TC367969
5343	Danio rerio signal transducing adaptor family member 2b (stap2b), mRNA [NM_213309]	9.52322	9.38517	9.30912	7.98583	8.06516	7.72039	-1.48204	8.66481	-11.0395	4.35818e-05	0.00148367	2.67997	A_15_P189186	NM_213309	stap2b	NM_213309		Dr.30401	406601	GO:0005575(cellular_component)	ENSDART00000100516	TC422968
5352	Danio rerio synaptophysin-like 2a (sypl2a), mRNA [NM_200667]	13.9907	14.0272	13.9901	12.7127	12.5684	13.1754	-1.18378	13.4107	-6.70796	0.000635176	0.00684282	-0.330173	A_15_P120102	NM_200667	sypl2a	NM_200667		Dr.20951	393640	GO:0005215(transporter activity)|GO:0006810(transport)|GO:0008021(synaptic vesicle)|GO:0016020(membrane)|GO:0016021(integral to membrane)|GO:0030285(integral to synaptic vesicle membrane)	ENSDART00000077649	TC381774
5361	Danio rerio ATPase, H+ transporting, lysosomal, V1 subunit B2 (atp6v1b2), mRNA [NM_182879]	4.64747	4.70885	4.78399	6.82558	7.15156	6.9546	2.26381	5.84534	18.4438	2.44994e-06	0.000344649	5.76957	A_15_P108939	NM_182879	atp6v1b2	NM_182879		Dr.116641	359840	GO:0005524(ATP binding)|GO:0006810(transport)|GO:0006811(ion transport)|GO:0015991(ATP hydrolysis coupled proton transport)|GO:0015992(proton transport)|GO:0016820(hydrolase activity, acting on acid anhydrides, catalyzing transmembrane movement of substances)|GO:0033178(proton-transporting two-sector ATPase complex, catalytic domain)|GO:0033180(proton-transporting V-type ATPase, V1 domain)|GO:004…	ENSDART00000063806	TC368598	Oxidative phosphorylation // Metabolic pathways // Phagosome // mTOR signaling pathway	dre00190 // dre01100 // dre04145 // dre04150
5370	AGENCOURT_88172590 NIH_ZGC_26 Danio rerio cDNA clone IMAGE:8771683 5', mRNA sequence [EG569547]	8.96097	9.04076	8.96379	7.85871	7.54065	8.20621	-1.11998	8.42852	-6.08309	0.00104893	0.00916781	-0.897825	A_15_P257036	EG569547		EG569547		Dr.82421				TC409728
5371	Danio rerio WAS/WASL interacting protein family, member 2b (wipf2b), mRNA [NM_001002165]	11.0204	10.9044	10.975	11.7491	11.8385	11.8796	0.855818	11.3945	8.75338	0.000154994	0.00299754	1.26227	A_15_P119441	NM_001002165	wipf2b	NM_001002165		Dr.88334	415255	GO:0000147(actin cortical patch assembly)|GO:0003779(actin binding)|GO:0005884(actin filament)|GO:0006897(endocytosis)|GO:0008360(regulation of cell shape)|GO:0030048(actin filament-based movement)|GO:0030479(actin cortical patch)|GO:0051015(actin filament binding)|GO:0051127(positive regulation of actin nucleation)|GO:0051666(actin cortical patch localization)	ENSDART00000011025	TC399476	Endocytosis	dre04144
5375	Danio rerio HD domain containing 3 (hddc3), mRNA [NM_001017835]	9.41444	9.42684	9.51322	10.7223	10.7557	10.5993	1.24094	10.072	12.4226	2.26363e-05	0.00108009	3.40223	A_15_P142551	NM_001017835	hddc3	NM_001017835		Dr.85187	550533	GO:0005575(cellular_component)|GO:0008728(GTP diphosphokinase activity)|GO:0008893(guanosine-3',5'-bis(diphosphate) 3'-diphosphatase activity)|GO:0015969(guanosine tetraphosphate metabolic process)|GO:0016787(hydrolase activity)|GO:0042594(response to starvation)|GO:0046872(metal ion binding)	ENSDART00000032324	TC376158	Purine metabolism	dre00230
5404	AGENCOURT_21608014 NIH_ZGC_19 Danio rerio cDNA clone IMAGE:7253332 5', mRNA sequence [CN319064]	11.5794	11.6576	11.5832	10.6542	10.9187	10.5134	-0.911275	11.1511	-6.79209	0.000595401	0.00659948	-0.257	A_15_P592442	CN319064	spcs3	CN319064		Dr.106487	405884	GO:0005787(signal peptidase complex)|GO:0006465(signal peptide processing)|GO:0008233(peptidase activity)|GO:0016020(membrane)|GO:0016021(integral to membrane)			Protein export	dre03060
5407	Danio rerio zgc:171310 (zgc:171310), mRNA [NM_001102646]	8.09767	8.11778	8.1174	9.16973	9.38886	9.7	1.30859	8.76524	8.40772	0.000192571	0.00339331	1.01795	A_15_P624957	NM_001102646	zgc:171310	NM_001102646		Dr.151544	100124620	GO:0000166(nucleotide binding)|GO:0003676(nucleic acid binding)|GO:0008150(biological_process)|GO:0016020(membrane)|GO:0016021(integral to membrane)	ENSDART00000170081	NP13316140
5412	GB	5.54639	5.58912	5.73558	2.24437	3.01799	2.44971	-3.053	4.09719	-14.0458	1.13917e-05	0.000754325	4.14929	A_15_P677436	NP13320333		XM_009303732						NP13320333
5421	Danio rerio calreticulin (calr), mRNA [NM_199713]	11.8506	11.6912	11.7513	2.24473	2.92144	4.09709	-8.67664	7.42607	-18.8049	2.19489e-06	0.000319371	5.88202	A_15_P152406	NM_199713	calr	NM_199713		Dr.116048	325317	GO:0005509(calcium ion binding)|GO:0005783(endoplasmic reticulum)|GO:0006457(protein folding)|GO:0051082(unfolded protein binding)	ENSDART00000101655	TC368179	Protein processing in endoplasmic reticulum // Phagosome	dre04141 // dre04145
5423	vasodilator-stimulated phosphoprotein b [Source:ZFIN;Acc:ZDB-GENE-030131-7118] [ENSDART00000098865]	9.03484	8.98268	8.93595	7.5559	7.19657	7.24556	-1.65182	8.15858	-12.6304	2.06372e-05	0.00103501	3.50347	A_15_P738331	ENSDART00000098865	vaspb	NM_001017790		Dr.106500	550487	GO:0003779(actin binding)|GO:0005856(cytoskeleton)|GO:0008154(actin polymerization or depolymerization)|GO:0017124(SH3 domain binding)|GO:0051289(protein homotetramerization)	ENSDART00000098865	TC418122	Focal adhesion // Tight junction	dre04510 // dre04530
5448	Danio rerio teneurin transmembrane protein 3 (tenm3), mRNA [NM_130968]	6.72936	6.84395	6.78635	5.89452	5.33501	5.87522	-1.08497	6.24407	-6.07663	0.00105461	0.00920554	-0.903931	A_15_P103960	NM_130968	tenm3	NM_130968		Dr.77510	30155	GO:0007155(cell adhesion)|GO:0007156(homophilic cell adhesion)|GO:0007165(signal transduction)|GO:0010976(positive regulation of neuron projection development)|GO:0016020(membrane)|GO:0016021(integral to membrane)|GO:0030154(cell differentiation)|GO:0030424(axon)|GO:0031290(retinal ganglion cell axon guidance)|GO:0042803(protein homodimerization activity)|GO:0042995(cell projection)|GO:0046982(pr…	ENSDART00000122700	TC393141
5473	Danio rerio zgc:193801 (zgc:193801), mRNA [NM_001130782]	6.16043	6.16837	6.11806	8.21956	8.4199	7.65461	1.94907	7.12349	9.24849	0.000115035	0.00252921	1.59714	A_15_P580162	NM_001130782	zgc:193801	NM_001130782		Dr.80483	564476	GO:0008150(biological_process)|GO:0046872(metal ion binding)	ENSDART00000134091	TC413994
5490	PDX1 C-terminal inhibiting factor 1 [Source:ZFIN;Acc:ZDB-GENE-120920-2] [ENSDART00000172081]	8.40189	8.59372	8.44735	9.44965	9.50116	9.67605	1.0613	9.01164	9.19287	0.000118868	0.00256198	1.56037	A_15_P186291	ENSDART00000172081	pcif1	XM_683128			553360		ENSDART00000172081	TC407681
5499	transmembrane anterior posterior transformation 1a [Source:ZFIN;Acc:ZDB-GENE-131017-2] [ENSDART00000161557]	5.81111	5.68113	5.98825	7.13329	6.5825	7.04486	1.09339	6.37352	5.97155	0.001152	0.00969868	-1.00386	A_15_P269976	ENSDART00000161557	LOC558330	XM_681534		Dr.118075	558330		ENSDART00000161557	TC408810
5500	Danio rerio myosin, light chain 9b, regulatory (myl9b), mRNA [NM_213212]	6.33935	6.24323	6.33219	8.14816	8.466	8.46811	2.05584	7.33284	16.1237	5.241e-06	0.000503359	4.97818	A_15_P741026	NM_213212	myl9b	NM_213212		Dr.75157	406493	GO:0005509(calcium ion binding)	ENSDART00000113505	TC423589	Vascular smooth muscle contraction // Focal adhesion // Tight junction // Regulation of actin cytoskeleton	dre04270 // dre04510 // dre04530 // dre04810
5505	transglutaminase 5, like [Source:ZFIN;Acc:ZDB-GENE-110411-176] [ENSDART00000171265]	8.92903	8.87727	9.06482	11.2793	10.5491	10.3886	1.78193	9.848	7.14719	0.000456343	0.00562597	0.0438929	A_15_P489382	ENSDART00000171265	tgm5l	BC155563		Dr.115534	565984	GO:0003810(protein-glutamine gamma-glutamyltransferase activity)|GO:0018149(peptide cross-linking)	ENSDART00000171265	TC369243
5511	sushi domain containing 1 [Source:HGNC Symbol;Acc:HGNC:25413] [ENSDART00000081769]	7.14511	7.19303	7.05144	5.75555	6.21121	5.88588	-1.17898	6.54037	-8.0028	0.000250847	0.00399084	0.719908	A_15_P145506	ENSDART00000081769	susd1	CK400921		Dr.160505	569485	GO:0005509(calcium ion binding)|GO:0016020(membrane)|GO:0016021(integral to membrane)	ENSDART00000081769	TC375927
5513		7.7065	7.54295	7.58607	3.64086	4.19445	3.74899	-3.75041	5.73664	-21.8883	9.26187e-07	0.000220395	6.74436	A_15_P685663	TC404833								TC404833
5536	Danio rerio mahogunin, ring finger 1b (mgrn1b), mRNA [NM_001144782]	6.58346	6.41864	6.46329	7.36703	7.21655	7.65801	0.925398	6.95116	6.37156	0.000828112	0.00797356	-0.630342	A_15_P223171	NM_001144782	mgrn1b	NM_001144782		Dr.40027	553327	GO:0008270(zinc ion binding)|GO:0046872(metal ion binding)	ENSDART00000008988	TC369747	Ubiquitin mediated proteolysis	dre04120
5541	Danio rerio abhydrolase domain containing 16A (abhd16a), mRNA [NM_001111178]	10.8595	10.8919	10.8796	10.1812	10.0931	10.2771	-0.693169	10.5304	-7.0162	0.000502742	0.00598262	-0.0656272	A_15_P623121	NM_001111178	abhd16a	NM_001111178		Dr.74542	564613	GO:0016020(membrane)|GO:0016021(integral to membrane)	ENSDART00000110606	TC429457
5545	HECT domain containing E3 ubiquitin protein ligase 4 [Source:HGNC Symbol;Acc:HGNC:26611] [ENSDART00000160682]	2.36888	2.24395	2.29469	5.46583	5.30877	5.43308	3.10005	3.85253	30.6335	1.35938e-07	9.40555e-05	8.49999	A_15_P145336	ENSDART00000160682	hectd4	XM_009303668			101885095		ENSDART00000160682	TC381128
5550	Danio rerio keratin 91 (krt91), mRNA [NM_001003445]	9.17765	9.06205	9.08852	10.3217	10.9976	10.9446	1.64524	9.93202	8.09234	0.000236372	0.00383867	0.786956	A_15_P131866	NM_001003445	krt91	NM_001003445		Dr.162032	445051	GO:0005198(structural molecule activity)|GO:0005882(intermediate filament)|GO:0008150(biological_process)	ENSDART00000000221	TC386956
5567	Danio rerio zgc:92907 (zgc:92907), mRNA [NM_001002460]	8.6282	8.62044	8.53513	9.43229	9.54713	9.61364	0.936432	9.0628	9.22531	0.000116616	0.00254157	1.58184	A_15_P395400	NM_001002460	zgc:92907	NM_001002460		Dr.83409	436733	GO:0016758(transferase activity, transferring hexosyl groups)	ENSDART00000010512	TC381175	N-Glycan biosynthesis // Metabolic pathways	dre00510 // dre01100
5571	Danio rerio plexin b2b (plxnb2b), mRNA [NM_001197316]	8.42553	8.51254	8.44931	6.92775	6.94944	7.31267	-1.39917	7.76287	-10.1392	6.96222e-05	0.00193001	2.15896	A_15_P309316	NM_001197316	plxnb2b	NM_001197316		Dr.89205	100333657	GO:0007165(signal transduction)|GO:0016020(membrane)|GO:0016021(integral to membrane)|GO:0017154(semaphorin receptor activity)|GO:0043087(regulation of GTPase activity)|GO:0071526(semaphorin-plexin signaling pathway)	ENSDART00000042781
5587	Danio rerio CAP, adenylate cyclase-associated protein, 2 (yeast) (cap2), mRNA [NM_200836]	5.68399	5.56673	5.4113	4.48473	4.47012	4.55655	-1.05021	5.0289	-9.36788	0.000107283	0.00243122	1.67537	A_15_P629861	NM_200836	cap2	NM_200836		Dr.119421	393809	GO:0000902(cell morphogenesis)|GO:0003779(actin binding)|GO:0007010(cytoskeleton organization)	ENSDART00000164055	TC366861
5593	Danio rerio zgc:113119 (zgc:113119), mRNA [NM_001014293]	8.01456	7.92558	7.99518	9.02924	8.83519	9.2205	1.04987	8.50337	8.08889	0.000236911	0.00384307	0.784383	A_15_P161977	NM_001014293	zgc:113119	NM_001014293		Dr.88723	541480	GO:0003676(nucleic acid binding)|GO:0046872(metal ion binding)		TC368433
5611	Danio rerio Rab interacting lysosomal protein-like 1 (rilpl1), mRNA [NM_001079664]	6.18706	6.23595	6.32267	4.97255	4.72288	4.67917	-1.45703	5.52005	-12.0437	2.68956e-05	0.00113741	3.21295	A_15_P112254	NM_001079664	rilpl1	NM_001079664		Dr.37082	780843	GO:0003382(epithelial cell morphogenesis)|GO:0003674(molecular_function)|GO:0005737(cytoplasm)|GO:0005813(centrosome)|GO:0005829(cytosol)|GO:0005856(cytoskeleton)|GO:0005929(cilium)|GO:0006810(transport)|GO:0015031(protein transport)|GO:0042995(cell projection)|GO:0072372(primary cilium)		TC369070
5619	Danio rerio ectonucleotide pyrophosphatase/phosphodiesterase 5 (enpp5), mRNA [NM_001030176]	8.84546	8.76798	8.88045	6.98183	6.17713	6.42819	-2.30225	7.68017	-10.5306	5.65394e-05	0.00170987	2.39087	A_15_P207886	NM_001030176	enpp5	NM_001030176		Dr.74381	563498	GO:0003824(catalytic activity)|GO:0005886(plasma membrane)|GO:0008152(metabolic process)|GO:0016020(membrane)|GO:0016021(integral to membrane)	ENSDART00000142837	TC374045
5625		8.36234	8.30124	8.19724	7.00615	6.55662	7.30353	-1.3315	7.62119	-6.48732	0.000754945	0.00759409	-0.525656	A_15_P497702	TC384606								TC384606
5627	Danio rerio amyloid beta (A4) precursor protein a (appa), mRNA [NM_131564]	12.3726	12.3895	12.4406	10.0936	10.2056	9.94226	-2.32043	11.2407	-21.1178	1.13569e-06	0.000226634	6.544	A_15_P648341	NM_131564	appa	NM_131564		Dr.79604	58083	GO:0001944(vasculature development)|GO:0004867(serine-type endopeptidase inhibitor activity)|GO:0007399(nervous system development)|GO:0007417(central nervous system development)|GO:0008201(heparin binding)|GO:0016020(membrane)|GO:0016021(integral to membrane)|GO:0046914(transition metal ion binding)|GO:0060026(convergent extension)	ENSDART00000167331	TC386681
5634	Danio rerio leukocyte receptor tyrosine kinase (ltk), mRNA [NM_001006660]	5.70936	5.63727	5.11548	3.54291	3.4991	2.2335	-2.39553	4.2896	-5.98361	0.00114031	0.00963603	-0.992322	A_15_P110901	NM_001006660	ltk	NM_001006660		Dr.108600	564470	GO:0000166(nucleotide binding)|GO:0004672(protein kinase activity)|GO:0004713(protein tyrosine kinase activity)|GO:0004714(transmembrane receptor protein tyrosine kinase activity)|GO:0005524(ATP binding)|GO:0006468(protein phosphorylation)|GO:0007165(signal transduction)|GO:0007169(transmembrane receptor protein tyrosine kinase signaling pathway)|GO:0016020(membrane)|GO:0016021(integral to membra…	ENSDART00000062907	TC365660
5640	Danio rerio heat shock protein 90, alpha (cytosolic), class A member 1, tandem duplicate 1 (hsp90aa1.1), mRNA [NM_131328]	6.98629	7.47908	7.68731	2.66547	2.70049	3.76507	-4.34055	5.21395	-12.1168	2.60061e-05	0.00111476	3.24993	A_15_P131436	NM_131328	hsp90aa1.1	NM_131328		Dr.75834	30591	GO:0000166(nucleotide binding)|GO:0005515(protein binding)|GO:0005524(ATP binding)|GO:0005737(cytoplasm)|GO:0006457(protein folding)|GO:0006950(response to stress)|GO:0007517(muscle organ development)|GO:0014866(skeletal myofibril assembly)|GO:0030018(Z disc)|GO:0030235(nitric-oxide synthase regulator activity)|GO:0030239(myofibril assembly)|GO:0030240(skeletal muscle thin filament assembly)|GO:0…	ENSDART00000170138	TC433336	Protein processing in endoplasmic reticulum // NOD-like receptor signaling pathway // Progesterone-mediated oocyte maturation	dre04141 // dre04621 // dre04914
5650	Danio rerio A kinase (PRKA) anchor protein 17A (akap17a), mRNA [NM_200682]	7.60792	7.74845	7.67015	8.79074	8.4819	8.56965	0.93859	8.1448	7.72688	0.000302374	0.00445324	0.509041	A_15_P759891	NM_200682	akap17a	NM_200682		Dr.78530	393655	GO:0000166(nucleotide binding)|GO:0003676(nucleic acid binding)|GO:0005575(cellular_component)	ENSDART00000159192	TC397086
5662		8.33768	8.32515	8.31652	6.72916	7.43508	6.80975	-1.33512	7.65889	-6.48602	0.000755721	0.00759456	-0.526818	A_15_P758658	TC385459								TC385459
5666	Danio rerio EMG1 N1-specific pseudouridine methyltransferase (emg1), mRNA [NM_001040337]	12.5546	12.5327	12.5154	13.3146	13.38	13.3391	0.810366	12.9394	9.0169	0.000132012	0.00273381	1.44264	A_15_P662076	NM_001040337	emg1	NM_001040337		Dr.41525	678588	GO:0005730(nucleolus)|GO:0008168(methyltransferase activity)|GO:0019843(rRNA binding)|GO:0032040(small-subunit processome)|GO:0070037(rRNA (pseudouridine) methyltransferase activity)|GO:0070475(rRNA base methylation)	ENSDART00000079497		Ribosome biogenesis in eukaryotes	dre03008
5668	si:ch73-46n24.1 [Source:ZFIN;Acc:ZDB-GENE-141222-60] [ENSDART00000167849]	3.88095	3.78261	4.06011	4.94517	5.07574	5.05582	1.11769	4.46673	9.63003	9.22985e-05	0.00223806	1.84389	A_15_P178431	ENSDART00000167849		BC135067		Dr.36846			ENSDART00000167849
5681	Danio rerio slow myosin heavy chain 2 (smyhc2), mRNA [NM_001102626]	7.57083	7.33735	7.26988	2.24381	4.79228	2.37815	-4.2546	5.26538	-6.07615	0.00105503	0.00920685	-0.904382	A_15_P132253	NM_001102626	smyhc2	NM_001102626		Dr.161747	100124599	GO:0003774(motor activity)|GO:0005524(ATP binding)|GO:0016459(myosin complex)|GO:0031444(slow-twitch skeletal muscle fiber contraction)|GO:0051015(actin filament binding)	ENSDART00000164612	TC414160
5698	Danio rerio mitochondrial ribosomal protein S7 (mrps7), mRNA [NM_001033596]	13.3119	13.2171	13.2964	9.96257	10.3898	10.6532	-2.93991	11.8052	-15.3893	6.81649e-06	0.000597086	4.6997	A_15_P208486	NM_001033596	mrps7	NM_001033596		Dr.77424	619204	GO:0000028(ribosomal small subunit assembly)|GO:0003729(mRNA binding)|GO:0003735(structural constituent of ribosome)|GO:0005739(mitochondrion)|GO:0005763(mitochondrial small ribosomal subunit)|GO:0005840(ribosome)|GO:0006412(translation)|GO:0019843(rRNA binding)|GO:0030529(ribonucleoprotein complex)|GO:0032543(mitochondrial translation)	ENSDART00000158899	TC379651	Ribosome	dre03010
5705	Danio rerio UPF3 regulator of nonsense transcripts homolog B (yeast) (upf3b), mRNA [NM_200954]	10.6798	10.7233	10.5937	11.3084	11.4351	11.5702	0.772281	11.0517	6.84848	0.00057035	0.00645844	-0.208364	A_15_P120021	NM_200954	upf3b	NM_200954		Dr.13796	393929	GO:0000166(nucleotide binding)	ENSDART00000010019	TC430804	RNA transport // mRNA surveillance pathway	dre03013 // dre03015
5710	Danio rerio glypican 1a (gpc1a), mRNA [NM_001037373]	6.45692	6.78595	6.36798	2.40505	2.70034	3.12747	-3.79266	4.64062	-17.0376	3.83845e-06	0.000423582	5.30502	A_15_P365000	NM_001037373	gpc1a	NM_001037373		Dr.120113	553367	GO:0005576(extracellular region)|GO:0005578(proteinaceous extracellular matrix)|GO:0005615(extracellular space)|GO:0005886(plasma membrane)|GO:0016020(membrane)|GO:0016021(integral to membrane)|GO:0031225(anchored to membrane)|GO:0035622(intrahepatic bile duct development)|GO:0043395(heparan sulfate proteoglycan binding)|GO:0061009(common bile duct development)		TC366647
5719	pipecolic acid oxidase [Source:ZFIN;Acc:ZDB-GENE-110627-2] [ENSDART00000077980]	4.53916	4.85249	4.4519	7.19321	7.294	6.49561	2.37975	5.80439	9.5695	9.55294e-05	0.00227599	1.80538	A_15_P607117	ENSDART00000077980	pipox	BC096805		Dr.89595	558601	GO:0016491(oxidoreductase activity)|GO:0055114(oxidation-reduction process)	ENSDART00000077980	TC370664	Glycine, serine and threonine metabolism // Lysine degradation // Metabolic pathways // Peroxisome	dre00260 // dre00310 // dre01100 // dre04146
5720	Danio rerio protocadherin 18b (pcdh18b), mRNA [NM_001115099]	13.477	13.4385	13.3812	13.9882	13.9754	13.9982	0.555038	13.7098	6.09105	0.00104199	0.00913305	-0.890315	A_15_P391125	NM_001115099	pcdh18b	NM_001115099		Dr.78067	562031	GO:0005509(calcium ion binding)|GO:0005515(protein binding)|GO:0005886(plasma membrane)|GO:0007155(cell adhesion)|GO:0007156(homophilic cell adhesion)|GO:0007399(nervous system development)|GO:0016020(membrane)|GO:0016021(integral to membrane)|GO:0048812(neuron projection morphogenesis)	ENSDART00000148544	TC417490
5745	Danio rerio hypothetical protein FLJ11011-like (H. sapiens) (flj11011l), mRNA [NM_001045293]	5.36475	5.30124	5.68753	6.75333	6.44349	6.59734	1.14688	6.02461	7.52244	0.000348545	0.00481922	0.348521	A_15_P101212	NM_001045293	flj11011l	NM_001045293		Dr.17665	692325	GO:0000166(nucleotide binding)|GO:0000209(protein polyubiquitination)|GO:0004842(ubiquitin-protein ligase activity)|GO:0005524(ATP binding)|GO:0005634(nucleus)|GO:0005737(cytoplasm)|GO:0006281(DNA repair)|GO:0006513(protein monoubiquitination)|GO:0006515(misfolded or incompletely synthesized protein catabolic process)|GO:0006974(response to DNA damage stimulus)|GO:0016740(transferase activity)|GO…	ENSDART00000126842	TC388825	Ubiquitin mediated proteolysis	dre04120
5749	Danio rerio phosphatase and actin regulator 4b (phactr4b), mRNA [NM_200670]	12.1542	12.0514	12.1211	12.8614	12.7922	12.9664	0.764431	12.4911	7.58574	0.000333428	0.00470525	0.398619	A_15_P103485	NM_200670	phactr4b	NM_200670		Dr.80452	393643	GO:0001755(neural crest cell migration)|GO:0001843(neural tube closure)|GO:0003779(actin binding)|GO:0005737(cytoplasm)|GO:0007266(Rho protein signal transduction)|GO:0007275(multicellular organismal development)|GO:0007399(nervous system development)|GO:0008157(protein phosphatase 1 binding)|GO:0008599(protein phosphatase type 1 regulator activity)|GO:0030027(lamellipodium)|GO:0030036(actin cyto…	ENSDART00000159744	TC367741
5753	von Willebrand factor A domain containing 7 [Source:ZFIN;Acc:ZDB-GENE-060503-234] [ENSDART00000087664]	5.83705	5.55318	5.45987	4.47686	4.28459	4.00511	-1.36118	4.93611	-7.89506	0.000269651	0.00415716	0.638342	A_15_P168541	ENSDART00000087664	vwa7	XM_003200478			100034575		ENSDART00000087664	TC373532
5796	Danio rerio zgc:101553 (zgc:101553), mRNA [NM_001007419]	7.26064	7.53962	7.29489	8.60309	9.20675	9.59188	1.76885	8.24948	6.65322	0.000662702	0.00704092	-0.378178	A_15_P109460	NM_001007419	zgc:101553	NM_001007419		Dr.37073	492778	GO:0005575(cellular_component)|GO:0006637(acyl-CoA metabolic process)|GO:0016790(thiolester hydrolase activity)	ENSDART00000098896	TC370851
5829	Danio rerio family with sequence similarity 46, member C (fam46c), mRNA [NM_200507]	8.36367	8.28629	8.28097	9.82794	9.62053	9.98338	1.5003	9.06046	11.8932	2.8843e-05	0.00118673	3.13604	A_15_P582437	NM_200507	fam46c	NM_200507		Dr.142747	327154	GO:0003674(molecular_function)|GO:0005575(cellular_component)|GO:0008150(biological_process)	ENSDART00000142787	TC398220
5832	Danio rerio zgc:171977 (zgc:171977), mRNA [NM_001102647]	3.73782	2.33468	2.77563	8.56707	7.95312	6.36865	4.68024	5.2895	7.17611	0.000446779	0.00554801	0.0678469	A_15_P751025	NM_001102647	zgc:171977	NM_001102647		Dr.104478	100124621	GO:0003674(molecular_function)|GO:0005575(cellular_component)|GO:0008150(biological_process)	ENSDART00000138576	TC447645
5837	Danio rerio eph receptor A4a (epha4a), mRNA [NM_001005919]	8.81783	8.71415	8.874	10.4319	9.82107	10.0749	1.30731	9.45565	7.41455	0.000376185	0.00504501	0.262283	A_15_P634326	NM_001005919	epha4a	NM_001005919		Dr.47585	64271	GO:0000166(nucleotide binding)|GO:0003404(optic vesicle morphogenesis)|GO:0004672(protein kinase activity)|GO:0004713(protein tyrosine kinase activity)|GO:0004714(transmembrane receptor protein tyrosine kinase activity)|GO:0005003(ephrin receptor activity)|GO:0005524(ATP binding)|GO:0005768(endosome)|GO:0005769(early endosome)|GO:0005886(plasma membrane)|GO:0005887(integral to plasma membrane)|GO…	ENSDART00000148563	TC367059
5839	Danio rerio fibroblast growth factor 1a (fgf1a), mRNA [NM_200760]	5.58463	4.67298	4.43861	2.30786	2.81375	2.30416	-2.42348	3.687	-7.22132	0.000432289	0.00544583	0.105128	A_15_P130541	NM_200760	fgf1a	NM_200760		Dr.82932	393733	GO:0001525(angiogenesis)|GO:0005102(receptor binding)|GO:0005104(fibroblast growth factor receptor binding)|GO:0005576(extracellular region)|GO:0005615(extracellular space)|GO:0005634(nucleus)|GO:0005737(cytoplasm)|GO:0005829(cytosol)|GO:0005938(cell cortex)|GO:0007275(multicellular organismal development)|GO:0008083(growth factor activity)|GO:0008201(heparin binding)|GO:0008284(positive regulati…	ENSDART00000005842	TC372014	MAPK signaling pathway // Regulation of actin cytoskeleton	dre04010 // dre04810
5851	Danio rerio metaxin 2 (mtx2), mRNA [NM_212575]	11.7317	11.5318	11.5821	8.98069	9.12504	9.77268	-2.32244	10.454	-10.2355	6.60997e-05	0.00187946	2.21686	A_15_P140936	NM_212575	mtx2	NM_212575		Dr.132194	286741		ENSDART00000041858	TC375796
5861	Danio rerio cytochrome P450, family 2, subfamily P, polypeptide 6 (cyp2p6), mRNA [NM_200139]	2.73664	2.51407	2.50529	6.50796	6.94817	7.53956	4.41323	4.79195	16.2418	5.0295e-06	0.000491399	5.02161	A_15_P654951	NM_200139	cyp2p6	NM_200139		Dr.106442	393108	GO:0004497(monooxygenase activity)|GO:0005506(iron ion binding)|GO:0008392(arachidonic acid epoxygenase activity)|GO:0008395(steroid hydroxylase activity)|GO:0016020(membrane)|GO:0016021(integral to membrane)|GO:0016491(oxidoreductase activity)|GO:0016705(oxidoreductase activity, acting on paired donors, with incorporation or reduction of molecular oxygen)|GO:0016712(oxidoreductase activity, acti…	ENSDART00000128416	TC391111	Arachidonic acid metabolism // Linoleic acid metabolism // Metabolic pathways	dre00590 // dre00591 // dre01100
5867	pleckstrin homology domain interacting protein [Source:ZFIN;Acc:ZDB-GENE-050208-261] [ENSDART00000138106]	8.21198	8.43316	8.36056	9.65364	9.84286	9.64048	1.37709	9.02378	11.7853	3.03414e-05	0.00121591	3.08025	A_15_P394720	ENSDART00000138106	phip	XM_009297004			569727	GO:0003677(DNA binding)|GO:0005158(insulin receptor binding)|GO:0005634(nucleus)|GO:0006357(regulation of transcription from RNA polymerase II promoter)|GO:0007010(cytoskeleton organization)|GO:0008286(insulin receptor signaling pathway)|GO:0008360(regulation of cell shape)	ENSDART00000138106	TC405423
5868	Danio rerio zgc:162621, mRNA (cDNA clone MGC:162621 IMAGE:7154060), complete cds. [BC139610]	14.261	14.2881	14.2611	11.2633	10.7516	11.5262	-3.08968	12.7252	-14.7706	8.58738e-06	0.000655134	4.45315	A_15_P175506	BC139610	zgc:162621	BC139610			606604	GO:0003676(nucleic acid binding)|GO:0005575(cellular_component)|GO:0015074(DNA integration)		TC370091
5892		6.11563	6.02774	6.02165	5.04858	4.28469	4.43583	-1.46531	5.32235	-6.80924	0.000587646	0.00655354	-0.242167	A_15_P518197
5905	AGENCOURT_24290162 NIH_ZGC_18 Danio rerio cDNA clone IMAGE:7284331 5', mRNA sequence [CN842126]	17.3968	17.4354	17.3828	15.1447	15.1005	15.291	-2.22631	16.2919	-22.0329	8.92111e-07	0.000217592	6.78094	A_15_P597057	ENSDART00000163576		CN842126		Dr.129284			ENSDART00000163576	TC415481
5927	Danio rerio solute carrier family 25, member 38a (slc25a38a), mRNA [NM_001076602]	5.22997	5.13788	5.1093	7.89883	8.86177	7.25929	2.84758	6.58284	7.13023	0.000462063	0.00566967	0.0298079	A_15_P148011	NM_001076602	slc25a38a	NM_001076602		Dr.83274	767662	GO:0003735(structural constituent of ribosome)|GO:0005215(transporter activity)|GO:0005739(mitochondrion)|GO:0005743(mitochondrial inner membrane)|GO:0006412(translation)|GO:0006783(heme biosynthetic process)|GO:0006810(transport)|GO:0016020(membrane)|GO:0016021(integral to membrane)|GO:0020027(hemoglobin metabolic process)|GO:0030218(erythrocyte differentiation)|GO:0055085(transmembrane transpor…	ENSDART00000083532	TC373470
5931	si:ch211-171h4.7 [Source:ZFIN;Acc:ZDB-GENE-120215-25] [ENSDART00000125718]	8.37967	8.38935	8.27832	7.69483	7.61108	7.46452	-0.758969	7.96963	-6.99834	0.000509484	0.00602417	-0.0806951	A_15_P758291	ENSDART00000125718							ENSDART00000125718	TC441379
5938	FDR103-P00036-DEPE-R_L19 FDR103 Danio rerio cDNA clone FDR103-P00036-BR_L19 3', mRNA sequence [EH470489]	6.73642	6.77538	6.82727	5.16389	5.78251	5.71687	-1.22526	6.16706	-6.55105	0.000717857	0.00735494	-0.468648	A_15_P707201	EH470489		EH470489		Dr.150800
5948	Danio rerio dolichol kinase (dolk), mRNA [NM_001110484]	9.01523	9.05751	9.08865	6.70139	7.55452	7.73967	-1.72194	8.19283	-6.12085	0.00101648	0.00900728	-0.862271	A_15_P568047	NM_001110484	dolk	NM_001110484		Dr.88099	799960	GO:0016020(membrane)|GO:0016021(integral to membrane)	ENSDART00000112460	TC371270	N-Glycan biosynthesis // Metabolic pathways	dre00510 // dre01100
5962	leucine rich repeat containing 75A [Source:HGNC Symbol;Acc:HGNC:32403] [ENSDART00000110618]	5.52947	5.15885	5.43649	4.24025	3.9019	4.44027	-1.18079	4.78454	-6.4494	0.00077806	0.00773883	-0.559786	A_15_P375005	ENSDART00000110618	si:dkey-151p21.7	XM_686301			562936		ENSDART00000110618	NP9853483
5975	inositol polyphosphate-4-phosphatase, type II [Source:ZFIN;Acc:ZDB-GENE-090312-97] [ENSDART00000108492]	4.01047	4.34419	4.71746	2.34374	2.6868	2.17002	-1.95719	3.37878	-8.52066	0.000179234	0.00324603	1.09877	A_15_P343570	ENSDART00000108492	inpp4b	NM_001145574		Dr.73417	560006		ENSDART00000108492	TC408430	Inositol phosphate metabolism // Metabolic pathways // Phosphatidylinositol signaling system	dre00562 // dre01100 // dre04070
5996	wu:fe17e08 [Source:ZFIN;Acc:ZDB-GENE-030131-4988] [ENSDART00000129236]	8.55688	8.56495	8.5522	7.72255	7.73286	7.66902	-0.849864	8.13308	-9.49201	9.98603e-05	0.00233326	1.75572	A_15_P678951	ENSDART00000129236		XM_005171073					ENSDART00000129236	TC430745
5998	gamma-aminobutyric acid (GABA) B receptor, 1b [Source:ZFIN;Acc:ZDB-GENE-060503-5] [ENSDART00000045616]	8.18425	7.94645	7.81238	4.77738	4.86897	5.04135	-3.08513	6.43846	-21.7497	9.60271e-07	0.000222987	6.70902	A_15_P182376	ENSDART00000045616	gabbr1b	XM_005170102			558708	GO:0004930(G-protein coupled receptor activity)|GO:0004965(G-protein coupled GABA receptor activity)|GO:0007186(G-protein coupled receptor signaling pathway)|GO:0016020(membrane)|GO:0016021(integral to membrane)|GO:0035095(behavioral response to nicotine)	ENSDART00000045616	TC368249	Neuroactive ligand-receptor interaction	dre04080
6013	Danio rerio eps8-like1 (eps8l1), mRNA [NM_001013313]	2.53156	2.4003	3.44593	6.1093	6.6176	6.24413	3.53108	4.55814	11.2217	3.98101e-05	0.00141033	2.78024	A_15_P172166	NM_001013313	eps8l1	NM_001013313		Dr.73230	503735	GO:0003674(molecular_function)|GO:0005575(cellular_component)|GO:0008150(biological_process)	ENSDART00000080749	TC369970
6014	chromosome 15 open reading frame 48 [Source:HGNC Symbol;Acc:HGNC:29898] [ENSDART00000139141]	4.5691	4.73404	4.62855	2.22514	2.83168	2.3293	-2.18185	3.55297	-11.8792	2.90327e-05	0.00119233	3.12882	A_15_P657511	ENSDART00000139141	zgc:153317	BC124727		Dr.76308	751757	GO:0003674(molecular_function)|GO:0008150(biological_process)|GO:0016020(membrane)|GO:0016021(integral to membrane)	ENSDART00000139141
6017	Danio rerio bridging integrator 2a (bin2a), mRNA [NM_001007421]	11.7991	11.5678	11.541	9.54768	8.22992	9.5337	-2.53217	10.3699	-6.64589	0.000666493	0.00706129	-0.384634	A_15_P661201	NM_001007421	bin2a	NM_001007421		Dr.37659	492780	GO:0005737(cytoplasm)	ENSDART00000025196	TC370794
6018	Danio rerio zgc:163040 (zgc:163040), mRNA [NM_001089569]	10.9145	10.6032	10.3192	7.7242	8.26753	6.33	-3.17174	9.02645	-6.22238	0.000934798	0.00854376	-0.767476	A_15_P653590	NM_001089569	zgc:163040	NM_001089569		Dr.154548	100038789	GO:0000786(nucleosome)|GO:0003677(DNA binding)|GO:0005634(nucleus)|GO:0005694(chromosome)|GO:0006334(nucleosome assembly)|GO:0046982(protein heterodimerization activity)	ENSDART00000083397	NP13326929
6035	PREDICTED: Danio rerio MHC class I antigen ZJA transcript variant 1 (mhc1zja), transcript variant X2, mRNA [XM_005171508]	7.98691	7.98772	8.26014	6.70553	6.29162	5.66191	-1.85857	7.14897	-6.676	0.000651083	0.00695015	-0.358162	A_15_P761426	TC398175		XM_005171508						TC398175
6062	Danio rerio guanine nucleotide binding protein (G protein), beta polypeptide 3b (gnb3b), mRNA [NM_213202]	4.79199	5.0048	4.57565	2.32707	2.68536	2.1674	-2.39754	3.59205	-12.8675	1.86025e-05	0.000981197	3.61691	A_15_P579322	NM_213202	gnb3b	NM_213202		Dr.81932	406483	GO:0007165(signal transduction)	ENSDART00000151787	TC396585
6077	Danio rerio transmembrane protein 47 (tmem47), mRNA [NM_214763]	5.68716	6.15771	5.99863	9.09385	8.41716	8.62164	2.76305	7.32936	12.4902	2.1962e-05	0.00106202	3.43537	A_15_P599662	NM_214763	tmem47	NM_214763		Dr.77778	406640	GO:0003674(molecular_function)|GO:0016020(membrane)|GO:0016021(integral to membrane)|GO:0030054(cell junction)	ENSDART00000123917	TC379399
6078	Danio rerio V-set and immunoglobulin domain containing 8b (vsig8b), mRNA [NM_001130781]	6.89259	6.9657	6.76485	7.87382	7.94249	7.67331	0.955496	7.35213	7.89013	0.00027055	0.00415883	0.634588	A_15_P188846	NM_001130781	vsig8b	NM_001130781		Dr.152954	564423	GO:0005886(plasma membrane)|GO:0005911(cell-cell junction)|GO:0009986(cell surface)|GO:0016020(membrane)|GO:0016021(integral to membrane)|GO:0016337(cell-cell adhesion)	ENSDART00000138135	TC377653
6090	Danio rerio signal sequence receptor, beta (ssr2), mRNA [NM_001001399]	14.3539	14.253	14.2161	15.4979	15.3788	15.2162	1.08995	14.8193	9.36416	0.000107515	0.00243198	1.67295	A_15_P757331	NM_001001399	ssr2	NM_001001399		Dr.1209	83414	GO:0005783(endoplasmic reticulum)|GO:0005789(endoplasmic reticulum membrane)|GO:0016020(membrane)|GO:0016021(integral to membrane)	ENSDART00000149169	TC456090	Protein processing in endoplasmic reticulum	dre04141
6091	Danio rerio zgc:172253 (zgc:172253), mRNA [NM_001114483]	8.23301	8.75662	8.846	10.678	11.3357	10.3784	2.18552	9.70464	7.33671	0.000397706	0.0052129	0.199399	A_15_P622896	NM_001114483	zgc:172253	NM_001114483		Dr.77129	100007732	GO:0003674(molecular_function)|GO:0005575(cellular_component)|GO:0008150(biological_process)	ENSDART00000143449	TC370575
6094	Danio rerio frizzled class receptor 10 (fzd10), mRNA [NM_130917]	6.87635	6.86391	7.02303	8.64639	8.42104	8.42582	1.57666	7.70942	13.6242	1.35141e-05	0.000823663	3.96452	A_15_P634356	NM_130917	fzd10	NM_130917		Dr.80513	30366	GO:0004888(transmembrane signaling receptor activity)|GO:0004930(G-protein coupled receptor activity)|GO:0007166(cell surface receptor signaling pathway)|GO:0007275(multicellular organismal development)|GO:0016020(membrane)|GO:0016021(integral to membrane)|GO:0016055(Wnt receptor signaling pathway)|GO:0017147(Wnt-protein binding)|GO:0035567(non-canonical Wnt receptor signaling pathway)|GO:0042813…	ENSDART00000098520	NP13225167	mTOR signaling pathway // Wnt signaling pathway // Melanogenesis	dre04150 // dre04310 // dre04916
6104	Danio rerio zinc finger CCCH-type containing 10 (zc3h10), mRNA [NM_207098]	11.4181	11.4639	11.4324	12.664	12.4723	12.4747	1.0989	11.9876	10.6396	5.34204e-05	0.00166229	2.45398	A_15_P111932	NM_207098	zc3h10	NM_207098		Dr.19352	404630	GO:0005575(cellular_component)|GO:0008150(biological_process)|GO:0046872(metal ion binding)	ENSDART00000041549	TC400885
6107	si:ch211-281l24.3 [Source:ZFIN;Acc:ZDB-GENE-131121-575] [ENSDART00000156632]	2.92838	2.45985	2.48369	7.55496	6.88093	8.04026	4.86807	5.05801	15.2086	7.28542e-06	0.000605386	4.62885	A_15_P516382	ENSDART00000156632	si:ch211-281l24.3	EH998448		Dr.156979	798456	GO:0008270(zinc ion binding)|GO:0046872(metal ion binding)	ENSDART00000156632	TC387871
6115	Danio rerio zgc:174928 (zgc:174928), mRNA [NM_001113627]	11.6892	11.685	11.735	10.0778	10.2434	10.0856	-1.56743	10.9193	-15.7239	6.03834e-06	0.000548364	4.82842	A_15_P733486	NM_001113627	zgc:174928	NM_001113627		Dr.113743	792701	GO:0003676(nucleic acid binding)|GO:0008150(biological_process)|GO:0046872(metal ion binding)		TC415075
6118	Danio rerio oxidase (cytochrome c) assembly 1-like (oxa1l), mRNA [NM_001105130]	11.6136	11.5968	11.5898	12.5487	12.2552	12.2496	0.751098	11.9756	6.22606	0.00093198	0.00853611	-0.76406	A_15_P755281	NM_001105130	oxa1l	NM_001105130		Dr.79000	562963	GO:0003674(molecular_function)|GO:0016020(membrane)|GO:0016021(integral to membrane)|GO:0051205(protein insertion into membrane)	ENSDART00000100757	TC381192	Protein export	dre03060
6137	tripartite motif containing 107 [Source:ZFIN;Acc:ZDB-GENE-110919-5] [ENSDART00000112118]	4.32785	4.12605	4.27764	5.30602	5.56397	5.23758	1.12535	4.80652	8.59054	0.000171519	0.00317241	1.14829	A_15_P491567	ENSDART00000112118	LOC100329882	XM_002662251			100329882		ENSDART00000112118	TC380216
6149	Danio rerio proteasome 26S subunit, non-ATPase 3 (psmd3), mRNA [NM_200572]	14.2418	14.2019	14.2385	13.217	13.3773	13.0583	-1.00983	13.7225	-8.61365	0.000169054	0.00315365	1.16459	A_15_P735806	NM_200572	psmd3	NM_200572		Dr.13797	393544	GO:0000502(proteasome complex)|GO:0006511(ubiquitin-dependent protein catabolic process)|GO:0007417(central nervous system development)|GO:0007420(brain development)|GO:0008345(larval locomotory behavior)|GO:0008541(proteasome regulatory particle, lid subcomplex)|GO:0030234(enzyme regulator activity)|GO:0042176(regulation of protein catabolic process)|GO:0071599(otic vesicle development)	ENSDART00000027158	TC371376	Proteasome	dre03050
6151	Danio rerio polycomb group ring finger 5b (pcgf5b), mRNA [NM_001045235]	5.2332	4.92868	5.13443	6.31828	6.12724	5.87912	1.00944	5.60349	6.44001	0.000783905	0.00775736	-0.568256	A_15_P753726	NM_001045235	pcgf5b	NM_001045235		Dr.78700	692252	GO:0005634(nucleus)|GO:0006351(transcription, DNA-dependent)|GO:0006355(regulation of transcription, DNA-dependent)|GO:0008270(zinc ion binding)|GO:0031519(PcG protein complex)|GO:0046872(metal ion binding)	ENSDART00000086211	TC366019
6155	Danio rerio reticulon 1a (rtn1a), transcript variant 2, mRNA [NM_199652]	8.96017	9.12235	9.121	9.97127	10.1639	10.6051	1.17891	9.6573	6.37252	0.000827474	0.00797356	-0.629469	A_15_P643051	NM_199652	rtn1a	NM_199652		Dr.77106	323706	GO:0003674(molecular_function)|GO:0005783(endoplasmic reticulum)|GO:0005789(endoplasmic reticulum membrane)|GO:0008150(biological_process)|GO:0012505(endomembrane system)|GO:0016020(membrane)|GO:0016021(integral to membrane)	ENSDART00000057445	TC397477
6156	Danio rerio pyruvate dehydrogenase kinase, isozyme 2b (pdk2b), mRNA [NM_200996]	4.57792	4.881	4.98422	2.28089	2.69648	2.17708	-2.42956	3.5996	-12.8795	1.85064e-05	0.000981197	3.62256	A_15_P666886	NM_200996	pdk2b	NM_200996		Dr.151875	393971	GO:0005575(cellular_component)|GO:0016301(kinase activity)|GO:0016310(phosphorylation)|GO:0016740(transferase activity)	ENSDART00000042189	TC369011
6159	bromodomain adjacent to zinc finger domain, 2Ba [Source:ZFIN;Acc:ZDB-GENE-070615-37] [ENSDART00000109552]	13.5383	13.4325	13.5094	11.2966	11.3495	11.6697	-2.0548	12.466	-15.3684	6.86894e-06	0.000597099	4.69154	A_15_P663166	ENSDART00000109552	baz2ba	BC142904		Dr.150892	561095	GO:0003677(DNA binding)|GO:0005634(nucleus)|GO:0008270(zinc ion binding)|GO:0046872(metal ion binding)	ENSDART00000109552	TC373390
6182	ras-related C3 botulinum toxin substrate 1 (rho family, small GTP binding protein Rac1) like [Source:ZFIN;Acc:ZDB-GENE-060315-6] [ENSDART00000063774]	10.2886	10.1613	10.1388	7.39085	7.3885	7.63929	-2.72336	8.83456	-22.9666	7.04292e-07	0.00019098	7.00979	A_15_P558992	ENSDART00000063774	rac1l	BC154665		Dr.121052	792699	GO:0000166(nucleotide binding)|GO:0005525(GTP binding)|GO:0005622(intracellular)|GO:0007264(small GTPase mediated signal transduction)	ENSDART00000063774	TC404820	MAPK signaling pathway // Phagosome // Wnt signaling pathway // VEGF signaling pathway // Focal adhesion // Adherens junction // Tight junction // Toll-like receptor signaling pathway // Regulation of actin cytoskeleton // AGE-RAGE signaling pathway in diabetic complications // Salmonella infection	dre04010 // dre04145 // dre04310 // dre04370 // dre04510 // dre04520 // dre04530 // dre04620 // dre04810 // dre04933 // dre05132
6211	Danio rerio family with sequence similarity 131, member A (fam131a), mRNA [NM_001114579]	3.28851	2.25541	3.5541	5.25283	5.03523	5.08055	2.0902	4.07777	6.0361	0.001091	0.0093974	-0.942315	A_15_P498492	NM_001114579	fam131a	NM_001114579		Dr.113834	100136860	GO:0003674(molecular_function)|GO:0005575(cellular_component)|GO:0008150(biological_process)	ENSDART00000126718	TC371014
6241	Danio rerio signal sequence receptor, beta (ssr2), mRNA [NM_001001399]	12.9003	13.0052	12.9063	13.8815	14.1037	13.9139	1.02906	13.4518	9.44165	0.000102797	0.00237084	1.72324	A_15_P171171	NM_001001399	ssr2	NM_001001399		Dr.1209	83414	GO:0005783(endoplasmic reticulum)|GO:0005789(endoplasmic reticulum membrane)|GO:0016020(membrane)|GO:0016021(integral to membrane)	ENSDART00000149169	TC413585	Protein processing in endoplasmic reticulum	dre04141
6246	Danio rerio cDNA clone IMAGE:7148926. [BC091692]	4.55502	4.76001	4.46572	3.36694	2.71111	2.19246	-1.83675	3.67521	-6.01277	0.00111261	0.0095184	-0.964504	A_15_P247041	BC091692	ttna	BC091692		Dr.80676	317731	GO:0000786(nucleosome)|GO:0000902(cell morphogenesis)|GO:0003677(DNA binding)|GO:0004672(protein kinase activity)|GO:0005524(ATP binding)|GO:0005859(muscle myosin complex)|GO:0005865(striated muscle thin filament)|GO:0006334(nucleosome assembly)|GO:0006468(protein phosphorylation)|GO:0006941(striated muscle contraction)|GO:0008307(structural constituent of muscle)|GO:0030018(Z disc)|GO:0030240(sk…
6262		10.8718	10.5615	10.6024	9.36233	9.68322	9.37769	-1.20414	10.0765	-8.13372	0.000230011	0.003769	0.817718	A_15_P426580
6275	Danio rerio si:busm1-194e12.11 (si:busm1-194e12.11), mRNA [NM_001004534]	5.66351	5.06696	5.27194	2.22653	2.84633	2.35589	-2.85789	3.9052	-12.3199	2.37077e-05	0.00108356	3.35152	A_15_P110361	NM_001004534	si:busm1-194e12.11	NM_001004534		Dr.80817	368993	GO:0006955(immune response)|GO:0016020(membrane)|GO:0016021(integral to membrane)|GO:0019882(antigen processing and presentation)|GO:0042613(MHC class II protein complex)	ENSDART00000162877	NP13226214
6285	Danio rerio zgc:113516 (zgc:113516), mRNA [NM_001013574]	5.42891	5.71938	5.23393	6.44928	6.45497	6.49581	1.00595	5.96371	6.82618	0.000580105	0.00651487	-0.227553	A_15_P140626	NM_001013574	zgc:113516	NM_001013574		Dr.79930	541449	GO:0005575(cellular_component)	ENSDART00000008968	TC370962
6290	Danio rerio PRKR interacting protein 1 (IL11 inducible) (prkrip1), mRNA [NM_001017896]	13.9003	13.8721	13.8675	15.2636	14.7362	14.916	1.09197	14.426	6.98024	0.00051642	0.00606305	-0.0959901	A_15_P107406	NM_001017896	prkrip1	NM_001017896		Dr.115106	550595	GO:0003725(double-stranded RNA binding)|GO:0004860(protein kinase inhibitor activity)|GO:0005634(nucleus)|GO:0005730(nucleolus)|GO:0019901(protein kinase binding)	ENSDART00000045518	TC389163
6291	Danio rerio profilin 2 (pfn2), mRNA [NM_201336]	11.2097	11.242	11.3779	9.67475	9.70505	9.3824	-1.68914	10.432	-12.9779	1.77357e-05	0.000958999	3.66897	A_15_P492787	NM_201336	pfn2	NM_201336		Dr.76326	394235	GO:0003779(actin binding)|GO:0005737(cytoplasm)|GO:0030036(actin cytoskeleton organization)|GO:0030833(regulation of actin filament polymerization)|GO:0032233(positive regulation of actin filament bundle assembly)		TC403492	Regulation of actin cytoskeleton // Salmonella infection	dre04810 // dre05132
6296	Rep: Slc34a2b protein - Danio rerio (Zebrafish) (Brachydanio rerio), partial (4%) [TC378239]	10.6198	10.7437	10.7177	11.6847	11.6015	11.9967	1.06722	11.2274	7.78581	0.000290409	0.00434716	0.554628	A_15_P242071	ENSDART00000129965	LOC100330838	XM_002665807			100330838		ENSDART00000129965	TC378239
6301	Danio rerio nicotinate phosphoribosyltransferase (naprt), mRNA [NM_200890]	7.7901	7.75632	7.7551	6.47529	6.18083	6.75688	-1.29617	7.11909	-7.8796	0.000272482	0.00417629	0.626556	A_15_P107649	NM_200890	naprt	NM_200890		Dr.29094	393864	GO:0004514(nicotinate-nucleotide diphosphorylase (carboxylating) activity)|GO:0004516(nicotinate phosphoribosyltransferase activity)|GO:0005737(cytoplasm)|GO:0005829(cytosol)|GO:0006979(response to oxidative stress)|GO:0009435(NAD biosynthetic process)|GO:0016740(transferase activity)|GO:0016874(ligase activity)|GO:0019358(nicotinate nucleotide salvage)|GO:0019363(pyridine nucleotide biosynthetic…	ENSDART00000038157	TC431249	Nicotinate and nicotinamide metabolism // Metabolic pathways	dre00760 // dre01100
6303	Rep: Homolog of Gallus gallus "Tankyrase 1. - Takifugu rubripes, partial (56%) [TC392097]	7.75372	7.64551	7.49	8.35549	8.37641	8.70122	0.847962	8.05373	5.9197	0.00120384	0.00990624	-1.05366	A_15_P417885	TC392097								TC392097
6329	Danio rerio tp53-induced glycolysis and apoptosis regulator a (tigara), mRNA [NM_001039836]	6.60914	6.61161	6.96563	5.90191	5.72429	5.65199	-0.969396	6.2441	-6.63894	0.000670112	0.00707248	-0.390762	A_15_P140466	NM_001039836	tigara	NM_001039836		Dr.83996	664696	GO:0003824(catalytic activity)|GO:0004083(bisphosphoglycerate 2-phosphatase activity)|GO:0004331(fructose-2,6-bisphosphate 2-phosphatase activity)|GO:0005634(nucleus)|GO:0005737(cytoplasm)|GO:0005739(mitochondrion)|GO:0005741(mitochondrial outer membrane)|GO:0005829(cytosol)|GO:0006003(fructose 2,6-bisphosphate metabolic process)|GO:0006914(autophagy)|GO:0006915(apoptotic process)|GO:0008152(meta…	ENSDART00000111158	TC369649	Fructose and mannose metabolism	dre00051
6370	Danio rerio chloride intracellular channel 5, mRNA (cDNA clone MGC:175039 IMAGE:6792612), complete cds. [BC155312]	5.79223	6.07575	6.16544	4.68557	5.20242	4.71127	-1.14472	5.43878	-6.01663	0.001109	0.00950172	-0.960825	A_15_P102392	ENSDART000000373790		BC155312		Dr.12212			ENSDART000000373790	TC373549
6380	Danio rerio zgc:66313 (zgc:66313), mRNA [NM_200428]	9.06848	9.02658	9.15608	8.26394	7.94965	7.63736	-1.1334	8.51701	-6.38608	0.000818503	0.00793195	-0.617133	A_15_P111093	NM_200428	zgc:66313	NM_200428		Dr.14647	393400	GO:0003824(catalytic activity)|GO:0004556(alpha-amylase activity)|GO:0005975(carbohydrate metabolic process)|GO:0008152(metabolic process)|GO:0016787(hydrolase activity)|GO:0016798(hydrolase activity, acting on glycosyl bonds)|GO:0043169(cation binding)|GO:0071391(cellular response to estrogen stimulus)	ENSDART00000134272	TC398662	Starch and sucrose metabolism // Metabolic pathways	dre00500 // dre01100
6385	si:ch73-80e5.5 [Source:ZFIN;Acc:ZDB-GENE-131122-34] [ENSDART00000122035]	3.50502	3.43191	3.149	5.24017	5.19898	5.01634	1.78985	4.2569	12.9104	1.82599e-05	0.000976442	3.6372	A_15_P135281	ENSDART00000122035							ENSDART00000122035
6399	Danio rerio limb and neural patterns b (lnpb), mRNA [NM_001159912]	10.1681	10.1794	10.1112	11.486	11.5882	12.0218	1.54575	10.9258	9.44202	0.000102776	0.00237084	1.72348	A_15_P185461	NM_001159912	lnpb	NM_001159912		Dr.75482	337509	GO:0005783(endoplasmic reticulum)|GO:0005789(endoplasmic reticulum membrane)|GO:0016020(membrane)|GO:0016021(integral to membrane)|GO:0046872(metal ion binding)|GO:0071782(endoplasmic reticulum tubular network)|GO:0071786(endoplasmic reticulum tubular network organization)	ENSDART00000014521	TC379616
6402	GB	4.43	4.91759	5.26877	2.31504	2.67549	2.76647	-2.28645	3.72889	-9.17679	0.000120004	0.00257012	1.5497	A_15_P242566	ENSDART00000159211		XM_002665430					ENSDART00000159211	NP13316985
6419	Danio rerio frizzled class receptor 3a (fzd3a), mRNA [NM_001042761]	5.8751	5.66885	6.13516	7.12107	7.32885	6.99528	1.25537	6.52072	7.6442	0.000320136	0.00459815	0.444572	A_15_P184211	NM_001042761	fzd3a	NM_001042761		Dr.81883	565921	GO:0004888(transmembrane signaling receptor activity)|GO:0004930(G-protein coupled receptor activity)|GO:0007166(cell surface receptor signaling pathway)|GO:0007275(multicellular organismal development)|GO:0016020(membrane)|GO:0016021(integral to membrane)|GO:0016055(Wnt receptor signaling pathway)|GO:0017147(Wnt-protein binding)|GO:0021754(facial nucleus development)|GO:0035567(non-canonical Wnt…	ENSDART00000160061	TC368893	mTOR signaling pathway // Wnt signaling pathway // Melanogenesis	dre04150 // dre04310 // dre04916
6432	Danio rerio Transmembrane anterior posterior transformation protein 1 homolog-like (tapt1), mRNA [NM_001123250]	6.91043	7.08173	7.21014	7.96797	7.7704	8.05977	0.865282	7.50007	6.44146	0.000783004	0.00775491	-0.566955	A_15_P200291	NM_001123250	tapt1	NM_001123250		Dr.2271	559710		ENSDART00000086867	NP13318046
6433	PREDICTED: Danio rerio si:ch211-284a16.2 (si:ch211-284a16.2), transcript variant X1, mRNA [XM_003199219]	7.2079	7.29345	7.08608	10.6116	12.3058	10.8688	4.06624	9.22893	9.01443	0.000132208	0.00273475	1.44097	A_15_P761675	TC365406		XM_003199219						TC365406
6452	Danio rerio DEP domain containing 7 (depdc7), mRNA [NM_001045269]	13.0274	12.9541	13.0076	13.6659	13.5345	13.7963	0.669213	13.331	6.09859	0.00103547	0.00910414	-0.883211	A_15_P140771	NM_001045269	depdc7	NM_001045269		Dr.150618	692297	GO:0003674(molecular_function)|GO:0035556(intracellular signal transduction)	ENSDART00000077341	TC371687
6468	Danio rerio solute carrier family 7 (cationic amino acid transporter, y+ system), member 2 (slc7a2), mRNA [NM_001008584]	4.42665	4.92383	4.67178	3.09649	2.70389	2.64123	-1.86022	3.74398	-9.78054	8.48006e-05	0.00214914	1.93868	A_15_P112025	NM_001008584	slc7a2	NM_001008584		Dr.160184	494041	GO:0003333(amino acid transmembrane transport)|GO:0005886(plasma membrane)|GO:0006810(transport)|GO:0006865(amino acid transport)|GO:0015171(amino acid transmembrane transporter activity)|GO:0015179(L-amino acid transmembrane transporter activity)|GO:0015297(antiporter activity)|GO:0016020(membrane)|GO:0016021(integral to membrane)	ENSDART00000045423	TC366812
6470	Danio rerio polymerase (RNA) I polypeptide C (polr1c), mRNA [NM_200566]	10.622	10.2833	10.1784	12.3655	12.5634	12.416	2.08707	11.4048	13.869	1.22307e-05	0.000780898	4.07254	A_15_P116034	NM_200566	polr1c	NM_200566		Dr.3838	393538	GO:0001054(RNA polymerase I activity)|GO:0001056(RNA polymerase III activity)|GO:0003677(DNA binding)|GO:0003899(DNA-directed RNA polymerase activity)|GO:0005666(DNA-directed RNA polymerase III complex)|GO:0005736(DNA-directed RNA polymerase I complex)|GO:0006351(transcription, DNA-dependent)|GO:0046983(protein dimerization activity)	ENSDART00000128246	TC393430	Purine metabolism // Pyrimidine metabolism // Metabolic pathways // RNA polymerase // Cytosolic DNA-sensing pathway	dre00230 // dre00240 // dre01100 // dre03020 // dre04623
6481	ring finger protein 180 [Source:HGNC Symbol;Acc:HGNC:27752] [ENSDART00000137647]	7.07003	6.90888	6.87221	5.76883	5.80966	5.79803	-1.1582	6.37127	-11.3548	3.7295e-05	0.00137138	2.85245	A_15_P490932	ENSDART00000137647	si:dkey-250l23.4	XM_685746			562354	GO:0008270(zinc ion binding)|GO:0016020(membrane)|GO:0016021(integral to membrane)|GO:0046872(metal ion binding)	ENSDART00000137647	TC393343
6488	Danio rerio NADH dehydrogenase (ubiquinone) 1 alpha subcomplex, 6 (ndufa6), mRNA [NM_200968]	14.4165	14.4196	14.422	13.5966	13.7791	13.8062	-0.692082	14.0733	-6.67511	0.000651533	0.00695276	-0.358944	A_15_P112465	NM_200968	ndufa6	NM_200968		Dr.7751	393943	GO:0005739(mitochondrion)|GO:0005743(mitochondrial inner membrane)|GO:0006810(transport)|GO:0016020(membrane)|GO:0055114(oxidation-reduction process)|GO:0070469(respiratory chain)	ENSDART00000055430	TC413069	Oxidative phosphorylation // Metabolic pathways	dre00190 // dre01100
6491	Danio rerio zgc:158445 (zgc:158445), mRNA [NM_001080071]	4.82533	4.78961	5.16087	8.58786	8.72205	8.34609	3.62673	6.73864	22.5468	7.8233e-07	0.000202959	6.90846	A_15_P640776	NM_001080071	zgc:158445	NM_001080071		Dr.88393	798069	GO:0003676(nucleic acid binding)|GO:0005575(cellular_component)|GO:0016787(hydrolase activity)|GO:0046872(metal ion binding)	ENSDART00000159003	NP13325205
6497	Danio rerio glutamate receptor, ionotropic, delta 2 (grid2), mRNA [NM_001004123]	2.36583	2.24452	2.30761	4.15625	5.48357	4.60263	2.4415	3.52673	7.22053	0.000432538	0.00544583	0.104478	A_15_P164511	NM_001004123	grid2	NM_001004123		Dr.116180	448841	GO:0004872(receptor activity)|GO:0004970(ionotropic glutamate receptor activity)|GO:0005216(ion channel activity)|GO:0005234(extracellular-glutamate-gated ion channel activity)|GO:0005886(plasma membrane)|GO:0005887(integral to plasma membrane)|GO:0006810(transport)|GO:0006811(ion transport)|GO:0016020(membrane)|GO:0016021(integral to membrane)|GO:0030054(cell junction)|GO:0035235(ionotropic glut…	ENSDART00000077647	TC366041	Neuroactive ligand-receptor interaction	dre04080
6512	Danio rerio F-box protein 36a (fbxo36a), mRNA [NM_001076747]	6.97173	6.64956	6.69499	7.83378	7.80376	7.88163	1.06763	7.30591	8.67664	0.00016254	0.00307339	1.2088	A_15_P101459	NM_001076747	fbxo36a	NM_001076747		Dr.14959	767780	GO:0003674(molecular_function)|GO:0005575(cellular_component)|GO:0031146(SCF-dependent proteasomal ubiquitin-dependent protein catabolic process)	ENSDART00000036928	TC378959
6514	DEAQ box RNA-dependent ATPase 1 [Source:ZFIN;Acc:ZDB-GENE-150224-1] [ENSDART00000082651]	2.44812	2.5528	2.38847	5.68941	4.36634	5.62934	2.76523	3.84575	7.42391	0.000373687	0.00502144	0.269812	A_15_P764606	ENSDART00000082651	dqx1	BC128839		Dr.82300	100002601	GO:0000166(nucleotide binding)|GO:0004386(helicase activity)|GO:0005524(ATP binding)|GO:0016787(hydrolase activity)	ENSDART00000082651	TC387360
6529	Danio rerio four and a half LIM domains 1b (fhl1b), mRNA [NM_199217]	2.54638	2.42223	2.45551	5.36102	5.49863	5.13233	2.85595	3.90268	22.1479	8.66053e-07	0.000214654	6.80982	A_15_P720666	NM_199217	fhl1b	NM_199217		Dr.84449	387528	GO:0007626(locomotory behavior)|GO:0008270(zinc ion binding)|GO:0046872(metal ion binding)	ENSDART00000134322	TC385302
6540	ubiquitin specific peptidase 8 [Source:ZFIN;Acc:ZDB-GENE-030131-1949] [ENSDART00000151550]	7.67239	7.94379	7.48795	9.77076	9.47442	9.41284	1.8513	8.62702	10.9834	4.48259e-05	0.00150469	2.64876	A_15_P750161	ENSDART00000151550	usp8				565434	GO:0005829(cytosol)|GO:0006511(ubiquitin-dependent protein catabolic process)|GO:0016579(protein deubiquitination)|GO:0031313(extrinsic to endosome membrane)	ENSDART00000151550	TC395114	Endocytosis	dre04144
6594	Danio rerio chemokine (C-X-C motif) receptor 3, tandem duplicate 1 (cxcr3.1), mRNA [NM_001089430]	9.82467	9.71704	9.58138	5.44487	6.59699	4.1805	-4.30025	7.55758	-7.27049	0.000417142	0.00535246	0.145456	A_15_P173581	NM_001089430	cxcr3.1	NM_001089430		Dr.89563	654692	GO:0002685(regulation of leukocyte migration)|GO:0004871(signal transducer activity)|GO:0004930(G-protein coupled receptor activity)|GO:0004950(chemokine receptor activity)|GO:0006935(chemotaxis)|GO:0006954(inflammatory response)|GO:0007165(signal transduction)|GO:0007186(G-protein coupled receptor signaling pathway)|GO:0016020(membrane)|GO:0016021(integral to membrane)|GO:0016494(C-X-C chemokine…	ENSDART00000145754	TC367858	Cytokine-cytokine receptor interaction	dre04060
6598	Danio rerio similar to B-box and SPRY domain containing, mRNA (cDNA clone IMAGE:8000815), partial cds. [BC115357]	6.55832	6.70582	6.94428	7.70624	7.90493	7.64813	1.01696	7.24462	7.06308	0.000485537	0.00584694	-0.0262386	A_15_P147231	BC115357	bspry	BC115357		Dr.23682	559377	GO:0005622(intracellular)|GO:0008270(zinc ion binding)		TC371992
6612	eukaryotic translation initiation factor 4 gamma, 1a [Source:ZFIN;Acc:ZDB-GENE-070112-702] [ENSDART00000087120]	12.3619	12.3124	12.3251	13.1615	13.1366	12.8795	0.726071	12.6962	6.24087	0.000920747	0.00848033	-0.750338	A_15_P705946	ENSDART00000087120	eif4g1a	CO917926		Dr.150258	572435	GO:0003723(RNA binding)|GO:0005575(cellular_component)	ENSDART00000087120	TC365513	RNA transport	dre03013
6668	Danio rerio transmembrane protein 41B (tmem41b), mRNA [NM_001079987]	10.7039	10.6392	10.5829	8.28326	8.35272	8.37954	-2.30351	9.49026	-24.0715	5.38809e-07	0.000173974	7.26503	A_15_P102812	NM_001079987	tmem41b	NM_001079987		Dr.27905	561208	GO:0003674(molecular_function)|GO:0007399(nervous system development)|GO:0008045(motor axon guidance)|GO:0016020(membrane)|GO:0016021(integral to membrane)	ENSDART00000171493	TC370288
6718	Danio rerio l(3)mbt-like 2 (Drosophila) (l3mbtl2), mRNA [NM_200032]	13.3425	13.2869	13.2462	11.9107	12.2385	12.4077	-1.10623	12.7387	-7.28206	0.000413668	0.00532444	0.154912	A_15_P100071	NM_200032	l3mbtl2	NM_200032		Dr.17271	568473	GO:0003676(nucleic acid binding)|GO:0005634(nucleus)|GO:0006355(regulation of transcription, DNA-dependent)|GO:0008270(zinc ion binding)		TC442966
6722	Danio rerio tachykinin 1 (tac1), mRNA [NM_001256391]	3.5179	3.93053	4.74418	6.64671	5.94242	6.30786	2.23479	5.1816	6.27723	0.000893828	0.00830631	-0.716761	A_15_P107361	NM_001256391	tac1	NM_001256391		Dr.83636	555634	GO:0005102(receptor binding)|GO:0005615(extracellular space)|GO:0006954(inflammatory response)|GO:0007204(elevation of cytosolic calcium ion concentration)|GO:0007217(tachykinin receptor signaling pathway)|GO:0007267(cell-cell signaling)		TC390820
6729	Danio rerio zgc:174160 (zgc:174160), mRNA [NM_001114421]	7.10352	7.16596	7.21293	6.37079	6.33691	5.94908	-0.941875	6.68986	-6.47501	0.00076236	0.00764457	-0.536718	A_15_P244291	NM_001114421	zgc:174160	NM_001114421		Dr.30023	560948		ENSDART00000162134	TC366778
6736	Danio rerio pbx/knotted 1 homeobox 1.1 (pknox1.1), mRNA [NM_131891]	7.83556	7.93303	7.94264	6.96688	7.20775	6.83651	-0.90003	7.45373	-6.94987	0.000528307	0.00615293	-0.121735	A_15_P306756	NM_131891	pknox1.1	NM_131891		Dr.78334	798151	GO:0003677(DNA binding)|GO:0005634(nucleus)|GO:0005737(cytoplasm)|GO:0006355(regulation of transcription, DNA-dependent)|GO:0014033(neural crest cell differentiation)|GO:0030902(hindbrain development)|GO:0031060(regulation of histone methylation)|GO:0031061(negative regulation of histone methylation)|GO:0035066(positive regulation of histone acetylation)|GO:0043565(sequence-specific DNA binding)	ENSDART00000129934	TC440376
6740	Danio rerio zgc:194508 (zgc:194508), mRNA [NM_001177463]	7.62715	7.78614	7.7522	8.83224	8.50979	9.18542	1.12065	8.28216	5.92017	0.00120336	0.00990471	-1.05321	A_15_P244716	NM_001177463	zgc:194508	NM_001177463		Dr.156923	100004673	GO:0003674(molecular_function)|GO:0005575(cellular_component)|GO:0008150(biological_process)	ENSDART00000124084	TC394893
6744	GB	5.32692	4.7275	5.65099	2.29215	2.6665	2.14896	-2.86593	3.80217	-10.4525	5.89012e-05	0.00175786	2.34532	A_15_P761876	NP13326538								NP13326538
6780	Danio rerio high mobility group box 1b (hmgb1b), mRNA [NM_001099251]	11.9112	11.7567	11.9974	13.8809	13.9179	13.5958	1.90976	12.8433	14.0836	1.12215e-05	0.000746174	4.16554	A_15_P114926	NM_001099251	hmgb1b	NM_001099251		Dr.47534	795095	GO:0003677(DNA binding)|GO:0005125(cytokine activity)|GO:0005634(nucleus)|GO:0006954(inflammatory response)	ENSDART00000156427	TC422005	Base excision repair	dre03410
6781	Danio rerio ba2 globin (ba2), mRNA [NM_001005403]	9.29043	9.24826	9.20518	2.20667	2.81344	2.31786	-6.80196	5.84697	-37.8202	4.06608e-08	7.34714e-05	9.45612	A_15_P664271	NM_001005403	ba2	NM_001005403		Dr.23445	30217			TC406597
6803	GB	5.85142	6.17646	6.3789	7.90712	8.41245	7.98266	1.96515	7.11817	9.66137	9.06754e-05	0.00221642	1.86375	A_15_P548202	NP13322374								NP13322374
6810	Danio rerio cAMP-regulated phosphoprotein 19a (arpp19a), mRNA [NM_200630]	13.0665	13.0075	13.1296	14.0052	14.148	13.9453	0.964984	13.5503	9.15392	0.000121642	0.00259535	1.53449	A_15_P117362	NM_200630	arpp19a	NM_200630		Dr.2648	393603	GO:0005102(receptor binding)|GO:0005575(cellular_component)|GO:0015459(potassium channel regulator activity)|GO:0045722(positive regulation of gluconeogenesis)	ENSDART00000041597	TC401996
6826	si:dkeyp-121d4.3 [Source:ZFIN;Acc:ZDB-GENE-130530-962] [ENSDART00000124716]	7.41332	7.4269	7.62088	8.37785	8.28394	8.16181	0.787504	7.88078	6.75772	0.000611292	0.00668836	-0.286804	A_15_P536792	ENSDART00000124716	si:dkeyp-121d4.3	XM_009307078			100004621		ENSDART00000124716	TC379069
6827	Danio rerio uroplakin 3b (upk3b), mRNA [NM_001100063]	7.65826	7.74123	7.94011	10.1162	10.8833	10.4514	2.70377	9.13175	12.4873	2.19903e-05	0.00106202	3.43395	A_15_P207241	NM_001100063	upk3b	NM_001100063		Dr.115103	798916	GO:0016020(membrane)|GO:0016021(integral to membrane)|GO:0072046(establishment of planar polarity involved in nephron morphogenesis)	ENSDART00000144829	TC381608
6841		3.4982	4.1287	3.82975	7.10268	7.12637	6.2594	3.0106	5.32419	10.1877	6.78195e-05	0.00190333	2.18822	A_15_P759346
6845	si:dkey-276j7.1 [Source:ZFIN;Acc:ZDB-GENE-060720-44] [ENSDART00000121822]	12.8938	12.7948	12.7934	13.723	13.5418	13.5555	0.77943	13.217	7.47906	0.000359365	0.00489928	0.313976	A_15_P739971	ENSDART00000121822	si:dkey-276j7.1	XM_685177			561769		ENSDART00000121822	TC378553
6869	Danio rerio hypothetical protein LOC553454, mRNA (cDNA clone IMAGE:7415786), partial cds. [BC095666]	9.89855	9.89986	9.83314	11.0785	10.7125	10.8751	1.01149	10.3829	8.02984	0.00024637	0.00393438	0.740226	A_15_P154581	BC095666	exog	BC095666		Dr.104456	100331954			TC373863
6871	Danio rerio glypican-6-like (LOC100331176), mRNA [NM_001287541]	6.35093	5.06875	4.99688	2.21255	2.82601	2.33871	-3.0131	3.96564	-7.38176	0.00038508	0.00511574	0.235866	A_15_P762471	NM_001287541	LOC100331176	NM_001287541			100331176		ENSDART00000162661	NP13315805
6878	Danio rerio FGGY carbohydrate kinase domain containing (fggy), mRNA [NM_213281]	13.2344	13.1843	13.1256	10.5994	10.5321	10.6627	-2.58334	11.8897	-26.6295	3.02773e-07	0.000135064	7.79857	A_15_P116635	NM_213281	fggy	NM_213281		Dr.76787	406567	GO:0005737(cytoplasm)|GO:0005975(carbohydrate metabolic process)|GO:0008443(phosphofructokinase activity)|GO:0008607(phosphorylase kinase regulator activity)|GO:0008819(cobinamide kinase activity)|GO:0010276(phytol kinase activity)|GO:0016301(kinase activity)|GO:0016307(phosphatidylinositol phosphate kinase activity)|GO:0016310(phosphorylation)|GO:0016538(cyclin-dependent protein kinase regulator…	ENSDART00000149391	TC368931
6893	Danio rerio ATPase, Ca++ transporting, cardiac muscle, slow twitch 2a (atp2a2a), mRNA [NM_200965]	6.18849	6.30668	6.60412	7.34408	7.55789	7.66823	1.15697	6.94492	7.36719	0.000389111	0.0051432	0.224096	A_15_P152346	NM_200965	atp2a2a	NM_200965		Dr.16838	393940	GO:0000166(nucleotide binding)|GO:0001947(heart looping)|GO:0005388(calcium-transporting ATPase activity)|GO:0005524(ATP binding)|GO:0005783(endoplasmic reticulum)|GO:0005887(integral to plasma membrane)|GO:0006810(transport)|GO:0006811(ion transport)|GO:0006816(calcium ion transport)|GO:0006874(cellular calcium ion homeostasis)|GO:0008016(regulation of heart contraction)|GO:0016020(membrane)|GO:…	ENSDART00000146241	TC408099	Calcium signaling pathway	dre04020
6910	PREDICTED: Danio rerio si:ch73-92e7.6 (si:ch73-92e7.6), transcript variant X2, mRNA [XM_003200927]	8.98994	8.74923	9.25434	7.00793	7.66989	7.43731	-1.62613	8.18478	-7.37066	0.000388149	0.00513839	0.226895	A_15_P553517	TC381051		XM_003200927				GO:0003674(molecular_function)|GO:0005575(cellular_component)|GO:0008150(biological_process)		TC381051
6942	Danio rerio metaxin 1a (mtx1a), mRNA [NM_001128238]	7.81096	7.83707	7.93273	8.59299	8.51779	8.6415	0.723837	8.22217	7.39223	0.000382213	0.00509293	0.244314	A_15_P204676	NM_001128238	mtx1a	NM_001128238		Dr.94297	556917	GO:0005741(mitochondrial outer membrane)|GO:0006626(protein targeting to mitochondrion)|GO:0016020(membrane)|GO:0016021(integral to membrane)	ENSDART00000113714	TC366822
6943	docking protein 7 [Source:ZFIN;Acc:ZDB-GENE-090312-103] [ENSDART00000084665]	6.69566	6.99874	6.8055	2.90121	2.76792	2.26286	-4.1893	4.73865	-21.0848	1.14583e-06	0.000226797	6.53521	A_15_P200686	ENSDART00000084665	dok7	XM_681035			557881	GO:0005158(insulin receptor binding)|GO:0007528(neuromuscular junction development)|GO:0048741(skeletal muscle fiber development)	ENSDART00000084665	NP9492267
6967	Danio rerio NCK adaptor protein 2b (nck2b), mRNA [NM_001003492]	9.49872	9.47466	9.56255	11.2488	11.2373	11.0459	1.66533	10.3446	15.7189	6.04927e-06	0.000548364	4.82651	A_15_P115046	NM_001003492	nck2b	NM_001003492		Dr.132463	445098	GO:0005086(ARF guanyl-nucleotide exchange factor activity)|GO:0005802(trans-Golgi network)|GO:0016192(vesicle-mediated transport)	ENSDART00000063648	TC369276	ErbB signaling pathway	dre04012
6975	Danio rerio polyhomeotic homolog 2b (Drosophila) (phc2b), mRNA [NM_201202]	4.99346	4.87382	5.31136	6.27176	6.17058	5.86112	1.04161	5.58035	5.99398	0.00113037	0.00960233	-0.982421	A_15_P226516	NM_201202	phc2b	NM_201202		Dr.115406	394177	GO:0000786(nucleosome)|GO:0003677(DNA binding)|GO:0005634(nucleus)|GO:0005694(chromosome)|GO:0008270(zinc ion binding)|GO:0046982(protein heterodimerization activity)	ENSDART00000019706	TC388985
6980	Danio rerio glucosaminyl (N-acetyl) transferase 4, core 2, a (gcnt4a), mRNA [NM_201583]	12.4127	12.3708	12.4588	11.7055	11.4857	11.4117	-0.879797	11.9742	-7.54544	0.000342962	0.00478484	0.366767	A_15_P626401	NM_201583	gcnt4a	NM_201583		Dr.78782	324510	GO:0000139(Golgi membrane)|GO:0003829(beta-1,3-galactosyl-O-glycosyl-glycoprotein beta-1,6-N-acetylglucosaminyltransferase activity)|GO:0005794(Golgi apparatus)|GO:0006486(protein glycosylation)|GO:0008375(acetylglucosaminyltransferase activity)|GO:0016020(membrane)|GO:0016021(integral to membrane)|GO:0016740(transferase activity)|GO:0016757(transferase activity, transferring glycosyl groups)	ENSDART00000050988	TC371575	Mucin type O-glycan biosynthesis // Metabolic pathways	dre00512 // dre01100
7005	si:dkey-7i4.15 [Source:ZFIN;Acc:ZDB-GENE-131127-129] [ENSDART00000158174]	6.44653	6.35198	6.6977	5.31417	4.96907	4.72271	-1.49675	5.75036	-7.9332	0.000262813	0.00411351	0.667329	A_15_P261491	ENSDART00000158174							ENSDART00000158174	NP13323430
7020	si:busm1-104n07.3 [Source:ZFIN;Acc:ZDB-GENE-030616-99] [ENSDART00000148323]	2.42096	2.39987	2.3489	5.43614	6.10693	6.82503	3.73279	4.2563	10.7808	4.96776e-05	0.00159039	2.5347	A_15_P547077	ENSDART00000148323	si:busm1-104n07.3	CN023898		Dr.162083	368703	GO:0002376(immune system process)|GO:0002504(antigen processing and presentation of peptide or polysaccharide antigen via MHC class II)|GO:0006955(immune response)|GO:0016020(membrane)|GO:0016021(integral to membrane)|GO:0019882(antigen processing and presentation)|GO:0042613(MHC class II protein complex)	ENSDART00000148323	TC392910
7022	Danio rerio lysine (K)-specific demethylase 5C (kdm5c), mRNA [NM_001123234]	12.5548	12.5971	12.4509	13.1846	13.2808	13.1609	0.674467	12.8715	6.75119	0.000614364	0.00670746	-0.292476	A_15_P189811	NM_001123234	kdm5c	NM_001123234		Dr.75967	553406	GO:0003677(DNA binding)|GO:0005634(nucleus)|GO:0008270(zinc ion binding)|GO:0016706(oxidoreductase activity, acting on paired donors, with incorporation or reduction of molecular oxygen, 2-oxoglutarate as one donor, and incorporation of one atom each of oxygen into both donors)|GO:0043524(negative regulation of neuron apoptotic process)|GO:0046872(metal ion binding)|GO:0055114(oxidation-reduction…	ENSDART00000127053	TC366937
7028	Danio rerio zgc:92791 (zgc:92791), mRNA [NM_001002543]	9.55925	9.56872	9.74442	10.7231	10.5156	10.4288	0.931731	10.09	7.47089	0.000361445	0.00491934	0.307454	A_15_P663401	NM_001002543	zgc:92791	NM_001002543		Dr.85452	436816	GO:0000502(proteasome complex)|GO:0004175(endopeptidase activity)|GO:0004298(threonine-type endopeptidase activity)|GO:0005634(nucleus)|GO:0005737(cytoplasm)|GO:0005839(proteasome core complex)|GO:0006508(proteolysis)|GO:0008233(peptidase activity)|GO:0016787(hydrolase activity)|GO:0051603(proteolysis involved in cellular protein catabolic process)	ENSDART00000099943	TC379942	Proteasome	dre03050
7032	Danio rerio protein tyrosine phosphatase, receptor type, U, b (ptprub), mRNA [NM_001002299]	6.70044	6.70332	6.59034	9.39351	9.26232	9.18416	2.6153	7.97235	24.613	4.74598e-07	0.000165152	7.38439	A_15_P632421	NM_001002299	ptprub	NM_001002299		Dr.20078	335096	GO:0001757(somite specification)|GO:0004721(phosphoprotein phosphatase activity)|GO:0004725(protein tyrosine phosphatase activity)|GO:0005001(transmembrane receptor protein tyrosine phosphatase activity)|GO:0005886(plasma membrane)|GO:0006470(protein dephosphorylation)|GO:0007155(cell adhesion)|GO:0007185(transmembrane receptor protein tyrosine phosphatase signaling pathway)|GO:0007275(multicellu…	ENSDART00000161729	TC394069
7034	unc-51 like autophagy activating kinase 1 [Source:ZFIN;Acc:ZDB-GENE-071203-2] [ENSDART00000131237]	7.96093	7.85555	8.06779	7.25147	7.16983	7.37668	-0.695434	7.61371	-6.13214	0.001007	0.00895605	-0.851669	A_15_P262311	ENSDART00000131237	ulk1b	CD599446		Dr.156520	558848	GO:0000166(nucleotide binding)|GO:0004672(protein kinase activity)|GO:0004674(protein serine/threonine kinase activity)|GO:0005524(ATP binding)|GO:0006468(protein phosphorylation)|GO:0016301(kinase activity)|GO:0016310(phosphorylation)|GO:0016740(transferase activity)|GO:0048675(axon extension)	ENSDART00000131237	TC375807	Autophagy // mTOR signaling pathway	dre04140 // dre04150
7065	membrane-spanning 4-domains, subfamily A, member 17A.10 [Source:ZFIN;Acc:ZDB-GENE-080829-3] [ENSDART00000143358]	7.51471	7.58271	7.38753	6.16601	6.62453	6.4148	-1.0932	6.94838	-7.33325	0.000398694	0.00521889	0.196593	A_15_P708247	ENSDART00000143358	ms4a17a.10	XM_003198548			798679	GO:0016020(membrane)|GO:0016021(integral to membrane)	ENSDART00000143358	TC380452
7072	Danio rerio CWC27 spliceosome-associated protein homolog (S. cerevisiae) (cwc27), mRNA [NM_201103]	10.4705	10.4796	10.324	9.66207	9.39645	9.59441	-0.873708	9.98783	-7.4054	0.000378642	0.00506394	0.254923	A_15_P341445	NM_201103	cwc27	NM_201103		Dr.80178	394078	GO:0000413(protein peptidyl-prolyl isomerization)|GO:0003755(peptidyl-prolyl cis-trans isomerase activity)|GO:0005575(cellular_component)|GO:0006457(protein folding)|GO:0016853(isomerase activity)	ENSDART00000064210	TC371454
7075	Danio rerio proline-rich nuclear receptor coactivator 1 (pnrc1), mRNA [NM_001083079]	6.52588	6.7187	6.82312	4.49945	4.28214	4.77744	-2.16955	5.60446	-13.1322	1.66021e-05	0.000928813	3.74095	A_15_P162196	NM_001083079	pnrc1	NM_001083079		Dr.134069	100034521		ENSDART00000064472	TC401448
7087	Danio rerio solute carrier family 40 (iron-regulated transporter), member 1 (slc40a1), mRNA [NM_131629]	6.15141	6.70173	6.12519	8.20366	8.88834	8.41375	2.17581	7.41401	8.82248	0.000148546	0.00292614	1.31005	A_15_P102507	NM_131629	slc40a1	NM_131629		Dr.81317	58153	GO:0005381(iron ion transmembrane transporter activity)|GO:0006810(transport)|GO:0006811(ion transport)|GO:0006826(iron ion transport)|GO:0010039(response to iron ion)|GO:0016020(membrane)|GO:0016021(integral to membrane)|GO:0034755(iron ion transmembrane transport)|GO:0035162(embryonic hemopoiesis)|GO:0042541(hemoglobin biosynthetic process)|GO:0043362(nucleate erythrocyte maturation)|GO:0046688…	ENSDART00000000250	TC376744
7089		7.89619	7.96286	7.72088	6.1723	5.60492	5.4002	-2.13417	6.79289	-9.6964	8.89005e-05	0.00219999	1.88587	A_15_P759246	TC414677								TC414677
7096	shroom family member 2 [Source:HGNC Symbol;Acc:HGNC:630] [ENSDART00000111271]	5.13816	5.15339	5.16795	3.10107	2.68054	3.72656	-1.98378	4.16128	-7.39281	0.000382054	0.00509293	0.244783	A_15_P373615	ENSDART00000111271	LOC556551	CD593937		Dr.156533	556551		ENSDART00000111271	TC398503
7101	GB	7.34724	7.34957	7.16006	2.21112	2.70037	3.26233	-4.56102	5.00512	-16.6971	4.30244e-06	0.000447542	5.18568	A_15_P606032	ENSDART00000163676		XM_009301085					ENSDART00000163676	NP13318435
7121	AL926961 PJR-Z1+Z2 Danio rerio cDNA clone 181-G03-2, mRNA sequence [AL926961]	6.77171	6.34552	6.36258	4.27785	4.26129	4.86386	-2.0256	5.48047	-9.1944	0.000118761	0.00256158	1.56138	A_15_P709516	AL926961		AL926961		Dr.151783
7136	Danio rerio F-box protein 36a (fbxo36a), mRNA [NM_001076747]	5.56709	5.9063	5.82218	6.69082	6.54249	6.65503	0.864257	6.19732	6.7578	0.000611253	0.00668836	-0.286732	A_15_P121137	NM_001076747	fbxo36a	NM_001076747		Dr.14959	767780	GO:0003674(molecular_function)|GO:0005575(cellular_component)|GO:0031146(SCF-dependent proteasomal ubiquitin-dependent protein catabolic process)	ENSDART00000036928	TC378959
7140	Danio rerio CTD nuclear envelope phosphatase 1a (ctdnep1a), mRNA [NM_001007309]	6.90772	6.99824	7.19233	8.29472	8.40614	8.20478	1.26912	7.66732	10.3641	6.17175e-05	0.0018038	2.29331	A_15_P105165	NM_001007309	ctdnep1a	NM_001007309		Dr.78429	492343	GO:0004721(phosphoprotein phosphatase activity)|GO:0004722(protein serine/threonine phosphatase activity)|GO:0005634(nucleus)|GO:0005783(endoplasmic reticulum)|GO:0005789(endoplasmic reticulum membrane)|GO:0006998(nuclear envelope organization)|GO:0010867(positive regulation of triglyceride biosynthetic process)|GO:0016020(membrane)|GO:0016021(integral to membrane)|GO:0016787(hydrolase activity)|…	ENSDART00000029889	TC369730
7221	Danio rerio presenilin 2 (psen2), mRNA [NM_131514]	9.27235	9.30953	9.31952	8.57966	8.52823	8.73959	-0.684643	8.95815	-6.62055	0.000679788	0.00711982	-0.406985	A_15_P151321	NM_131514	psen2	NM_131514		Dr.81267	58026	GO:0000139(Golgi membrane)|GO:0004175(endopeptidase activity)|GO:0004190(aspartic-type endopeptidase activity)|GO:0005634(nucleus)|GO:0005783(endoplasmic reticulum)|GO:0005789(endoplasmic reticulum membrane)|GO:0005794(Golgi apparatus)|GO:0005887(integral to plasma membrane)|GO:0005938(cell cortex)|GO:0006508(proteolysis)|GO:0006509(membrane protein ectodomain proteolysis)|GO:0006816(calcium ion …	ENSDART00000006381	TC371506	Notch signaling pathway	dre04330
7232	Danio rerio zgc:174653 (zgc:174653), mRNA [NM_001114894]	14.5983	14.6865	14.5805	13.5166	13.7391	13.9855	-0.874697	14.1844	-6.00315	0.00112166	0.00955945	-0.973667	A_15_P669581	NM_001114894	zgc:174653	NM_001114894		Dr.122038	100141328	GO:0003674(molecular_function)|GO:0005575(cellular_component)|GO:0008150(biological_process)	ENSDART00000163144	TC403455
7257	Danio rerio Ras association (RalGDS/AF-6) domain family member 2a (rassf2a), mRNA [NM_001004676]	7.41976	7.50433	7.51985	8.4177	8.84792	8.4774	1.09969	8.03116	7.5887	0.000332738	0.00469867	0.400959	A_15_P140226	NM_001004676	rassf2a	NM_001004676		Dr.106323	447938	GO:0005575(cellular_component)|GO:0007165(signal transduction)	ENSDART00000048819	TC397664
7271	triadin [Source:ZFIN;Acc:ZDB-GENE-041014-193] [ENSDART00000101041]	5.56666	4.84561	4.61977	2.91316	2.69418	2.19196	-2.41091	3.80522	-7.77618	0.000292325	0.00435635	0.547202	A_15_P643741	ENSDART00000101041		BC121771		Dr.67380			ENSDART00000101041	TC438618
7276	Danio rerio CCR4-NOT transcription complex, subunit 4b (cnot4b), mRNA [NM_201169]	11.1706	11.1119	11.2059	11.7116	11.6866	11.7884	0.566076	11.4458	5.99681	0.00112767	0.00958901	-0.979716	A_15_P209336	NM_201169	cnot4b	NM_201169		Dr.79144	394144	GO:0000166(nucleotide binding)|GO:0003676(nucleic acid binding)|GO:0003723(RNA binding)|GO:0004842(ubiquitin-protein ligase activity)|GO:0008270(zinc ion binding)|GO:0030014(CCR4-NOT complex)|GO:0046872(metal ion binding)	ENSDART00000022646	TC365768	RNA degradation	dre03018
7277	Danio rerio proteasome 26S subunit, ATPase 6 (psmc6), mRNA [NM_001003832]	14.1497	14.1848	14.2885	15.4275	15.3656	15.2239	1.13136	14.7733	10.5646	5.55448e-05	0.00169958	2.41062	A_15_P106273	NM_001003832	psmc6	NM_001003832		Dr.32860	321585	GO:0000166(nucleotide binding)|GO:0000502(proteasome complex)|GO:0005524(ATP binding)|GO:0005737(cytoplasm)|GO:0006508(proteolysis)|GO:0008233(peptidase activity)|GO:0008540(proteasome regulatory particle, base subcomplex)|GO:0016787(hydrolase activity)|GO:0017025(TBP-class protein binding)|GO:0030163(protein catabolic process)|GO:0030433(ER-associated protein catabolic process)|GO:0031595(nuclea…	ENSDART00000053834	TC380480	Proteasome	dre03050
7290	sarcoglycan, alpha [Source:ZFIN;Acc:ZDB-GENE-041111-121] [ENSDART00000149427]	6.13193	6.12276	6.203	4.16913	2.78983	4.09287	-2.46862	4.91825	-6.42758	0.00079173	0.00778933	-0.579497	A_15_P336385	ENSDART00000149427	sgca				557170	GO:0005509(calcium ion binding)|GO:0008150(biological_process)|GO:0016012(sarcoglycan complex)|GO:0016020(membrane)|GO:0016021(integral to membrane)	ENSDART00000149427	TC395301
7297	Danio rerio Kruppel-like factor 8 (klf8), mRNA [NM_001080003]	5.88284	5.98687	5.75548	7.37015	7.65255	7.41874	1.60542	6.67777	12.6398	2.05515e-05	0.00103501	3.50803	A_15_P106737	NM_001080003	klf8	NM_001080003		Dr.76806	562805	GO:0003676(nucleic acid binding)|GO:0021549(cerebellum development)|GO:0021702(cerebellar Purkinje cell differentiation)|GO:0021707(cerebellar granule cell differentiation)|GO:0046872(metal ion binding)	ENSDART00000147219	TC374845
7299	Danio rerio membrane-spanning 4-domains, subfamily A, member 17A.11 (ms4a17a.11), mRNA [NM_001017670]	10.1689	10.0835	10.0483	8.87939	9.31462	8.63134	-1.15845	9.52101	-6.07537	0.00105572	0.00921049	-0.905121	A_15_P671847	NM_001017670	ms4a17a.11	NM_001017670		Dr.29846	550363	GO:0016020(membrane)|GO:0016021(integral to membrane)	ENSDART00000021194	TC386444
7311	Danio rerio helicase with zinc finger (helz), mRNA [NM_213266]	8.71056	8.77169	8.91277	10.997	10.3683	10.8962	1.95545	9.77607	10.2133	6.68928e-05	0.00188861	2.20357	A_15_P500242	NM_213266	helz	NM_213266		Dr.35354	406550	GO:0000166(nucleotide binding)|GO:0003677(DNA binding)|GO:0003700(sequence-specific DNA binding transcription factor activity)|GO:0004386(helicase activity)|GO:0005524(ATP binding)|GO:0005634(nucleus)|GO:0006355(regulation of transcription, DNA-dependent)|GO:0016787(hydrolase activity)|GO:0046872(metal ion binding)	ENSDART00000044096	TC433828
7312	AGENCOURT_97514467 NCI_CGAP_ZKid1 Danio rerio cDNA clone IMAGE:9001269 5', mRNA sequence [EL651351]	10.4007	10.4638	10.4713	8.38641	8.87785	8.9463	-1.70841	9.59106	-9.91208	7.88239e-05	0.00207321	2.02037	A_15_P612997	EL651351		EL651351		Dr.72126				TC442988
7315	PREDICTED: Danio rerio secretory phospholipase A2 receptor-like (LOC103910408), mRNA [XM_009300111]	4.91058	4.33602	4.48503	6.19037	6.20905	5.71818	1.46199	5.3082	6.79599	0.000593625	0.0065921	-0.253621	A_15_P261721	TC437787		XM_009300111				GO:0006950(response to stress)|GO:0009409(response to cold)		TC437787
7317	Danio rerio si:ch211-132b12.8 (si:ch211-132b12.8), mRNA [NM_001044959]	10.137	10.1212	10.0461	11.0423	10.893	11.478	1.03637	10.6196	6.01366	0.00111177	0.00951827	-0.963653	A_15_P152371	NM_001044959	si:ch211-132b12.8	NM_001044959		Dr.14015	561391	GO:0005634(nucleus)	ENSDART00000161587	TC433256
7369	Danio rerio zgc:110788 (zgc:110788), mRNA [NM_001013288]	10.685	10.774	10.8926	10.1271	10.0696	10.1916	-0.654379	10.4566	-6.20776	0.000946075	0.00861166	-0.781046	A_15_P100489	NM_001013288	zgc:110788	NM_001013288		Dr.83494	503601	GO:0003674(molecular_function)|GO:0006810(transport)|GO:0016020(membrane)|GO:0016021(integral to membrane)|GO:0016192(vesicle-mediated transport)	ENSDART00000104160	TC378301
7390	STE20-related kinase adaptor beta [Source:HGNC Symbol;Acc:HGNC:13205] [ENSDART00000130642]	6.66015	6.71754	6.56256	5.91196	5.85574	5.84566	-0.775631	6.25893	-7.9773	0.000255156	0.00403855	0.700692	A_15_P705181	ENSDART00000130642	stradb	XM_009302115			100536950		ENSDART00000130642	TC445564	mTOR signaling pathway	dre04150
7433	glutaredoxin, cysteine rich 1 [Source:ZFIN;Acc:ZDB-GENE-070424-166] [ENSDART00000138833]	10.7579	10.6781	10.5468	9.25596	8.77211	9.00296	-1.65058	9.83563	-10.6664	5.26865e-05	0.00164967	2.46936	A_15_P197181	ENSDART00000138833	grxcr1	BC162584		Dr.87270	562104		ENSDART00000138833	TC413225
7439	RAB11 family interacting protein 1 (class I) a [Source:ZFIN;Acc:ZDB-GENE-051113-116] [ENSDART00000067809]	4.80799	5.32004	4.93529	6.34296	6.14831	6.66405	1.364	5.70311	6.8257	0.000580317	0.00651487	-0.227966	A_15_P667072	ENSDART00000067809		BC093155		Dr.121312			ENSDART00000067809	TC372385
7460	UDP-N-acetyl-alpha-D-galactosamine:polypeptide N-acetylgalactosaminyltransferase 13 [Source:ZFIN;Acc:ZDB-GENE-091204-444] [ENSDART00000171634]	6.11339	6.0558	6.46836	7.84375	7.15926	7.46998	1.27848	6.85176	5.92656	0.00119683	0.00987748	-1.04706	A_15_P571367	ENSDART00000171634	galnt13	XM_002663311			100330695	GO:0000009(alpha-1,6-mannosyltransferase activity)|GO:0000026(alpha-1,2-mannosyltransferase activity)|GO:0000030(mannosyltransferase activity)|GO:0000033(alpha-1,3-mannosyltransferase activity)|GO:0001962(alpha-1,3-galactosyltransferase activity)|GO:0003980(UDP-glucose:glycoprotein glucosyltransferase activity)|GO:0004376(glycolipid mannosyltransferase activity)|GO:0004576(oligosaccharyl transfer…	ENSDART00000171634	NP13321093	Mucin type O-glycan biosynthesis // Metabolic pathways	dre00512 // dre01100
7461	Danio rerio myelin protein zero (mpz), mRNA [NM_194361]	8.07921	7.98216	7.78684	9.01596	8.99491	9.51585	1.22618	8.56249	6.74675	0.000616463	0.00672457	-0.296336	A_15_P199276	NM_194361	mpz	NM_194361		Dr.78005	114417	GO:0005887(integral to plasma membrane)|GO:0016020(membrane)|GO:0016021(integral to membrane)|GO:0043209(myelin sheath)	ENSDART00000056372	TC419106	Cell adhesion molecules (CAMs)	dre04514
7476	bloodthirsty-related gene family, member 25 [Source:ZFIN;Acc:ZDB-GENE-070705-377] [ENSDART00000172424]	8.37574	8.45956	8.26549	7.73211	7.72992	7.54058	-0.69939	8.01723	-6.19801	0.000953687	0.00865893	-0.790114	A_15_P195323	ENSDART00000172424	btr25	BC155143		Dr.107013	571141	GO:0005622(intracellular)|GO:0008270(zinc ion binding)|GO:0046872(metal ion binding)	ENSDART00000172424	NP13325219
7508	Danio rerio zgc:158506, mRNA (cDNA clone MGC:158506 IMAGE:7429480), complete cds. [BC129257]	9.42816	8.847	8.98289	10.5939	10.6646	10.5762	1.52554	9.84878	8.85748	0.000145399	0.00288273	1.33412	A_15_P177966	BC129257	zgc:158506	BC129257		Dr.66020	100101648	GO:0003674(molecular_function)|GO:0005575(cellular_component)|GO:0008150(biological_process)		TC412433
7511	si:dkey-81e3.2 [Source:ZFIN;Acc:ZDB-GENE-131119-24] [ENSDART00000155832]	2.8529	4.60449	3.92122	7.17958	6.81602	8.08677	3.56792	5.57683	6.65201	0.000663326	0.00704314	-0.379244	A_15_P471460	ENSDART00000155832	LOC793178	XM_001332853			793178		ENSDART00000155832	TC389150
7524	Danio rerio dedicator of cytokinesis 1 (dock1), mRNA [NM_001110011]	9.31874	9.39301	9.26275	10.2357	10.1236	9.9655	0.783444	9.71656	6.87225	0.000560156	0.00639	-0.18796	A_15_P622651	NM_001110011	dock1	NM_001110011		Dr.151687	572187	GO:0005085(guanyl-nucleotide exchange factor activity)|GO:0005096(GTPase activator activity)|GO:0007010(cytoskeleton organization)|GO:0007264(small GTPase mediated signal transduction)|GO:0007520(myoblast fusion)|GO:0016477(cell migration)		TC365459	Focal adhesion // Regulation of actin cytoskeleton	dre04510 // dre04810
7531	Danio rerio bridging integrator 2b (bin2b), mRNA [NM_199796]	8.81363	8.76755	8.70683	10.4089	10.5107	10.6771	1.76956	9.64745	15.7348	6.01492e-06	0.000548364	4.83254	A_15_P113036	NM_199796	bin2b	NM_199796		Dr.79119	327387	GO:0005737(cytoplasm)	ENSDART00000130120	TC369680
7540	family with sequence similarity 171, member A1 [Source:ZFIN;Acc:ZDB-GENE-061208-1] [ENSDART00000109450]	6.80362	6.97452	6.95147	8.17542	7.79962	7.6889	0.978108	7.39892	6.21063	0.000943854	0.0085997	-0.778387	A_15_P395830	ENSDART00000109450		XM_001335895					ENSDART00000109450	TC403834
7541	Danio rerio basic leucine zipper and W2 domains 2 (bzw2), mRNA [NM_200918]	8.10441	8.0831	8.16877	11.153	10.1372	10.5543	2.49608	9.3668	9.52764	9.7841e-05	0.00230514	1.7786	A_15_P121382	NM_200918	bzw2	NM_200918		Dr.75376	393892	GO:0005575(cellular_component)|GO:0007275(multicellular organismal development)|GO:0007399(nervous system development)|GO:0030154(cell differentiation)	ENSDART00000161882	TC442610
7553	Danio rerio zinc finger and BTB domain containing 44 (zbtb44), mRNA [NM_001144798]	5.05721	5.06485	4.85638	5.71797	6.28603	6.13585	1.0538	5.51972	5.97953	0.00114425	0.00966017	-0.996226	A_15_P501262	NM_001144798	zbtb44	NM_001144798		Dr.114927	569656	GO:0003676(nucleic acid binding)|GO:0046872(metal ion binding)	ENSDART00000086795	TC374770
7561	Danio rerio apolipoprotein O, b (apoob), mRNA [NM_001005777]	7.68476	7.52006	7.63139	6.43804	6.2376	6.14204	-1.33951	6.94232	-11.0626	4.30799e-05	0.00147977	2.69281	A_15_P106170	NM_001005777	apoob	NM_001005777		Dr.120566	449837	GO:0016020(membrane)|GO:0016021(integral to membrane)	ENSDART00000168235	TC436938
7563	ras responsive element binding protein 1a [Source:ZFIN;Acc:ZDB-GENE-030219-137] [ENSDART00000093331]	10.4463	10.4656	10.5387	9.83194	9.48839	9.36653	-0.921233	10.0229	-6.24123	0.000920481	0.00848018	-0.750011	A_15_P235451	ENSDART00000093331	rreb1a	XM_005162477			338237	GO:0003676(nucleic acid binding)|GO:0003700(sequence-specific DNA binding transcription factor activity)|GO:0005634(nucleus)|GO:0006355(regulation of transcription, DNA-dependent)|GO:0006366(transcription from RNA polymerase II promoter)|GO:0007165(signal transduction)|GO:0007275(multicellular organismal development)|GO:0043565(sequence-specific DNA binding)|GO:0044212(transcription regulatory re…	ENSDART00000093331	TC397829
7564	Danio rerio junctophilin 1b (jph1b), mRNA [NM_001044348]	4.25847	4.21236	4.45369	5.27879	5.32918	5.14592	0.943126	4.77974	8.08224	0.000237956	0.00384683	0.779422	A_15_P505242	NM_001044348	jph1b	NM_001044348		Dr.83471	556485	GO:0003674(molecular_function)|GO:0008150(biological_process)|GO:0016020(membrane)|GO:0016021(integral to membrane)	ENSDART00000099078	TC367463
7569	Danio rerio wntless Wnt ligand secretion mediator (wls), mRNA [NM_213146]	7.89016	7.81078	7.80751	8.76226	8.73114	8.9917	0.992221	8.33226	8.72365	0.000157868	0.00302217	1.24161	A_15_P416310	NM_213146	wls	NM_213146		Dr.76832	406420	GO:0016020(membrane)|GO:0016021(integral to membrane)|GO:0016055(Wnt receptor signaling pathway)|GO:0017147(Wnt-protein binding)|GO:0030917(midbrain-hindbrain boundary development)|GO:0048703(embryonic viscerocranium morphogenesis)|GO:0060872(semicircular canal development)	ENSDART00000130302	TC392101
7571	ankyrin repeat domain 50 [Source:HGNC Symbol;Acc:HGNC:29223] [ENSDART00000067147]	11.6451	11.8231	11.7655	12.3143	12.4303	12.4045	0.638442	12.0638	6.22795	0.000930536	0.00853551	-0.762305	A_15_P191461	ENSDART00000067147	ankrd50	XM_009300742			103910754		ENSDART00000067147	TC382446
7575	Danio rerio S-antigen; retina and pineal gland (arrestin) b (sagb), mRNA [NM_001033749]	9.66063	9.68712	9.53208	8.54625	8.386	8.94599	-1.00053	9.12634	-5.91522	0.00120844	0.00992963	-1.05797	A_15_P393100	NM_001033749	sagb	NM_001033749		Dr.150863	619268	GO:0003674(molecular_function)|GO:0005575(cellular_component)|GO:0007165(signal transduction)	ENSDART00000055995	TC380536
7580	pleckstrin homology domain containing, family G (with RhoGef domain) member 3 [Source:HGNC Symbol;Acc:HGNC:20364] [ENSDART00000081781]	5.53842	5.07278	5.26742	3.61244	2.66166	3.64488	-1.98655	4.2996	-6.52373	0.000733491	0.00746101	-0.49303	A_15_P191566	ENSDART00000081781		XM_009294534					ENSDART00000081781
7591	Danio rerio estrogen receptor 2a (esr2a), mRNA [NM_180966]	7.41536	7.42322	7.6985	5.43736	5.33853	5.65393	-2.03575	6.49448	-14.4695	9.64138e-06	0.000691061	4.32895	A_15_P192221	NM_180966	esr2a	NM_180966		Dr.80416	317734	GO:0003677(DNA binding)|GO:0003700(sequence-specific DNA binding transcription factor activity)|GO:0003707(steroid hormone receptor activity)|GO:0005496(steroid binding)|GO:0005634(nucleus)|GO:0006351(transcription, DNA-dependent)|GO:0006355(regulation of transcription, DNA-dependent)|GO:0008270(zinc ion binding)|GO:0030284(estrogen receptor activity)|GO:0030520(intracellular estrogen receptor si…	ENSDART00000010643	NP13225046
7595	drebrin 1 [Source:ZFIN;Acc:ZDB-GENE-091204-284] [ENSDART00000138222]	4.72694	5.20246	4.81825	6.3825	7.06458	6.62108	1.77351	5.80263	7.91018	0.000266916	0.00413622	0.649847	A_15_P298541	ENSDART00000138222	dbn1	CR930573		Dr.159997	561153		ENSDART00000138222	TC411800
7599	Danio rerio actin related protein 2/3 complex, subunit 3 (arpc3), mRNA [NM_001002114]	14.4657	14.4167	14.3987	12.821	12.9656	13.5267	-1.32254	13.7657	-6.59413	0.00069398	0.00720642	-0.430368	A_15_P624981	NM_001002114	arpc3	NM_001002114		Dr.76713	415204	GO:0003779(actin binding)|GO:0005737(cytoplasm)|GO:0005856(cytoskeleton)|GO:0005885(Arp2/3 protein complex)|GO:0030833(regulation of actin filament polymerization)|GO:0034314(Arp2/3 complex-mediated actin nucleation)	ENSDART00000080628	TC384135	Endocytosis // Regulation of actin cytoskeleton // Salmonella infection	dre04144 // dre04810 // dre05132
7608	Danio rerio cytochrome c oxidase subunit Vb 2 (cox5b2), mRNA [NM_001045357]	8.50624	8.89966	8.53662	7.35713	7.56443	7.22295	-1.26601	8.01451	-7.89667	0.000269359	0.00415677	0.639567	A_15_P115818	NM_001045357	cox5b2	NM_001045357		Dr.76124	751638	GO:0004129(cytochrome-c oxidase activity)|GO:0005740(mitochondrial envelope)	ENSDART00000099537	TC404251	Oxidative phosphorylation // Metabolic pathways // Cardiac muscle contraction	dre00190 // dre01100 // dre04260
7641	Danio rerio SKI family transcriptional corepressor 1a (skor1a), mRNA [NM_001130652]	5.2285	5.41787	4.6297	2.21047	3.08988	2.33541	-2.54677	3.81864	-8.076	0.00023894	0.00385751	0.774768	A_15_P144411	NM_001130652	skor1a	NM_001130652		Dr.87703	100170817	GO:0000122(negative regulation of transcription from RNA polymerase II promoter)|GO:0003714(transcription corepressor activity)|GO:0030512(negative regulation of transforming growth factor beta receptor signaling pathway)|GO:0030514(negative regulation of BMP signaling pathway)|GO:0046332(SMAD binding)	ENSDART00000100104	TC394334
7647	tau tubulin kinase 2 [Source:HGNC Symbol;Acc:HGNC:19141] [ENSDART00000146004]	4.90007	4.54354	4.71652	6.0346	6.04403	5.94606	1.28819	5.36414	10.2547	6.54242e-05	0.0018655	2.22832	A_15_P117922	ENSDART00000146004	si:dkey-12h9.11	XM_693297			569881	GO:0000166(nucleotide binding)|GO:0004672(protein kinase activity)|GO:0004674(protein serine/threonine kinase activity)|GO:0005524(ATP binding)|GO:0006468(protein phosphorylation)|GO:0018105(peptidyl-serine phosphorylation)	ENSDART00000146004	TC377074
7650	GB	5.46638	5.44903	5.34828	6.10413	6.33054	6.431	0.867328	5.85489	7.04062	0.000493692	0.00591646	-0.0450799	A_15_P155161	ENSDART00000171934	LOC100329589	XM_002667607			100329589		ENSDART00000171934	NP13317008
7655	adhesion G protein-coupled receptor L2b, tandem duplicate 1 [Source:ZFIN;Acc:ZDB-GENE-130116-4] [ENSDART00000111613]	6.45138	6.57856	6.6697	4.26306	2.69733	2.18562	-3.51788	4.80761	-6.62349	0.000678231	0.0071145	-0.40439	A_15_P671966	ENSDART00000111613	adgrl2b.1	DV586180		Dr.157199	101882597		ENSDART00000111613	TC407603
7656	si:ch73-335m24.5 [Source:ZFIN;Acc:ZDB-GENE-100922-39] [ENSDART00000112438]	6.86226	7.0923	6.85028	5.62077	5.59606	5.55071	-1.34577	6.26206	-12.1145	2.6033e-05	0.00111476	3.24879	A_15_P269776	ENSDART00000112438	si:ch73-335m24.5	XM_009291200			561209	GO:0005262(calcium channel activity)|GO:0005509(calcium ion binding)|GO:0005887(integral to plasma membrane)|GO:0006874(cellular calcium ion homeostasis)|GO:0008273(calcium, potassium:sodium antiporter activity)|GO:0016020(membrane)|GO:0016021(integral to membrane)|GO:0030955(potassium ion binding)|GO:0031402(sodium ion binding)|GO:0055085(transmembrane transport)	ENSDART00000112438	TC410546
7658	Danio rerio zgc:110783 (zgc:110783), mRNA [NM_001014367]	9.90713	9.86271	9.69837	8.74468	8.46223	8.53424	-1.24235	9.20156	-9.96873	7.64018e-05	0.00204117	2.05523	A_15_P110608	NM_001014367	zgc:110783	NM_001014367		Dr.135387	378742	GO:0003824(catalytic activity)|GO:0005739(mitochondrion)|GO:0005741(mitochondrial outer membrane)|GO:0008748(N-ethylmaleimide reductase activity)|GO:0016020(membrane)|GO:0016021(integral to membrane)|GO:0016491(oxidoreductase activity)|GO:0030151(molybdenum ion binding)|GO:0030170(pyridoxal phosphate binding)|GO:0043738(reduced coenzyme F420 dehydrogenase activity)|GO:0043826(sulfur oxygenase red…	ENSDART00000103493	TC432756
7672	Danio rerio proopiomelanocortin a (pomca), mRNA [NM_181438]	4.19861	5.17794	4.01839	7.19332	7.0567	7.24702	2.7007	5.81533	8.5309	0.000178078	0.00323904	1.10605	A_15_P101818	NM_181438	pomca	NM_181438		Dr.19934	353221	GO:0005179(hormone activity)|GO:0005184(neuropeptide hormone activity)|GO:0005576(extracellular region)|GO:0007218(neuropeptide signaling pathway)|GO:0032400(melanosome localization)|GO:0033555(multicellular organismal response to stress)	ENSDART00000063333	TC375500	Melanogenesis // Adipocytokine signaling pathway	dre04916 // dre04920
7701	wingless-type MMTV integration site family, member 6b [Source:ZFIN;Acc:ZDB-GENE-070912-513] [ENSDART00000144440]	5.75435	5.76601	5.5696	7.74711	8.28901	8.09708	2.34775	6.87053	14.0182	1.15184e-05	0.00075499	4.13736	A_15_P258381	ENSDART00000144440	wnt6b	XM_003199189			561831	GO:0005102(receptor binding)|GO:0005109(frizzled binding)|GO:0005576(extracellular region)|GO:0005578(proteinaceous extracellular matrix)|GO:0005615(extracellular space)|GO:0007275(multicellular organismal development)|GO:0016020(membrane)|GO:0016021(integral to membrane)|GO:0016055(Wnt receptor signaling pathway)|GO:0030182(neuron differentiation)|GO:0045165(cell fate commitment)	ENSDART00000144440	NP13320853	mTOR signaling pathway // Wnt signaling pathway // Melanogenesis	dre04150 // dre04310 // dre04916
7724	Danio rerio glycerol kinase 5 (putative) (gk5), mRNA [NM_001077803]	6.46417	6.09382	6.18964	7.49385	7.71563	7.85173	1.43786	6.96814	9.3077	0.000111112	0.00247392	1.63606	A_15_P660516	NM_001077803	gk5	NM_001077803		Dr.78304	777765	GO:0000166(nucleotide binding)|GO:0004370(glycerol kinase activity)|GO:0005524(ATP binding)|GO:0005737(cytoplasm)|GO:0005975(carbohydrate metabolic process)|GO:0006071(glycerol metabolic process)|GO:0016301(kinase activity)|GO:0016310(phosphorylation)|GO:0016740(transferase activity)|GO:0016773(phosphotransferase activity, alcohol group as acceptor)|GO:0019563(glycerol catabolic process)	ENSDART00000091351	TC425941
7738	Danio rerio family with sequence similarity 65, member B (fam65b), mRNA [NM_001045026]	5.19314	5.03322	5.42002	6.32319	6.17033	6.42911	1.09208	5.7615	7.64324	0.00032035	0.00459815	0.443818	A_15_P754611	NM_001045026	fam65b	NM_001045026		Dr.86593	563800	GO:0005737(cytoplasm)|GO:0005886(plasma membrane)|GO:0007605(sensory perception of sound)|GO:0016020(membrane)|GO:0042995(cell projection)|GO:0048741(skeletal muscle fiber development)|GO:0060171(stereocilium membrane)	ENSDART00000088427	TC366595
7748	Danio rerio mitochondrial antiviral signaling protein (mavs), mRNA [NM_001080584]	8.26589	8.2349	8.2418	6.71989	7.13082	7.03188	-1.28666	7.6042	-9.47032	0.000101113	0.00234995	1.74176	A_15_P736031	NM_001080584	mavs	NM_001080584		Dr.76882	562867	GO:0004871(signal transducer activity)|GO:0005739(mitochondrion)|GO:0006355(regulation of transcription, DNA-dependent)|GO:0039528(cytoplasmic pattern recognition receptor signaling pathway in response to virus)|GO:0046982(protein heterodimerization activity)|GO:0051607(defense response to virus)	ENSDART00000086281	TC365735	NOD-like receptor signaling pathway // RIG-I-like receptor signaling pathway // Cytosolic DNA-sensing pathway // Herpes simplex infection	dre04621 // dre04622 // dre04623 // dre05168
7751	Danio rerio crystallin, beta A2a (cryba2a), mRNA [NM_001002049]	5.9863	5.79454	5.72402	2.51296	2.65514	3.61078	-2.90866	4.38062	-9.45528	0.000101992	0.00236099	1.73205	A_15_P725117	NM_001002049	cryba2a	NM_001002049		Dr.86979	415139	GO:0003674(molecular_function)|GO:0005575(cellular_component)|GO:0008150(biological_process)	ENSDART00000150102	TC391499
7760	Danio rerio ba1 globin (ba1), mRNA [NM_131020]	12.2778	12.4735	12.5393	5.14493	4.65636	5.60519	-7.2947	8.78285	-28.7867	1.93996e-07	0.00010782	8.19457	A_15_P109013	NM_131020	ba1	NM_131020		Dr.23445	30216	GO:0001666(response to hypoxia)|GO:0005344(oxygen transporter activity)|GO:0005506(iron ion binding)|GO:0005833(hemoglobin complex)|GO:0006810(transport)|GO:0015671(oxygen transport)|GO:0019825(oxygen binding)|GO:0020037(heme binding)|GO:0030097(hemopoiesis)|GO:0046872(metal ion binding)	ENSDART00000101713	NP13225448
7764		10.3697	10.3491	10.3957	12.8184	11.7296	12.0179	1.81717	11.2801	6.35993	0.000835907	0.00799204	-0.640944	A_15_P571657	TC440759						GO:0005575(cellular_component)		TC440759
7768	Danio rerio zgc:63831 (zgc:63831), mRNA [NM_200031]	5.20645	5.58734	5.61081	7.82386	7.11642	7.7864	2.10736	6.52188	8.87281	0.000144045	0.00286426	1.34463	A_15_P104238	NM_200031	zgc:63831	NM_200031		Dr.1302	336746	GO:0004190(aspartic-type endopeptidase activity)|GO:0005615(extracellular space)|GO:0005764(lysosome)|GO:0006508(proteolysis)|GO:0008233(peptidase activity)|GO:0016787(hydrolase activity)|GO:0030163(protein catabolic process)	ENSDART00000025724	TC368881	Lysosome // Apoptosis	dre04142 // dre04210
7782	Danio rerio bromodomain containing 2a (brd2a), transcript variant 1, mRNA [NM_131200]	10.5301	10.5909	10.5559	11.3117	11.1466	11.1159	0.632438	10.8752	6.16561	0.000979496	0.00881532	-0.82033	A_15_P754256	NM_131200	brd2a	NM_131200		Dr.75177	30445	GO:0002574(thrombocyte differentiation)|GO:0003674(molecular_function)|GO:0005575(cellular_component)	ENSDART00000160894	TC449383
7783	Danio rerio cytochrome P450, family 2, subfamily V, polypeptide 1 (cyp2v1), mRNA [NM_001009890]	13.8012	13.7047	13.643	12.3871	12.2044	12.2137	-1.44791	12.9923	-13.4075	1.47831e-05	0.000865061	3.86714	A_15_P114771	NM_001009890	cyp2v1	NM_001009890		Dr.38006	494153	GO:0004497(monooxygenase activity)|GO:0005506(iron ion binding)|GO:0008392(arachidonic acid epoxygenase activity)|GO:0008395(steroid hydroxylase activity)|GO:0016020(membrane)|GO:0016021(integral to membrane)|GO:0016491(oxidoreductase activity)|GO:0016705(oxidoreductase activity, acting on paired donors, with incorporation or reduction of molecular oxygen)|GO:0016712(oxidoreductase activity, acti…	ENSDART00000016501	TC369556
7817	chromodomain helicase DNA binding protein 4b [Source:ZFIN;Acc:ZDB-GENE-030131-4532] [ENSDART00000148389]	12.9573	12.9117	13.0319	13.579	13.8084	13.6267	0.704383	13.3192	6.43385	0.000787776	0.00778204	-0.57383	A_15_P596382	ENSDART00000148389	chd4b	XM_680607			560622	GO:0003676(nucleic acid binding)|GO:0003677(DNA binding)|GO:0005524(ATP binding)|GO:0005634(nucleus)|GO:0006355(regulation of transcription, DNA-dependent)|GO:0008026(ATP-dependent helicase activity)|GO:0008270(zinc ion binding)|GO:0016818(hydrolase activity, acting on acid anhydrides, in phosphorus-containing anhydrides)|GO:0046872(metal ion binding)	ENSDART00000148389	TC366327
7820	Danio rerio myocyte enhancer factor 2aa (mef2aa), mRNA [NM_131301]	12.1608	11.7767	12.0758	9.2571	9.49625	9.48949	-2.59014	10.7093	-17.6787	3.11454e-06	0.000383972	5.52227	A_15_P113710	NM_131301	mef2aa	NM_131301		Dr.266	30564	GO:0000976(transcription regulatory region sequence-specific DNA binding)|GO:0001756(somitogenesis)|GO:0003677(DNA binding)|GO:0005634(nucleus)|GO:0006351(transcription, DNA-dependent)|GO:0006355(regulation of transcription, DNA-dependent)|GO:0007507(heart development)|GO:0010628(positive regulation of gene expression)|GO:0030239(myofibril assembly)|GO:0045944(positive regulation of transcription…	ENSDART00000171594	TC369884
7822	transmembrane protein 154 [Source:ZFIN;Acc:ZDB-GENE-030131-2401] [ENSDART00000144711]	9.75251	9.71179	9.68973	10.785	10.9455	10.734	1.10349	10.2698	10.6211	5.39367e-05	0.0016677	2.44329	A_15_P497799	ENSDART00000144711	tmem154	XM_005170905			323681	GO:0016020(membrane)|GO:0016021(integral to membrane)	ENSDART00000144711	TC388002
7825	Danio rerio procollagen-proline, 2-oxoglutarate 4-dioxygenase (proline 4-hydroxylase), alpha polypeptide 2 (p4ha2), mRNA [NM_001007285]	12.8659	12.9101	13.0058	11.4179	12.0714	11.8462	-1.14878	12.3529	-6.18774	0.000961781	0.00870867	-0.799677	A_15_P140051	NM_001007285	p4ha2	NM_001007285		Dr.19144	373132	GO:0004656(procollagen-proline 4-dioxygenase activity)|GO:0005506(iron ion binding)|GO:0005783(endoplasmic reticulum)|GO:0016491(oxidoreductase activity)|GO:0016702(oxidoreductase activity, acting on single donors with incorporation of molecular oxygen, incorporation of two atoms of oxygen)|GO:0016705(oxidoreductase activity, acting on paired donors, with incorporation or reduction of molecular o…	ENSDART00000024137	NP13226173	Arginine and proline metabolism // Metabolic pathways	dre00330 // dre01100
7838	Danio rerio zgc:153935 (zgc:153935), mRNA [NM_001077719]	11.17	11.1923	11.1466	9.45101	8.43967	9.66496	-1.98443	10.1774	-6.06252	0.00106712	0.0092599	-0.917272	A_15_P163421	NM_001077719	zgc:153935	NM_001077719		Dr.2613	777611	GO:0003674(molecular_function)|GO:0005575(cellular_component)|GO:0008150(biological_process)	ENSDART00000140663	TC369022
7861	Danio rerio thyrotropin-releasing hormone (trh), mRNA [NM_001012365]	9.55246	9.26764	9.14431	7.43998	7.11649	6.54062	-2.28911	8.17692	-8.91055	0.000140774	0.00283077	1.37044	A_15_P151686	NM_001012365	trh	NM_001012365		Dr.39175	266721	GO:0005179(hormone activity)|GO:0005184(neuropeptide hormone activity)|GO:0005576(extracellular region)|GO:0009755(hormone-mediated signaling pathway)	ENSDART00000018054	TC371643
7876	Danio rerio Ral GEF with PH domain and SH3 binding motif 2 (ralgps2), mRNA [NM_200474]	9.39692	9.4282	9.34688	8.13296	7.82707	8.45508	-1.2523	8.76452	-7.11427	0.000467522	0.00571472	0.0165237	A_15_P149241	NM_200474	ralgps2	NM_200474		Dr.17213	393446	GO:0005085(guanyl-nucleotide exchange factor activity)|GO:0007264(small GTPase mediated signal transduction)|GO:0032485(regulation of Ral protein signal transduction)	ENSDART00000021550	TC371305
7878	Danio rerio coiled-coil domain containing 125 (ccdc125), mRNA [NM_001098182]	10.9163	10.6679	10.5749	5.35392	4.30804	3.7559	-6.24706	7.59615	-15.257	7.15611e-06	0.000603516	4.64793	A_15_P735461	NM_001098182	ccdc125	NM_001098182		Dr.87328	565477		ENSDART00000098500	TC394345
7881	fizzy/cell division cycle 20 related 1a [Source:ZFIN;Acc:ZDB-GENE-040426-712] [ENSDART00000146989]	7.42765	7.04536	7.02125	8.635	8.50328	8.05996	1.23466	7.78208	6.11074	0.00102506	0.00906006	-0.871773	A_15_P549664	ENSDART00000146989	fzr1a				393223	GO:0007049(cell cycle)|GO:0051301(cell division)	ENSDART00000146989		Cell cycle // Ubiquitin mediated proteolysis // Progesterone-mediated oocyte maturation	dre04110 // dre04120 // dre04914
7882	Danio rerio zgc:101733, mRNA (cDNA clone MGC:101733 IMAGE:7228886), complete cds. [BC083259]	9.94556	9.84041	10.0003	11.583	11.3895	10.9418	1.37598	10.6168	7.4259	0.000373158	0.00501929	0.271412	A_15_P100631	BC083259	b3gnt5b	BC083259		Dr.36673	791470	GO:0000139(Golgi membrane)|GO:0005794(Golgi apparatus)|GO:0006486(protein glycosylation)|GO:0008378(galactosyltransferase activity)|GO:0016020(membrane)|GO:0016021(integral to membrane)|GO:0016740(transferase activity)|GO:0016757(transferase activity, transferring glycosyl groups)|GO:0047256(lactosylceramide 1,3-N-acetyl-beta-D-glucosaminyltransferase activity)		TC377534	Glycosphingolipid biosynthesis - lacto and neolacto series // Metabolic pathways	dre00601 // dre01100
7885	Danio rerio p53 and DNA-damage regulated 1 (pdrg1), mRNA [NM_001017757]	5.69887	5.90007	5.95686	6.6661	6.55327	6.56124	0.7416	6.22273	6.52595	0.000732208	0.00745464	-0.491048	A_15_P711466	NM_001017757	pdrg1	NM_001017757		Dr.42986	550453	GO:0006457(protein folding)|GO:0016272(prefoldin complex)|GO:0051082(unfolded protein binding)	ENSDART00000169459	TC374302
7901	Danio rerio cDNA clone IMAGE:7054168, partial cds. [BC154664]	11.0461	11.0995	11.0042	11.9338	12.2096	12.4812	1.15828	11.6291	7.23556	0.000427838	0.00542041	0.11683	A_15_P393645	BC154664	tmem79b	BC154664		Dr.82298	100330782	GO:0016020(membrane)|GO:0016021(integral to membrane)		TC377858
7902	Danio rerio tudor and KH domain containing (tdrkh), mRNA [NM_001014355]	4.41137	4.45645	4.06893	5.06284	5.22808	5.15621	0.836793	4.73065	5.95639	0.00116689	0.00975849	-1.01839	A_15_P733396	NM_001014355	tdrkh	NM_001014355		Dr.82759	541541	GO:0003676(nucleic acid binding)|GO:0003723(RNA binding)|GO:0008150(biological_process)|GO:0016020(membrane)|GO:0016021(integral to membrane)	ENSDART00000136617	TC410626
7904	si:ch211-161c3.6 [Source:ZFIN;Acc:ZDB-GENE-131126-51] [ENSDART00000155483]	8.59227	8.33832	8.3948	9.78444	9.30032	9.91083	1.2234	9.0535	6.45442	0.000774954	0.00772516	-0.555259	A_15_P684481	ENSDART00000155483	LOC100334833	AL913631		Dr.115428	100334833		ENSDART00000155483	TC400545
7915	cadherin-related family member 5 [Source:HGNC Symbol;Acc:HGNC:7521] [ENSDART00000167399]	2.33834	3.34531	2.7401	5.41133	4.83295	5.05903	2.29318	3.95451	7.77504	0.000292553	0.00435667	0.546322	A_15_P371778	ENSDART00000167399		CK025557		Dr.66527			ENSDART00000167399	TC378816
7916	Danio rerio phosphotyrosine interaction domain containing 1 (pid1), mRNA [NM_001013504]	8.0507	7.9438	7.93171	9.36331	9.43126	9.82145	1.56327	8.75704	10.3307	6.28231e-05	0.00182397	2.27353	A_15_P767831	NM_001013504	pid1	NM_001013504		Dr.76837	541377	GO:0005575(cellular_component)|GO:0008150(biological_process)	ENSDART00000167520	TC417745
7949	Danio rerio feline leukemia virus subgroup C cellular receptor 1 (flvcr1), mRNA [NM_001025522]	9.80203	9.8052	9.67895	7.21169	6.85537	6.37607	-2.94768	8.28822	-13.223	1.59746e-05	0.00090596	3.78289	A_15_P121473	NM_001025522	flvcr1	NM_001025522		Dr.85648	562595	GO:0016020(membrane)|GO:0016021(integral to membrane)|GO:0030218(erythrocyte differentiation)|GO:0042168(heme metabolic process)|GO:0055085(transmembrane transport)	ENSDART00000041397	TC372861
7956	Danio rerio ADAM metallopeptidase with thrombospondin type 1 motif, 5 (adamts5), mRNA [NM_001302231]	5.60135	5.476	5.62112	3.01291	3.17516	2.88859	-2.5406	4.29585	-21.5048	1.0242e-06	0.000224873	6.64581	A_15_P287881	NM_001302231	adamts5	NM_001302231		Dr.110703	565053		ENSDART00000161072	TC382185
7966	Danio rerio si:ch211-133n4.4 (si:ch211-133n4.4), mRNA [NM_001077376]	9.80628	9.58079	9.89267	12.5891	13.0642	13.3344	3.23598	11.3779	14.9674	7.97143e-06	0.000627042	4.53279	A_15_P732346	NM_001077376	si:ch211-133n4.4	NM_001077376		Dr.74540	559260	GO:0003676(nucleic acid binding)|GO:0005575(cellular_component)|GO:0016787(hydrolase activity)|GO:0046872(metal ion binding)	ENSDART00000105168	TC453589
7972	inositol polyphosphate-4-phosphatase, type II [Source:ZFIN;Acc:ZDB-GENE-090312-97] [ENSDART00000108492]	5.59202	5.63155	5.98335	2.17973	2.77326	3.14392	-3.03667	4.2173	-11.2141	3.996e-05	0.00141052	2.77608	A_15_P718921	ENSDART00000108492	inpp4b	EB921920		Dr.155125	560006		ENSDART00000108492	TC417297	Inositol phosphate metabolism // Metabolic pathways // Phosphatidylinositol signaling system	dre00562 // dre01100 // dre04070
7976	Danio rerio metaxin 1b (mtx1b), mRNA [NM_001007280]	11.2687	11.0084	11.0375	10.0735	10.1457	10.1546	-0.980218	10.6147	-8.62752	0.000167594	0.00313226	1.17435	A_15_P120037	NM_001007280	mtx1b	NM_001007280		Dr.84714	286740	GO:0005741(mitochondrial outer membrane)|GO:0006626(protein targeting to mitochondrion)|GO:0016020(membrane)|GO:0016021(integral to membrane)	ENSDART00000052422	TC375224
7999	DEP domain containing 7 [Source:HGNC Symbol;Acc:HGNC:29899] [ENSDART00000067517]	6.16599	5.92553	6.14027	7.71904	7.32866	7.78414	1.53335	6.84394	9.53837	9.72424e-05	0.00230224	1.78547	A_15_P136216	ENSDART00000067517	si:ch211-11i22.4	BC090164		Dr.9494	337546	GO:0035556(intracellular signal transduction)	ENSDART00000067517	TC372749
8000	PREDICTED: Danio rerio putative nuclease HARBI1 (LOC100537368), mRNA [XM_009298416]	5.76189	5.64316	5.99783	2.93109	2.67258	2.80099	-2.99941	4.30125	-21.6674	9.81232e-07	0.000224873	6.68787	A_15_P759401	TC374898		XM_009298416						TC374898
8007	spalt-like transcription factor 3a [Source:ZFIN;Acc:ZDB-GENE-020228-4] [ENSDART00000109276]	5.46698	5.42907	5.74475	6.46599	6.49944	6.64104	0.988555	6.04121	7.6674	0.000315032	0.00455487	0.462724	A_15_P364675	ENSDART00000109276	sall3a	XM_005157847			560775	GO:0003676(nucleic acid binding)|GO:0003700(sequence-specific DNA binding transcription factor activity)|GO:0005634(nucleus)|GO:0006366(transcription from RNA polymerase II promoter)|GO:0007165(signal transduction)|GO:0022008(neurogenesis)|GO:0043565(sequence-specific DNA binding)|GO:0044212(transcription regulatory region DNA binding)|GO:0046872(metal ion binding)	ENSDART00000109276	TC377294
8017	atonal bHLH transcription factor 1c [Source:ZFIN;Acc:ZDB-GENE-090805-1] [ENSDART00000057866]	3.57599	4.19552	3.76504	6.46207	6.1476	6.15281	2.40864	5.04984	12.2565	2.43989e-05	0.00109416	3.31999	A_15_P166341	ENSDART00000057866	atoh1c	AB530457		Dr.159048	100498672	GO:0046983(protein dimerization activity)	ENSDART00000057866
8025	Danio rerio glucagon a (gcga), transcript variant 1, mRNA [NM_001271770]	7.02313	6.9224	7.12753	4.73575	5.04432	3.53338	-2.58654	5.73108	-6.50906	0.000742052	0.00750514	-0.506162	A_15_P132351	NM_001271770	gcga	NM_001271770		Dr.83039	494052	GO:0003323(type B pancreatic cell development)|GO:0005179(hormone activity)|GO:0005576(extracellular region)|GO:0005615(extracellular space)|GO:0007188(adenylate cyclase-modulating G-protein coupled receptor signaling pathway)|GO:0010737(protein kinase A signaling cascade)|GO:0031769(glucagon receptor binding)|GO:0035774(positive regulation of insulin secretion involved in cellular response to gl…	ENSDART00000160085	TC398521
8038	Danio rerio deltex 2, E3 ubiquitin ligase (dtx2), mRNA [NM_001127307]	6.70407	6.79129	6.69444	8.27819	8.21455	8.04554	1.44949	7.45468	13.3744	1.49891e-05	0.000873151	3.85212	A_15_P147486	NM_001127307	dtx2	NM_001127307		Dr.53223	568626	GO:0005575(cellular_component)|GO:0008150(biological_process)|GO:0008270(zinc ion binding)|GO:0046872(metal ion binding)	ENSDART00000055350	TC430406	Notch signaling pathway	dre04330
8055	Danio rerio sc:d189 (sc:d189), mRNA [NM_001098260]	5.2135	4.84195	5.00191	2.84718	2.75869	2.33554	-2.37198	3.83313	-13.0337	1.7316e-05	0.000950014	3.69508	A_15_P624336	NM_001098260	sc:d189	NM_001098260		Dr.23240	100002334	GO:0004872(receptor activity)|GO:0005102(receptor binding)|GO:0005887(integral to plasma membrane)|GO:0005913(cell-cell adherens junction)|GO:0007156(homophilic cell adhesion)|GO:0007157(heterophilic cell-cell adhesion)|GO:0008037(cell recognition)|GO:0016020(membrane)|GO:0016021(integral to membrane)|GO:0042803(protein homodimerization activity)|GO:0050839(cell adhesion molecule binding)	ENSDART00000113808	TC417402
8077	Danio rerio heat shock transcription factor 1 (hsf1), mRNA [NM_001313736]	12.6629	12.6784	12.5537	11.0232	11.2444	10.4173	-1.73666	11.7633	-7.66732	0.000315051	0.00455487	0.462658	A_15_P622086	NM_001313736	hsf1	NM_001313736		Dr.131556	58123	GO:0002088(lens development in camera-type eye)|GO:0003677(DNA binding)|GO:0003700(sequence-specific DNA binding transcription factor activity)|GO:0005634(nucleus)|GO:0006351(transcription, DNA-dependent)|GO:0006355(regulation of transcription, DNA-dependent)|GO:0009408(response to heat)|GO:0043565(sequence-specific DNA binding)	ENSDART00000024593	NP372571
8078	Danio rerio phosphatidylinositol glycan anchor biosynthesis, class P (pigp), mRNA [NM_199712]	7.46691	7.56899	7.48271	8.52204	8.6578	8.93882	1.20002	8.10621	8.72691	0.00015755	0.00302117	1.24387	A_15_P333714	NM_199712	pigp	NM_199712		Dr.79270	325316	GO:0000506(glycosylphosphatidylinositol-N-acetylglucosaminyltransferase (GPI-GnT) complex)|GO:0006506(GPI anchor biosynthetic process)|GO:0016020(membrane)|GO:0016021(integral to membrane)|GO:0017176(phosphatidylinositol N-acetylglucosaminyltransferase activity)|GO:0046328(regulation of JNK cascade)|GO:0060026(convergent extension)|GO:0060028(convergent extension involved in axis elongation)	ENSDART00000056672	TC416742	Glycosylphosphatidylinositol (GPI)-anchor biosynthesis // Metabolic pathways	dre00563 // dre01100
8086	Danio rerio NADH dehydrogenase (ubiquinone) 1 alpha subcomplex, 11 (ndufa11), mRNA [NM_200525]	14.0567	14.0023	13.9408	13.2748	13.4612	13.3585	-0.635072	13.6824	-6.18717	0.000962236	0.00870867	-0.800213	A_15_P109353	NM_200525	ndufa11	NM_200525		Dr.76069	393497	GO:0005747(mitochondrial respiratory chain complex I)|GO:0016020(membrane)|GO:0016021(integral to membrane)	ENSDART00000062787	TC407048	Oxidative phosphorylation // Metabolic pathways	dre00190 // dre01100
8088	Danio rerio ankyrin repeat and MYND domain containing 2a (ankmy2a), mRNA [NM_199894]	9.7189	9.70303	9.66367	8.16622	8.26895	8.21981	-1.47687	8.95677	-15.987	5.49886e-06	0.000522207	4.92747	A_15_P639906	NM_199894	ankmy2a	NM_199894		Dr.9168	334389	GO:0005575(cellular_component)|GO:0008589(regulation of smoothened signaling pathway)|GO:0046872(metal ion binding)	ENSDART00000003674	TC369367
8089	Danio rerio zgc:110197 (zgc:110197), mRNA [NM_001017827]	9.37657	9.24219	9.23596	7.33139	7.48165	8.18871	-1.61765	8.47608	-6.72968	0.000624619	0.00677647	-0.311208	A_15_P624986	NM_001017827	zgc:110197	NM_001017827		Dr.92220	550525		ENSDART00000158369	TC376710
8130	CD109 molecule [Source:ZFIN;Acc:ZDB-GENE-120215-253] [ENSDART00000085574]	7.32205	7.15487	7.10107	8.67195	9.00086	8.14796	1.41426	7.89979	6.10271	0.00103193	0.00908713	-0.879333	A_15_P770471	ENSDART00000085574	cd109	XM_692420			569058	GO:0004866(endopeptidase inhibitor activity)|GO:0005576(extracellular region)|GO:0005615(extracellular space)	ENSDART00000085574	TC412214
8133	Danio rerio syntabulin (syntaxin-interacting) (sybu), mRNA [NM_001077173]	9.57327	9.32723	9.68289	10.8867	10.4039	11.0798	1.26235	10.159	6.05121	0.00107727	0.009317	-0.927985	A_15_P161541	NM_001077173	sybu	NM_001077173		Dr.56633	568207	GO:0005515(protein binding)|GO:0005575(cellular_component)|GO:0017075(syntaxin-1 binding)|GO:0019894(kinesin binding)|GO:0048263(determination of dorsal identity)|GO:0060828(regulation of canonical Wnt receptor signaling pathway)|GO:2000053(regulation of Wnt receptor signaling pathway involved in dorsal/ventral axis specification)	ENSDART00000121756	TC382285
8149	cholinergic receptor, nicotinic, alpha 4a [Source:ZFIN;Acc:ZDB-GENE-130530-903] [ENSDART00000127176]	6.31814	6.1768	6.22094	7.08634	7.46416	7.13628	0.990301	6.73378	7.23963	0.000426575	0.00541451	0.120174	A_15_P288131	ENSDART00000127176							ENSDART00000127176	NP13316692
8160	ankyrin repeat and zinc finger domain containing 1 [Source:ZFIN;Acc:ZDB-GENE-050309-80] [ENSDART00000131385]	9.44076	9.44637	9.79739	10.671	10.877	11.03	1.29784	10.2104	8.21916	0.000217495	0.00364135	0.880799	A_15_P201331	ENSDART00000131385	ankzf1	BC090778		Dr.79069	553307	GO:0004843(ubiquitin-specific protease activity)|GO:0030433(ER-associated protein catabolic process)|GO:0071630(nucleus-associated proteasomal ubiquitin-dependent protein catabolic process)|GO:0072671(mitochondria-associated protein catabolic process)	ENSDART00000131385	TC374343
8172	fibronectin type III and ankyrin repeat domains 1 [Source:ZFIN;Acc:ZDB-GENE-130613-3] [ENSDART00000057962]	2.33513	2.21398	2.25653	5.38074	5.50338	5.75123	3.27657	3.90683	25.2285	4.12211e-07	0.000158094	7.51572	A_15_P595577	ENSDART00000057962	fank1	CT689914		Dr.128495	100005699	GO:0005634(nucleus)	ENSDART00000057962	TC374933
8179	Rep: Mitochondrial Rho GTPase 2 - Danio rerio (Zebrafish) (Brachydanio rerio), partial (25%) [TC432403]	5.95858	6.27622	6.73998	4.41833	4.50576	4.89006	-1.72021	5.46482	-7.13478	0.000460523	0.00566102	0.0335832	A_15_P708496	TC432403								TC432403
8193	Danio rerio dickkopf WNT signaling pathway inhibitor 3a (dkk3a), mRNA [NM_001159283]	5.35741	5.40859	5.51351	3.33647	2.86574	3.98	-2.03243	4.41029	-7.10925	0.000469255	0.00573096	0.0123395	A_15_P628896	NM_001159283	dkk3a	NM_001159283		Dr.87241	570418	GO:0005576(extracellular region)|GO:0007275(multicellular organismal development)|GO:0030178(negative regulation of Wnt receptor signaling pathway)|GO:0031647(regulation of protein stability)	ENSDART00000162381	TC424667
8200	si:dkey-205h13.2 [Source:ZFIN;Acc:ZDB-GENE-080225-18] [ENSDART00000135988]	9.73768	9.58398	9.70347	2.19897	2.63698	2.12712	-7.35402	5.99803	-44.839	1.53174e-08	5.21216e-05	10.1294	A_15_P300741	ENSDART00000135988		XM_684482					ENSDART00000135988	TC377862
8201	Danio rerio src kinase associated phosphoprotein 1 (skap1), mRNA [NM_001080011]	10.4918	10.2445	10.3931	8.45888	8.16671	8.35386	-2.04996	9.35146	-16.0058	5.46249e-06	0.00052021	4.93448	A_15_P194431	NM_001080011	skap1	NM_001080011		Dr.15035	563784	GO:0002757(immune response-activating signal transduction)|GO:0005070(SH3/SH2 adaptor activity)|GO:0005737(cytoplasm)|GO:0005886(plasma membrane)	ENSDART00000001737
8204	Danio rerio WD repeat domain 21 (wdr21), mRNA [NM_200701]	9.44483	9.4536	9.31576	10.0205	10.1234	10.3202	0.749962	9.77971	6.22984	0.000929099	0.00853551	-0.760556	A_15_P747891	NM_200701	wdr21	NM_200701		Dr.112279	393674		ENSDART00000172133	TC423779
8205	Danio rerio G protein-coupled receptor 34b (gpr34b), mRNA [NM_001128546]	5.89449	5.84125	5.32114	2.18305	2.65346	2.14598	-3.35813	4.00656	-15.0863	7.62415e-06	0.000622847	4.58037	A_15_P201791	NM_001128546	gpr34b	NM_001128546		Dr.92550	791765	GO:0004930(G-protein coupled receptor activity)|GO:0005887(integral to plasma membrane)|GO:0007186(G-protein coupled receptor signaling pathway)|GO:0016020(membrane)|GO:0016021(integral to membrane)|GO:0045028(G-protein coupled purinergic nucleotide receptor activity)	ENSDART00000024795	TC374607
8208	Danio rerio secretory carrier membrane protein 1 (scamp1), mRNA [NM_205692]	9.63117	9.518	9.45696	10.7713	10.4274	10.9122	1.16823	10.1195	7.54731	0.000342512	0.00478262	0.368249	A_15_P100439	NM_205692	scamp1	NM_205692		Dr.83239	402992	GO:0003674(molecular_function)|GO:0015031(protein transport)|GO:0016020(membrane)|GO:0016021(integral to membrane)	ENSDART00000053596	TC369040
8222	Danio rerio 5'-3' exoribonuclease 2 (xrn2), mRNA [NM_001001944]	9.2469	9.12253	9.20051	9.94046	10.0003	9.85402	0.741602	9.56078	7.45212	0.00036628	0.00495859	0.292437	A_15_P643831	NM_001001944	xrn2	NM_001001944		Dr.10637	321940	GO:0003676(nucleic acid binding)|GO:0004527(exonuclease activity)|GO:0004534(5'-3' exoribonuclease activity)|GO:0005634(nucleus)|GO:0006139(nucleobase-containing compound metabolic process)|GO:0008270(zinc ion binding)	ENSDART00000170617	NP12923018	Ribosome biogenesis in eukaryotes // RNA degradation	dre03008 // dre03018
8229	Danio rerio ferredoxin 1b (fdx1b), mRNA [NM_001100949]	5.21436	4.5781	4.85068	6.02737	6.49938	6.60173	1.49512	5.6286	6.4875	0.000754839	0.00759409	-0.525497	A_15_P192816	NM_001100949	fdx1b	NM_001100949		Dr.90100	562135	GO:0009055(electron carrier activity)|GO:0046872(metal ion binding)|GO:0051536(iron-sulfur cluster binding)|GO:0051537(2 iron, 2 sulfur cluster binding)	ENSDART00000131223	TC377627
8230	Danio rerio cyclin-dependent kinase 5 (cdk5), mRNA [NM_131719]	11.4223	11.3239	11.4939	10.3354	10.6763	10.4106	-0.939294	10.9437	-7.23373	0.000428407	0.00542363	0.115327	A_15_P659286	NM_131719	cdk5	NM_131719		Dr.105878	65234	GO:0000166(nucleotide binding)|GO:0004672(protein kinase activity)|GO:0004693(cyclin-dependent protein kinase activity)|GO:0005524(ATP binding)|GO:0006468(protein phosphorylation)|GO:0010842(retina layer formation)|GO:0016301(kinase activity)|GO:0016310(phosphorylation)|GO:0016740(transferase activity)|GO:0021634(optic nerve formation)|GO:0021954(central nervous system neuron development)|GO:0030…	ENSDART00000079210	NP13226065
8256	Danio rerio TROVE domain family, member 2 (trove2), mRNA [NM_001037397]	6.71625	6.50352	6.61456	8.08953	7.89969	7.39884	1.18458	7.20373	5.93229	0.00119101	0.00986059	-1.04154	A_15_P723731	NM_001037397	trove2	NM_001037397		Dr.114190	568429	GO:0003723(RNA binding)|GO:0008150(biological_process)	ENSDART00000124501	TC385753
8273	Danio rerio zgc:110434 (zgc:110434), mRNA [NM_001024396]	9.06335	8.96838	8.79848	4.08955	5.37566	5.48535	-3.95988	6.96346	-10.172	6.83986e-05	0.00191319	2.17874	A_15_P141766	NM_001024396	zgc:110434	NM_001024396		Dr.87866	554094	GO:0000790(nuclear chromatin)|GO:0003677(DNA binding)|GO:0006342(chromatin silencing)		TC374624
8277	Danio rerio connexin 23 (cx23), mRNA [NM_001013546]	6.67567	6.31037	5.91831	4.69504	4.76987	4.81355	-1.54196	5.53047	-7.53999	0.000344276	0.00478949	0.362446	A_15_P105206	NM_001013546	cx23	NM_001013546		Dr.141011	541419	GO:0005243(gap junction channel activity)|GO:0005886(plasma membrane)|GO:0005921(gap junction)|GO:0005922(connexon complex)|GO:0007154(cell communication)|GO:0016020(membrane)|GO:0016021(integral to membrane)|GO:0030054(cell junction)	ENSDART00000140450	TC414822
8287	si:dkey-112e7.2 [Source:ZFIN;Acc:ZDB-GENE-141216-229] [ENSDART00000158573]	9.03307	8.83448	8.73034	10.5019	10.1565	10.2122	1.42425	9.57809	9.78378	8.46473e-05	0.00214914	1.9407	A_15_P599557	ENSDART00000158573		EG570706		Dr.77734			ENSDART00000158573	TC395486
8290	Danio rerio charged multivesicular body protein 2Bb (chmp2bb), mRNA [NM_212904]	10.9547	10.8057	10.8946	12.5106	12.3871	12.1355	1.45939	11.6147	11.0302	4.37845e-05	0.00148367	2.67483	A_15_P654541	NM_212904	chmp2bb	NM_212904		Dr.143624	405840	GO:0005737(cytoplasm)|GO:0005768(endosome)|GO:0005829(cytosol)|GO:0006810(transport)|GO:0007034(vacuolar transport)|GO:0015031(protein transport)|GO:0016020(membrane)|GO:0031902(late endosome membrane)	ENSDART00000018472	TC428053	Endocytosis	dre04144
8297	melanoma inhibitory activity family, member 3 [Source:ZFIN;Acc:ZDB-GENE-041014-270] [ENSDART00000060505]	10.8491	10.6486	10.7823	11.4678	11.5327	11.7639	0.828122	11.1741	6.59492	0.00069355	0.00720608	-0.429666	A_15_P102820	ENSDART00000060505	mia3	CK699602		Dr.76287	567041	GO:0005789(endoplasmic reticulum membrane)|GO:0015031(protein transport)	ENSDART00000060505	TC433804
8301	Danio rerio Enah/Vasp-like b (evlb), mRNA [NM_205633]	9.17798	9.1713	9.30189	7.02175	6.68689	7.87728	-2.02175	8.20618	-6.51348	0.000739463	0.00749029	-0.502207	A_15_P206046	NM_205633	evlb	NM_205633		Dr.13833	402929	GO:0003779(actin binding)|GO:0005856(cytoskeleton)|GO:0008154(actin polymerization or depolymerization)|GO:0017124(SH3 domain binding)|GO:0051289(protein homotetramerization)	ENSDART00000169692	TC369961
8312	Danio rerio prothymosin, alpha a (ptmaa), mRNA [NM_194376]	12.1947	12.0117	12.1392	13.5588	13.384	13.4434	1.34688	12.7886	12.5027	2.18397e-05	0.00106202	3.44148	A_15_P112646	NM_194376	ptmaa	NM_194376		Dr.105146	335707	GO:0003674(molecular_function)|GO:0005634(nucleus)|GO:0008150(biological_process)	ENSDART00000017424	TC399576
8318	Danio rerio myomesin 1a (skelemin) (myom1a), mRNA [NM_001161340]	4.82611	4.63365	3.9466	2.65588	2.78102	2.30399	-1.88849	3.52454	-7.06411	0.000485166	0.00584694	-0.0253738	A_15_P516817	NM_001161340	myom1a	NM_001161340		Dr.78092	558671	GO:0003674(molecular_function)|GO:0005575(cellular_component)|GO:0008150(biological_process)	ENSDART00000137012	TC437766
8334	golgin B1 [Source:ZFIN;Acc:ZDB-GENE-030429-9] [ENSDART00000131402]	7.57821	7.51303	7.52491	8.47096	8.45708	8.59772	0.969872	8.02365	10.0001	7.50988e-05	0.00202552	2.07444	A_15_P417920	ENSDART00000131402	golgb1	XM_001920290			566353	GO:0005794(Golgi apparatus)|GO:0016020(membrane)|GO:0016021(integral to membrane)	ENSDART00000131402	TC368455
8369	si:ch73-266f23.1 [Source:ZFIN;Acc:ZDB-GENE-110913-180] [ENSDART00000157532]	6.23697	6.15949	6.23102	4.4612	4.61859	4.87475	-1.55765	5.43034	-11.5255	3.43358e-05	0.00130943	2.94381	A_15_P394627	ENSDART00000157532		XM_009301035					ENSDART00000157532	TC427488
8374	Danio rerio homer scaffolding protein 2 (homer2), mRNA [NM_001020634]	10.9756	10.7831	10.7244	8.92952	8.85765	8.89799	-1.93265	9.86138	-17.6134	3.18047e-06	0.00039068	5.50057	A_15_P720691	NM_001020634	homer2	NM_001020634		Dr.119024	553661	GO:0003674(molecular_function)|GO:0005575(cellular_component)|GO:0021628(olfactory nerve formation)|GO:0071699(olfactory placode morphogenesis)	ENSDART00000165788	NP13325136	FoxO signaling pathway	dre04068
8378	protein phosphatase 1, regulatory subunit 16B [Source:ZFIN;Acc:ZDB-GENE-131127-294] [ENSDART00000111992]	4.97732	4.87838	4.97635	5.68725	5.70831	5.76078	0.774765	5.3314	8.25153	0.000212962	0.00360823	0.904539	A_15_P377510	ENSDART00000111992		XM_001340056					ENSDART00000111992	NP13319636
8382	CT670079 ZF_mu Danio rerio cDNA clone ZF_mu_169m18 5', mRNA sequence [CT670079]	13.4009	13.3368	13.4279	15.9017	16.008	15.8536	2.53259	14.6548	25.7284	3.68534e-07	0.000154252	7.61915	A_15_P686736	CT670079	sb:cb113	CT670079		Dr.119984	321102			TC384191
8414	AGENCOURT_56115317 NIH_ZGC_10 Danio rerio cDNA clone IMAGE:8003790 5', mRNA sequence [DT060900]	4.05912	3.67577	3.53642	6.42287	6.67222	5.98632	2.60337	5.05878	11.3449	3.74748e-05	0.00137501	2.84713	A_15_P388865	DT060900		DT060900		Dr.102193				TC391680
8420	PREDICTED: Danio rerio uncharacterized LOC101882617 (LOC101882617), transcript variant X1, mRNA [XM_005160376]	7.56578	7.88241	7.49557	5.17978	4.7102	4.7289	-2.77496	6.26044	-15.0567	7.70892e-06	0.000624488	4.56856	A_15_P757968	TC398064		XM_005160376						TC398064
8432	inositol-trisphosphate 3-kinase A [Source:ZFIN;Acc:ZDB-GENE-030616-116] [ENSDART00000062900]	9.4677	9.28172	9.32337	8.49353	8.56102	8.5755	-0.814244	8.95047	-7.98958	0.00025307	0.00401678	0.709954	A_15_P113221	ENSDART00000062900	itpka	XM_687857			564528		ENSDART00000062900	TC401925
8447	Danio rerio solute carrier family 25, member 43 (slc25a43), mRNA [NM_001004497]	4.38293	4.0819	4.1697	10.0724	9.23706	8.65363	5.10953	6.76628	14.1077	1.1114e-05	0.000743752	4.17592	A_15_P622769	NM_001004497	slc25a43	NM_001004497		Dr.76536	796731	GO:0003735(structural constituent of ribosome)|GO:0005739(mitochondrion)|GO:0005743(mitochondrial inner membrane)|GO:0006412(translation)|GO:0006810(transport)|GO:0016020(membrane)|GO:0016021(integral to membrane)|GO:0055085(transmembrane transport)	ENSDART00000169380	TC371112
8464	PREDICTED: Danio rerio gastrula zinc finger protein XlCGF7.1-like (LOC796738), mRNA [XM_001332844]	4.77796	4.0953	3.74269	7.17605	6.78511	7.24138	2.8622	5.63641	9.75634	8.59567e-05	0.00216281	1.92353	A_15_P264590	ENSDART00000163662		XM_001332844					ENSDART00000163662	TC407616
8474	Danio rerio von Willebrand factor A domain containing 8 (vwa8), mRNA [NM_001128338]	6.99495	6.97831	6.85546	8.31654	8.39306	8.70998	1.53029	7.70805	11.0535	4.32774e-05	0.00148205	2.68774	A_15_P405855	NM_001128338	vwa8	NM_001128338		Dr.16338	561317	GO:0000166(nucleotide binding)|GO:0005524(ATP binding)|GO:0016887(ATPase activity)	ENSDART00000111563	TC410705
8480	WDFY family member 4 [Source:ZFIN;Acc:ZDB-GENE-090313-322] [ENSDART00000139394]	8.03413	7.86709	8.06969	8.59482	8.66838	8.57103	0.621108	8.30086	5.91011	0.00121372	0.00995856	-1.0629	A_15_P308631	ENSDART00000139394	wdfy4	CK239683		Dr.156444	572477	GO:0005543(phospholipid binding)|GO:0012505(endomembrane system)|GO:0019898(extrinsic to membrane)	ENSDART00000139394	TC391738
8503	Danio rerio stathmin 1b (stmn1b), mRNA [NM_001017850]	6.95849	6.5677	6.76796	9.00114	9.46191	9.47981	2.54957	8.0395	13.898	1.20883e-05	0.000775534	4.0852	A_15_P750876	NM_001017850	stmn1b	NM_001017850		Dr.105609	550548	GO:0005737(cytoplasm)|GO:0007019(microtubule depolymerization)|GO:0015631(tubulin binding)|GO:0031110(regulation of microtubule polymerization or depolymerization)|GO:0031175(neuron projection development)|GO:0043005(neuron projection)|GO:0051493(regulation of cytoskeleton organization)	ENSDART00000041007	TC400648	MAPK signaling pathway	dre04010
8514	Danio rerio caspase b, like (caspbl), mRNA [NM_001145592]	8.73076	8.69993	8.82925	4.03809	4.52656	4.60994	-4.36178	6.57242	-24.8082	4.53682e-07	0.000162159	7.42653	A_15_P114951	NM_001145592	caspbl	NM_001145592		Dr.40733	566185	GO:0004197(cysteine-type endopeptidase activity)|GO:0006508(proteolysis)|GO:0006915(apoptotic process)|GO:0008233(peptidase activity)|GO:0008234(cysteine-type peptidase activity)|GO:0016787(hydrolase activity)|GO:0050727(regulation of inflammatory response)|GO:0072557(IPAF inflammasome complex)|GO:0072559(NLRP3 inflammasome complex)|GO:0097169(AIM2 inflammasome complex)	ENSDART00000141787	TC389411
8523	GB	5.6827	5.79932	5.93532	6.43593	6.5093	6.6799	0.735929	6.17374	5.99443	0.00112994	0.00960108	-0.981991	A_15_P758411	NP13321158								NP13321158
8531	Danio rerio lysophosphatidylcholine acyltransferase 4 (lpcat4), mRNA [NM_205559]	10.0093	10.0367	10.0163	8.92831	8.81919	8.81791	-1.16564	9.43796	-12.4879	2.19847e-05	0.00106202	3.43423	A_15_P729821	NM_205559	lpcat4	NM_205559		Dr.105826	327566	GO:0005509(calcium ion binding)|GO:0008152(metabolic process)|GO:0016020(membrane)|GO:0016021(integral to membrane)|GO:0016746(transferase activity, transferring acyl groups)	ENSDART00000050687	TC400905	Glycerophospholipid metabolism // Ether lipid metabolism // Metabolic pathways	dre00564 // dre00565 // dre01100
8536	Danio rerio valosin containing protein lysine (K) methyltransferase (vcpkmt), mRNA [NM_001045345]	10.5875	10.5484	10.5372	9.40183	9.20681	8.97834	-1.36205	9.87669	-10.0657	7.2456e-05	0.00198158	2.11444	A_15_P163871	NM_001045345	vcpkmt	NM_001045345		Dr.88691	751625	GO:0003674(molecular_function)|GO:0005575(cellular_component)|GO:0008150(biological_process)		TC376031
8537	Danio rerio si:ch211-59d15.9 (si:ch211-59d15.9), mRNA [NM_001082920]	9.51601	9.32642	9.37431	10.3675	10.0562	10.2285	0.81185	9.81151	6.49499	0.000750365	0.00757357	-0.518769	A_15_P169071	NM_001082920	si:ch211-59d15.9	NM_001082920		Dr.89261	797937	GO:0016020(membrane)|GO:0016021(integral to membrane)	ENSDART00000158196	TC403604
8541	GB	10.3492	10.303	10.2138	9.54363	9.56945	9.30845	-0.814821	9.88125	-6.98023	0.000516425	0.00606305	-0.0960019	A_15_P241401	NP13316057								NP13316057
8562	centrosomal protein 131 [Source:ZFIN;Acc:ZDB-GENE-090508-16] [ENSDART00000085662]	10.1345	9.95726	10.0303	8.93481	8.74865	8.87148	-1.18904	9.44617	-11.0158	4.41017e-05	0.00148922	2.66682	A_15_P676061	ENSDART00000085662	cep131	AL717806		Dr.156007	563066	GO:0000775(chromosome, centromeric region)|GO:0005694(chromosome)|GO:0006810(transport)|GO:0010824(regulation of centrosome duplication)|GO:0030030(cell projection organization)|GO:0030154(cell differentiation)|GO:0034451(centriolar satellite)|GO:0035735(intraflagellar transport involved in cilium morphogenesis)|GO:0060271(cilium morphogenesis)|GO:0060287(epithelial cilium movement involved in de…	ENSDART00000085662	TC366383
8575	family with sequence similarity 114, member A2 [Source:ZFIN;Acc:ZDB-GENE-030131-6308] [ENSDART00000133585]	9.46442	9.42182	9.50827	10.2536	10.0566	10.045	0.6536	9.79164	6.13394	0.0010055	0.00894805	-0.849979	A_15_P223876	ENSDART00000133585	fam114a2	XM_001923081			563599		ENSDART00000133585	TC378133
8586	Danio rerio LAS1-like (S. cerevisiae) (las1l), mRNA [NM_001126400]	10.1393	10.1297	10.1535	10.7886	10.8971	10.7315	0.6649	10.4733	6.85524	0.000567429	0.00643396	-0.202555	A_15_P415205	NM_001126400	las1l	NM_001126400		Dr.21706	561321		ENSDART00000138606	TC371796
8588	Danio rerio chemokine CCL-C17a (LOC100002392), mRNA [NM_001115067]	2.32228	2.37137	2.46318	6.17977	7.44857	6.22126	4.23092	4.50107	11.7626	3.06671e-05	0.00122318	3.06848	A_15_P400410	NM_001115067	LOC100002392	NM_001115067		Dr.110765	100002392			TC415767
8591	solute carrier family 37 (glucose-6-phosphate transporter), member 4b [Source:ZFIN;Acc:ZDB-GENE-040426-827] [ENSDART00000161758]	5.06846	5.19144	4.86066	5.91981	6.12832	5.93053	0.952703	5.51654	7.22041	0.000432576	0.00544583	0.104378	A_15_P595757	ENSDART00000161758	slc37a4	DV589603		Dr.74849	100332703		ENSDART00000161758	TC390387
8595	Danio rerio sorting nexin 7 (snx7), mRNA [NM_001002229]	8.40512	8.33222	8.39905	9.78044	9.2761	9.73116	1.2171	8.98735	7.54304	0.00034354	0.00478496	0.364864	A_15_P156926	NM_001002229	snx7	NM_001002229		Dr.79179	431776	GO:0001889(liver development)|GO:0005768(endosome)|GO:0006897(endocytosis)|GO:0016050(vesicle organization)|GO:0019898(extrinsic to membrane)|GO:0035091(phosphatidylinositol binding)|GO:0043066(negative regulation of apoptotic process)|GO:0097153(cysteine-type endopeptidase activity involved in apoptotic process)	ENSDART00000164187	TC418883
8615	Danio rerio peroxisomal biogenesis factor 11 beta (pex11b), mRNA [NM_001045854]	12.2253	12.1632	12.0565	10.0009	10.2048	10.7404	-1.83296	11.2319	-8.81455	0.00014927	0.00293373	1.30458	A_15_P548352	NM_001045854	pex11b	NM_001045854		Dr.82823	566742	GO:0003674(molecular_function)|GO:0005778(peroxisomal membrane)|GO:0005779(integral to peroxisomal membrane)|GO:0016020(membrane)|GO:0016021(integral to membrane)|GO:0016559(peroxisome fission)|GO:0044375(regulation of peroxisome size)	ENSDART00000100420	TC376017	Peroxisome	dre04146
8616	Danio rerio secretion associated, Ras related GTPase 1Ab (sar1ab), mRNA [NM_001017882]	8.37938	8.33152	8.18187	9.13108	8.89111	9.23971	0.789706	8.69245	5.95749	0.0011658	0.00975612	-1.01734	A_15_P620676	NM_001017882	sar1ab	NM_001017882		Dr.79739	550581	GO:0000166(nucleotide binding)|GO:0005525(GTP binding)|GO:0005622(intracellular)|GO:0005783(endoplasmic reticulum)|GO:0005794(Golgi apparatus)|GO:0006810(transport)|GO:0006886(intracellular protein transport)|GO:0015031(protein transport)|GO:0016192(vesicle-mediated transport)	ENSDART00000041515	TC372486	Protein processing in endoplasmic reticulum	dre04141
8634	Danio rerio non-SMC condensin II complex, subunit G2 (ncapg2), mRNA [NM_001089492]	7.07569	6.78307	6.99503	5.85981	6.13892	5.81674	-1.01277	6.44488	-7.13976	0.00045884	0.00564538	0.0377224	A_15_P418390	NM_001089492	ncapg2	NM_001089492		Dr.79383	100037337	GO:0005634(nucleus)|GO:0008150(biological_process)	ENSDART00000148390	TC412281
8660	FDR103-P00029-DEPE-F_J19 FDR103 Danio rerio cDNA clone FDR103-P00029-BR_J19 5', mRNA sequence [EH442016]	9.67579	9.66828	9.639	8.71746	8.98185	8.92291	-0.786952	9.26755	-7.09925	0.000472727	0.00576506	0.00400248	A_15_P449745	EH442016		EH442016		Dr.152330				TC376952
8668	mitochondrial intermediate peptidase [Source:HGNC Symbol;Acc:HGNC:7104] [ENSDART00000125986]	10.6339	10.5668	10.5818	9.89971	9.74157	9.97383	-0.722495	10.233	-6.80133	0.00059121	0.00657339	-0.249007	A_15_P696321	ENSDART00000125986	si:ch73-1a9.4	XM_680404			557349	GO:0004222(metalloendopeptidase activity)|GO:0005739(mitochondrion)|GO:0006508(proteolysis)|GO:0006518(peptide metabolic process)|GO:0006627(protein processing involved in protein targeting to mitochondrion)|GO:0008233(peptidase activity)|GO:0008237(metallopeptidase activity)|GO:0016787(hydrolase activity)|GO:0046872(metal ion binding)	ENSDART00000125986	TC376185
8670	Danio rerio thyroid hormone receptor interactor 13 (trip13), mRNA [NM_200582]	8.39614	8.30457	8.55407	9.6301	9.40827	9.39961	1.06107	8.94879	8.555	0.000175394	0.00321774	1.12315	A_15_P207066	NM_200582	trip13	NM_200582		Dr.79579	393554	GO:0000166(nucleotide binding)|GO:0005524(ATP binding)|GO:0005575(cellular_component)|GO:0006302(double-strand break repair)|GO:0007130(synaptonemal complex assembly)|GO:0007131(reciprocal meiotic recombination)|GO:0007283(spermatogenesis)|GO:0030154(cell differentiation)|GO:0048477(oogenesis)|GO:0051321(meiotic cell cycle)	ENSDART00000049099	TC372370
8686	GB	6.30994	6.31249	6.14451	4.18888	4.97957	4.46017	-1.71277	5.39926	-7.87511	0.00027331	0.00418455	0.62313	A_15_P760331	NP13322004								NP13322004
8689	Danio rerio solute carrier family 35, member F2 (slc35f2), mRNA [NM_001076556]	6.80259	7.47784	7.43707	9.14832	8.51211	9.01008	1.651	8.06467	6.382	0.000821189	0.00794188	-0.62084	A_15_P193086	NM_001076556	slc35f2	NM_001076556		Dr.78718	555929	GO:0006810(transport)|GO:0016020(membrane)|GO:0016021(integral to membrane)	ENSDART00000146673	TC419415
8690	Danio rerio FSHD region gene 1 (frg1), mRNA [NM_001017793]	12.5154	12.7542	12.7709	10.3033	10.3252	10.2629	-2.38301	11.4886	-21.143	1.12799e-06	0.000226634	6.55072	A_15_P103991	NM_001017793	frg1	NM_001017793		Dr.15984	550491	GO:0005575(cellular_component)	ENSDART00000159038	TC375901
8729	FDR202-P00041-DEPE-R_P10 FDR202 Danio rerio cDNA clone FDR202-P00041-BR_P10 3', mRNA sequence [EH572253]	5.92583	6.20301	5.96395	10.3741	11.2451	10.7173	4.7479	8.40488	19.7844	1.64532e-06	0.000264366	6.17417	A_15_P243336	EH572253	tmem186	EH572253		Dr.120199	799142	GO:0003674(molecular_function)|GO:0008150(biological_process)|GO:0016020(membrane)|GO:0016021(integral to membrane)
8737	Danio rerio kinesin light chain 1a (klc1a), mRNA [NM_200953]	5.40638	5.45155	5.31887	6.8648	6.89405	7.00736	1.52981	6.15717	15.2194	7.25641e-06	0.000605386	4.6331	A_15_P108308	NM_200953	klc1a	NM_200953		Dr.133205	393928	GO:0003777(microtubule motor activity)|GO:0005871(kinesin complex)		TC369239	Salmonella infection	dre05132
8752	Danio rerio amine oxidase, copper containing 1 (aoc1), mRNA [NM_001077598]	8.66939	8.42999	8.64907	4.93364	6.11134	6.24982	-2.81789	7.17387	-7.72463	0.000302841	0.00445432	0.507296	A_15_P734721	NM_001077598	aoc1	NM_001077598		Dr.107944	555401	GO:0005507(copper ion binding)|GO:0005575(cellular_component)|GO:0008131(primary amine oxidase activity)|GO:0009308(amine metabolic process)|GO:0015922(aspartate oxidase activity)|GO:0016491(oxidoreductase activity)|GO:0043912(D-lysine oxidase activity)|GO:0046872(metal ion binding)|GO:0048038(quinone binding)|GO:0055114(oxidation-reduction process)	ENSDART00000087422	TC367873	Arginine and proline metabolism // Histidine metabolism // Tryptophan metabolism // Metabolic pathways	dre00330 // dre00340 // dre00380 // dre01100
8756	Danio rerio zgc:174354 (zgc:174354), mRNA [NM_001111152]	9.69318	10.0953	10.229	8.66345	8.39668	8.73748	-1.40662	9.30251	-7.71828	0.000304167	0.00446801	0.502364	A_15_P661046	NM_001111152	zgc:174354	NM_001111152		Dr.116895	555814	GO:0003676(nucleic acid binding)|GO:0005634(nucleus)|GO:0008150(biological_process)|GO:0008270(zinc ion binding)	ENSDART00000145338	TC375494
8763	Danio rerio zgc:56039 (zgc:56039), mRNA [NM_199984]	7.62858	7.52631	7.71105	8.80965	8.88673	8.82362	1.21802	8.23099	12.1132	2.60488e-05	0.00111476	3.24812	A_15_P570937	NM_199984	emsy	NM_199984		Dr.150590	335889	GO:0003674(molecular_function)|GO:0005634(nucleus)|GO:0006281(DNA repair)|GO:0006351(transcription, DNA-dependent)|GO:0006355(regulation of transcription, DNA-dependent)|GO:0006974(response to DNA damage stimulus)|GO:0016568(chromatin modification)	ENSDART00000157582	TC381883
8766	Danio rerio protease, serine, 59, tandem duplicate 2 (prss59.2), mRNA [NM_001281994]	5.93275	6.19251	5.84442	4.72584	4.41591	4.93321	-1.29824	5.34077	-7.36929	0.000388527	0.00514139	0.225792	A_15_P130321	NM_001281994	prss59.2	NM_001281994		Dr.151156	100535672	GO:0004252(serine-type endopeptidase activity)|GO:0005615(extracellular space)|GO:0006508(proteolysis)|GO:0008233(peptidase activity)|GO:0008236(serine-type peptidase activity)|GO:0016787(hydrolase activity)	ENSDART00000149466	TC434618
8812	PHD finger protein 11 [Source:ZFIN;Acc:ZDB-GENE-081104-417] [ENSDART00000033902]	10.3068	10.0113	10.2148	7.3073	6.30811	7.18876	-3.2429	8.55617	-11.317	3.79902e-05	0.00137752	2.83203	A_15_P210091	ENSDART00000033902	phf11	BC074029		Dr.83423	569187	GO:0008270(zinc ion binding)|GO:0046872(metal ion binding)	ENSDART00000033902	TC370974
8830	Danio rerio ring finger protein 126 (rnf126), mRNA [NM_001083017]	13.6639	13.7296	13.6547	10.8866	11.5956	11.2752	-2.43022	12.4676	-12.5764	2.11364e-05	0.00105016	3.47732	A_15_P707621	NM_001083017	rnf126	NM_001083017		Dr.83792	100009648	GO:0000209(protein polyubiquitination)|GO:0005634(nucleus)|GO:0005737(cytoplasm)|GO:0008270(zinc ion binding)|GO:0042787(protein ubiquitination involved in ubiquitin-dependent protein catabolic process)|GO:0043161(proteasomal ubiquitin-dependent protein catabolic process)|GO:0046872(metal ion binding)	ENSDART00000163834	TC413167
8871	Danio rerio brain protein 16, mRNA (cDNA clone MGC:173859 IMAGE:8108238), complete cds. [BC154198]	8.55599	8.58939	8.65273	10.7096	10.878	11.1093	2.2996	9.74917	17.3206	3.49694e-06	0.000408886	5.4021	A_15_P665661	BC154198	hgh1	BC154198		Dr.82475	436795	GO:0005575(cellular_component)
8873	Danio rerio FGGY carbohydrate kinase domain containing (fggy), mRNA [NM_213281]	9.06375	8.98171	8.93294	7.5659	7.37994	7.30404	-1.57617	8.20471	-13.8478	1.23359e-05	0.000782182	4.06328	A_15_P199261	NM_213281	fggy	NM_213281		Dr.76787	406567	GO:0005737(cytoplasm)|GO:0005975(carbohydrate metabolic process)|GO:0008443(phosphofructokinase activity)|GO:0008607(phosphorylase kinase regulator activity)|GO:0008819(cobinamide kinase activity)|GO:0010276(phytol kinase activity)|GO:0016301(kinase activity)|GO:0016307(phosphatidylinositol phosphate kinase activity)|GO:0016310(phosphorylation)|GO:0016538(cyclin-dependent protein kinase regulator…	ENSDART00000149391	TC368931
8886	Danio rerio ba1 globin, like (ba1l), mRNA [NM_001013027]	12.9786	12.7648	12.9279	6.57484	4.88066	7.19305	-6.67427	9.55332	-11.3983	3.65133e-05	0.00135587	2.87587	A_15_P289781	NM_001013027	ba1l	NM_001013027		Dr.150237	504174		ENSDART00000130869	TC449889
8911	Danio rerio doublesex and mab-3 related transcription factor 3a (dmrt3a), mRNA [NM_001005779]	8.17511	7.95173	8.17816	6.81649	7.02974	6.74702	-1.23725	7.48304	-9.58127	9.48912e-05	0.00226716	1.81288	A_15_P112119	NM_001005779	dmrt3a	NM_001005779		Dr.36809	450035	GO:0000987(core promoter proximal region sequence-specific DNA binding)|GO:0003677(DNA binding)|GO:0003700(sequence-specific DNA binding transcription factor activity)|GO:0005634(nucleus)|GO:0006351(transcription, DNA-dependent)|GO:0006355(regulation of transcription, DNA-dependent)|GO:0007368(determination of left/right symmetry)|GO:0007548(sex differentiation)|GO:0042803(protein homodimerizatio…	ENSDART00000051146	TC373772
8918	Danio rerio sp4 transcription factor (sp4), mRNA [NM_200124]	11.1097	11.1058	11.1534	9.94568	10.0838	10.3923	-0.982371	10.6318	-6.94348	0.00053085	0.00617195	-0.127168	A_15_P150016	NM_200124	sp4	NM_200124		Dr.87303	387291	GO:0000981(sequence-specific DNA binding RNA polymerase II transcription factor activity)|GO:0003676(nucleic acid binding)|GO:0003700(sequence-specific DNA binding transcription factor activity)|GO:0003713(transcription coactivator activity)|GO:0005634(nucleus)|GO:0006357(regulation of transcription from RNA polymerase II promoter)|GO:0046872(metal ion binding)	ENSDART00000097528	TC369205
8928	Danio rerio ATP-binding cassette, sub-family A (ABC1), member 1A (abca1a), mRNA [NM_001309465]	6.93884	7.19277	6.94915	9.22352	9.10563	9.01872	2.08904	8.07144	17.0729	3.79383e-06	0.000423582	5.31722	A_15_P113394	NM_001309465	abca1a	NM_001309465		Dr.35358	558924	GO:0000166(nucleotide binding)|GO:0002040(sprouting angiogenesis)|GO:0005215(transporter activity)|GO:0005524(ATP binding)|GO:0006810(transport)|GO:0006869(lipid transport)|GO:0010874(regulation of cholesterol efflux)|GO:0016020(membrane)|GO:0016021(integral to membrane)|GO:0016887(ATPase activity)|GO:0042626(ATPase activity, coupled to transmembrane movement of substances)|GO:0043231(intracellul…	ENSDART00000142465	TC416082	ABC transporters	dre02010
8929	Danio rerio zgc:112966 (zgc:112966), mRNA [NM_001013558]	7.89492	8.21634	7.84185	9.18164	9.68678	9.49155	1.46895	8.71885	8.17416	0.000223986	0.00370572	0.847646	A_15_P651294	NM_001013558	zgc:112966	NM_001013558		Dr.41466	541433	GO:0003674(molecular_function)|GO:0005575(cellular_component)|GO:0008150(biological_process)	ENSDART00000167917	TC375714
8939	Danio rerio synaptotagmin X (syt10), mRNA [NM_001082842]	6.06988	5.76277	5.02938	2.30227	2.63671	2.12095	-3.26737	3.98699	-10.9	4.67511e-05	0.00154333	2.60211	A_15_P152966	NM_001082842	syt10	NM_001082842		Dr.140228	564226	GO:0005509(calcium ion binding)|GO:0005544(calcium-dependent phospholipid binding)|GO:0016020(membrane)|GO:0016021(integral to membrane)|GO:0017158(regulation of calcium ion-dependent exocytosis)|GO:0019905(syntaxin binding)|GO:0030276(clathrin binding)|GO:0070382(exocytic vesicle)	ENSDART00000067258	TC372319
8940	Danio rerio CTD nuclear envelope phosphatase 1a (ctdnep1a), mRNA [NM_001007309]	7.66204	7.48974	7.67826	8.96625	8.67574	8.56558	1.12585	8.17294	7.92216	0.000264771	0.00412577	0.658953	A_15_P415195	NM_001007309	ctdnep1a	NM_001007309		Dr.78429	492343	GO:0004721(phosphoprotein phosphatase activity)|GO:0004722(protein serine/threonine phosphatase activity)|GO:0005634(nucleus)|GO:0005783(endoplasmic reticulum)|GO:0005789(endoplasmic reticulum membrane)|GO:0006998(nuclear envelope organization)|GO:0010867(positive regulation of triglyceride biosynthetic process)|GO:0016020(membrane)|GO:0016021(integral to membrane)|GO:0016787(hydrolase activity)|…	ENSDART00000029889	TC410711
8943	Danio rerio low density lipoprotein receptor-related protein associated protein 1 (lrpap1), mRNA [NM_201306]	12.6076	12.6479	12.6422	11.1572	11.2616	11.3506	-1.37609	11.9445	-13.7487	1.28425e-05	0.0007989	4.01973	A_15_P119512	NM_201306	lrpap1	NM_201306		Dr.6972	333939	GO:0005783(endoplasmic reticulum)|GO:0008201(heparin binding)|GO:0050750(low-density lipoprotein particle receptor binding)		TC369810
8966	Danio rerio eukaryotic translation elongation factor 2a, tandem duplicate 1 (eef2a.1), mRNA [NM_001045161]	12.4743	12.3181	11.9999	14.5521	14.7052	14.4392	2.3014	13.4148	14.4352	9.7707e-06	0.000692901	4.31463	A_15_P172201	NM_001045161	eef2a.1	NM_001045161		Dr.1053	792182	GO:0000166(nucleotide binding)|GO:0003746(translation elongation factor activity)|GO:0003924(GTPase activity)|GO:0005525(GTP binding)|GO:0005622(intracellular)|GO:0006412(translation)|GO:0006414(translational elongation)	ENSDART00000110200	TC425935
8982	Danio rerio nudix (nucleoside diphosphate linked moiety X)-type motif 3a (nudt3a), mRNA [NM_201145]	9.05179	8.99347	8.82163	10.1821	9.92548	10.0178	1.08617	9.49871	8.87717	0.000143663	0.00285835	1.34761	A_15_P183156	NM_201145	nudt3a	NM_201145		Dr.118394	394120	GO:0005575(cellular_component)|GO:0016787(hydrolase activity)	ENSDART00000141682	TC439690
8985	chemokine (C-C motif) ligand 39, duplicate 6 [Source:ZFIN;Acc:ZDB-GENE-131121-128] [ENSDART00000172643]	4.96016	4.03302	4.03819	7.24876	8.3574	9.83624	4.13701	6.4123	6.07056	0.00105996	0.00923328	-0.909663	A_15_P546047	ENSDART00000172643	ccl39.6	XM_001338104			797669		ENSDART00000172643	NP9845640	Cytokine-cytokine receptor interaction // Toll-like receptor signaling pathway // NOD-like receptor signaling pathway // Cytosolic DNA-sensing pathway // Herpes simplex infection	dre04060 // dre04620 // dre04621 // dre04623 // dre05168
8990	PREDICTED: Danio rerio poly [ADP-ribose] polymerase 14 (LOC562648), mRNA [XM_686023]	11.4711	11.4127	11.4673	9.25182	8.44879	8.85549	-2.59832	10.1512	-12.2006	2.50274e-05	0.00110699	3.29207	A_15_P671796	TC440989		XM_686023						TC440989
8999	Danio rerio si:ch73-109d9.2 (si:ch73-109d9.2), mRNA [NM_001244778]	7.25327	7.45373	7.38662	8.57097	8.05913	8.48634	1.00761	7.86834	6.06536	0.00106458	0.00925212	-0.914582	A_15_P581402	NM_001244778	si:ch73-109d9.2	NM_001244778		Dr.31762	565042		ENSDART00000073746	TC383216
9001	Danio rerio mitochondrial fission regulator 1 (mtfr1), mRNA [NM_001008578]	5.68206	5.64016	5.63951	6.32464	6.26213	6.43105	0.685362	5.99659	7.00842	0.000505668	0.00598971	-0.0721907	A_15_P287696	NM_001008578	mtfr1	NM_001008578		Dr.79625	494035	GO:0000266(mitochondrial fission)|GO:0003674(molecular_function)|GO:0005739(mitochondrion)|GO:0009060(aerobic respiration)	ENSDART00000137436	NP13228615
9004	Danio rerio si:ch211-203b8.6 (si:ch211-203b8.6), mRNA [NM_001128730]	2.47044	2.40771	2.39129	7.4676	6.44031	7.92298	4.85381	4.85005	12.8873	1.84438e-05	0.000980093	3.62626	A_15_P168586	NM_001128730	si:ch211-203b8.6	NM_001128730		Dr.133999	566073		ENSDART00000098671	TC373055
9014	Danio rerio zgc:162621, mRNA (cDNA clone MGC:162621 IMAGE:7154060), complete cds. [BC139610]	13.7681	13.8085	13.8159	11.3328	11.3327	11.5385	-2.39616	12.5994	-22.6812	7.56297e-07	0.000198765	6.94117	A_15_P679026	BC139610	zgc:162621	BC139610			606604	GO:0003676(nucleic acid binding)|GO:0005575(cellular_component)|GO:0015074(DNA integration)		TC388080
9017	Danio rerio sterol regulatory element binding transcription factor 2 (srebf2), mRNA [NM_001089466]	15.6414	15.639	15.6603	14.9493	15.0263	15.0903	-0.624956	15.3344	-6.61612	0.000682145	0.00712909	-0.410902	A_15_P161091	NM_001089466	srebf2	NM_001089466		Dr.82297	100037309	GO:0000139(Golgi membrane)|GO:0003677(DNA binding)|GO:0005634(nucleus)|GO:0005783(endoplasmic reticulum)|GO:0005789(endoplasmic reticulum membrane)|GO:0005794(Golgi apparatus)|GO:0006351(transcription, DNA-dependent)|GO:0006355(regulation of transcription, DNA-dependent)|GO:0006629(lipid metabolic process)|GO:0008202(steroid metabolic process)|GO:0008203(cholesterol metabolic process)|GO:0012507(…		TC365724
9026	Danio rerio frizzled class receptor 3a (fzd3a), mRNA [NM_001042761]	7.91345	8.12651	8.04898	9.10405	9.334	9.11032	1.15314	8.60622	9.60697	9.35142e-05	0.00224694	1.82924	A_15_P173996	NM_001042761	fzd3a	NM_001042761		Dr.81883	565921	GO:0004888(transmembrane signaling receptor activity)|GO:0004930(G-protein coupled receptor activity)|GO:0007166(cell surface receptor signaling pathway)|GO:0007275(multicellular organismal development)|GO:0016020(membrane)|GO:0016021(integral to membrane)|GO:0016055(Wnt receptor signaling pathway)|GO:0017147(Wnt-protein binding)|GO:0021754(facial nucleus development)|GO:0035567(non-canonical Wnt…	ENSDART00000090549	TC368893	mTOR signaling pathway // Wnt signaling pathway // Melanogenesis	dre04150 // dre04310 // dre04916
9047		2.29654	3.05898	2.27603	7.60431	8.19131	7.17062	5.11156	5.09963	15.0915	7.60946e-06	0.000622847	4.58243	A_15_P273366	TC391638								TC391638
9052	Danio rerio secreted immunoglobulin domain 4 (sid4), mRNA [NM_001034182]	6.54511	6.62153	6.25931	9.8174	9.64396	10.0856	3.37367	8.16215	20.2846	1.42773e-06	0.000250609	6.31651	A_15_P753646	NM_001034182	sid4	NM_001034182		Dr.77654	567528	GO:0005515(protein binding)|GO:0009653(anatomical structure morphogenesis)|GO:0042802(identical protein binding)|GO:0050840(extracellular matrix binding)	ENSDART00000100152	TC436681
9055	Danio rerio zgc:172122 (zgc:172122), mRNA [NM_001111204]	7.23904	6.88569	7.02798	2.16054	2.62296	3.74525	-4.20799	4.94691	-10.2358	6.60913e-05	0.00187946	2.217	A_15_P536627	NM_001111204	zgc:172122	NM_001111204		Dr.120344	571844	GO:0016020(membrane)|GO:0016021(integral to membrane)	ENSDART00000165389	TC417402
9056	Rep: Nucleoside 2-deoxyribosyltransferase - Desulfovibrio vulgaris subsp. vulgaris (strain DP4), partial (12%) [TC392086]	4.48245	5.20971	4.79259	5.92418	6.30174	6.44285	1.39467	5.52559	5.93198	0.00119132	0.00986059	-1.04183	A_15_P502177	TC392086		XM_009307760				GO:0003674(molecular_function)|GO:0005575(cellular_component)|GO:0008150(biological_process)		TC392086
9074	Danio rerio zgc:158327, mRNA (cDNA clone MGC:158327 IMAGE:7059553), complete cds. [BC133082]	11.0805	11.0534	10.9861	10.2322	10.2361	9.99765	-0.884728	10.5977	-7.88052	0.000272312	0.00417629	0.627261	A_15_P140506	BC133082		BC133082						TC453930
9080	Danio rerio brambleberry (bmb), mRNA [NM_001270554]	12.0328	11.9073	12.061	12.914	12.7796	12.9894	0.893967	12.4473	8.19382	0.000221123	0.00367202	0.862152	A_15_P520572	NM_001270554	bmb	NM_001270554			559540	GO:0000741(karyogamy)|GO:0005634(nucleus)|GO:0007344(pronuclear fusion)|GO:0016020(membrane)|GO:0016021(integral to membrane)|GO:0031965(nuclear membrane)	ENSDART00000152329	TC410352
9084	Danio rerio dystrophin (dmd), mRNA [NM_131785]	9.58562	9.6332	9.5859	8.82549	8.93237	8.83225	-0.738199	9.23247	-7.8967	0.000269353	0.00415677	0.639592	A_15_P158996	NM_131785	dmd	NM_131785		Dr.4495	83773	GO:0002162(dystroglycan binding)|GO:0003779(actin binding)|GO:0005200(structural constituent of cytoskeleton)|GO:0007517(muscle organ development)|GO:0007519(skeletal muscle tissue development)|GO:0007525(somatic muscle development)|GO:0008270(zinc ion binding)|GO:0016010(dystrophin-associated glycoprotein complex)|GO:0016203(muscle attachment)|GO:0042383(sarcolemma)|GO:0045214(sarcomere organiza…	ENSDART00000007013	TC414624
9101	glucuronidase, beta [Source:ZFIN;Acc:ZDB-GENE-070705-256] [ENSDART00000091932]	8.27799	8.22323	8.32101	9.41615	9.18223	9.14201	0.972725	8.76043	8.41208	0.000192034	0.00339091	1.02109	A_15_P145436	ENSDART00000091932	gusb	XM_009301129			571441	GO:0004553(hydrolase activity, hydrolyzing O-glycosyl compounds)|GO:0004566(beta-glucuronidase activity)|GO:0005764(lysosome)|GO:0005975(carbohydrate metabolic process)|GO:0008152(metabolic process)|GO:0016787(hydrolase activity)|GO:0016798(hydrolase activity, acting on glycosyl bonds)	ENSDART00000091932	NP9491239	Pentose and glucuronate interconversions // Glycosaminoglycan degradation // Porphyrin and chlorophyll metabolism // Drug metabolism - other enzymes // Metabolic pathways // Lysosome	dre00040 // dre00531 // dre00860 // dre00983 // dre01100 // dre04142
9107	Danio rerio bridging integrator 2a (bin2a), mRNA [NM_001007421]	12.2237	12.0771	11.8444	9.98401	8.61232	9.918	-2.54362	10.7766	-6.46208	0.000770242	0.00769629	-0.548357	A_15_P666711	NM_001007421	bin2a	NM_001007421		Dr.37659	492780	GO:0005737(cytoplasm)		TC370794
9109	Danio rerio ribonuclease, RNase K b (rnasekb), mRNA [NM_001045375]	6.12999	6.19353	6.33219	9.26926	8.7228	9.32262	2.88632	7.66173	15.2633	7.13963e-06	0.000603516	4.65039	A_15_P112667	NM_001045375	rnasekb	NM_001045375		Dr.81135	336290	GO:0004518(nuclease activity)|GO:0004519(endonuclease activity)|GO:0004521(endoribonuclease activity)|GO:0009303(rRNA transcription)|GO:0016020(membrane)|GO:0016021(integral to membrane)|GO:0016787(hydrolase activity)|GO:0042578(phosphoric ester hydrolase activity)|GO:0043765(T/G mismatch-specific endonuclease activity)	ENSDART00000163908	TC391678
9140	Danio rerio glucagon a (gcga), transcript variant 1, mRNA [NM_001271770]	6.64646	6.6955	6.91163	5.21548	4.94834	4.70765	-1.79404	5.85418	-10.8565	4.77961e-05	0.00155961	2.57758	A_15_P636671	NM_001271770	gcga	NM_001271770		Dr.83039	494052	GO:0003323(type B pancreatic cell development)|GO:0005179(hormone activity)|GO:0005576(extracellular region)|GO:0005615(extracellular space)|GO:0007188(adenylate cyclase-modulating G-protein coupled receptor signaling pathway)|GO:0010737(protein kinase A signaling cascade)|GO:0031769(glucagon receptor binding)|GO:0035774(positive regulation of insulin secretion involved in cellular response to gl…	ENSDART00000160085	TC398521
9166	Danio rerio SRR1 domain containing (srrd), mRNA [NM_001045427]	8.63735	8.93448	8.67897	8.03215	7.94515	7.84622	-0.809092	8.34572	-6.44888	0.00077838	0.00773883	-0.560251	A_15_P751506	NM_001045427	srrd	NM_001045427		Dr.82946	751717	GO:0003674(molecular_function)|GO:0005575(cellular_component)|GO:0008150(biological_process)	ENSDART00000132540	TC423148
9201	AGENCOURT_15605677 NIH_ZGC_4 Danio rerio cDNA clone IMAGE:7012842 5', mRNA sequence [CF550196]	4.854	5.18197	5.2777	6.41585	6.29602	5.96518	1.12113	5.66512	6.28592	0.000887529	0.00828985	-0.708758	A_15_P394080	CF550196	sst3	CF550196		Dr.82638	751721	GO:0005179(hormone activity)|GO:0005576(extracellular region)|GO:0008150(biological_process)
9212	guanylate binding protein 2 [Source:ZFIN;Acc:ZDB-GENE-070912-618] [ENSDART00000143562]	10.2538	10.2043	10.0972	7.15857	7.68194	7.1968	-2.83931	8.76542	-16.6874	4.31662e-06	0.000447542	5.18224	A_15_P199191	ENSDART00000143562	gbp2	XM_694125		Dr.65465	570622	GO:0000166(nucleotide binding)|GO:0003924(GTPase activity)|GO:0005525(GTP binding)	ENSDART00000143562	TC398192	NOD-like receptor signaling pathway	dre04621
9216	Danio rerio APEX nuclease (multifunctional DNA repair enzyme) 1 (apex1), mRNA [NM_213421]	12.7932	12.7174	12.8175	11.9701	12.0163	12.2199	-0.707276	12.4224	-6.33605	0.000852178	0.0081019	-0.66276	A_15_P628326	NM_213421	apex1	NM_213421		Dr.20170	406730	GO:0001947(heart looping)|GO:0003677(DNA binding)|GO:0003723(RNA binding)|GO:0003906(DNA-(apurinic or apyrimidinic site) lyase activity)|GO:0004518(nuclease activity)|GO:0004519(endonuclease activity)|GO:0005622(intracellular)|GO:0005634(nucleus)|GO:0005730(nucleolus)|GO:0005737(cytoplasm)|GO:0005739(mitochondrion)|GO:0005783(endoplasmic reticulum)|GO:0006281(DNA repair)|GO:0006284(base-excision …		TC369835	Base excision repair	dre03410
9228	GB	9.7083	9.57317	9.74393	7.66335	8.05172	7.42307	-1.96242	8.69392	-10.8122	4.88867e-05	0.00157743	2.55253	A_15_P186738	NP13315526		XM_009299001						NP13315526
9229	period circadian clock 2 [Source:ZFIN;Acc:ZDB-GENE-011220-2] [ENSDART00000148788]	3.41389	2.93825	2.59031	5.05938	4.64475	4.92832	1.89667	3.92915	7.89115	0.000270364	0.00415883	0.635363	A_15_P256574	ENSDART00000148788	per2	FJ435338		Dr.81057	140633	GO:0003682(chromatin binding)|GO:0009411(response to UV)|GO:0009416(response to light stimulus)|GO:0009648(photoperiodism)|GO:0016525(negative regulation of angiogenesis)|GO:0042542(response to hydrogen peroxide)|GO:0042753(positive regulation of circadian rhythm)|GO:0043153(entrainment of circadian clock by photoperiod)|GO:0045475(locomotor rhythm)	ENSDART00000148788	TC386990	Herpes simplex infection	dre05168
9230	Danio rerio bHLH-PAS factor ARNT2B mRNA, complete cds. [AY007992]	6.11945	6.30984	6.16025	5.1552	5.44039	5.30169	-0.897422	5.7478	-7.38217	0.000384969	0.00511574	0.236193	A_15_P108122	AY007992	arnt2	AY007992		Dr.81424	64277	GO:0001666(response to hypoxia)|GO:0003208(cardiac ventricle morphogenesis)|GO:0003677(DNA binding)|GO:0003700(sequence-specific DNA binding transcription factor activity)|GO:0005634(nucleus)|GO:0005667(transcription factor complex)|GO:0005737(cytoplasm)|GO:0006351(transcription, DNA-dependent)|GO:0006355(regulation of transcription, DNA-dependent)|GO:0007165(signal transduction)|GO:0007411(axon …	ENSDART00000164258	TC373364
9240	Danio rerio clathrin, heavy chain b (Hc) (cltcb), mRNA [NM_001194978]	7.73633	7.77319	7.77261	7.1035	6.93693	6.9502	-0.76383	7.37879	-7.70615	0.000306718	0.00448992	0.492932	A_15_P345850	NM_001194978	cltcb	NM_001194978		Dr.38748	503600	GO:0005198(structural molecule activity)|GO:0005905(coated pit)|GO:0006886(intracellular protein transport)|GO:0016020(membrane)|GO:0016192(vesicle-mediated transport)|GO:0030130(clathrin coat of trans-Golgi network vesicle)|GO:0030132(clathrin coat of coated pit)|GO:0031410(cytoplasmic vesicle)	ENSDART00000130989	TC381561	Lysosome // Endocytosis	dre04142 // dre04144
9245		2.41686	3.43826	4.22192	7.56194	8.16359	7.29182	4.31343	5.51573	8.73561	0.000156704	0.00301588	1.24993	A_15_P273366	TC391638								TC391638
9249	Danio rerio protein disulfide isomerase family A, member 4 (pdia4), mRNA [NM_199779]	7.12242	7.05926	7.17072	8.76413	8.97495	8.69522	1.69397	7.96445	14.6433	9.01573e-06	0.000672564	4.40098	A_15_P109921	NM_199779	pdia4	NM_199779		Dr.77341	554998	GO:0003756(protein disulfide isomerase activity)|GO:0005783(endoplasmic reticulum)|GO:0005788(endoplasmic reticulum lumen)|GO:0006457(protein folding)|GO:0016853(isomerase activity)|GO:0034976(response to endoplasmic reticulum stress)|GO:0045454(cell redox homeostasis)	ENSDART00000126435	TC390061	Protein processing in endoplasmic reticulum	dre04141
9254	t-complex-associated-testis-expressed 1 [Source:ZFIN;Acc:ZDB-GENE-120406-12] [ENSDART00000151690]	5.16618	4.82123	5.04852	7.66399	6.8575	6.81632	2.10063	6.06229	8.06636	0.000240469	0.00387667	0.767571	A_15_P247066	ENSDART00000151690	tcte1	XM_009295008			100331698		ENSDART00000151690	TC388483
9282	ral guanine nucleotide dissociation stimulator-like 3a [Source:ZFIN;Acc:ZDB-GENE-101130-1] [ENSDART00000122796]	4.82334	5.01757	4.98516	5.90359	5.82821	5.84332	0.916346	5.4002	8.89495	0.000142116	0.00284425	1.35979	A_15_P395680	ENSDART00000122796	rgl3a	XM_009302166			100149956	GO:0005085(guanyl-nucleotide exchange factor activity)|GO:0007165(signal transduction)|GO:0007264(small GTPase mediated signal transduction)	ENSDART00000122796	TC453220
9294	ST8 alpha-N-acetyl-neuraminide alpha-2,8-sialyltransferase 6 [Source:ZFIN;Acc:ZDB-GENE-060322-9] [ENSDART00000122519]	3.67203	4.04371	3.42307	5.31647	5.34065	5.67255	1.73028	4.57808	8.70324	0.000159877	0.00304341	1.22738	A_15_P187056	ENSDART00000122519	st8sia6	BC152296		Dr.155500	553212	GO:0003828(alpha-N-acetylneuraminate alpha-2,8-sialyltransferase activity)|GO:0005794(Golgi apparatus)|GO:0006486(protein glycosylation)|GO:0008373(sialyltransferase activity)|GO:0016020(membrane)|GO:0016021(integral to membrane)|GO:0016740(transferase activity)|GO:0016757(transferase activity, transferring glycosyl groups)|GO:0021628(olfactory nerve formation)|GO:0030173(integral to Golgi membra…	ENSDART00000122519	TC427702
9308	rhomboid 5 homolog 1b (Drosophila) [Source:ZFIN;Acc:ZDB-GENE-130531-6] [ENSDART00000153057]	6.73332	6.82669	6.70486	5.6973	5.42935	5.77374	-1.12149	6.19421	-8.7956	0.000151017	0.00295778	1.2915	A_15_P166471	ENSDART00000153057	rhbdf1b	XM_009306705			563403	GO:0004252(serine-type endopeptidase activity)|GO:0005789(endoplasmic reticulum membrane)|GO:0006508(proteolysis)|GO:0016020(membrane)|GO:0016021(integral to membrane)|GO:0016485(protein processing)|GO:0042058(regulation of epidermal growth factor receptor signaling pathway)|GO:0050708(regulation of protein secretion)	ENSDART00000153057	TC400884
9309	Danio rerio zgc:110741 (zgc:110741), mRNA [NM_001013347]	6.51412	6.32115	6.31304	7.29999	7.34084	7.21319	0.901902	6.83372	8.32995	0.000202426	0.0034961	0.961721	A_15_P438490	NM_001013347	abhd18	NM_001013347		Dr.81898	503769	GO:0003674(molecular_function)|GO:0005575(cellular_component)|GO:0008150(biological_process)	ENSDART00000163543	TC437038
9313	Danio rerio serpin peptidase inhibitor, clade H (heat shock protein 47), member 1a (serpinh1a), mRNA [NM_001110374]	9.84811	9.81927	10.0181	7.26965	5.80666	7.33268	-3.09216	8.34907	-7.22387	0.000431489	0.00544023	0.107223	A_15_P566087	NM_001110374	serpinh1a	NM_001110374		Dr.148688	555328	GO:0004867(serine-type endopeptidase inhibitor activity)|GO:0005518(collagen binding)|GO:0005615(extracellular space)|GO:0005783(endoplasmic reticulum)|GO:0030199(collagen fibril organization)	ENSDART00000109752	TC421708
9333	Danio rerio lamin A (lmna), mRNA [NM_152971]	8.96578	8.85184	8.98168	8.30739	7.96332	7.99557	-0.844339	8.51093	-6.42545	0.000793075	0.00779352	-0.581418	A_15_P169441	NM_152971	lmna	NM_152971		Dr.10311	195815	GO:0005198(structural molecule activity)|GO:0005882(intermediate filament)|GO:0060047(heart contraction)|GO:0090342(regulation of cell aging)	ENSDART00000145087	TC369441	Apoptosis	dre04210
9341		4.76143	5.14244	5.12919	2.81432	2.75247	2.28531	-2.39365	3.81419	-12.2846	2.40898e-05	0.00108919	3.33398	A_15_P595652	TC375440		XM_009296301						TC375440
9346	Danio rerio zgc:163025 (zgc:163025), mRNA [NM_001089558]	3.14744	2.65847	2.38315	5.96145	5.40566	5.15613	2.77806	4.11872	9.70946	8.82493e-05	0.00219312	1.89409	A_15_P164426	NM_001089558	zgc:163025	NM_001089558		Dr.113399	100038778	GO:0004252(serine-type endopeptidase activity)|GO:0005509(calcium ion binding)|GO:0005576(extracellular region)|GO:0006508(proteolysis)|GO:0007596(blood coagulation)|GO:0008233(peptidase activity)|GO:0008236(serine-type peptidase activity)|GO:0016787(hydrolase activity)	ENSDART00000165402
9355	Danio rerio zgc:112433 (zgc:112433), mRNA [NM_001017772]	2.31979	2.32455	2.83011	6.08633	5.93357	6.37515	3.64019	4.31158	18.3556	2.51744e-06	0.000348362	5.7417	A_15_P194626	NM_001017772	zgc:112433	NM_001017772		Dr.89507	550469	GO:0005794(Golgi apparatus)|GO:0006486(protein glycosylation)|GO:0008417(fucosyltransferase activity)|GO:0016020(membrane)|GO:0016021(integral to membrane)|GO:0016740(transferase activity)|GO:0016757(transferase activity, transferring glycosyl groups)		TC373948
9357	Danio rerio structural maintenance of chromosomes 5 (smc5), mRNA [NM_001193541]	12.3062	12.2271	12.2832	11.0205	11.3627	11.4598	-0.991177	11.7766	-6.92884	0.000536725	0.00621892	-0.139618	A_15_P660941	NM_001193541	smc5	NM_001193541		Dr.75528	566749	GO:0000724(double-strand break repair via homologous recombination)|GO:0006281(DNA repair)|GO:0030915(Smc5-Smc6 complex)	ENSDART00000101191	TC368402
9367	Danio rerio progestin and adipoQ receptor family member IIIa (paqr3a), mRNA [NM_200710]	11.1887	11.2074	11.0481	12.0555	12.2409	12.3462	1.06614	11.6811	8.85001	0.000146064	0.00289253	1.32899	A_15_P108596	NM_200710	paqr3a	NM_200710		Dr.80988	393683	GO:0004872(receptor activity)|GO:0016020(membrane)|GO:0016021(integral to membrane)	ENSDART00000020808	TC369165
9369	Danio rerio ATP synthase, H+ transporting, mitochondrial Fo complex, subunit C3 (subunit 9), genome duplicate a (atp5g3a), mRNA [NM_201176]	11.9847	12.5332	12.5492	13.6706	13.5543	13.3346	1.16416	12.9378	5.93848	0.00118476	0.00984227	-1.03559	A_15_P100548	NM_201176	atp5g3a	NM_201176		Dr.29150	394151	GO:0006810(transport)|GO:0006811(ion transport)|GO:0015078(hydrogen ion transmembrane transporter activity)|GO:0015986(ATP synthesis coupled proton transport)|GO:0015991(ATP hydrolysis coupled proton transport)|GO:0015992(proton transport)|GO:0016020(membrane)|GO:0016021(integral to membrane)|GO:0033177(proton-transporting two-sector ATPase complex, proton-transporting domain)|GO:0045263(proton-t…	ENSDART00000123340	TC391732	Oxidative phosphorylation // Metabolic pathways	dre00190 // dre01100
9376	Danio rerio negative regulator of ubiquitin-like proteins 1 (nub1), mRNA [NM_001113580]	2.29308	2.1664	2.20751	10.8551	10.6686	10.9443	8.60034	6.5225	74.6026	8.23078e-10	2.79048e-05	11.5764	A_15_P737641	NM_001113580	nub1	NM_001113580		Dr.13838	557021	GO:0003674(molecular_function)|GO:0005575(cellular_component)|GO:0008150(biological_process)		TC369037
9394	Danio rerio polymerase (DNA-directed), epsilon 4, accessory subunit (pole4), mRNA [NM_001020584]	7.65712	7.50472	7.43908	3.70736	5.14332	5.28975	-2.82016	6.12356	-6.50651	0.000743547	0.00751595	-0.50844	A_15_P174721	NM_001020584	pole4	NM_001020584		Dr.88253	553610	GO:0005634(nucleus)|GO:0046982(protein heterodimerization activity)			Purine metabolism // Pyrimidine metabolism // Metabolic pathways // DNA replication // Base excision repair // Nucleotide excision repair	dre00230 // dre00240 // dre01100 // dre03030 // dre03410 // dre03420
9400	si:dkey-159a18.1 [Source:ZFIN;Acc:ZDB-GENE-041210-204] [ENSDART00000078587]	2.32581	2.21379	2.26796	6.12212	6.52232	6.32601	4.0543	4.29634	30.4358	1.4107e-07	9.56538e-05	8.46865	A_15_P159486	ENSDART00000078587	si:dkey-159a18.1	XM_683991			560593	GO:0005794(Golgi apparatus)|GO:0006810(transport)|GO:0016020(membrane)|GO:0016021(integral to membrane)	ENSDART00000078587	TC381309	Lysosome	dre04142
9404	Danio rerio KDEL (Lys-Asp-Glu-Leu) containing 2 (kdelc2), mRNA [NM_001098745]	9.5243	9.20731	9.31921	8.4219	8.37171	8.26655	-0.996886	8.85183	-8.09056	0.00023665	0.00384065	0.785631	A_15_P169316	NM_001098745	kdelc2	NM_001098745		Dr.91143	566063	GO:0005788(endoplasmic reticulum lumen)|GO:0006664(glycolipid metabolic process)|GO:0046527(glucosyltransferase activity)	ENSDART00000021645	TC368068
9414	Danio rerio NADH dehydrogenase (ubiquinone) Fe-S protein 7, (NADH-coenzyme Q reductase) (ndufs7), mRNA [NM_001199912]	10.2003	10.217	10.2751	11.0308	10.7845	10.8913	0.671386	10.5665	6.22667	0.000931516	0.00853551	-0.763497	A_15_P376190	NM_001199912	ndufs7	NM_001199912		Dr.51663	796997	GO:0005575(cellular_component)|GO:0008137(NADH dehydrogenase (ubiquinone) activity)|GO:0016491(oxidoreductase activity)|GO:0046872(metal ion binding)|GO:0048038(quinone binding)|GO:0051536(iron-sulfur cluster binding)|GO:0051539(4 iron, 4 sulfur cluster binding)|GO:0055114(oxidation-reduction process)	ENSDART00000111374	TC382452	Oxidative phosphorylation // Metabolic pathways	dre00190 // dre01100
9418	Danio rerio paraoxonase 2 (pon2), mRNA [NM_212734]	8.81982	8.69626	8.79898	7.11383	7.4863	7.82185	-1.2977	8.12284	-6.67232	0.000652945	0.00695907	-0.361394	A_15_P116820	NM_212734	pon2	NM_212734		Dr.82081	335176	GO:0004064(arylesterase activity)|GO:0005575(cellular_component)|GO:0009636(response to toxin)	ENSDART00000008326	TC397000	Metabolic pathways	dre01100
9419	Danio rerio annexin A3a (anxa3a), mRNA [NM_001004632]	5.75809	5.18856	5.08405	2.15367	2.72705	2.34946	-2.93351	3.87681	-12.1878	2.51744e-05	0.00110699	3.28563	A_15_P103666	NM_001004632	anxa3a	NM_001004632		Dr.85627	447893	GO:0004859(phospholipase inhibitor activity)|GO:0005509(calcium ion binding)|GO:0005544(calcium-dependent phospholipid binding)|GO:0005575(cellular_component)	ENSDART00000004286	TC375829
9424	Danio rerio COMM domain containing 4 (commd4), mRNA [NM_001076738]	10.3283	10.2114	10.3457	9.11678	9.00195	8.97176	-1.26496	9.66264	-12.4475	2.23849e-05	0.00107495	3.41447	A_15_P742601	NM_001076738	commd4	NM_001076738		Dr.78119	767771	GO:0003674(molecular_function)|GO:0005575(cellular_component)|GO:0008150(biological_process)	ENSDART00000130715	TC426666
9436		5.83078	6.24373	5.87423	10.2871	11.1151	11.2194	4.89097	8.4284	17.2738	3.55084e-06	0.000409872	5.38619	A_15_P501457	TC383359								TC383359
9438	uveal autoantigen with coiled-coil domains and ankyrin repeats a [Source:ZFIN;Acc:ZDB-GENE-050419-37] [ENSDART00000146957]	6.59627	6.50322	6.69855	7.78926	7.80896	7.83832	1.21283	7.20576	12.075	2.65107e-05	0.00112349	3.2288	A_15_P167871	ENSDART00000146957	uacaa	XM_005159154			565006	GO:0097190(apoptotic signaling pathway)	ENSDART00000146957	TC368950
9440	transmembrane protein 173 [Source:ZFIN;Acc:ZDB-GENE-120921-1] [ENSDART00000128218]	7.3338	7.46855	7.55629	5.39202	4.14443	5.13383	-2.56279	6.17149	-7.68618	0.000310971	0.00452602	0.47738	A_15_P520327	ENSDART00000128218	tmem173	XM_005157121			101243556	GO:0002218(activation of innate immune response)|GO:0002230(positive regulation of defense response to virus by host)|GO:0005783(endoplasmic reticulum)|GO:0010506(regulation of autophagy)|GO:0016020(membrane)|GO:0016021(integral to membrane)|GO:0032481(positive regulation of type I interferon production)|GO:0032606(type I interferon production)|GO:0039528(cytoplasmic pattern recognition receptor …	ENSDART00000128218	TC423857	NOD-like receptor signaling pathway // RIG-I-like receptor signaling pathway // Cytosolic DNA-sensing pathway	dre04621 // dre04622 // dre04623
9461	Danio rerio SUMO/sentrin peptidase family member, NEDD8 specific (senp8), mRNA [NM_001077165]	8.92609	8.90246	8.88839	9.88703	10.108	10.0647	1.11426	9.46277	10.6256	5.38106e-05	0.0016677	2.44589	A_15_P629981	NM_001077165	senp8	NM_001077165		Dr.81699	565126	GO:0006508(proteolysis)|GO:0008234(cysteine-type peptidase activity)	ENSDART00000010322	NP13229194
9467	Danio rerio crystallin, lambda 1 (cryl1), mRNA [NM_001045341]	10.935	10.9093	10.9567	9.4419	9.36653	9.46719	-1.50846	10.1794	-16.3605	4.82685e-06	0.000477099	5.06491	A_15_P106086	NM_001045341	cryl1	NM_001045341		Dr.79547	751596	GO:0003857(3-hydroxyacyl-CoA dehydrogenase activity)|GO:0005575(cellular_component)|GO:0006631(fatty acid metabolic process)|GO:0016491(oxidoreductase activity)|GO:0055114(oxidation-reduction process)|GO:0070403(NAD+ binding)	ENSDART00000155215	TC382781	Pentose and glucuronate interconversions // Metabolic pathways	dre00040 // dre01100
9474		10.5133	10.456	10.3134	9.2437	8.3438	9.0226	-1.55754	9.6488	-6.29769	0.000879076	0.00824891	-0.697928	A_15_P398955	TC391066								TC391066
9491	Rep: Replicase/helicase/endonuclease - Danio rerio (Zebrafish) (Brachydanio rerio), complete [TC385955]	11.7207	11.8011	11.73	5.12309	4.25993	4.56493	-7.10127	8.19995	-30.9636	1.27853e-07	9.40555e-05	8.55163	A_15_P172391	TC385955		XR_659936						TC385955
9525	Danio rerio HMP19 protein (hmp19), mRNA [NM_200873]	8.36389	8.4518	8.34781	6.60636	6.05003	5.85592	-2.21706	7.2793	-10.614	5.4136e-05	0.00167004	2.43919	A_15_P761811	NM_200873	hmp19	NM_200873		Dr.119943	324971	GO:0007212(dopamine receptor signaling pathway)|GO:0016020(membrane)|GO:0016021(integral to membrane)|GO:0032051(clathrin light chain binding)|GO:0048268(clathrin coat assembly)	ENSDART00000170457	TC424071
9527	von Willebrand factor A domain containing 5A [Source:HGNC Symbol;Acc:HGNC:6658] [ENSDART00000155537]	7.0957	6.75643	6.96443	5.92753	5.44455	5.65618	-1.26277	6.30747	-7.53218	0.000346169	0.00480073	0.356252	A_15_P460195	ENSDART00000155537	si:ch73-265h17.1	CD585666		Dr.120717	100535146		ENSDART00000155537	TC413330
9555	Danio rerio 1-acylglycerol-3-phosphate O-acyltransferase 3 (agpat3), mRNA [NM_213425]	10.2013	10.1791	10.2484	10.8177	11.0007	10.8122	0.667301	10.5432	6.45296	0.000775856	0.00772654	-0.556575	A_15_P188286	NM_213425	agpat3	NM_213425		Dr.75961	406734	GO:0008152(metabolic process)|GO:0016020(membrane)|GO:0016021(integral to membrane)|GO:0016740(transferase activity)|GO:0016746(transferase activity, transferring acyl groups)	ENSDART00000115081	TC393353	Glycerolipid metabolism // Glycerophospholipid metabolism // Metabolic pathways	dre00561 // dre00564 // dre01100
9556	Danio rerio RAP2C, member of RAS oncogene family (rap2c), mRNA [NM_001007055]	10.4346	10.361	10.4064	11.0441	11.2536	11.3506	0.815423	10.8084	6.95566	0.000526017	0.00613324	-0.11682	A_15_P496427	NM_001007055	rap2c	NM_001007055		Dr.37662	474323	GO:0000166(nucleotide binding)|GO:0005525(GTP binding)|GO:0007165(signal transduction)|GO:0007264(small GTPase mediated signal transduction)|GO:0016020(membrane)	ENSDART00000014095	NP13229175	Tight junction	dre04530
9564	Danio rerio zgc:171965 (zgc:171965), mRNA [NM_001102624]	9.38496	9.27747	9.21509	6.70376	7.43492	7.46687	-2.09065	8.24718	-9.11236	0.000124684	0.00263538	1.50677	A_15_P621966	NM_001102624	zgc:171965	NM_001102624		Dr.135758	100124597	GO:0004930(G-protein coupled receptor activity)|GO:0007186(G-protein coupled receptor signaling pathway)|GO:0007596(blood coagulation)|GO:0015057(thrombin receptor activity)|GO:0016020(membrane)|GO:0016021(integral to membrane)|GO:0070493(thrombin receptor signaling pathway)	ENSDART00000112403	TC373139
9587	Danio rerio zgc:153725 (zgc:153725), mRNA [NM_001076575]	6.67896	6.59292	6.90435	5.11379	5.01614	5.37776	-1.55619	5.94732	-10.5295	5.65709e-05	0.00170987	2.39025	A_15_P580287	NM_001076575	mark3b	NM_001076575		Dr.79147	767634	GO:0000166(nucleotide binding)|GO:0004672(protein kinase activity)|GO:0005524(ATP binding)|GO:0005575(cellular_component)|GO:0006468(protein phosphorylation)|GO:0016301(kinase activity)|GO:0016310(phosphorylation)|GO:0016740(transferase activity)	ENSDART000000262130	TC375259
9596	si:dkey-110c1.10 [Source:ZFIN;Acc:ZDB-GENE-050208-429] [ENSDART00000132951]	8.12907	7.96377	8.25917	3.52242	4.99828	3.97609	-3.95174	6.14146	-10.3675	6.1608e-05	0.00180371	2.29529	A_15_P138471	ENSDART00000132951		XR_029908		Dr.134542			ENSDART00000132951	NP9497667
9610	CT606923 ZF_mu Danio rerio cDNA clone ZF_mu_176a17 3', mRNA sequence [CT606923]	10.5942	10.7294	10.6872	7.19243	7.21541	5.15079	-4.15071	8.5949	-7.17571	0.000446911	0.00554801	0.067513	A_15_P584917	CT606923		CT606923		Dr.157006				TC380616
9620	Danio rerio pantothenate kinase 1b (pank1b), mRNA [NM_001083841]	8.8867	8.95017	8.93657	9.70974	9.80481	9.82867	0.856596	9.35278	9.07422	0.000127554	0.00267768	1.48122	A_15_P344225	NM_001083841	pank1b	NM_001083841		Dr.76490	565059	GO:0004594(pantothenate kinase activity)|GO:0005524(ATP binding)|GO:0015937(coenzyme A biosynthetic process)	ENSDART00000020824	TC367572	Pantothenate and CoA biosynthesis // Metabolic pathways	dre00770 // dre01100
9628	SprT-like N-terminal domain [Source:HGNC Symbol;Acc:HGNC:25356] [ENSDART00000158057]	7.675	7.60904	7.84	8.68836	8.91571	9.28473	1.25492	8.33547	7.0137	0.000503679	0.00598956	-0.0677334	A_15_P216141	ENSDART00000158057	sprtn	XM_005173806			101886162		ENSDART00000158057	TC378499
9635	Danio rerio Mediator of RNA polymerase II transcription subunit 11, mRNA (cDNA clone IMAGE:7913847), partial cds. [BC133894]	13.6474	13.5706	13.5725	10.6109	11.2801	11.5728	-2.44221	12.3757	-9.61328	9.31796e-05	0.00224694	1.83326	A_15_P105128	BC133894	med11	BC133894		Dr.19071	100148504	GO:0001104(RNA polymerase II transcription cofactor activity)|GO:0005634(nucleus)|GO:0006351(transcription, DNA-dependent)|GO:0006355(regulation of transcription, DNA-dependent)|GO:0006357(regulation of transcription from RNA polymerase II promoter)|GO:0016592(mediator complex)
9643	Danio rerio metallothionein-1 (mt), mRNA [NM_131075]	7.98479	8.068	8.17914	4.77359	6.12457	6.03561	-2.43272	6.86095	-6.44917	0.000778199	0.00773883	-0.559989	A_15_P115043	NM_131075	mt	NM_131075		Dr.20068	30282			TC435042
9645	Danio rerio si:ch211-225k7.5 (si:ch211-225k7.5), mRNA [NM_001100080]	6.28439	6.28976	5.99861	8.04581	7.29963	8.14522	1.6393	7.01057	6.49596	0.000749792	0.0075723	-0.517905	A_15_P653481	NM_001100080	si:ch211-225k7.5	NM_001100080		Dr.141634	100002638		ENSDART00000135106	TC376223
9671	Danio rerio ATPase, Ca++ transporting, plasma membrane 1b (atp2b1b), mRNA [NM_001135631]	10.9528	10.7245	10.6661	7.89807	8.41987	7.52956	-2.83197	9.36515	-11.6152	3.28896e-05	0.00127581	2.99132	A_15_P136451	NM_001135631	atp2b1b	NM_001135631		Dr.133593	561190	GO:0000166(nucleotide binding)|GO:0005388(calcium-transporting ATPase activity)|GO:0005524(ATP binding)|GO:0005887(integral to plasma membrane)|GO:0006810(transport)|GO:0006811(ion transport)|GO:0006816(calcium ion transport)|GO:0006874(cellular calcium ion homeostasis)|GO:0016020(membrane)|GO:0016021(integral to membrane)|GO:0016787(hydrolase activity)|GO:0030165(PDZ domain binding)|GO:0043231(i…	ENSDART00000149585	TC365631
9675	Danio rerio leucyl-tRNA synthetase 2, mitochondrial (lars2), mRNA [NM_001105701]	10.0349	9.99488	10.1167	11.3518	11.2113	11.5129	1.30981	10.7038	11.1066	4.21461e-05	0.00145507	2.71709	A_15_P179076	NM_001105701	lars2	NM_001105701		Dr.151771	100126021	GO:0000166(nucleotide binding)|GO:0002161(aminoacyl-tRNA editing activity)|GO:0004812(aminoacyl-tRNA ligase activity)|GO:0004823(leucine-tRNA ligase activity)|GO:0005524(ATP binding)|GO:0005739(mitochondrion)|GO:0006412(translation)|GO:0006418(tRNA aminoacylation for protein translation)|GO:0006429(leucyl-tRNA aminoacylation)|GO:0016874(ligase activity)			Aminoacyl-tRNA biosynthesis	dre00970
9694	Danio rerio protocadherin 2 gamma 28 (pcdh2g28), mRNA [NM_001024200]	6.26158	6.3758	6.51998	4.42944	3.92947	4.70693	-2.03051	5.37053	-9.30624	0.000111207	0.00247392	1.6351	A_15_P625056	NM_001024200	pcdh2g28	NM_001024200		Dr.46106	554075	GO:0005509(calcium ion binding)|GO:0005886(plasma membrane)|GO:0007155(cell adhesion)|GO:0007156(homophilic cell adhesion)|GO:0016020(membrane)|GO:0016021(integral to membrane)		TC433143
9719	Danio rerio proteasome 26S subunit, non-ATPase 3 (psmd3), mRNA [NM_200572]	10.361	10.3401	10.4399	9.53422	9.62241	9.22353	-0.920253	9.92018	-6.75611	0.000612047	0.00669147	-0.288201	A_15_P733676	NM_200572	psmd3	NM_200572		Dr.13797	393544	GO:0000502(proteasome complex)|GO:0006511(ubiquitin-dependent protein catabolic process)|GO:0007417(central nervous system development)|GO:0007420(brain development)|GO:0008345(larval locomotory behavior)|GO:0008541(proteasome regulatory particle, lid subcomplex)|GO:0030234(enzyme regulator activity)|GO:0042176(regulation of protein catabolic process)|GO:0071599(otic vesicle development)	ENSDART00000164046	TC409433	Proteasome	dre03050
9738	syntrophin, beta 2 [Source:ZFIN;Acc:ZDB-GENE-131121-511] [ENSDART00000073441]	6.58949	6.67956	6.79972	6.03177	5.92935	6.01173	-0.698643	6.34027	-6.66243	0.000657978	0.00700831	-0.370084	A_15_P134916	ENSDART00000073441	sntb2	XM_002666912			100331323	GO:0005198(structural molecule activity)	ENSDART00000073441	TC378009
9760	Danio rerio profilin 2 like (pfn2l), mRNA [NM_201466]	10.9143	10.9074	11.0296	11.4896	11.5662	11.5509	0.585129	11.243	6.0978	0.00103615	0.00910541	-0.883956	A_15_P749281	NM_201466	pfn2l	NM_201466		Dr.75574	321383	GO:0003779(actin binding)|GO:0005737(cytoplasm)|GO:0030036(actin cytoskeleton organization)|GO:0030833(regulation of actin filament polymerization)|GO:0032233(positive regulation of actin filament bundle assembly)	ENSDART00000153678	TC439136	Regulation of actin cytoskeleton // Salmonella infection	dre04810 // dre05132
9762	Danio rerio exocyst complex component 2 (exoc2), mRNA [NM_200604]	11.7734	11.7244	11.7123	10.6351	10.9418	10.9172	-0.905346	11.284	-7.46421	0.000363159	0.00493672	0.302108	A_15_P192421	NM_200604	exoc2	NM_200604		Dr.82368	100004870	GO:0000145(exocyst)|GO:0001927(exocyst assembly)|GO:0006893(Golgi to plasma membrane transport)	ENSDART00000077962	TC403901
9767	Danio rerio neuropilin 1a (nrp1a), transcript variant 2, mRNA [NM_181497]	7.55117	7.63988	7.62095	6.03477	5.82802	5.44727	-1.83398	6.68701	-10.8017	4.91489e-05	0.00158027	2.54659	A_15_P174041	NM_181497	nrp1a	NM_181497		Dr.133652	353246	GO:0001525(angiogenesis)|GO:0001570(vasculogenesis)|GO:0001755(neural crest cell migration)|GO:0001944(vasculature development)|GO:0002040(sprouting angiogenesis)|GO:0005021(vascular endothelial growth factor-activated receptor activity)|GO:0007275(multicellular organismal development)|GO:0007399(nervous system development)|GO:0007411(axon guidance)|GO:0007413(axonal fasciculation)|GO:0007508(lar…	ENSDART00000159267	TC366513
9784	Danio rerio FXYD domain containing ion transport regulator 6 like (fxyd6l), transcript variant 1, mRNA [NM_001201417]	12.4694	12.4259	12.336	13.8519	13.8399	13.78	1.4135	13.1172	14.7757	8.57074e-06	0.000655134	4.45523	A_15_P560772	NM_001201417	fxyd6l	NM_001201417		Dr.112766	566443	GO:0005216(ion channel activity)|GO:0006811(ion transport)|GO:0016020(membrane)|GO:0016021(integral to membrane)	ENSDART00000155983	TC428710
9798	GB	5.26865	5.52653	5.42186	2.61598	2.86784	3.98634	-2.24896	4.2812	-6.12158	0.00101587	0.00900415	-0.861583	A_15_P758551	ENSDART00000122508		XM_009295161					ENSDART00000122508	NP13325148
9811	Danio rerio hyaluronan and proteoglycan link protein 1a (hapln1a), transcript variant 1, mRNA [NM_001007790]	5.57167	5.16317	5.48231	7.60981	7.36187	6.93921	1.89792	6.35467	8.93937	0.000138335	0.00280165	1.39009	A_15_P104671	NM_001007790	hapln1a	NM_001007790		Dr.78848	493635	GO:0001501(skeletal system development)|GO:0005540(hyaluronic acid binding)|GO:0005578(proteinaceous extracellular matrix)|GO:0007155(cell adhesion)|GO:0007417(central nervous system development)|GO:0031101(fin regeneration)	ENSDART00000166907	TC403061
9830	PREDICTED: Danio rerio cGMP-dependent protein kinase 2-like (LOC556339), mRNA [XM_679108]	7.81158	7.57479	7.46466	3.76982	3.11995	2.35713	-4.53471	5.34965	-12.5328	2.15497e-05	0.00106102	3.45612	A_15_P268431	ENSDART00000091271		XM_679108					ENSDART00000091271	TC439249
9834	si:ch211-274p24.2 [Source:ZFIN;Acc:ZDB-GENE-050309-265] [ENSDART00000144116]	3.66935	3.04434	2.82809	5.43298	6.50485	6.16323	2.85309	4.60714	8.18598	0.000222259	0.00368472	0.856372	A_15_P571697	ENSDART00000144116	si:ch211-274p24.2	BC090310		Dr.109547	557138	GO:0003674(molecular_function)|GO:0005575(cellular_component)|GO:0008150(biological_process)	ENSDART00000144116
9895	Danio rerio SMAD family member 3b (smad3b), mRNA [NM_175083]	7.01125	7.00971	7.16371	8.26577	8.76779	8.37043	1.40644	7.76478	8.75456	0.000154881	0.00299754	1.26309	A_15_P120722	NM_175083	smad3b	NM_175083		Dr.85359	326283	GO:0003677(DNA binding)|GO:0003700(sequence-specific DNA binding transcription factor activity)|GO:0005515(protein binding)|GO:0005622(intracellular)|GO:0005634(nucleus)|GO:0005667(transcription factor complex)|GO:0005737(cytoplasm)|GO:0006351(transcription, DNA-dependent)|GO:0006355(regulation of transcription, DNA-dependent)|GO:0007179(transforming growth factor beta receptor signaling pathway)	ENSDART00000043455	TC373221
9906	Danio rerio FK506 binding protein 11 (fkbp11), mRNA [NM_001012249]	7.79523	7.86447	7.81981	11.5543	11.3495	9.67395	3.03275	9.34287	6.00919	0.00111596	0.00952772	-0.967912	A_15_P675146	NM_001012249	fkbp11	NM_001012249		Dr.80012	368823	GO:0003755(peptidyl-prolyl cis-trans isomerase activity)|GO:0005528(FK506 binding)|GO:0005789(endoplasmic reticulum membrane)|GO:0006457(protein folding)|GO:0016020(membrane)|GO:0016021(integral to membrane)|GO:0016853(isomerase activity)|GO:0061077(chaperone-mediated protein folding)|GO:0071391(cellular response to estrogen stimulus)	ENSDART00000053776	TC388082
9907	Danio rerio teleost multiple tissue opsin 2a (tmtops2a), mRNA [NM_001281505]	9.46112	9.40753	9.38422	4.70585	5.3652	5.61301	-4.1896	7.32282	-17.2399	3.5906e-06	0.000409872	5.3746	A_15_P222047	NM_001281505	tmtops2a	NM_001281505			568691	GO:0004871(signal transducer activity)|GO:0004930(G-protein coupled receptor activity)|GO:0007165(signal transduction)|GO:0007186(G-protein coupled receptor signaling pathway)|GO:0007601(visual perception)|GO:0007602(phototransduction)|GO:0009881(photoreceptor activity)|GO:0016020(membrane)|GO:0016021(integral to membrane)|GO:0018298(protein-chromophore linkage)|GO:0050896(response to stimulus)	ENSDART00000155865	TC382051
9928	Danio rerio dual specificity phosphatase 16 (dusp16), mRNA [NM_213240]	15.3421	15.2981	15.3954	14.5993	14.7371	14.6608	-0.679456	15.0055	-7.01189	0.000504361	0.00598971	-0.0692642	A_15_P706801	NM_213240	dusp16	NM_213240		Dr.10567	406523	GO:0004725(protein tyrosine phosphatase activity)|GO:0006470(protein dephosphorylation)|GO:0008138(protein tyrosine/serine/threonine phosphatase activity)|GO:0016311(dephosphorylation)|GO:0016787(hydrolase activity)|GO:0016791(phosphatase activity)|GO:0017017(MAP kinase tyrosine/serine/threonine phosphatase activity)	ENSDART00000161055	TC411694	MAPK signaling pathway	dre04010
9931	Danio rerio WWC family member 3 (wwc3), mRNA [NM_001110470]	10.3706	10.2285	10.2616	9.42116	9.64893	9.54938	-0.7471	9.91337	-6.80919	0.000587669	0.00655354	-0.242211	A_15_P599257	NM_001110470	wwc3	NM_001110470		Dr.77553	566492	GO:0005575(cellular_component)|GO:0008150(biological_process)	ENSDART00000155842	TC365816
9932	Danio rerio solute carrier family 25, member 39 (slc25a39), mRNA [NM_200486]	7.64883	7.77825	7.60996	9.16241	9.32106	9.15398	1.53347	8.44575	14.2453	1.0525e-05	0.000720869	4.23461	A_15_P276481	NM_200486	slc25a39	NM_200486		Dr.132778	393458	GO:0003735(structural constituent of ribosome)|GO:0005739(mitochondrion)|GO:0005743(mitochondrial inner membrane)|GO:0006412(translation)|GO:0006783(heme biosynthetic process)|GO:0006810(transport)|GO:0006828(manganese ion transport)|GO:0016020(membrane)|GO:0016021(integral to membrane)|GO:0016530(metallochaperone activity)|GO:0055085(transmembrane transport)	ENSDART00000142118	TC426741
9938	Danio rerio leucine zipper-EF-hand containing transmembrane protein 1 (letm1), mRNA [NM_001045208]	9.15151	9.11196	9.1321	9.99285	10.0916	10.2468	0.978573	9.62114	9.07624	0.0001274	0.0026761	1.48258	A_15_P741426	NM_001045208	letm1	NM_001045208		Dr.78796	570745	GO:0005509(calcium ion binding)|GO:0005739(mitochondrion)|GO:0005743(mitochondrial inner membrane)|GO:0016020(membrane)|GO:0016021(integral to membrane)|GO:0046872(metal ion binding)	ENSDART00000158817	TC369002
9945	Danio rerio F-box and leucine-rich repeat protein 15 (fbxl15), mRNA [NM_212942]	5.04724	4.55284	5.02994	7.98369	7.27799	6.67348	2.43504	6.0942	6.86909	0.000561496	0.00639695	-0.190664	A_15_P119750	NM_212942	fbxl15	NM_212942		Dr.30352	405878	GO:0000086(G2/M transition of mitotic cell cycle)|GO:0004842(ubiquitin-protein ligase activity)|GO:0005737(cytoplasm)|GO:0009953(dorsal/ventral pattern formation)|GO:0016567(protein ubiquitination)|GO:0019005(SCF ubiquitin ligase complex)|GO:0030282(bone mineralization)|GO:0030513(positive regulation of BMP signaling pathway)|GO:0031146(SCF-dependent proteasomal ubiquitin-dependent protein catabo…	ENSDART00000124455	TC371307
10018	Danio rerio LEO1 homolog, Paf1/RNA polymerase II complex component (leo1), mRNA [NM_207067]	11.0267	11.0367	10.8869	12.7091	12.6446	12.4293	1.6109	11.7889	13.4554	1.44913e-05	0.000854433	3.88879	A_15_P514117	NM_207067	leo1	NM_207067		Dr.79820	404599	GO:0005634(nucleus)|GO:0006351(transcription, DNA-dependent)|GO:0006355(regulation of transcription, DNA-dependent)|GO:0006368(transcription elongation from RNA polymerase II promoter)|GO:0007507(heart development)|GO:0014032(neural crest cell development)|GO:0016570(histone modification)|GO:0016593(Cdc73/Paf1 complex)|GO:0021529(spinal cord oligodendrocyte cell differentiation)|GO:0021782(glial …	ENSDART00000077694	TC384884
10026	AGENCOURT_21017139 NIH_ZGC_17 Danio rerio cDNA clone IMAGE:7232335 5', mRNA sequence [CN020169]	5.29061	4.68308	5.28927	6.98262	7.879	7.4042	2.33429	6.25479	8.11172	0.000233368	0.00380927	0.80138	A_15_P307461	CN020169		CN020169		Dr.87773				TC387841
10038	Danio rerio protein tyrosine phosphatase, non-receptor type 4a (ptpn4a), mRNA [NM_001007200]	9.63592	9.62158	9.57524	7.42269	7.71739	7.49272	-2.06665	8.57759	-17.8116	2.98518e-06	0.000376233	5.56616	A_15_P655711	NM_001007200	ptpn4a	NM_001007200		Dr.96224	368448	GO:0004721(phosphoprotein phosphatase activity)|GO:0004725(protein tyrosine phosphatase activity)|GO:0005737(cytoplasm)|GO:0005856(cytoskeleton)|GO:0006470(protein dephosphorylation)|GO:0008092(cytoskeletal protein binding)|GO:0016311(dephosphorylation)|GO:0016787(hydrolase activity)|GO:0016791(phosphatase activity)	ENSDART00000000670	TC367445
10074	Danio rerio clone RK075A4E03 sec13-like protein (SEC13L) mRNA, complete cds. [AY398414]	7.77436	7.75787	7.89897	2.13823	3.08293	2.65865	-5.1838	5.2185	-20.9864	1.17673e-06	0.00022928	6.50889	A_15_P132826	AY398414	seh1l	AY398414		Dr.20191	334749	GO:0000775(chromosome, centromeric region)|GO:0000776(kinetochore)|GO:0000777(condensed chromosome kinetochore)|GO:0003674(molecular_function)|GO:0005634(nucleus)|GO:0005643(nuclear pore)|GO:0005694(chromosome)|GO:0006810(transport)|GO:0006999(nuclear pore organization)|GO:0007049(cell cycle)|GO:0007059(chromosome segregation)|GO:0007067(mitosis)|GO:0007080(mitotic metaphase plate congression)|GO…		TC372947	RNA transport // mTOR signaling pathway	dre03013 // dre04150
10076	Danio rerio peroxisomal biogenesis factor 11 beta (pex11b), mRNA [NM_001045854]	10.3808	10.1876	10.2308	8.42511	8.17888	8.6732	-1.84065	9.34605	-11.8132	2.9945e-05	0.00120716	3.09474	A_15_P115600	NM_001045854	pex11b	NM_001045854		Dr.82823	566742	GO:0003674(molecular_function)|GO:0005778(peroxisomal membrane)|GO:0005779(integral to peroxisomal membrane)|GO:0016020(membrane)|GO:0016021(integral to membrane)|GO:0016559(peroxisome fission)|GO:0044375(regulation of peroxisome size)	ENSDART00000136275	NP13225503	Peroxisome	dre04146
10121	si:ch211-235m3.6 [Source:ZFIN;Acc:ZDB-GENE-131121-124] [ENSDART00000157036]	8.81497	9	9.01174	7.59612	7.97388	7.45828	-1.26614	8.30917	-7.69458	0.000309172	0.00451416	0.48393	A_15_P239751	ENSDART00000157036		XM_005169681					ENSDART00000157036	NP13323459
10134	Danio rerio calcitonin/calcitonin-related polypeptide, alpha (calca), mRNA [NM_001002471]	7.98147	8.17421	8.01919	2.24182	2.59089	2.07965	-5.75417	5.18121	-35.703	5.65651e-08	7.34714e-05	9.20762	A_15_P131061	NM_001002471	calca	NM_001002471		Dr.142401	436744	GO:0005179(hormone activity)|GO:0005576(extracellular region)|GO:0055074(calcium ion homeostasis)	ENSDART00000100989	TC431604
10136	Danio rerio membrane-spanning 4-domains, subfamily A, member 17A.9 (ms4a17a.9), mRNA [NM_001013510]	8.51046	7.7352	8.19229	4.1799	4.55659	3.0527	-4.21625	6.03786	-9.80555	8.36249e-05	0.00213168	1.95429	A_15_P171070	NM_001013510	ms4a17a.9	NM_001013510		Dr.29846	541383	GO:0016020(membrane)|GO:0016021(integral to membrane)	ENSDART00000133799	TC376273
10148	Danio rerio forkhead box B1b (foxb1b), mRNA [NM_131283]	8.88629	8.82029	9.04116	10.2114	9.91896	10.1883	1.19028	9.51106	9.17229	0.000120324	0.00257048	1.54671	A_15_P113781	NM_131283	foxb1b	NM_131283		Dr.589	799571	GO:0000981(sequence-specific DNA binding RNA polymerase II transcription factor activity)|GO:0003677(DNA binding)|GO:0003700(sequence-specific DNA binding transcription factor activity)|GO:0005634(nucleus)|GO:0006355(regulation of transcription, DNA-dependent)|GO:0007420(brain development)|GO:0009653(anatomical structure morphogenesis)|GO:0030154(cell differentiation)|GO:0043565(sequence-specific…	ENSDART00000075721	TC369585
10152	Danio rerio adaptor-related protein complex 3, sigma 1 subunit (ap3s1), mRNA [NM_001005964]	9.01077	8.90218	9.02461	10.4297	9.82516	10.2991	1.20547	9.58192	6.71436	0.000632045	0.00682428	-0.324582	A_15_P507547	NM_001005964	ap3s1	NM_001005964		Dr.150249	449791	GO:0006810(transport)|GO:0006886(intracellular protein transport)|GO:0008565(protein transporter activity)|GO:0015031(protein transport)|GO:0016020(membrane)|GO:0016192(vesicle-mediated transport)|GO:0030117(membrane coat)		TC422551	Lysosome	dre04142
10161	Danio rerio endoplasmic reticulum protein 44 (erp44), mRNA [NM_200892]	13.7292	13.5505	13.5558	12.901	12.7032	12.9494	-0.760633	13.2315	-6.41144	0.000802017	0.00784002	-0.594105	A_15_P402885	NM_200892	erp44	NM_200892		Dr.2478	393866	GO:0003756(protein disulfide isomerase activity)|GO:0007507(heart development)|GO:0010882(regulation of cardiac muscle contraction by calcium ion signaling)|GO:0034976(response to endoplasmic reticulum stress)|GO:0045454(cell redox homeostasis)	ENSDART00000027545	TC392566
10162	immunity-related GTPase family, q1 [Source:ZFIN;Acc:ZDB-GENE-051212-3] [ENSDART00000154652]	9.39442	9.20178	9.33199	7.75651	7.33449	7.62934	-1.73595	8.44142	-12.0255	2.71234e-05	0.00113949	3.20368	A_15_P677716	ENSDART00000154652	irgq1	XM_688591			565312	GO:0005525(GTP binding)|GO:0016020(membrane)	ENSDART00000154652	TC410415
10169	ribonucleoprotein, PTB-binding 2 [Source:ZFIN;Acc:ZDB-GENE-090713-1] [ENSDART00000111837]	6.25246	6.19411	6.38677	10.0269	9.87388	10.1212	3.72953	8.14255	31.9719	1.06431e-07	9.40555e-05	8.70417	A_15_P552507	ENSDART00000111837	raver2	XM_001338047			797613	GO:0000166(nucleotide binding)|GO:0000398(nuclear mRNA splicing, via spliceosome)|GO:0003676(nucleic acid binding)|GO:0005634(nucleus)|GO:0019012(virion)|GO:0019013(viral nucleocapsid)|GO:0030529(ribonucleoprotein complex)	ENSDART00000111837	TC380025
10182	Danio rerio SRY (sex determining region Y)-box 4b (sox4b), mRNA [NM_200901]	11.3345	11.0886	11.206	13.7773	12.5827	13.6463	2.12572	12.2726	6.38783	0.00081735	0.00793195	-0.615537	A_15_P111798	NM_200901	sox4b	NM_200901		Dr.151812	393875	GO:0031018(endocrine pancreas development)|GO:0045879(negative regulation of smoothened signaling pathway)|GO:0061386(closure of optic fissure)		TC397903
10193	Danio rerio lipase, endothelial (lipg), mRNA [NM_200128]	9.82449	9.55198	9.77106	11.286	11.3087	12.2524	1.89987	10.6658	6.59133	0.000695506	0.00721976	-0.432853	A_15_P110548	NM_200128	lipg	NM_200128		Dr.77883	393096	GO:0004465(lipoprotein lipase activity)|GO:0005576(extracellular region)|GO:0006629(lipid metabolic process)|GO:0016787(hydrolase activity)|GO:0052689(carboxylic ester hydrolase activity)	ENSDART00000098850	TC452018	Glycerolipid metabolism // Metabolic pathways	dre00561 // dre01100
10210	Danio rerio X-linked inhibitor of apoptosis (xiap), mRNA [NM_194396]	10.6049	10.5994	10.7643	12.0333	12.0903	11.5506	1.23519	11.2738	7.11408	0.000467588	0.00571472	0.0163635	A_15_P664521	NM_194396	xiap	NM_194396		Dr.77503	373108	GO:0004842(ubiquitin-protein ligase activity)|GO:0005634(nucleus)|GO:0005876(spindle microtubule)|GO:0008270(zinc ion binding)|GO:0009966(regulation of signal transduction)|GO:0043027(cysteine-type endopeptidase inhibitor activity involved in apoptotic process)|GO:0046872(metal ion binding)|GO:0090307(spindle assembly involved in mitosis)	ENSDART00000157306	TC369743	Ubiquitin mediated proteolysis // Apoptosis // Focal adhesion // NOD-like receptor signaling pathway	dre04120 // dre04210 // dre04510 // dre04621
10232	Danio rerio PRP19/PSO4 homolog (S. cerevisiae) (prp19), mRNA [NM_201467]	16.231	16.1132	16.1794	15.5004	15.3991	15.0742	-0.849996	15.7495	-6.00496	0.00111995	0.00954964	-0.971948	A_15_P101670	NM_201467	prp19	NM_201467		Dr.150278	321544	GO:0004842(ubiquitin-protein ligase activity)|GO:0016567(protein ubiquitination)|GO:0043518(negative regulation of DNA damage response, signal transduction by p53 class mediator)	ENSDART00000106593	TC370375	Spliceosome // Ubiquitin mediated proteolysis	dre03040 // dre04120
10236	Danio rerio trans-2,3-enoyl-CoA reductase b (tecrb), mRNA [NM_201299]	10.123	10.0885	10.0727	9.19959	9.18401	9.11555	-0.928344	9.63055	-10.1588	6.88879e-05	0.00191907	2.17079	A_15_P658876	NM_201299	tecrb	NM_201299		Dr.26496	326954	GO:0005737(cytoplasm)|GO:0006629(lipid metabolic process)|GO:0016020(membrane)|GO:0016021(integral to membrane)|GO:0016627(oxidoreductase activity, acting on the CH-CH group of donors)	ENSDART00000134770	NP13225412	Fatty acid elongation // Biosynthesis of unsaturated fatty acids // Fatty acid metabolism	dre00062 // dre01040 // dre01212
10247	Danio rerio polymerase (RNA) III (DNA directed) polypeptide C (polr3c), mRNA [NM_200232]	10.8975	10.8215	11.0882	10.054	9.68872	9.79537	-1.0897	10.3909	-7.64994	0.000318864	0.00458847	0.44907	A_15_P117008	NM_200232	polr3c	NM_200232		Dr.20880	393201	GO:0001056(RNA polymerase III activity)|GO:0003677(DNA binding)|GO:0003899(DNA-directed RNA polymerase activity)|GO:0005634(nucleus)|GO:0005666(DNA-directed RNA polymerase III complex)|GO:0006351(transcription, DNA-dependent)	ENSDART00000059967	TC370117	Purine metabolism // Pyrimidine metabolism // Metabolic pathways // RNA polymerase // Cytosolic DNA-sensing pathway	dre00230 // dre00240 // dre01100 // dre03020 // dre04623
10253	apolipoprotein A-IV b, tandem duplicate 3 [Source:ZFIN;Acc:ZDB-GENE-100921-47] [ENSDART00000143855]	5.92016	5.63779	5.75228	10.9056	10.0066	9.66846	4.42349	7.98182	13.5117	1.41564e-05	0.000844974	3.91417	A_15_P204376	ENSDART00000143855	apoa4b.3	GW711317		Dr.132329	100004607	GO:0005576(extracellular region)|GO:0006810(transport)|GO:0006869(lipid transport)|GO:0008289(lipid binding)|GO:0042157(lipoprotein metabolic process)	ENSDART00000143855	TC377465
10256	Danio rerio serpin peptidase inhibitor, clade A (alpha-1 antiproteinase, antitrypsin), member 10a (serpina10a), mRNA [NM_001045071]	7.18284	7.02947	7.15472	8.43273	8.05513	8.04895	1.05659	7.65064	7.38314	0.000384702	0.00511574	0.236976	A_15_P208671	NM_001045071	serpina10a	NM_001045071		Dr.73935	565064	GO:0004867(serine-type endopeptidase inhibitor activity)|GO:0005615(extracellular space)	ENSDART000000102930	TC414316
[truncated: 3,224 more rows]
