# Supplementary material for: Microarray transcriptome datasets of maternal-zygotic DNA methyltransferase 3aa−/− zebrafish during early developmental stages
Source: Data Brief. 2023 Feb 9;47:108967. doi: 10.1016/j.dib.2023.108967 (PMC9938149; doi:10.1016/j.dib.2023.108967)
Supplement: Supplementary file 3 [file mmc3.xlsx]

## Sheet: 5-somite
FeatureNum	Description	wt_rep1_log2	wt_rep2_log2	wt_rep3_log2	dnmt3aa_rep1_log2	dnmt3aa_rep2_log2	dnmt3aa_rep3_log2	logFC	AveExpr	t	P.Value	adj.P.Val	B	ProbeID	PrimaryAccession	GeneSymbol	GenbankAccession	Cytoband	UniGeneID	EntrezGeneID	GO	EnsemblID	TIGRID	KEGG_Pathway	KEGG_Pathway_ID	KEGG_Link
21	Danio rerio tripartite motif containing 105 (trim105), mRNA [NM_001130662]	5.14594	4.66297	5.28375	6.66455	6.82294	6.51633	1.63705	5.84942	8.79654	0.000177115	0.00221827	1.00628	A_15_P220731	NM_001130662	trim105	NM_001130662		Dr.84738	100170828	GO:0005575(cellular_component)|GO:0008150(biological_process)|GO:0008270(zinc ion binding)|GO:0046872(metal ion binding)	ENSDART00000168075	TC373718
29	Danio rerio component of oligomeric golgi complex 2 (cog2), mRNA [NM_213354]	12.7496	12.6883	12.69	13.1528	13.1527	13.2814	0.486338	12.9525	6.71059	0.000715816	0.00501944	-0.58969	A_15_P111329	NM_213354	cog2	NM_213354		Dr.9055	406663	GO:0006891(intra-Golgi vesicle-mediated transport)|GO:0007030(Golgi organization)|GO:0008565(protein transporter activity)|GO:0015031(protein transport)|GO:0016020(membrane)|GO:0017119(Golgi transport complex)	ENSDART00000026189	TC367127
31	Danio rerio FK506 binding protein 9 (fkbp9), mRNA [NM_001003520]	13.4047	13.3449	13.3186	12.9071	12.8917	12.7401	-0.509753	13.1012	-6.50377	0.000837944	0.00555461	-0.769814	A_15_P720071	NM_001003520	fkbp9	NM_001003520		Dr.76879	445126	GO:0003755(peptidyl-prolyl cis-trans isomerase activity)|GO:0005509(calcium ion binding)|GO:0005528(FK506 binding)|GO:0005789(endoplasmic reticulum membrane)|GO:0006457(protein folding)|GO:0061077(chaperone-mediated protein folding)	ENSDART00000004392	TC369620
44	Danio rerio uridine-cytidine kinase 2a (uck2a), mRNA [NM_001171067]	9.95051	9.96688	9.95707	10.3039	10.3583	10.4227	0.403483	10.1599	6.01119	0.00123992	0.0071066	-1.21763	A_15_P720261	NM_001171067	uck2a	NM_001171067		Dr.81637	100005763	GO:0000166(nucleotide binding)|GO:0004849(uridine kinase activity)|GO:0005524(ATP binding)|GO:0005829(cytosol)|GO:0006206(pyrimidine base metabolic process)|GO:0006238(CMP salvage)|GO:0008152(metabolic process)|GO:0016301(kinase activity)|GO:0016310(phosphorylation)|GO:0016740(transferase activity)|GO:0019206(nucleoside kinase activity)|GO:0043097(pyrimidine nucleoside salvage)|GO:0044206(UMP sal…	ENSDART00000002186	TC370604	Pyrimidine metabolism // Drug metabolism - other enzymes // Metabolic pathways	dre00240 // dre00983 // dre01100
64	Danio rerio aryl-hydrocarbon receptor nuclear translocator 2 (arnt2), mRNA [NM_131674]	8.63778	8.64358	8.71117	8.04809	7.96012	7.96881	-0.671838	8.32826	-9.90311	9.46236e-05	0.00158372	1.71986	A_15_P194796	NM_131674	arnt2	NM_131674		Dr.81424	64277	GO:0001666(response to hypoxia)|GO:0003208(cardiac ventricle morphogenesis)|GO:0003677(DNA binding)|GO:0003700(sequence-specific DNA binding transcription factor activity)|GO:0005634(nucleus)|GO:0005667(transcription factor complex)|GO:0005737(cytoplasm)|GO:0006351(transcription, DNA-dependent)|GO:0006355(regulation of transcription, DNA-dependent)|GO:0007165(signal transduction)|GO:0007411(axon …	ENSDART00000158162	TC368916
67	EST269402 zebrafish T0315, Steve Ekker Danio rerio cDNA clone RZBDA93 similar to ribosomal protein L5, mRNA sequence [AI964288]	4.73894	5.09634	4.92894	2.55369	2.92673	3.66505	-1.87292	3.98495	-6.3256	0.000962854	0.00607213	-0.928658	A_15_P103225	AI964288	rpl5b	AI964288		Dr.75108	415196	GO:0003735(structural constituent of ribosome)|GO:0005622(intracellular)|GO:0005840(ribosome)|GO:0006412(translation)|GO:0008097(5S rRNA binding)|GO:0030529(ribonucleoprotein complex)			Ribosome	dre03010
68	Danio rerio potassium inwardly-rectifying channel, subfamily J, member 11, like (kcnj11l), mRNA [NM_001012387]	7.92541	8.03625	7.82963	6.38228	6.51351	5.75705	-1.71281	7.07402	-8.05516	0.000280661	0.00285384	0.480798	A_15_P173431	NM_001012387	kcnj11l	NM_001012387		Dr.92813	497647	GO:0005242(inward rectifier potassium channel activity)|GO:0005244(voltage-gated ion channel activity)|GO:0005267(potassium channel activity)|GO:0005622(intracellular)|GO:0005886(plasma membrane)|GO:0005887(integral to plasma membrane)|GO:0006810(transport)|GO:0006811(ion transport)|GO:0006813(potassium ion transport)|GO:0010107(potassium ion import)|GO:0016020(membrane)|GO:0016021(integral to me…	ENSDART00000158627	TC371631
73	Danio rerio BarH-like homeobox 1a (barhl1a), mRNA [NM_001017712]	7.4952	7.4405	7.59796	6.56488	6.50628	6.53557	-0.975645	7.0234	-13.3079	1.92767e-05	0.000687215	3.5121	A_15_P262646	NM_001017712	barhl1a	NM_001017712		Dr.110809	550407	GO:0000977(RNA polymerase II regulatory region sequence-specific DNA binding)|GO:0001228(RNA polymerase II transcription regulatory region sequence-specific DNA binding transcription factor activity involved in positive regulation of transcription)|GO:0003677(DNA binding)|GO:0005634(nucleus)|GO:0006355(regulation of transcription, DNA-dependent)|GO:0043565(sequence-specific DNA binding)	ENSDART00000051474	TC371463
99	ankyrin repeat domain 33ba [Source:ZFIN;Acc:ZDB-GENE-040724-39] [ENSDART00000081220]	3.01566	2.47888	2.31074	4.10217	4.35586	5.31004	1.9876	3.59556	5.45268	0.00199445	0.00956444	-1.75999	A_15_P156721	ENSDART00000081220		XM_691590					ENSDART00000081220	TC376107
103	Danio rerio PQ loop repeat containing 2 (pqlc2), mRNA [NM_001013303]	8.86344	8.87661	9.15488	9.83808	10.0886	10.0076	1.01314	9.47154	8.55769	0.000204644	0.00240065	0.841473	A_15_P188911	NM_001013303	pqlc2	NM_001013303		Dr.75356	503709	GO:0003674(molecular_function)|GO:0008150(biological_process)|GO:0016020(membrane)|GO:0016021(integral to membrane)	ENSDART00000101277
106		9.84792	9.92193	9.89918	8.77668	8.9147	8.80601	-1.05721	9.36107	-14.5917	1.16718e-05	0.0005422	4.06879	A_15_P591167
123	Danio rerio zgc:55621 (zgc:55621), mRNA [NM_200166]	9.43311	9.4873	9.59133	8.60008	8.73044	8.43854	-0.914229	9.0468	-9.011	0.000156022	0.00207623	1.15084	A_15_P165767	NM_200166	zgc:55621	NM_200166		Dr.80537	393135	GO:0008474(palmitoyl-(protein) hydrolase activity)|GO:0016790(thiolester hydrolase activity)	ENSDART00000018036	TC378134	Fatty acid elongation // Metabolic pathways // Fatty acid metabolism // Lysosome	dre00062 // dre01100 // dre01212 // dre04142
125	carbonic anhydrase IV c [Source:ZFIN;Acc:ZDB-GENE-080815-6] [ENSDART00000065362]	7.2272	7.02336	6.92805	5.97856	6.24259	5.75759	-1.06662	6.52622	-6.9877	0.000583139	0.0044024	-0.355249	A_15_P181056	ENSDART00000065362	ca4c	BC067635		Dr.88434	407683	GO:0004089(carbonate dehydratase activity)|GO:0006730(one-carbon metabolic process)|GO:0008270(zinc ion binding)|GO:0046872(metal ion binding)	ENSDART00000065362	TC398599	Nitrogen metabolism	dre00910
127	GB	9.53067	9.51525	9.47754	8.39567	8.38885	7.55136	-1.39586	8.80989	-5.69346	0.00161797	0.00837041	-1.52143	A_15_P269706	NP9854467								NP9854467
130	Danio rerio calcium/calmodulin-dependent protein kinase (CaM kinase) II gamma 1 (camk2g1), mRNA [NM_001030125]	12.3714	12.3773	12.116	11.6677	11.4747	11.2034	-0.839616	11.8684	-5.66714	0.00165487	0.00849964	-1.54716	A_15_P143156	NM_001030125	camk2g1	NM_001030125		Dr.90586	791855	GO:0000166(nucleotide binding)|GO:0003146(heart jogging)|GO:0004672(protein kinase activity)|GO:0004674(protein serine/threonine kinase activity)|GO:0004683(calmodulin-dependent protein kinase activity)|GO:0005516(calmodulin binding)|GO:0005524(ATP binding)|GO:0005575(cellular_component)|GO:0006468(protein phosphorylation)|GO:0016301(kinase activity)|GO:0016310(phosphorylation)|GO:0016740(transfe…	ENSDART00000105518	TC427669	ErbB signaling pathway // Calcium signaling pathway // Oocyte meiosis // Necroptosis // Adrenergic signaling in cardiomyocytes // Wnt signaling pathway // GnRH signaling pathway // Melanogenesis	dre04012 // dre04020 // dre04114 // dre04217 // dre04261 // dre04310 // dre04912 // dre04916
132	cAMP responsive element binding protein 5b [Source:ZFIN;Acc:ZDB-GENE-091020-6] [ENSDART00000103630]	5.4289	5.46621	5.09428	4.22001	4.31401	4.07926	-1.12537	4.76711	-8.63265	0.0001955	0.00234187	0.893635	A_15_P284426	ENSDART00000103630	creb5b	XM_001921055		Dr.118492	565910	GO:0003676(nucleic acid binding)|GO:0003700(sequence-specific DNA binding transcription factor activity)|GO:0006355(regulation of transcription, DNA-dependent)|GO:0043565(sequence-specific DNA binding)|GO:0046872(metal ion binding)	ENSDART00000103630	NP13324016	Adrenergic signaling in cardiomyocytes	dre04261
155	si:dkey-60d5.3 [Source:ZFIN;Acc:ZDB-GENE-131127-467] [ENSDART00000154208]	7.29139	7.45585	7.55395	9.85533	9.7685	10.4819	2.6015	8.73448	12.3991	2.82929e-05	0.000825402	3.08315	A_15_P772006	ENSDART00000154208							ENSDART00000154208	TC415060
156	orthodenticle homeobox 2 [Source:ZFIN;Acc:ZDB-GENE-980526-406] [ENSDART00000126097]	11.6638	11.6901	11.5236	12.2978	12.1303	12.0757	0.542119	11.8969	5.79362	0.001486	0.00791157	-1.42434	A_15_P657371	ENSDART00000126097	otx2	BC115165		Dr.334	30501	GO:0003406(retinal pigment epithelium development)|GO:0003677(DNA binding)|GO:0003700(sequence-specific DNA binding transcription factor activity)|GO:0005634(nucleus)|GO:0006355(regulation of transcription, DNA-dependent)|GO:0007275(multicellular organismal development)|GO:0021549(cerebellum development)|GO:0030901(midbrain development)|GO:0030902(hindbrain development)|GO:0030917(midbrain-hindbr…	ENSDART00000126097	TC369226
181	Danio rerio FAT atypical cadherin 3a (fat3a), mRNA [NM_001077577]	10.1596	10.2844	10.1186	9.45873	9.59973	9.76712	-0.57898	9.89802	-5.49154	0.00192735	0.00936614	-1.72098	A_15_P416125	NM_001077577	fat3a	NM_001077577		Dr.58965	569256	GO:0005509(calcium ion binding)|GO:0005886(plasma membrane)|GO:0007155(cell adhesion)|GO:0007156(homophilic cell adhesion)|GO:0016020(membrane)|GO:0016021(integral to membrane)|GO:0060536(cartilage morphogenesis)	ENSDART00000042082	TC434443
183	chondroitin sulfate N-acetylgalactosaminyltransferase 1 [Source:HGNC Symbol;Acc:HGNC:24290] [ENSDART00000130358]	5.53046	5.59186	5.82646	2.3526	2.74134	2.61567	-3.07972	4.10973	-22.4205	1.09947e-06	0.000164218	6.59485	A_15_P490482	ENSDART00000130358	LOC101886904	XM_005166676			101886904		ENSDART00000130358	NP13320281
197	Danio rerio type I cytokeratin, enveloping layer, like (cyt1l), mRNA [NM_001082882]	16.1348	16.2883	16.6705	17.2225	17.3054	17.1212	0.851802	16.7905	5.5157	0.00188697	0.00925629	-1.69684	A_15_P719131	NM_001082882	cyt1l	NM_001082882		Dr.132499	792062	GO:0005198(structural molecule activity)|GO:0005882(intermediate filament)	ENSDART00000105034	NP9495896
198	Danio rerio si:dkey-78l4.14 (si:dkey-78l4.14), mRNA [NM_001044873]	11.9923	12.0567	12.0809	12.5229	12.5074	12.473	0.457802	12.2722	6.98157	0.000585746	0.0044129	-0.360352	A_15_P620751	NM_001044873	si:dkey-78l4.14	NM_001044873		Dr.78872	558738	GO:0003674(molecular_function)|GO:0005739(mitochondrion)|GO:0005743(mitochondrial inner membrane)|GO:0016020(membrane)|GO:0016021(integral to membrane)|GO:0042407(cristae formation)|GO:0044284(mitochondrial crista junction)	ENSDART00000105485	TC378700
210	Danio rerio large tumor suppressor kinase 2 (lats2), transcript variant 1, mRNA [NM_001123307]	9.17861	9.231	9.0406	8.68817	8.37458	8.41626	-0.657067	8.82154	-5.78993	0.00149065	0.00792565	-1.4279	A_15_P719146	NM_001123307	lats2	NM_001123307		Dr.84188	567674	GO:0000082(G1/S transition of mitotic cell cycle)|GO:0000166(nucleotide binding)|GO:0000922(spindle pole)|GO:0004672(protein kinase activity)|GO:0004674(protein serine/threonine kinase activity)|GO:0005524(ATP binding)|GO:0005634(nucleus)|GO:0006468(protein phosphorylation)|GO:0007067(mitosis)|GO:0016301(kinase activity)|GO:0016310(phosphorylation)|GO:0016740(transferase activity)|GO:0018105(pept…	ENSDART00000110996	TC366141
218	Danio rerio G patch domain containing 1 (gpatch1), mRNA [NM_001204123]	13.3788	13.2087	13.1939	13.6993	13.7479	13.8873	0.517703	13.5193	5.63549	0.00170051	0.00864442	-1.5782	A_15_P144306	NM_001204123	gpatch1	NM_001204123		Dr.36658	448925	GO:0003676(nucleic acid binding)|GO:0008150(biological_process)	ENSDART00000009386	TC412449
222	CT671688 ZF_mu Danio rerio cDNA clone ZF_mu_138f19 3', mRNA sequence [CT671688]	8.01193	8.23274	8.17708	7.31413	7.23597	7.50855	-0.787697	7.74673	-7.34611	0.000451688	0.00379512	-0.0631284	A_15_P687981	CT671688	sb:cb338	CT671688		Dr.122058	321209
231	Danio rerio homer scaffolding protein 3 (homer3), mRNA [NM_201113]	7.97951	7.70268	7.74181	5.29912	5.22524	6.36725	-2.17747	6.71927	-6.67134	0.000737318	0.00512336	-0.623534	A_15_P267431	NM_201113	homer3	NM_201113		Dr.81681	394088	GO:0035256(G-protein coupled glutamate receptor binding)	ENSDART00000102553	TC382498	FoxO signaling pathway	dre04068
244	leucyl-tRNA synthetase b [Source:ZFIN;Acc:ZDB-GENE-030114-7] [ENSDART00000026064]	10.6845	10.6475	10.6591	11.3806	11.3307	11.4281	0.716124	11.0217	10.9261	5.59507e-05	0.00117911	2.31534	A_15_P181261	ENSDART00000026064	larsb	XM_693187			569778	GO:0000166(nucleotide binding)|GO:0002161(aminoacyl-tRNA editing activity)|GO:0004812(aminoacyl-tRNA ligase activity)|GO:0004823(leucine-tRNA ligase activity)|GO:0005524(ATP binding)|GO:0006418(tRNA aminoacylation for protein translation)|GO:0006429(leucyl-tRNA aminoacylation)	ENSDART00000026064	TC384141	Aminoacyl-tRNA biosynthesis	dre00970
267	ADP-dependent glucokinase 2 [Source:ZFIN;Acc:ZDB-GENE-090609-3] [ENSDART00000091159]	12.1888	12.1446	12.1662	11.6444	11.682	11.6411	-0.51068	11.9112	-8.1951	0.000256597	0.00270979	0.583196	A_15_P202581	ENSDART00000091159	adpgk2	XM_689665			566398	GO:0005975(carbohydrate metabolic process)|GO:0016773(phosphotransferase activity, alcohol group as acceptor)	ENSDART00000091159	NP13324507	Glycolysis / Gluconeogenesis // Metabolic pathways // Carbon metabolism	dre00010 // dre01100 // dre01200
274	Rep: cAMP-responsive element-binding protein 3-like protein 4 [Contains: Processed cAMP-responsive element-binding protein 3-like protein 4] - Xenopus tropicalis (Western clawed frog) (Silurana tropicalis), partial (36%) [TC395341]	7.63337	7.45241	7.64457	6.60974	6.80201	7.06109	-0.752503	7.20053	-5.50697	0.00190145	0.00929948	-1.70556	A_15_P110546	TC395341		XM_009300891						TC395341
277	ninein (GSK3B interacting protein) [Source:ZFIN;Acc:ZDB-GENE-070725-1] [ENSDART00000150899]	5.98385	6.33522	6.11767	5.35351	5.45769	5.54158	-0.694647	5.79825	-6.02943	0.00122151	0.00704859	-1.20054	A_15_P676057	ENSDART00000150899	nin	XM_009307507			571879	GO:0001841(neural tube formation)|GO:0005509(calcium ion binding)|GO:0005813(centrosome)|GO:0030917(midbrain-hindbrain boundary development)|GO:0034454(microtubule anchoring at centrosome)	ENSDART00000150899	TC443506
278	Danio rerio stathmin 2a (stmn2a), mRNA [NM_001005923]	6.15485	6.23121	6.70257	4.04779	3.81164	3.61478	-2.53814	5.09381	-13.3992	1.85735e-05	0.000678426	3.55351	A_15_P278661	NM_001005923	stmn2a	NM_001005923		Dr.79499	449651	GO:0005737(cytoplasm)|GO:0007019(microtubule depolymerization)|GO:0007399(nervous system development)|GO:0015631(tubulin binding)|GO:0031110(regulation of microtubule polymerization or depolymerization)|GO:0031175(neuron projection development)|GO:0043005(neuron projection)|GO:0051493(regulation of cytoskeleton organization)	ENSDART00000103815	TC401148
296	Danio rerio NADPH oxidase organizer 1a (noxo1a), mRNA [NM_001077584]	7.59834	7.50714	7.56032	9.10123	8.9784	8.91068	1.4415	8.27602	18.0575	3.62865e-06	0.000307271	5.34139	A_15_P505092	NM_001077584	noxo1a	NM_001077584		Dr.42641	572245	GO:0035091(phosphatidylinositol binding)	ENSDART00000090370	TC368930
299	Danio rerio si:rp71-1h20.5 (si:rp71-1h20.5), mRNA [NM_001013559]	9.3853	9.45631	9.26765	8.4868	8.45558	7.83354	-1.11111	8.8142	-5.6824	0.00163336	0.00842561	-1.53224	A_15_P142496	NM_001013559	si:rp71-1h20.5	NM_001013559		Dr.108185	541434	GO:0003676(nucleic acid binding)|GO:0046872(metal ion binding)	ENSDART00000166003	TC372659
303	MLX interacting protein [Source:ZFIN;Acc:ZDB-GENE-060526-8] [ENSDART00000144092]	8.8812	8.80451	8.64174	7.97777	7.91742	7.81062	-0.873882	8.33888	-9.2501	0.000135878	0.0019163	1.30832	A_15_P147696	ENSDART00000144092	mlxip	KF713493			798052	GO:0000989(transcription factor binding transcription factor activity)|GO:0003700(sequence-specific DNA binding transcription factor activity)|GO:0006355(regulation of transcription, DNA-dependent)|GO:0006357(regulation of transcription from RNA polymerase II promoter)|GO:0046983(protein dimerization activity)|GO:1900402(regulation of carbohydrate metabolic process by regulation of transcription …	ENSDART00000144092	TC373133
304	si:dkeyp-104f11.8 [Source:ZFIN;Acc:ZDB-GENE-130531-24] [ENSDART00000164312]	11.3582	11.307	11.2301	10.6966	10.6458	10.282	-0.756933	10.92	-5.83161	0.00143923	0.00776703	-1.38784	A_15_P721701	ENSDART00000159558							ENSDART00000159558	TC384488
308	Danio rerio claudin b (cldnb), mRNA [NM_131763]	11.7748	11.7317	11.8791	12.4929	12.5233	12.5807	0.737134	12.1637	9.94831	9.23578e-05	0.00156267	1.74739	A_15_P205136	NM_131763	cldnb	NM_131763		Dr.76013	81581	GO:0002028(regulation of sodium ion transport)|GO:0005198(structural molecule activity)|GO:0005886(plasma membrane)|GO:0005923(tight junction)|GO:0016020(membrane)|GO:0016021(integral to membrane)|GO:0030054(cell junction)|GO:0048884(neuromast development)	ENSDART00000021664	NP13225837	Cell adhesion molecules (CAMs) // Tight junction	dre04514 // dre04530
313	Danio rerio transmembrane protein 165 (tmem165), mRNA [NM_212683]	9.2329	9.22883	9.47822	9.80238	9.99695	10.0582	0.639202	9.63292	5.655	0.0016722	0.00854776	-1.55905	A_15_P216966	NM_212683	tmem165	NM_212683		Dr.161761	324501	GO:0001649(osteoblast differentiation)|GO:0002062(chondrocyte differentiation)|GO:0006487(protein N-linked glycosylation)|GO:0016020(membrane)|GO:0016021(integral to membrane)|GO:0048703(embryonic viscerocranium morphogenesis)|GO:0051216(cartilage development)|GO:0060536(cartilage morphogenesis)	ENSDART00000047624	TC382318
314		13.5394	13.5252	13.6439	13.05	12.9365	13.1707	-0.517137	13.3109	-5.8101	0.00146551	0.0078396	-1.40849	A_15_P705601	TC380939						GO:0000910(cytokinesis)|GO:0005515(protein binding)|GO:0005977(glycogen metabolic process)|GO:0006470(protein dephosphorylation)|GO:0016787(hydrolase activity)		TC380939
327	Danio rerio general transcription factor IIH, polypeptide 2 (gtf2h2), mRNA [NM_201581]	9.09349	9.25615	9.28552	8.59786	8.72437	8.60648	-0.568816	8.92731	-6.61606	0.000768878	0.00526113	-0.67146	A_15_P736881	NM_201581	gtf2h2	NM_201581		Dr.1630	323239	GO:0000439(core TFIIH complex)|GO:0006281(DNA repair)|GO:0006289(nucleotide-excision repair)|GO:0006351(transcription, DNA-dependent)|GO:0008270(zinc ion binding)|GO:0046872(metal ion binding)	ENSDART00000007587	TC415282	Basal transcription factors // Nucleotide excision repair	dre03022 // dre03420
331	Danio rerio aminolevulinate, delta-, synthase 2 (alas2), mRNA [NM_131682]	6.41937	6.63395	6.72926	5.73192	5.75119	5.77335	-0.84204	6.17317	-8.5223	0.000209136	0.00243252	0.816699	A_15_P662501	NM_131682	alas2	NM_131682		Dr.8180	64607	GO:0001666(response to hypoxia)|GO:0003824(catalytic activity)|GO:0003870(5-aminolevulinate synthase activity)|GO:0005739(mitochondrion)|GO:0005743(mitochondrial inner membrane)|GO:0005759(mitochondrial matrix)|GO:0006778(porphyrin-containing compound metabolic process)|GO:0006782(protoporphyrinogen IX biosynthetic process)|GO:0006783(heme biosynthetic process)|GO:0008152(metabolic process)|GO:00…	ENSDART00000056420	TC388936	Glycine, serine and threonine metabolism // Porphyrin and chlorophyll metabolism // Metabolic pathways	dre00260 // dre00860 // dre01100
351	Danio rerio cytosolic thiouridylase subunit 1 homolog (S. pombe) (ctu1), mRNA [NM_200130]	11.9185	11.9411	12.0206	12.4418	12.4496	12.7217	0.577601	12.2489	5.66498	0.00165794	0.00850438	-1.54927	A_15_P106294	NM_200130	ctu1	NM_200130		Dr.80579	393098	GO:0000049(tRNA binding)|GO:0002098(tRNA wobble uridine modification)|GO:0003720(telomerase activity)|GO:0003723(RNA binding)|GO:0003724(RNA helicase activity)|GO:0003896(DNA primase activity)|GO:0004779(sulfate adenylyltransferase activity)|GO:0005737(cytoplasm)|GO:0005829(cytosol)|GO:0008033(tRNA processing)|GO:0008192(RNA guanylyltransferase activity)|GO:0008193(tRNA guanylyltransferase activi…	ENSDART00000017850	TC373204	Sulfur relay system	dre04122
353	Danio rerio fatty acid amide hydrolase (faah), mRNA [NM_001109825]	8.65183	8.68817	8.64483	8.00974	7.92043	7.95812	-0.698844	8.31219	-10.7159	6.20912e-05	0.00125698	2.19756	A_15_P622236	NM_001109825	faah	NM_001109825		Dr.115206	569067		ENSDART00000109576	TC371589
364	Danio rerio Tp53rk binding protein (tprkb), mRNA [NM_001007373]	11.9428	11.9796	11.941	12.3824	12.4155	12.5459	0.493476	12.2012	6.62976	0.000760915	0.00522872	-0.659557	A_15_P110075	NM_001007373	tprkb	NM_001007373		Dr.91625	492501	GO:0005634(nucleus)|GO:0008150(biological_process)	ENSDART00000056132	TC376434
372	Danio rerio serpin peptidase inhibitor, clade B (ovalbumin), member 1, like 3 (serpinb1l3), mRNA [NM_199936]	9.03835	9.08244	9.15957	9.85315	10.0752	9.98625	0.878076	9.53249	10.1226	8.41919e-05	0.00148839	1.85248	A_15_P721096	NM_199936	serpinb1l3	NM_199936		Dr.23444	335119	GO:0004867(serine-type endopeptidase inhibitor activity)|GO:0005615(extracellular space)	ENSDART00000154231	TC393498
378	Danio rerio major histocompatibility complex class I ZBA (mhc1zba), mRNA [NM_001110118]	8.32185	8.41224	8.36357	6.76891	6.55215	6.60335	-1.72442	7.50368	-20.326	1.89021e-06	0.000223739	6.03308	A_15_P624321	NM_001110118	mhc1zba	NM_001110118		Dr.77541	791453	GO:0002474(antigen processing and presentation of peptide antigen via MHC class I)|GO:0006955(immune response)|GO:0016020(membrane)|GO:0016021(integral to membrane)|GO:0042605(peptide antigen binding)|GO:0042612(MHC class I protein complex)	ENSDART00000053153	TC369045
380	Danio rerio NFU1 iron-sulfur cluster scaffold homolog (S. cerevisiae) (nfu1), mRNA [NM_001122708]	9.09546	9.15096	9.16897	9.86868	9.96721	9.9916	0.804031	9.54048	11.3643	4.52906e-05	0.00105323	2.55403	A_15_P189996	NM_001122708	nfu1	NM_001122708		Dr.1042	403053	GO:0005506(iron ion binding)|GO:0016226(iron-sulfur cluster assembly)|GO:0051536(iron-sulfur cluster binding)	ENSDART00000140481	NP13226145
390	si:ch73-211l13.2 [Source:ZFIN;Acc:ZDB-GENE-110411-257] [ENSDART00000149061]	7.41289	7.39844	7.58066	6.91831	6.9524	6.92074	-0.533514	7.19724	-6.78655	0.000676244	0.00484195	-0.524655	A_15_P499277	ENSDART00000149061		DR729880		Dr.114133			ENSDART00000149061	TC401232
394	QKI, KH domain containing, RNA binding b [Source:ZFIN;Acc:ZDB-GENE-081028-54] [ENSDART00000131553]	9.17112	9.09788	9.06552	8.14559	8.34058	7.59328	-1.08502	8.569	-5.41014	0.00207099	0.0098062	-1.8029	A_15_P399820	ENSDART00000131553	qkib	XM_005156500			100462714	GO:0003676(nucleic acid binding)|GO:0003723(RNA binding)	ENSDART00000131553	NP13316115
412	Danio rerio zgc:174719 (zgc:174719), mRNA [NM_001114709]	11.0134	11.1435	11.1733	12.1849	12.2812	12.5398	1.22526	11.7227	10.5791	6.65142e-05	0.00131297	2.11966	A_15_P657803	NM_001114709	zgc:174719	NM_001114709		Dr.92511	100137112	GO:0003674(molecular_function)|GO:0005575(cellular_component)|GO:0008150(biological_process)	ENSDART00000160157	NP9846151
413	E1A binding protein p400 [Source:ZFIN;Acc:ZDB-GENE-081104-186] [ENSDART00000171633]	7.83382	7.88225	7.79889	7.23134	7.28421	7.3479	-0.550502	7.56307	-7.88411	0.000313741	0.0030578	0.353486	A_15_P334194	ENSDART00000171633	ep400	XR_117738		Dr.87167	562355	GO:0005524(ATP binding)	ENSDART00000171633	TC451903
416	Danio rerio ARP5 actin-related protein 5 homolog (actr5), mRNA [NM_213488]	12.2369	12.3983	12.3829	11.4719	11.535	11.5939	-0.805741	11.9365	-10.0502	8.74773e-05	0.00151202	1.80903	A_15_P117827	NM_213488	actr5	NM_213488		Dr.26688	406809	GO:0006281(DNA repair)|GO:0006355(regulation of transcription, DNA-dependent)|GO:0031011(Ino80 complex)	ENSDART00000170312	TC370655
435	CT626609 ZF_mu Danio rerio cDNA clone ZF_mu_61m12 5', mRNA sequence [CT626609]	13.6796	13.7881	13.689	13.2705	13.344	13.2723	-0.423327	13.5072	-6.03103	0.00121992	0.00704185	-1.19905	A_15_P736401	CT626609	wu:fc55g10	CT626609		Dr.79036	325116			TC441769
439	Danio rerio solute carrier family 25 (mitochondrial carrier; Graves disease autoantigen), member 16 (slc25a16), mRNA [NM_205549]	10.4405	10.3118	10.4296	11.3209	11.4293	11.1205	0.896283	10.8421	8.65584	0.000192767	0.00233061	0.909694	A_15_P109824	NM_205549	slc25a16	NM_205549		Dr.78884	324578	GO:0003735(structural constituent of ribosome)|GO:0005743(mitochondrial inner membrane)|GO:0006412(translation)|GO:0006810(transport)|GO:0016020(membrane)|GO:0016021(integral to membrane)|GO:0055085(transmembrane transport)	ENSDART00000079902	TC371640
440	Danio rerio ARP6 actin-related protein 6 homolog (yeast) (actr6), mRNA [NM_199696]	11.376	11.3986	11.3471	10.9247	10.9978	10.9922	-0.402382	11.1727	-6.2103	0.0010552	0.00643808	-1.03332	A_15_P623521	NM_199696	actr6	NM_199696		Dr.3156	324822	GO:0005634(nucleus)|GO:0006338(chromatin remodeling)	ENSDART00000003715	TC385750
441	si:ch73-195i19.3 [Source:ZFIN;Acc:ZDB-GENE-131127-583] [ENSDART00000154495]	5.9852	6.22607	6.41877	7.22124	7.19022	7.16037	0.980593	6.70031	7.97114	0.000296374	0.00295215	0.41856	A_15_P501247	ENSDART00000154495	LOC100003996	XM_001343383			100003996		ENSDART00000154495	NP13318755	Glycosphingolipid biosynthesis - lacto and neolacto series // Metabolic pathways	dre00601 // dre01100
446	DR_AOV_NRM02_D07 adult ovary normalized (TLL) Danio rerio cDNA, mRNA sequence [CO351447]	8.14346	8.17056	8.10054	7.29414	7.32273	6.71082	-1.02895	7.62371	-5.71484	0.0015887	0.00826219	-1.50061	A_15_P117381	CO351447		CO351447		Dr.92364				NP13320949
464	Danio rerio S100 calcium binding protein S (s100s), mRNA [NM_001003989]	11.57	11.5848	11.5048	10.9092	10.9349	10.6847	-0.710231	11.198	-7.65859	0.000364555	0.00333495	0.181913	A_15_P687371	NM_001003989	s100s	NM_001003989		Dr.119276	445481	GO:0005509(calcium ion binding)|GO:0005575(cellular_component)|GO:0046872(metal ion binding)	ENSDART00000142955	TC456545
467	Danio rerio component of oligomeric golgi complex 5 (cog5), mRNA [NM_001045144]	7.47639	7.53042	7.21489	6.82508	6.68012	6.81553	-0.633657	7.0904	-5.7812	0.00150167	0.00797047	-1.43631	A_15_P746911	NM_001045144	cog5	NM_001045144		Dr.114606	567886	GO:0006891(intra-Golgi vesicle-mediated transport)|GO:0017119(Golgi transport complex)	ENSDART00000150344	TC423034
478	Danio rerio solute carrier family 25, member 42 (slc25a42), mRNA [NM_001045453]	8.55158	8.40557	8.72695	9.44422	9.73546	9.51179	1.00246	9.06259	8.08458	0.000275392	0.00282411	0.502452	A_15_P108208	NM_001045453	slc25a42	NM_001045453		Dr.91774	751743	GO:0003735(structural constituent of ribosome)|GO:0005347(ATP transmembrane transporter activity)|GO:0005739(mitochondrion)|GO:0005743(mitochondrial inner membrane)|GO:0006412(translation)|GO:0006810(transport)|GO:0015217(ADP transmembrane transporter activity)|GO:0015228(coenzyme A transmembrane transporter activity)|GO:0016020(membrane)|GO:0016021(integral to membrane)|GO:0043262(adenosine-diph…	ENSDART00000164086	TC372626
484	AGENCOURT_15714698 NIH_ZGC_8 Danio rerio cDNA clone IMAGE:7014138 5', mRNA sequence [CF594890]	5.58427	5.92831	5.70931	6.83768	6.94594	7.21262	1.25812	6.36969	8.94618	0.000162073	0.00211955	1.10747	A_15_P520427	CF594890	wu:fj16a03	CF594890		Dr.80251	335475
489	wu:fa92h10 [Source:ZFIN;Acc:ZDB-GENE-030131-8643] [ENSDART00000145478]	6.67651	6.66143	6.62978	5.72651	5.91366	5.33154	-0.99867	6.15657	-6.33294	0.000957303	0.00604461	-0.922049	A_15_P561992	ENSDART00000145478	si:dkeyp-32g11.9	EH447928		Dr.76239	795300		ENSDART00000145478	TC377619
492	Danio rerio zgc:55262 (zgc:55262), mRNA [NM_213459]	9.11019	9.34703	9.32783	8.06502	8.33849	7.63423	-1.2491	8.63713	-6.41817	0.00089545	0.00578311	-0.845697	A_15_P741801	NM_213459	zgc:55262	NM_213459		Dr.17116	406768	GO:0004198(calcium-dependent cysteine-type endopeptidase activity)|GO:0005509(calcium ion binding)|GO:0005622(intracellular)|GO:0006508(proteolysis)|GO:0008233(peptidase activity)|GO:0008234(cysteine-type peptidase activity)|GO:0016787(hydrolase activity)		TC366906	Protein processing in endoplasmic reticulum // Apoptosis // Necroptosis	dre04141 // dre04210 // dre04217
495	Danio rerio MAP/microtubule affinity-regulating kinase 3a (mark3a), mRNA [NM_199885]	8.28283	8.39511	8.2703	8.80804	8.93499	8.87756	0.55745	8.5948	7.35996	0.000447346	0.00377654	-0.052082	A_15_P285106	NM_199885	mark3a	NM_199885		Dr.77067	334300	GO:0000166(nucleotide binding)|GO:0004672(protein kinase activity)|GO:0005524(ATP binding)|GO:0005575(cellular_component)|GO:0006468(protein phosphorylation)|GO:0016301(kinase activity)|GO:0016310(phosphorylation)|GO:0016740(transferase activity)	ENSDART00000087194	TC396230
500	si:ch211-254p10.2 [Source:ZFIN;Acc:ZDB-GENE-100922-17] [ENSDART00000079298]	6.8	6.97215	7.12337	7.92131	7.98219	8.06241	1.02346	7.47691	9.71831	0.000104593	0.00166345	1.60604	A_15_P284406	ENSDART00000079298	LOC100151035	XM_009292309			100151035		ENSDART00000079298	TC442881	Ferroptosis	dre04216
519	AGENCOURT_30540023 NIH_ZGC_19 Danio rerio cDNA clone IMAGE:7434536 5', mRNA sequence [CO934618]	5.49119	5.27924	5.42122	6.69293	6.70778	6.23124	1.14676	5.9706	7.40873	0.000432438	0.00369344	-0.0133265	A_15_P158146	CO934618		CO934618		Dr.116765				TC433289
521	Danio rerio conserved helix-loop-helix ubiquitous kinase (chuk), mRNA [NM_200317]	10.7192	10.898	10.8823	11.4166	11.4862	11.6798	0.694352	11.1804	6.80016	0.000669424	0.00480422	-0.513063	A_15_P509977	NM_200317	chuk	NM_200317		Dr.14012	393287	GO:0000166(nucleotide binding)|GO:0001757(somite specification)|GO:0004672(protein kinase activity)|GO:0004674(protein serine/threonine kinase activity)|GO:0005515(protein binding)|GO:0005524(ATP binding)|GO:0005634(nucleus)|GO:0005737(cytoplasm)|GO:0006468(protein phosphorylation)|GO:0007249(I-kappaB kinase/NF-kappaB cascade)|GO:0007252(I-kappaB phosphorylation)|GO:0007417(central nervous system…	ENSDART00000027428	TC368218	MAPK signaling pathway // FoxO signaling pathway // mTOR signaling pathway // Apoptosis // Toll-like receptor signaling pathway // NOD-like receptor signaling pathway // RIG-I-like receptor signaling pathway // Cytosolic DNA-sensing pathway // Adipocytokine signaling pathway // Herpes simplex infection	dre04010 // dre04068 // dre04150 // dre04210 // dre04620 // dre04621 // dre04622 // dre04623 // dre04920 // dre05168
525	zgc:113298 [Source:ZFIN;Acc:ZDB-GENE-050522-40] [ENSDART00000063421]	5.78984	5.56745	5.60372	4.66198	4.52237	5.0522	-0.908155	5.19959	-5.73778	0.00155797	0.00815972	-1.47832	A_15_P142291	ENSDART00000063421	zgc:113298	BC095887		Dr.91175	553751	GO:0005102(receptor binding)|GO:0008150(biological_process)|GO:0009986(cell surface)|GO:0016020(membrane)|GO:0016021(integral to membrane)	ENSDART00000063421	TC380541
527	Danio rerio steroid 5 alpha-reductase 3 (srd5a3), mRNA [NM_001044939]	9.70849	9.73651	9.80353	10.715	10.8641	10.8309	1.05384	10.2764	13.9884	1.46947e-05	0.000610125	3.81389	A_15_P115635	NM_001044939	srd5a3	NM_001044939		Dr.81044	560717	GO:0003865(3-oxo-5-alpha-steroid 4-dehydrogenase activity)|GO:0005737(cytoplasm)|GO:0005783(endoplasmic reticulum)|GO:0005789(endoplasmic reticulum membrane)|GO:0006486(protein glycosylation)|GO:0006488(dolichol-linked oligosaccharide biosynthetic process)|GO:0006629(lipid metabolic process)|GO:0016020(membrane)|GO:0016021(integral to membrane)|GO:0016095(polyprenol catabolic process)|GO:0016491(…	ENSDART00000063578	TC402926	Steroid hormone biosynthesis	dre00140
543	Danio rerio glutaminyl-peptide cyclotransferase-like a (qpctla), mRNA [NM_001044953]	12.0927	12.2393	12.3664	13.3228	13.3304	12.9419	0.965603	12.7156	6.84474	0.000647641	0.00469849	-0.475231	A_15_P173326	NM_001044953	qpctla	NM_001044953		Dr.75278	561142	GO:0016020(membrane)|GO:0016021(integral to membrane)	ENSDART00000088247	TC398056
545	Danio rerio parathyroid hormone 2 receptor (pth2r), mRNA [NM_131377]	5.64186	5.52917	5.79101	8.73562	8.68891	9.02087	3.16112	7.23457	25.4121	5.49576e-07	0.000119466	7.29333	A_15_P205491	NM_131377	pth2r	NM_131377		Dr.8136	30650	GO:0001653(peptide receptor activity)|GO:0004871(signal transducer activity)|GO:0004888(transmembrane signaling receptor activity)|GO:0004930(G-protein coupled receptor activity)|GO:0005886(plasma membrane)|GO:0006171(cAMP biosynthetic process)|GO:0007165(signal transduction)|GO:0007166(cell surface receptor signaling pathway)|GO:0007186(G-protein coupled receptor signaling pathway)|GO:0016020(me…	ENSDART00000158689	NP13227843	Neuroactive ligand-receptor interaction	dre04080
554	Danio rerio bromodomain-containing 2a, mRNA (cDNA clone IMAGE:3819897), partial cds. [BC045866]	13.3376	13.25	13.0979	13.9343	13.7986	13.7623	0.603194	13.5301	6.31712	0.00096932	0.00609941	-0.936308	A_15_P656526	BC045866	brd2a	BC045866		Dr.75177	30445	GO:0002574(thrombocyte differentiation)|GO:0003674(molecular_function)|GO:0005575(cellular_component)
555	mitochondrial ribosomal protein L2 [Source:ZFIN;Acc:ZDB-GENE-050809-12] [ENSDART00000090644]	11.0325	11.1332	11.0434	11.6553	11.545	11.854	0.615088	11.3772	6.08217	0.00117007	0.00685395	-1.1514	A_15_P130186	ENSDART00000090644	mrpl2	XM_005173045			571648	GO:0002181(cytoplasmic translation)|GO:0003723(RNA binding)|GO:0003735(structural constituent of ribosome)|GO:0005622(intracellular)|GO:0005762(mitochondrial large ribosomal subunit)|GO:0005840(ribosome)|GO:0006412(translation)|GO:0015934(large ribosomal subunit)|GO:0016740(transferase activity)|GO:0032543(mitochondrial translation)	ENSDART00000090644	TC379322	Ribosome	dre03010
557	Danio rerio zgc:64012 (zgc:64012), mRNA [NM_214761]	8.68834	8.57823	8.79038	7.11516	6.88091	7.22512	-1.61192	7.87969	-13.7654	1.6039e-05	0.000633913	3.71671	A_15_P114044	NM_214761	zgc:64012	NM_214761		Dr.32955	406638	GO:0005525(GTP binding)|GO:0008150(biological_process)|GO:0016020(membrane)|GO:0016021(integral to membrane)		TC370096
559	Danio rerio heat shock protein 90, beta (grp94), member 1 (hsp90b1), mRNA [NM_198210]	9.30669	9.45352	9.51368	10.8692	11.0975	10.8053	1.49934	10.1743	13.6957	1.64884e-05	0.00064121	3.686	A_15_P152226	NM_198210	hsp90b1	NM_198210		Dr.76602	386590	GO:0001666(response to hypoxia)|GO:0005524(ATP binding)|GO:0006457(protein folding)|GO:0006950(response to stress)|GO:0035889(otolith tethering)|GO:0051082(unfolded protein binding)	ENSDART00000004879	TC414641	Protein processing in endoplasmic reticulum	dre04141
565	Danio rerio cadherin 6 (cdh6), mRNA [NM_001013520]	14.228	14.1974	14.1538	15.3664	15.3017	15.1477	1.07886	14.7325	12.906	2.27701e-05	0.00074065	3.32623	A_15_P647346	NM_001013520	cdh6	NM_001013520		Dr.132516	541393	GO:0005509(calcium ion binding)|GO:0005886(plasma membrane)|GO:0007155(cell adhesion)|GO:0007156(homophilic cell adhesion)|GO:0016020(membrane)|GO:0016021(integral to membrane)|GO:0048793(pronephros development)|GO:0060042(retina morphogenesis in camera-type eye)	ENSDART00000013638	TC365779
567	kelch-like family member 2 [Source:ZFIN;Acc:ZDB-GENE-090312-193] [ENSDART00000088545]	10.2511	10.0959	10.0384	8.66502	8.78151	8.11608	-1.60762	9.32468	-8.39288	0.000226568	0.00253123	0.725314	A_15_P200226	ENSDART00000088545	klhl2	EG577093		Dr.151691	567966	GO:0004842(ubiquitin-protein ligase activity)|GO:0031463(Cul3-RING ubiquitin ligase complex)	ENSDART00000088545	TC380903
569	Danio rerio solute carrier family 35 (adenosine 3'-phospho 5'-phosphosulfate transporter), member B3 (slc35b3), mRNA [NM_001039995]	9.48143	9.61209	9.77655	10.1674	10.1511	10.347	0.598461	9.92259	5.53575	0.00185418	0.00915064	-1.67686	A_15_P660706	NM_001039995	slc35b3	NM_001039995		Dr.151422	664769	GO:0003674(molecular_function)|GO:0006810(transport)|GO:0016020(membrane)|GO:0016021(integral to membrane)|GO:0055085(transmembrane transport)	ENSDART00000149025	TC371945
576	Danio rerio trafficking protein particle complex 5 (trappc5), mRNA [NM_001002482]	10.188	10.1616	10.2946	11.2327	11.3528	11.5355	1.15892	10.7942	11.3746	4.50695e-05	0.00105012	2.55954	A_15_P721306	NM_001002482	trappc5	NM_001002482		Dr.76532	436755	GO:0005575(cellular_component)	ENSDART00000141144	TC392606
577	dermatan sulfate epimerase-like a [Source:ZFIN;Acc:ZDB-GENE-030131-7517] [ENSDART00000087687]	7.28385	7.20556	7.35293	6.38716	6.19965	6.04448	-1.07035	6.7456	-9.78201	0.000101024	0.0016363	1.64551	A_15_P198761	ENSDART00000087687	dsela	XM_691410			568099	GO:0016020(membrane)|GO:0016021(integral to membrane)	ENSDART00000087687	TC398609
586	Danio rerio coiled-coil domain containing 77 (ccdc77), mRNA [NM_001025478]	11.0667	11.1005	11.0453	11.7796	11.7547	11.5516	0.624464	11.383	7.18148	0.00050725	0.00405368	-0.195799	A_15_P140376	NM_001025478	ccdc77	NM_001025478		Dr.82288	555400	GO:0003674(molecular_function)|GO:0008150(biological_process)	ENSDART00000161090	TC384383
605		3.48927	2.47565	2.51157	5.27536	4.60447	5.26554	2.22296	3.93698	6.473	0.000858108	0.00563276	-0.797	A_15_P682003
606	Danio rerio uroplakin 1a (upk1a), mRNA [NM_001040242]	7.50071	7.58162	7.66361	5.86062	5.74512	4.71399	-2.14207	6.51094	-6.76036	0.000689596	0.00489528	-0.547016	A_15_P142836	NM_001040242	upk1a	NM_001040242		Dr.11816	678515	GO:0003674(molecular_function)|GO:0005887(integral to plasma membrane)|GO:0007166(cell surface receptor signaling pathway)|GO:0016020(membrane)|GO:0016021(integral to membrane)		TC368892
610	Danio rerio cellular retinoic acid binding protein 2, a (crabp2a), mRNA [NM_182859]	8.69463	8.65276	8.68226	9.65485	9.60945	9.8101	1.01492	9.18401	12.6888	2.49657e-05	0.000776638	3.22328	A_15_P305011	NM_182859	crabp2a	NM_182859		Dr.104443	171480	GO:0005215(transporter activity)|GO:0006810(transport)|GO:0008289(lipid binding)|GO:0021575(hindbrain morphogenesis)|GO:0048385(regulation of retinoic acid receptor signaling pathway)	ENSDART00000113913	NP13226064
620	ankyrin repeat and IBR domain containing 1b [Source:ZFIN;Acc:ZDB-GENE-100920-6] [ENSDART00000131227]	5.97164	5.91269	6.0196	5.41449	5.47814	5.55431	-0.485666	5.72514	-6.54949	0.000808991	0.00543956	-0.72961	A_15_P597302	ENSDART00000131227	ankib1b	XM_009292183			561277	GO:0000151(ubiquitin ligase complex)|GO:0000209(protein polyubiquitination)|GO:0004842(ubiquitin-protein ligase activity)|GO:0005737(cytoplasm)|GO:0008270(zinc ion binding)|GO:0016567(protein ubiquitination)|GO:0031624(ubiquitin conjugating enzyme binding)|GO:0032436(positive regulation of proteasomal ubiquitin-dependent protein catabolic process)|GO:0042787(protein ubiquitination involved in ubi…	ENSDART00000131227	TC402158
626	Danio rerio Williams Beuren syndrome chromosome region 22 (wbscr22), mRNA [NM_001082879]	11.8889	11.9717	11.9866	12.363	12.3889	12.5126	0.472406	12.1853	6.1862	0.00107577	0.00651031	-1.05539	A_15_P760906	NM_001082879	wbscr22	NM_001082879		Dr.78969	572367	GO:0005575(cellular_component)|GO:0008152(metabolic process)|GO:0008168(methyltransferase activity)	ENSDART00000149980	TC375553
631	Danio rerio CD209 molecule (cd209), mRNA [NM_001199373]	5.12099	5.08935	4.46856	2.37708	2.74637	2.43545	-2.37333	3.7063	-11.142	5.03673e-05	0.00111875	2.43412	A_15_P159571	NM_001199373	cd209	NM_001199373		Dr.92832	100334918	GO:0002250(adaptive immune response)|GO:0002286(T cell activation involved in immune response)|GO:0002468(dendritic cell antigen processing and presentation)|GO:0009986(cell surface)|GO:0016020(membrane)|GO:0016021(integral to membrane)	ENSDART00000040733	NP1364697
646	serpin peptidase inhibitor, clade B (ovalbumin), member 14 [Source:ZFIN;Acc:ZDB-GENE-050506-148] [ENSDART00000148894]	9.98475	9.98433	10.0134	12.9314	12.8941	12.0454	2.62946	11.3089	10.4209	7.2099e-05	0.00136653	2.02832	A_15_P368580	ENSDART00000148894	serpinb14	BC160642		Dr.82062	569051	GO:0004867(serine-type endopeptidase inhibitor activity)|GO:0005615(extracellular space)	ENSDART00000148894	TC404302
648	Danio rerio proteasome inhibitor subunit 1 (psmf1), mRNA [NM_001002547]	7.98721	8.08157	7.98523	8.67665	8.76534	8.719	0.702331	8.36917	10.0981	8.52903e-05	0.0014936	1.83777	A_15_P186606	NM_001002547	psmf1	NM_001002547		Dr.2219	436820	GO:0003674(molecular_function)|GO:0005575(cellular_component)|GO:0006511(ubiquitin-dependent protein catabolic process)	ENSDART00000031597	TC381384	Proteasome	dre03050
653	si:ch211-262i1.4 [Source:ZFIN;Acc:ZDB-GENE-140106-10] [ENSDART00000060226]	5.91531	5.92247	5.87987	4.77923	4.89498	4.60409	-1.14645	5.33266	-12.1594	3.14449e-05	0.000865417	2.96464	A_15_P402080	ENSDART00000060226	si:ch211-262i1.4	XM_005155967			101884492		ENSDART00000060226	NP13321966
659	Danio rerio colony stimulating factor 3 (granulocyte) b (csf3b), mRNA [NM_001143754]	6.74909	6.50765	6.44888	5.79489	5.28105	5.69586	-0.977941	6.07957	-5.90427	0.00135443	0.00747684	-1.3185	A_15_P627866	NM_001143754	csf3b	NM_001143754		Dr.112272	100190920	GO:0030099(myeloid cell differentiation)|GO:0030223(neutrophil differentiation)|GO:0030225(macrophage differentiation)|GO:0030593(neutrophil chemotaxis)|GO:0060218(hemopoietic stem cell differentiation)|GO:0071425(hemopoietic stem cell proliferation)	ENSDART00000166748	TC405072
667	Danio rerio WD repeat containing, antisense to TP53 (wrap53), mRNA [NM_001256028]	6.41322	6.10065	6.42515	7.0928	7.2402	7.193	0.862326	6.74417	7.53951	0.000395229	0.00348157	0.089552	A_15_P340295	NM_001256028	wrap53	NM_001256028		Dr.35489	321796		ENSDART00000129161	TC454543
673	Danio rerio hairy-related 5 (her5), mRNA [NM_131077]	11.546	11.9167	11.627	10.4227	10.3613	9.89425	-1.47051	10.9613	-8.137	0.000266283	0.00276871	0.540871	A_15_P117083	NM_131077	her5	NM_131077		Dr.75071	30285	GO:0000122(negative regulation of transcription from RNA polymerase II promoter)|GO:0003677(DNA binding)|GO:0003700(sequence-specific DNA binding transcription factor activity)|GO:0005515(protein binding)|GO:0005634(nucleus)|GO:0006351(transcription, DNA-dependent)|GO:0006355(regulation of transcription, DNA-dependent)|GO:0007219(Notch signaling pathway)|GO:0007492(endoderm development)|GO:003091…	ENSDART00000145336	TC375728
688	fp04b10.y1 zebrafish gridded kidney Danio rerio cDNA clone IMAGE:4728523 5' similar to TR:O57466 O57466 G PROTEIN COUPLED P2Y NUCLEOTIDE RECEPTOR. ;, mRNA sequence [BG738103]	5.00181	4.01774	4.4555	2.64885	2.73694	3.17216	-1.63904	3.67217	-5.7792	0.00150421	0.00797993	-1.43824	A_15_P236171	ENSDART00000166281		BG738103		Dr.82757			ENSDART00000166281	TC417127
701	Danio rerio Niemann-Pick disease, type C2 (npc2), mRNA [NM_173224]	13.9911	14.021	14.4373	15.6024	16.0616	15.4705	1.56169	14.9306	7.66696	0.000362504	0.00332388	0.188363	A_15_P532677	NM_173224	npc2	NM_173224		Dr.4376	282673	GO:0005576(extracellular region)|GO:0005783(endoplasmic reticulum)|GO:0006629(lipid metabolic process)|GO:0008202(steroid metabolic process)|GO:0008203(cholesterol metabolic process)	ENSDART00000139875	TC447924	Lysosome	dre04142
705	Danio rerio solute carrier family 25 (mitochondrial carrier: glutamate), member 22 (slc25a22), mRNA [NM_213408]	9.69233	9.86344	9.72109	8.82645	8.66223	8.41842	-1.12326	9.19733	-8.9607	0.000160694	0.00211159	1.11721	A_15_P334654	NM_213408	slc25a22	NM_213408		Dr.75253	406717	GO:0003735(structural constituent of ribosome)|GO:0005313(L-glutamate transmembrane transporter activity)|GO:0005743(mitochondrial inner membrane)|GO:0006412(translation)|GO:0006810(transport)|GO:0016020(membrane)|GO:0016021(integral to membrane)|GO:0055085(transmembrane transport)	ENSDART00000103385	TC452152
707	Danio rerio jade family PHD finger 3 (jade3), mRNA [NM_201652]	13.5662	13.5757	13.5696	13.0736	13.0436	13.2464	-0.449286	13.3458	-5.56778	0.00180315	0.00897591	-1.64504	A_15_P211041	NM_201652	jade3	NM_201652		Dr.5024	322209	GO:0008270(zinc ion binding)|GO:0046872(metal ion binding)	ENSDART00000023163	TC400690
710	Danio rerio aspartylglucosaminidase, mRNA (cDNA clone IMAGE:6967180). [BC066439]	11.3851	11.4036	11.167	10.8118	10.7444	10.6408	-0.586212	11.0254	-5.99851	0.0012529	0.00715615	-1.22952	A_15_P725901	BC066439	aga	BC066439			566517	GO:0016787(hydrolase activity)	ENSDART00000167978	NP13324179	Other glycan degradation // Lysosome	dre00511 // dre04142
721	Danio rerio protein kinase (cAMP-dependent, catalytic) inhibitor gamma (pkig), transcript variant 1, mRNA [NM_001166156]	9.39269	9.41085	9.23278	8.62556	8.60935	8.79936	-0.667357	9.01176	-7.2022	0.000499836	0.00401806	-0.17896	A_15_P738771	NM_001166156	pkig	NM_001166156		Dr.82408	503808	GO:0004862(cAMP-dependent protein kinase inhibitor activity)|GO:0005634(nucleus)|GO:0005737(cytoplasm)|GO:0006469(negative regulation of protein kinase activity)|GO:2000480(negative regulation of cAMP-dependent protein kinase activity)	ENSDART00000124963	TC417481
722	Danio rerio BH3 interacting domain death agonist (bida), mRNA [NM_001079826]	12.9095	13.005	12.9836	11.7496	11.6864	11.894	-1.18936	12.3714	-14.2684	1.31901e-05	0.000575281	3.93358	A_15_P626331	NM_001079826	bida	NM_001079826		Dr.162190	559425	GO:0005737(cytoplasm)|GO:0043065(positive regulation of apoptotic process)|GO:0043280(positive regulation of cysteine-type endopeptidase activity involved in apoptotic process)	ENSDART00000151963	TC395416	p53 signaling pathway // Apoptosis // Necroptosis	dre04115 // dre04210 // dre04217
726	Danio rerio eukaryotic translation initiation factor 1A, X-linked, a (eif1axa), mRNA [NM_001006082]	13.6907	13.7603	13.6812	14.186	14.1377	14.1753	0.455622	13.9385	6.99449	0.000580264	0.00439589	-0.349598	A_15_P628701	NM_001006082	eif1axa	NM_001006082		Dr.84882	450062	GO:0003723(RNA binding)|GO:0003743(translation initiation factor activity)|GO:0006412(translation)|GO:0006413(translational initiation)	ENSDART00000066645	NP13225439
727	11006261 ZF26XL Danio rerio cDNA clone 3518179, mRNA sequence [EB890729]	5.18918	5.33537	4.64413	3.75993	3.17691	3.06756	-1.72143	4.19551	-6.5813	0.000789529	0.0053521	-0.701767	A_15_P310881	EB890729		EB890729		Dr.157878				TC411190
730	Danio rerio heterogeneous nuclear ribonucleoprotein A/Ba (hnrnpaba), mRNA [NM_212587]	13.7015	13.7102	13.7134	14.1157	14.0384	14.1828	0.403951	13.9103	5.77016	0.00151577	0.00801976	-1.44698	A_15_P102971	NM_212587	hnrnpaba	NM_212587		Dr.75877	321466	GO:0000166(nucleotide binding)|GO:0003676(nucleic acid binding)|GO:0019012(virion)|GO:0019013(viral nucleocapsid)|GO:0030529(ribonucleoprotein complex)	ENSDART00000149492	TC397546
731	Danio rerio potassium channel tetramerisation domain containing 12.2 (kctd12.2), mRNA [NM_001034019]	7.60409	7.4312	7.32266	8.88193	8.81654	9.32612	1.55555	8.23042	9.50009	0.000117989	0.0017607	1.46899	A_15_P119856	NM_001034019	kctd12.2	NM_001034019		Dr.161812	553403	GO:0006810(transport)|GO:0006811(ion transport)|GO:0021986(habenula development)|GO:0048814(regulation of dendrite morphogenesis)|GO:0051260(protein homooligomerization)	ENSDART00000075584	TC425433
733	PREDICTED: Danio rerio T-cell surface glycoprotein CD1b3-like (LOC100535946), transcript variant X4, mRNA [XM_009297829]	8.69322	8.97881	8.64768	7.98762	7.60842	7.74241	-0.993758	8.27636	-6.99793	0.000578816	0.00439225	-0.346739	A_15_P137256	TC394776		XM_009297829				GO:0003674(molecular_function)|GO:0005575(cellular_component)|GO:0008150(biological_process)		TC394776
734	Danio rerio ovo-like zinc finger 1 (ovol1), mRNA [NM_001114744]	4.29734	4.5034	4.57098	5.16118	4.95666	5.2132	0.653109	4.78379	5.75325	0.00153764	0.00808695	-1.46333	A_15_P732856	NM_001114744	ovol1	NM_001114744		Dr.34799	792456	GO:0000981(sequence-specific DNA binding RNA polymerase II transcription factor activity)|GO:0001755(neural crest cell migration)|GO:0003676(nucleic acid binding)|GO:0003700(sequence-specific DNA binding transcription factor activity)|GO:0005634(nucleus)|GO:0006351(transcription, DNA-dependent)|GO:0006366(transcription from RNA polymerase II promoter)|GO:0046872(metal ion binding)|GO:0070285(pigm…	ENSDART00000149812	TC368154
740	Danio rerio si:dkey-10f21.4 (si:dkey-10f21.4), mRNA [NM_001114723]	8.94905	9.05625	9.0902	10.3347	10.2628	10.1667	1.22291	9.64329	15.0113	9.99718e-06	0.000506389	4.23954	A_15_P622966	NM_001114723	si:dkey-10f21.4	NM_001114723		Dr.91935	100137126	GO:0016020(membrane)|GO:0016021(integral to membrane)	ENSDART00000109657	TC370313
746	Danio rerio phospholipase A2, group XIIB (pla2g12b), mRNA [NM_213430]	11.7504	11.7446	12.2691	13.2982	13.8425	13.2091	1.5286	12.6856	6.61631	0.000768733	0.00526113	-0.671245	A_15_P198166	NM_213430	pla2g12b	NM_213430		Dr.121806	406739	GO:0004623(phospholipase A2 activity)|GO:0005509(calcium ion binding)|GO:0005576(extracellular region)|GO:0016042(lipid catabolic process)	ENSDART00000128494	TC437349	Glycerophospholipid metabolism // Ether lipid metabolism // Arachidonic acid metabolism // Linoleic acid metabolism // alpha-Linolenic acid metabolism // Metabolic pathways // Vascular smooth muscle contraction	dre00564 // dre00565 // dre00590 // dre00591 // dre00592 // dre01100 // dre04270
756	lysine (K)-specific demethylase 6B, b [Source:ZFIN;Acc:ZDB-GENE-040724-166] [ENSDART00000136123]	5.63924	5.62455	5.29958	6.17598	6.51605	6.36083	0.829836	5.93604	5.96282	0.00129028	0.00725756	-1.26309	A_15_P251821	ENSDART00000136123	kdm6bb	CO930893		Dr.126110	563644	GO:0031101(fin regeneration)	ENSDART00000136123	TC365867
772	Danio rerio SPARC related modular calcium binding 1 (smoc1), mRNA [NM_001201393]	8.86833	8.80269	8.7645	7.6466	7.61135	7.64936	-1.17607	8.22381	-17.7107	4.037e-06	0.000324498	5.22687	A_15_P135881	NM_001201393	smoc1	NM_001201393		Dr.84351	100529120	GO:0001654(eye development)|GO:0002072(optic cup morphogenesis involved in camera-type eye development)|GO:0005509(calcium ion binding)|GO:0005578(proteinaceous extracellular matrix)|GO:0007165(signal transduction)		TC415054
778	Danio rerio cDNA clone IMAGE:7258320, containing frame-shift errors. [BC115277]	5.41432	5.34795	5.11081	4.56023	4.57861	4.63545	-0.699599	4.94123	-6.96467	0.000593007	0.00444525	-0.374441	A_15_P663771	BC115277	abcg2b	BC115277		Dr.134150	570453	GO:0000166(nucleotide binding)|GO:0005524(ATP binding)|GO:0016020(membrane)|GO:0016021(integral to membrane)|GO:0016887(ATPase activity)
789	phosphodiesterase 4B, cAMP-specific a [Source:ZFIN;Acc:ZDB-GENE-030131-9570] [ENSDART00000028612]	5.82372	5.85703	5.91412	5.38918	4.99323	4.94838	-0.754694	5.48761	-5.59494	0.00176114	0.00884167	-1.61815	A_15_P185546	ENSDART00000028612	pde4ba	XM_009302471			565706	GO:0004114(3',5'-cyclic-nucleotide phosphodiesterase activity)|GO:0007165(signal transduction)|GO:0008081(phosphoric diester hydrolase activity)|GO:0016787(hydrolase activity)|GO:0046872(metal ion binding)	ENSDART00000028612	TC380716	Purine metabolism	dre00230
792	FDR103-P00054-DEPE-R_G02 FDR103 Danio rerio cDNA clone FDR103-P00054-BR_G02 3', mRNA sequence [EH476818]	6.20768	6.06879	6.13516	5.41027	5.26679	5.66716	-0.689137	5.79264	-5.69921	0.00161004	0.00834027	-1.51583	A_15_P448550	EH476818		EH476818		Dr.132077
795	Danio rerio dolichyl-phosphate (UDP-N-acetylglucosamine) N-acetylglucosaminephosphotransferase 1 (GlcNAc-1-P transferase) (dpagt1), mRNA [NM_001089411]	10.319	10.3126	10.4027	11.2349	11.2541	10.9924	0.815729	10.7526	8.4467	0.000219121	0.00248374	0.763465	A_15_P205476	NM_001089411	dpagt1	NM_001089411		Dr.72641	566539	GO:0003975(UDP-N-acetylglucosamine-dolichyl-phosphate N-acetylglucosaminephosphotransferase activity)|GO:0005789(endoplasmic reticulum membrane)|GO:0006047(UDP-N-acetylglucosamine metabolic process)|GO:0006487(protein N-linked glycosylation)|GO:0008963(phospho-N-acetylmuramoyl-pentapeptide-transferase activity)|GO:0016020(membrane)|GO:0016021(integral to membrane)|GO:0019348(dolichol metabolic pr…		TC369559	N-Glycan biosynthesis // Metabolic pathways	dre00510 // dre01100
796	nephronectin [Source:ZFIN;Acc:ZDB-GENE-090312-201] [ENSDART00000165973]	5.3482	5.1939	5.14399	3.15187	4.02948	3.52656	-1.65939	4.399	-7.23143	0.000489594	0.00397495	-0.155282	A_15_P518099	ENSDART00000165973	npnt				563273	GO:0003171(atrioventricular valve development)|GO:0005509(calcium ion binding)|GO:0016020(membrane)|GO:0060347(heart trabecula formation)	ENSDART00000165973	TC414520
797	Danio rerio suppressor of cytokine signaling 5a (socs5a), transcript variant 2, mRNA [NM_001077286]	6.76389	6.55265	6.5798	5.30774	4.35324	5.21695	-1.67281	5.79571	-6.18821	0.00107404	0.00650516	-1.05355	A_15_P625177	NM_001077286	socs5a	NM_001077286		Dr.117259	768142	GO:0004860(protein kinase inhibitor activity)|GO:0005737(cytoplasm)|GO:0007173(epidermal growth factor receptor signaling pathway)|GO:0007259(JAK-STAT cascade)|GO:0016567(protein ubiquitination)|GO:0019221(cytokine-mediated signaling pathway)|GO:0032436(positive regulation of proteasomal ubiquitin-dependent protein catabolic process)|GO:0035556(intracellular signal transduction)|GO:0042059(negati…	ENSDART00000159167	TC367485
809	Danio rerio late endosomal/lysosomal adaptor, MAPK and MTOR activator 2 (lamtor2), mRNA [NM_001003549]	9.59117	9.69427	9.69707	10.1048	10.2464	10.1946	0.52108	9.92138	6.87824	0.000631815	0.0046308	-0.446937	A_15_P196581	NM_001003549	lamtor2	NM_001003549		Dr.85079	445155	GO:0005085(guanyl-nucleotide exchange factor activity)|GO:0005764(lysosome)|GO:0005765(lysosomal membrane)|GO:0005768(endosome)|GO:0005770(late endosome)|GO:0016020(membrane)|GO:0016049(cell growth)|GO:0032008(positive regulation of TOR signaling cascade)|GO:0032947(protein complex scaffold)|GO:0034613(cellular protein localization)|GO:0071230(cellular response to amino acid stimulus)|GO:0071986(…	ENSDART00000058325	TC405207	mTOR signaling pathway	dre04150
812	GRAM domain containing 1A [Source:ZFIN;Acc:ZDB-GENE-060503-688] [ENSDART00000111956]	9.67162	9.64171	9.56887	8.41495	8.25834	7.80754	-1.46712	8.89384	-8.75866	0.000181178	0.00224505	0.980417	A_15_P271351	ENSDART00000111956	gramd1a	XM_678684			555994	GO:0016020(membrane)|GO:0016021(integral to membrane)	ENSDART00000111956	TC372314
813	Danio rerio EF-hand domain family, member B (efhb), mRNA [NM_001201489]	6.44353	6.5388	6.34782	5.47295	5.81643	5.17787	-0.954293	5.96623	-5.49045	0.00192921	0.00937389	-1.72208	A_15_P299181	NM_001201489	efhb	NM_001201489		Dr.86188	571184	GO:0005509(calcium ion binding)	ENSDART00000101629	TC390246
816	polypyrimidine tract binding protein 3 [Source:ZFIN;Acc:ZDB-GENE-091116-1] [ENSDART00000040308]	7.44223	7.50212	7.2479	8.1584	8.38144	8.37977	0.909127	7.85198	8.37213	0.000229519	0.00254664	0.710542	A_15_P114584	ENSDART00000040308	ptbp3	XM_009305172			798982	GO:0000166(nucleotide binding)|GO:0003676(nucleic acid binding)|GO:0003723(RNA binding)|GO:0005634(nucleus)|GO:0006397(mRNA processing)	ENSDART00000040308	TC382611
833	Danio rerio prickle homolog 1a (prickle1a), mRNA [NM_183342]	10.8145	10.8544	10.6458	9.50041	9.17904	9.25747	-1.45923	10.0419	-12.6645	2.52264e-05	0.000781017	3.21165	A_15_P102433	NM_183342	prickle1a	NM_183342		Dr.24985	368249	GO:0000132(establishment of mitotic spindle orientation)|GO:0001764(neuron migration)|GO:0001947(heart looping)|GO:0003407(neural retina development)|GO:0005515(protein binding)|GO:0005622(intracellular)|GO:0008270(zinc ion binding)|GO:0016055(Wnt receptor signaling pathway)|GO:0021535(cell migration in hindbrain)|GO:0031175(neuron projection development)|GO:0035622(intrahepatic bile duct develop…		TC367603	Wnt signaling pathway	dre04310
868	Danio rerio transmembrane protein 119b (tmem119b), mRNA [NM_001089443]	12.7657	12.865	12.8301	12.3336	12.3444	12.1452	-0.545878	12.5473	-6.41265	0.000899313	0.00579471	-0.850618	A_15_P208041	NM_001089443	tmem119b	NM_001089443		Dr.91332	797637	GO:0001503(ossification)|GO:0003674(molecular_function)|GO:0016020(membrane)|GO:0016021(integral to membrane)		TC375600
874	si:ch73-70k4.1 [Source:ZFIN;Acc:ZDB-GENE-030131-3788] [ENSDART00000147760]	6.92959	6.86195	6.82939	6.34456	6.28514	6.1721	-0.606379	6.57045	-7.76372	0.000339759	0.00320774	0.262433	A_15_P486095	ENSDART00000147760		XM_678237		Dr.116233			ENSDART00000147760	TC416389
875	Danio rerio GIPC PDZ domain containing family, member 3 (gipc3), mRNA [NM_001045318]	8.85239	8.82332	8.85793	8.10488	7.92613	7.9565	-0.848707	8.42019	-11.0391	5.29421e-05	0.00114805	2.37781	A_15_P275072	NM_001045318	gipc3	NM_001045318		Dr.88229	724013	GO:0005575(cellular_component)|GO:0008150(biological_process)	ENSDART00000145273	TC392727
883	Danio rerio solute carrier family 37 (glucose-6-phosphate transporter), member 2 (slc37a2), mRNA [NM_213014]	10.3809	10.3293	10.4689	11.0089	11.1627	11.0507	0.681003	10.7336	8.55017	0.000205589	0.00240461	0.836216	A_15_P676026	NM_213014	slc37a2	NM_213014		Dr.151164	406287	GO:0005215(transporter activity)|GO:0006810(transport)|GO:0006820(anion transport)|GO:0008643(carbohydrate transport)|GO:0016020(membrane)|GO:0016021(integral to membrane)|GO:0022857(transmembrane transporter activity)|GO:0055085(transmembrane transport)	ENSDART00000038602	TC402933
891	polypyrimidine tract binding protein 3 [Source:ZFIN;Acc:ZDB-GENE-091116-1] [ENSDART00000146727]	12.3948	12.2747	12.1077	12.8209	12.8173	12.794	0.551655	12.5349	5.9285	0.00132744	0.00738155	-1.29552	A_15_P671816	ENSDART00000146727	ptbp3	XM_009305172			798982	GO:0000166(nucleotide binding)|GO:0003676(nucleic acid binding)|GO:0003723(RNA binding)|GO:0005634(nucleus)|GO:0006397(mRNA processing)	ENSDART00000146727	TC382611
903	Danio rerio HSPA (heat shock 70kDa) binding protein, cytoplasmic cochaperone 1 (hspbp1), mRNA [NM_200075]	10.7141	10.6778	10.6936	11.0889	11.4181	11.2321	0.551202	10.9707	5.45005	0.00199907	0.00957632	-1.76263	A_15_P661376	NM_200075	hspbp1	NM_200075		Dr.77664	338155	GO:0004857(enzyme inhibitor activity)	ENSDART00000162124	TC382286	Protein processing in endoplasmic reticulum	dre04141
911	pumilio RNA-binding family member 3 [Source:HGNC Symbol;Acc:HGNC:29676] [ENSDART00000127277]	11.7677	11.7796	11.9049	12.498	12.5141	12.7658	0.775212	12.205	7.59796	0.00037981	0.00340463	0.135048	A_15_P372115	ENSDART00000127277		XM_003199315					ENSDART00000127277	TC377963
917	PREDICTED: Danio rerio uncharacterized LOC101882616 (LOC101882616), mRNA [XM_009300866]	9.42186	9.30509	9.25648	7.46021	7.05832	6.73272	-2.24406	8.20578	-11.6539	3.95479e-05	0.000982497	2.70683	A_15_P761356	TC416791		XM_009300866						TC416791
918	Danio rerio F-box and WD repeat domain containing 4 (fbxw4), mRNA [NM_131521]	9.03484	8.84315	8.93161	9.4932	9.51503	9.67139	0.623342	9.2482	6.92732	0.000609425	0.00451966	-0.405673	A_15_P197361	NM_131521	fbxw4	NM_131521		Dr.81262	58035		ENSDART00000043117	TC371421
920	GB	7.2426	7.35912	7.20631	8.0177	7.7779	8.11162	0.699725	7.61921	6.32528	0.000963097	0.00607259	-0.928946	A_15_P398890	ENSDART00000044425	LOC100000832	XM_001340918			100000832		ENSDART00000044425	NP13319857
925	Danio rerio glycine cleavage system protein H (aminomethyl carrier), b (gcshb), mRNA [NM_001002579]	9.42593	9.54224	10.0111	11.7559	12.3209	11.472	2.18985	10.7547	8.20946	0.000254266	0.00269619	0.593615	A_15_P623946	NM_001002579	gcshb	NM_001002579		Dr.80059	436852	GO:0005960(glycine cleavage complex)|GO:0019464(glycine decarboxylation via glycine cleavage system)	ENSDART00000163840	NP13225232	Glycine, serine and threonine metabolism // Glyoxylate and dicarboxylate metabolism // Metabolic pathways	dre00260 // dre00630 // dre01100
956	Danio rerio BarH-like homeobox 1a (barhl1a), mRNA [NM_001017712]	8.3494	8.17374	8.23909	7.41536	7.44247	7.62799	-0.758806	7.87467	-8.12392	0.000268523	0.002782	0.531304	A_15_P208026	NM_001017712	barhl1a	NM_001017712		Dr.110809	550407	GO:0000977(RNA polymerase II regulatory region sequence-specific DNA binding)|GO:0001228(RNA polymerase II transcription regulatory region sequence-specific DNA binding transcription factor activity involved in positive regulation of transcription)|GO:0003677(DNA binding)|GO:0005634(nucleus)|GO:0006355(regulation of transcription, DNA-dependent)|GO:0043565(sequence-specific DNA binding)	ENSDART00000051474	TC371463
958	FDR103-P00043-DEPE-R_I15 FDR103 Danio rerio cDNA clone FDR103-P00043-BR_I15 3', mRNA sequence [EH472914]	8.5807	8.50869	8.35132	9.92141	9.96256	9.9021	1.44845	9.20447	17.1208	4.86318e-06	0.0003531	5.02605	A_15_P696641	EH472914		EH472914		Dr.140096				TC374440
961	Danio rerio family with sequence similarity 212, member Ab (fam212ab), mRNA [NM_199788]	12.7345	12.7659	12.8732	13.6194	13.7059	13.7156	0.8891	13.2357	11.9065	3.5228e-05	0.000917368	2.83699	A_15_P111411	NM_199788	fam212ab	NM_199788		Dr.75667	327328	GO:0003674(molecular_function)|GO:0005575(cellular_component)|GO:0008150(biological_process)	ENSDART00000103267	TC378372
973	structural maintenance of chromosomes 6 [Source:ZFIN;Acc:ZDB-GENE-110303-1] [ENSDART00000123503]	4.55959	4.34044	4.93124	5.6452	5.42564	5.77886	1.00614	5.1135	5.57776	0.00178757	0.00892911	-1.63514	A_15_P202476	ENSDART00000123503	smc6	CR926926		Dr.157131	797304	GO:0000724(double-strand break repair via homologous recombination)|GO:0006281(DNA repair)|GO:0030915(Smc5-Smc6 complex)	ENSDART00000123503	TC394292
980	phosphatidylinositol transfer protein, alpha b [Source:ZFIN;Acc:ZDB-GENE-110408-51] [ENSDART00000002974]	2.31991	2.67096	2.42537	5.78974	5.79121	4.81038	2.9917	3.96793	10.0936	8.54928e-05	0.00149403	1.83508	A_15_P155376	ENSDART00000002974	pitpnab	EB955057		Dr.152835	100333060	GO:0005622(intracellular)|GO:0006810(transport)	ENSDART00000002974	TC400184
981	Danio rerio glutamic-oxaloacetic transaminase 1, soluble (got1), mRNA [NM_213057]	9.58844	9.64326	9.63043	9.9503	10.123	10.0437	0.418281	9.82985	5.57732	0.00178826	0.00893005	-1.63558	A_15_P623986	NM_213057	got1	NM_213057		Dr.75522	406330	GO:0003824(catalytic activity)|GO:0004069(L-aspartate:2-oxoglutarate aminotransferase activity)|GO:0006520(cellular amino acid metabolic process)|GO:0008483(transaminase activity)|GO:0009058(biosynthetic process)|GO:0016740(transferase activity)|GO:0030170(pyridoxal phosphate binding)|GO:0080130(L-phenylalanine:2-oxoglutarate aminotransferase activity)	ENSDART00000167859	TC395641	Arginine biosynthesis // Alanine, aspartate and glutamate metabolism // Cysteine and methionine metabolism // Arginine and proline metabolism // Tyrosine metabolism // Phenylalanine metabolism // Phenylalanine, tyrosine and tryptophan biosynthesis // Metabolic pathways // Carbon metabolism // 2-Oxocarboxylic acid metabolism // Biosynthesis of amino acids	dre00220 // dre00250 // dre00270 // dre00330 // dre00350 // dre00360 // dre00400 // dre01100 // dre01200 // dre01210 // dre01230
985	Danio rerio carbonic anhydrase VII (ca7), mRNA [NM_200813]	8.0775	8.20719	8.29434	9.84016	9.63179	9.34915	1.41402	8.90002	9.7602	0.00010223	0.00164692	1.63202	A_15_P104486	NM_200813	ca7	NM_200813		Dr.82742	564201	GO:0004089(carbonate dehydratase activity)|GO:0006730(one-carbon metabolic process)|GO:0008270(zinc ion binding)|GO:0046872(metal ion binding)	ENSDART00000066380	TC371637	Nitrogen metabolism	dre00910
996	Ras and Rab interactor 3 [Source:ZFIN;Acc:ZDB-GENE-030131-8871] [ENSDART00000156894]	6.59247	6.64301	6.29262	4.61121	5.0221	4.41405	-1.82691	5.59591	-9.73892	0.000103422	0.00165541	1.61883	A_15_P109661	ENSDART00000156894	rin3	CA473962		Dr.155688	799244	GO:0007165(signal transduction)	ENSDART00000156894	TC389523
997	Danio rerio dipeptidyl-peptidase 7 (dpp7), mRNA [NM_001013315]	14.5391	14.4892	14.903	15.8891	16.1828	15.5964	1.24569	15.2666	6.53334	0.000819085	0.00547141	-0.743787	A_15_P720326	NM_001013315	dpp7	NM_001013315		Dr.32560	503737	GO:0004185(serine-type carboxypeptidase activity)|GO:0006508(proteolysis)|GO:0008236(serine-type peptidase activity)|GO:0008239(dipeptidyl-peptidase activity)|GO:0031982(vesicle)	ENSDART00000088827	TC420276
999	Danio rerio si:dkey-9i23.15 (si:dkey-9i23.15), mRNA [NM_001145559]	12.4004	12.4681	12.4679	11.4839	11.222	11.7955	-0.944974	11.973	-6.1401	0.00111643	0.00665229	-1.09778	A_15_P403390	NM_001145559	si:dkey-9i23.15	NM_001145559		Dr.5322	555790	GO:0016020(membrane)|GO:0016021(integral to membrane)	ENSDART00000134635	TC376903
1002	microcephalin 1 [Source:ZFIN;Acc:ZDB-GENE-060421-6122] [ENSDART00000148907]	9.30578	9.45674	9.29085	11.0251	11.0633	11.1928	1.7426	10.2224	20.1202	1.9994e-06	0.000224907	5.97415	A_15_P195181	ENSDART00000148907	mcph1	BC115116		Dr.140766	678616	GO:0003674(molecular_function)|GO:0008150(biological_process)	ENSDART00000148907	TC372803
1005	protein kinase (cAMP-dependent, catalytic) inhibitor beta [Source:HGNC Symbol;Acc:HGNC:9018] [ENSDART00000159965]	5.7499	5.82751	5.70382	4.38221	4.16373	3.2267	-1.8362	4.84231	-5.97129	0.00128129	0.00722866	-1.25511	A_15_P105909	ENSDART00000159965		XR_222385					ENSDART00000159965	TC382859
1006	Danio rerio TRAF2 and NCK interacting kinase b (tnikb), mRNA [NM_001037676]	11.5571	11.5535	11.4273	10.3933	10.3481	10.389	-1.13582	10.9447	-15.9083	7.27665e-06	0.000431635	4.58793	A_15_P235706	NM_001037676	tnikb	NM_001037676		Dr.17465	556959	GO:0000166(nucleotide binding)|GO:0004672(protein kinase activity)|GO:0004674(protein serine/threonine kinase activity)|GO:0005524(ATP binding)|GO:0005737(cytoplasm)|GO:0006468(protein phosphorylation)|GO:0007346(regulation of mitotic cell cycle)|GO:0008349(MAP kinase kinase kinase kinase activity)|GO:0016301(kinase activity)|GO:0016310(phosphorylation)|GO:0016740(transferase activity)|GO:0031098…	ENSDART00000097792	TC369671
1012	magnesium-dependent phosphatase 1 [Source:HGNC Symbol;Acc:HGNC:28781] [ENSDART00000127420]	7.53424	7.80699	7.66876	8.55419	8.73921	8.75516	1.01286	8.17642	9.62874	0.000109864	0.00170081	1.55014	A_15_P566822	ENSDART00000127420	si:dkeyp-27c8.2	BC155614		Dr.84971	557652	GO:0016791(phosphatase activity)	ENSDART00000127420	TC382234
1013	Danio rerio desmin a (desma), mRNA [NM_130963]	12.8468	12.8919	12.9113	11.5706	11.6578	10.619	-1.60084	12.0829	-5.55003	0.00183122	0.00907715	-1.66265	A_15_P578417	NM_130963	desma	NM_130963		Dr.75084	30148	GO:0005198(structural molecule activity)|GO:0005882(intermediate filament)|GO:0006936(muscle contraction)|GO:0007519(skeletal muscle tissue development)|GO:0007626(locomotory behavior)|GO:0030018(Z disc)|GO:0030239(myofibril assembly)|GO:0045214(sarcomere organization)|GO:0060047(heart contraction)|GO:0060538(skeletal muscle organ development)	ENSDART00000081553	TC371138
1034	Danio rerio serpin peptidase inhibitor, clade A (alpha-1 antiproteinase, antitrypsin), member 7 (serpina7), mRNA [NM_001005972]	5.41812	5.30312	5.57458	6.19542	6.76616	6.34313	1.00296	5.93342	5.88645	0.00137468	0.00754774	-1.33545	A_15_P116686	NM_001005972	serpina7	NM_001005972		Dr.46572	449799	GO:0004867(serine-type endopeptidase inhibitor activity)|GO:0005615(extracellular space)	ENSDART00000149150	TC402794
1039	Danio rerio zinc finger, HIT-type containing 1 (znhit1), mRNA [NM_001017401]	11.0111	10.9884	11.0801	11.6791	11.6876	11.9077	0.731591	11.3923	8.08074	0.000276073	0.00282459	0.499629	A_15_P102926	NM_001017401	znhit1	NM_001017401		Dr.16573	407699	GO:0000812(Swr1 complex)|GO:0031063(regulation of histone deacetylation)|GO:0031491(nucleosome binding)|GO:0042826(histone deacetylase binding)|GO:0043486(histone exchange)	ENSDART00000076800	TC376843
1040	Danio rerio solute carrier family 37 (glucose-6-phosphate transporter), member 4b (slc37a4b), mRNA [NM_200940]	8.09999	8.0197	8.15002	8.9067	8.91656	8.64972	0.734423	8.45711	7.29285	0.000468851	0.00387898	-0.105776	A_15_P120944	NM_200940	slc37a4b	NM_200940		Dr.82635	393914	GO:0005215(transporter activity)|GO:0006810(transport)|GO:0006820(anion transport)|GO:0016020(membrane)|GO:0016021(integral to membrane)|GO:0022857(transmembrane transporter activity)|GO:0055085(transmembrane transport)	ENSDART00000111362	TC427473
1044	Danio rerio glycolipid transfer protein a (gltpa), mRNA [NM_001099988]	9.37315	9.18349	9.16436	8.15884	8.20059	7.74264	-1.20631	8.63718	-8.10824	0.000271236	0.00280277	0.519822	A_15_P750826	NM_001099988	gltpa	NM_001099988		Dr.80038	558007		ENSDART00000088904	TC385319
1045	Danio rerio neurensin 1 (nrsn1), mRNA [NM_199959]	6.04962	5.6859	5.82449	4.64343	5.13252	4.55337	-1.0769	5.31489	-5.76597	0.00152115	0.00803038	-1.45102	A_15_P118896	NM_199959	nrsn1	NM_199959		Dr.7206	335551	GO:0003674(molecular_function)|GO:0007399(nervous system development)|GO:0016020(membrane)|GO:0016021(integral to membrane)|GO:0030133(transport vesicle)	ENSDART00000065728	TC367648
1051	Rep: zgc:158673 - Danio rerio, partial (5%) [TC438257]	9.59649	9.49195	9.54597	8.06374	8.14129	8.2547	-1.39155	8.84902	-17.2618	4.64899e-06	0.000344338	5.07473	A_15_P407140	TC438257		XM_009300043						TC438257
1052	kinesin family member 13Ba [Source:ZFIN;Acc:ZDB-GENE-070521-1] [ENSDART00000156832]	10.4157	10.359	10.3504	9.83654	9.67004	9.97593	-0.547523	10.1013	-5.60432	0.0017469	0.00878999	-1.6089	A_15_P351400	ENSDART00000156832	kif13ba	CK699860		Dr.95052	571520	GO:0000166(nucleotide binding)|GO:0003777(microtubule motor activity)|GO:0005524(ATP binding)|GO:0005871(kinesin complex)|GO:0005874(microtubule)|GO:0007018(microtubule-based movement)|GO:0008017(microtubule binding)|GO:0016887(ATPase activity)|GO:0030705(cytoskeleton-dependent intracellular transport)	ENSDART00000156832	TC384355
1068	Danio rerio diablo, IAP-binding mitochondrial protein a (diabloa), mRNA [NM_200346]	9.02678	8.87874	9.19474	10.0164	10.6488	10.3466	1.30382	9.68533	7.12329	0.000528764	0.00415757	-0.243303	A_15_P766511	NM_200346	diabloa	NM_200346		Dr.18420	393317	GO:0005739(mitochondrion)|GO:0006915(apoptotic process)|GO:0006919(activation of cysteine-type endopeptidase activity involved in apoptotic process)	ENSDART00000163066	TC418184	Apoptosis	dre04210
1069	PREDICTED: Danio rerio si:ch211-250g4.3 (si:ch211-250g4.3), transcript variant X3, mRNA [XM_009294352]	6.37139	5.98488	6.20769	7.64498	7.43974	8.31408	1.61161	6.99379	6.4439	0.000877697	0.00570206	-0.822805	A_15_P468660	TC366791		XM_009294352						TC366791
1073	Danio rerio si:dkey-122c11.1 (si:dkey-122c11.1), mRNA [NM_001128297]	7.00768	7.25587	7.21327	10.3284	10.5171	9.87711	3.08191	8.6999	16.7952	5.40391e-06	0.000374076	4.91187	A_15_P158941	NM_001128297	si:dkey-122c11.1	NM_001128297		Dr.148316	100006693		ENSDART00000133258
1076	somatostatin 1, tandem duplicate 2 [Source:ZFIN;Acc:ZDB-GENE-100910-2] [ENSDART00000032702]	9.34172	9.3606	9.49992	8.96883	8.9373	8.83537	-0.486916	9.15729	-5.99879	0.0012526	0.00715615	-1.22925	A_15_P398965	ENSDART00000032702	sst1.2	EH488696		Dr.111640	565781	GO:0005179(hormone activity)|GO:0005576(extracellular region)|GO:0005615(extracellular space)|GO:0007166(cell surface receptor signaling pathway)|GO:0007267(cell-cell signaling)|GO:0030334(regulation of cell migration)	ENSDART00000032702	TC409998
1077	Danio rerio transient receptor potential cation channel, subfamily C, member 7b (trpc7b), mRNA [NM_001289886]	4.78553	4.6932	4.61716	3.71545	3.79258	3.04798	-1.17996	4.10865	-5.53942	0.00184824	0.00913621	-1.6732	A_15_P762976	NM_001289886	trpc7b	NM_001289886			102725540	GO:0005216(ion channel activity)|GO:0005262(calcium channel activity)|GO:0006810(transport)|GO:0006811(ion transport)|GO:0016020(membrane)|GO:0016021(integral to membrane)|GO:0055085(transmembrane transport)|GO:0070588(calcium ion transmembrane transport)	ENSDART00000157696	TC453855
1078	si:ch211-241j12.3 [Source:ZFIN;Acc:ZDB-GENE-040724-72] [ENSDART00000064546]	5.40542	5.65272	4.86794	3.21853	2.85058	2.33068	-2.50876	4.05431	-8.38101	0.000228251	0.00253913	0.716866	A_15_P191481	ENSDART00000064546	si:ch211-241j12.3	DY559750		Dr.82442	566552	GO:0016020(membrane)|GO:0016021(integral to membrane)	ENSDART00000064546	TC397830
1079	Danio rerio lymphoid enhancer-binding factor 1 (lef1), mRNA [NM_131426]	11.3321	11.2689	11.2867	10.909	10.8675	10.9388	-0.390793	11.1005	-6.02728	0.00122367	0.00705345	-1.20256	A_15_P628906	NM_131426	lef1	NM_131426		Dr.64686	30701	GO:0001569(patterning of blood vessels)|GO:0001649(osteoblast differentiation)|GO:0001755(neural crest cell migration)|GO:0001756(somitogenesis)|GO:0001837(epithelial to mesenchymal transition)|GO:0002040(sprouting angiogenesis)|GO:0003705(RNA polymerase II distal enhancer sequence-specific DNA binding transcription factor activity)|GO:0005667(transcription factor complex)|GO:0005737(cytoplasm)|G…	ENSDART00000132405	TC419104	Wnt signaling pathway // Adherens junction // Melanogenesis	dre04310 // dre04520 // dre04916
1080	Danio rerio exostosin-like glycosyltransferase 3 (extl3), mRNA [NM_001008402]	8.95892	8.82634	9.00283	6.30245	6.35801	5.32518	-2.93415	7.46229	-9.99107	9.02722e-05	0.00153613	1.77333	A_15_P102569	NM_001008402	extl3	NM_001008402		Dr.79599	493783	GO:0001888(glucuronyl-galactosyl-proteoglycan 4-alpha-N-acetylglucosaminyltransferase activity)|GO:0006024(glycosaminoglycan biosynthetic process)|GO:0008375(acetylglucosaminyltransferase activity)|GO:0015012(heparan sulfate proteoglycan biosynthetic process)|GO:0016020(membrane)|GO:0016021(integral to membrane)|GO:0030516(regulation of axon extension)|GO:0031290(retinal ganglion cell axon guidan…	ENSDART00000148892	TC409607	Glycosaminoglycan biosynthesis - heparan sulfate / heparin // Metabolic pathways	dre00534 // dre01100
1083	Danio rerio breast cancer anti-estrogen resistance 1 (bcar1), mRNA [NM_001135133]	12.9247	12.9359	12.907	11.817	11.7244	12.0315	-1.06485	12.3901	-10.8573	5.78781e-05	0.00120242	2.27705	A_15_P749191	NM_001135133	bcar1	NM_001135133		Dr.75362	568309		ENSDART00000128965	TC414414	Focal adhesion // Regulation of actin cytoskeleton	dre04510 // dre04810
1085	acyl-Coenzyme A binding domain containing 3 [Source:ZFIN;Acc:ZDB-GENE-040426-1930] [ENSDART00000062525]	10.0231	10.0064	9.90806	10.7019	10.72	10.5504	0.67822	10.3183	8.32363	0.00023659	0.00259681	0.675895	A_15_P184416	ENSDART00000062525	acbd3				406270	GO:0000062(fatty-acyl-CoA binding)|GO:0006810(transport)|GO:0016021(integral to membrane)	ENSDART00000062525	TC398796
1114	Danio rerio si:dkey-179j5.5 (si:dkey-179j5.5), mRNA [NM_001105148]	6.08808	6.14415	6.23725	7.93242	8.16679	8.36103	1.99692	7.15495	15.7879	7.58582e-06	0.000442609	4.54243	A_15_P179396	NM_001105148	si:dkey-179j5.5	NM_001105148		Dr.111217	100007187	GO:0030246(carbohydrate binding)	ENSDART00000102751	TC395332
1115	hydroxysteroid (20-beta) dehydrogenase 2 [Source:ZFIN;Acc:ZDB-GENE-030804-21] [ENSDART00000100769]	4.65442	5.01423	5.94377	7.06174	7.86529	7.51	2.27487	6.34158	5.91198	0.00134577	0.00744748	-1.31118	A_15_P109092	ENSDART00000100769	hsd20b2	BC116486		Dr.82567	368367	GO:0005783(endoplasmic reticulum)|GO:0008152(metabolic process)|GO:0016020(membrane)|GO:0016021(integral to membrane)|GO:0016491(oxidoreductase activity)|GO:0033555(multicellular organismal response to stress)|GO:0047044(androstan-3-alpha,17-beta-diol dehydrogenase activity)	ENSDART00000100769	TC411996
1118	Danio rerio nuclear receptor interacting protein 2 (nrip2), mRNA [NM_001123515]	4.54608	4.17014	4.32348	2.54506	3.03273	3.0868	-1.45837	3.61738	-7.97538	0.000295557	0.0029473	0.421715	A_15_P629976	NM_001123515	nrip2	NM_001123515		Dr.81471	565865	GO:0004190(aspartic-type endopeptidase activity)|GO:0006508(proteolysis)	ENSDART00000108814	TC443974
1119	acyl-CoA dehydrogenase, very long chain [Source:ZFIN;Acc:ZDB-GENE-030131-899] [ENSDART00000131019]	13.3215	13.2919	13.403	13.9389	13.9566	13.9672	0.615413	13.6465	9.19154	0.000140516	0.00195093	1.27009	A_15_P756671	ENSDART00000131019	acadvl	BC155201		Dr.3523	573723	GO:0000062(fatty-acyl-CoA binding)|GO:0003995(acyl-CoA dehydrogenase activity)|GO:0005739(mitochondrion)|GO:0008152(metabolic process)|GO:0009055(electron carrier activity)|GO:0016491(oxidoreductase activity)|GO:0016627(oxidoreductase activity, acting on the CH-CH group of donors)|GO:0017099(very-long-chain-acyl-CoA dehydrogenase activity)|GO:0033539(fatty acid beta-oxidation using acyl-CoA dehyd…	ENSDART00000131019	TC379663	Fatty acid degradation // Metabolic pathways // Fatty acid metabolism	dre00071 // dre01100 // dre01212
1125		5.79598	5.92752	5.73129	9.03723	9.36253	9.40355	3.44951	7.54302	27.5736	3.49482e-07	9.73362e-05	7.73498	A_15_P408700	ENSDART00000153694							ENSDART00000153694	TC373648
1129		11.8826	12.031	12.0501	12.7127	12.6221	12.4859	0.618954	12.2974	6.61181	0.000771372	0.00526809	-0.675164	A_15_P682651	TC377335						GO:0004756(selenide, water dikinase activity)|GO:0016260(selenocysteine biosynthetic process)		TC377335
1140	Danio rerio sorting nexin family member 27a (snx27a), mRNA [NM_001045100]	8.70009	8.6109	8.84348	10.1013	10.4485	9.94819	1.44785	9.44209	9.62566	0.000110051	0.00170135	1.54821	A_15_P110465	NM_001045100	snx27a	NM_001045100		Dr.74757	566205	GO:0005769(early endosome)|GO:0006886(intracellular protein transport)|GO:0007165(signal transduction)|GO:0035091(phosphatidylinositol binding)	ENSDART00000144925	TC434805
1145	Danio rerio hedgehog interacting protein (hhip), mRNA [NM_001080012]	7.62444	7.67656	7.55648	5.56544	4.76355	5.71066	-2.27261	6.48286	-8.80354	0.000176376	0.00221635	1.01105	A_15_P119973	NM_001080012	hhip	NM_001080012		Dr.119698	326102	GO:0003824(catalytic activity)|GO:0005975(carbohydrate metabolic process)|GO:0009968(negative regulation of signal transduction)|GO:0016021(integral to membrane)|GO:0016901(oxidoreductase activity, acting on the CH-OH group of donors, quinone or similar compound as acceptor)|GO:0031226(intrinsic to plasma membrane)|GO:0033333(fin development)|GO:0045879(negative regulation of smoothened signaling…	ENSDART00000085051	TC365670	Hedgehog signaling pathway	dre04340
1147	proline and serine rich 1 [Source:ZFIN;Acc:ZDB-GENE-111003-1] [ENSDART00000163102]	8.37863	8.38845	8.34976	8.89767	8.93242	8.81984	0.511031	8.62779	7.58954	0.000381988	0.00341814	0.128512	A_15_P236211	ENSDART00000163102	proser1	CT609180		Dr.80783	556416		ENSDART00000163102	TC444189
1151	Danio rerio zgc:158345, mRNA (cDNA clone MGC:158345 IMAGE:7061415), complete cds. [BC133085]	13.5624	13.4665	13.342	12.0327	12.0642	11.8912	-1.4609	12.7265	-15.7676	7.63963e-06	0.00044486	4.5347	A_15_P196241	BC133085	zgc:158345	BC133085		Dr.23447	100009644	GO:0003674(molecular_function)|GO:0005575(cellular_component)|GO:0008150(biological_process)		TC378109
1160	Danio rerio spalt-like transcription factor 4 (sall4), mRNA [NM_001080609]	10.1263	9.91536	9.90018	9.5424	9.43189	9.41154	-0.518686	9.72129	-5.57871	0.0017861	0.00892528	-1.6342	A_15_P139746	NM_001080609	sall4	NM_001080609		Dr.75342	572527	GO:0003676(nucleic acid binding)|GO:0003682(chromatin binding)|GO:0003700(sequence-specific DNA binding transcription factor activity)|GO:0005634(nucleus)|GO:0006355(regulation of transcription, DNA-dependent)|GO:0006366(transcription from RNA polymerase II promoter)|GO:0007165(signal transduction)|GO:0035118(embryonic pectoral fin morphogenesis)|GO:0043565(sequence-specific DNA binding)|GO:00442…	ENSDART00000065331	TC414527
1164	Danio rerio nipped-B homolog b (Drosophila) (nipblb), mRNA [NM_001161447]	12.0645	11.991	11.9665	11.1754	11.1848	11.1835	-0.826093	11.5943	-12.6415	2.54761e-05	0.000784597	3.20063	A_15_P750521	NM_001161447	nipblb	NM_001161447		Dr.78039	794108	GO:0003146(heart jogging)|GO:0005634(nucleus)|GO:0007049(cell cycle)|GO:0007417(central nervous system development)|GO:0007507(heart development)|GO:0035118(embryonic pectoral fin morphogenesis)|GO:0048565(digestive tract development)|GO:0060828(regulation of canonical Wnt receptor signaling pathway)|GO:0071733(transcriptional activation by promoter-enhancer looping)	ENSDART00000140556	TC415272
1171	Danio rerio cysteinyl-tRNA synthetase (cars), mRNA [NM_001118900]	5.27844	5.11139	5.0011	6.03221	6.17819	6.31369	1.04438	5.6525	9.14875	0.000144022	0.00198392	1.24202	A_15_P113562	NM_001118900	cars	NM_001118900		Dr.24192	368284	GO:0000166(nucleotide binding)|GO:0004812(aminoacyl-tRNA ligase activity)|GO:0004817(cysteine-tRNA ligase activity)|GO:0005524(ATP binding)|GO:0006418(tRNA aminoacylation for protein translation)|GO:0006423(cysteinyl-tRNA aminoacylation)	ENSDART00000052514	TC390728	Aminoacyl-tRNA biosynthesis	dre00970
1177	sorting nexin 29 [Source:ZFIN;Acc:ZDB-GENE-121105-13] [ENSDART00000114248]	7.82345	8.1565	8.21555	6.67038	7.22771	6.89534	-1.13402	7.49815	-6.23427	0.00103518	0.00635346	-1.01144	A_15_P735996	ENSDART00000114248	snx29	XM_688793			565513		ENSDART00000114248	TC380183
1182	Danio rerio interferon-related developmental regulator 1 (ifrd1), mRNA [NM_001076555]	12.1771	12.1878	12.2866	13.0482	13.0764	13.4542	0.975752	12.705	7.53156	0.000397381	0.00348932	0.0833419	A_15_P207711	NM_001076555	ifrd1	NM_001076555		Dr.74180	555178	GO:0005575(cellular_component)|GO:0008150(biological_process)	ENSDART00000099467	TC380096
1184	Danio rerio zgc:173619 (zgc:173619), mRNA [NM_001109740]	11.3217	11.4667	11.456	12.2308	12.2835	12.2938	0.854599	11.8421	11.549	4.15247e-05	0.00100704	2.65189	A_15_P773731	NM_001109740	zgc:173619	NM_001109740		Dr.126202	100006880	GO:0000978(RNA polymerase II core promoter proximal region sequence-specific DNA binding)|GO:0003676(nucleic acid binding)|GO:0005634(nucleus)|GO:0006355(regulation of transcription, DNA-dependent)|GO:0046872(metal ion binding)	ENSDART00000167866	TC441599
1196	Danio rerio transient receptor potential cation channel, subfamily C, member 5a (trpc5a), mRNA [NM_001044827]	6.19562	6.19059	6.20684	4.54027	4.48848	4.1081	-1.81873	5.28832	-13.9661	1.48234e-05	0.000613057	3.80421	A_15_P102108	NM_001044827	trpc5a	NM_001044827		Dr.81363	557456	GO:0005216(ion channel activity)|GO:0005262(calcium channel activity)|GO:0005887(integral to plasma membrane)|GO:0006810(transport)|GO:0006811(ion transport)|GO:0006828(manganese ion transport)|GO:0015279(store-operated calcium channel activity)|GO:0016020(membrane)|GO:0016021(integral to membrane)|GO:0051480(cytosolic calcium ion homeostasis)|GO:0055085(transmembrane transport)|GO:0070588(calciu…	ENSDART00000140495	NP13321928
1197	Danio rerio cDNA clone IMAGE:7430267. [BC107996]	9.49972	9.66432	9.2882	8.54737	8.23743	8.21633	-1.15037	8.90889	-8.06714	0.000278501	0.00283998	0.489626	A_15_P212431	BC107996		BC107996		Dr.151204
1207	Danio rerio dual specificity phosphatase 7 (dusp7), mRNA [NM_199774]	6.56554	6.75314	6.57706	5.53731	5.49776	5.95866	-0.967336	6.14825	-6.54176	0.000813801	0.00545236	-0.736388	A_15_P403985	NM_199774	dusp7	NM_199774		Dr.8695	327246	GO:0004721(phosphoprotein phosphatase activity)|GO:0004725(protein tyrosine phosphatase activity)|GO:0006470(protein dephosphorylation)|GO:0008138(protein tyrosine/serine/threonine phosphatase activity)|GO:0016311(dephosphorylation)|GO:0016787(hydrolase activity)|GO:0016791(phosphatase activity)|GO:0017017(MAP kinase tyrosine/serine/threonine phosphatase activity)	ENSDART00000163978	TC366465	MAPK signaling pathway	dre04010
1222	RAB32b, member RAS oncogene family [Source:ZFIN;Acc:ZDB-GENE-090821-4] [ENSDART00000060336]	6.20765	5.80171	5.34939	3.41608	3.99921	3.43965	-2.16794	4.70228	-7.98696	0.000293338	0.00292927	0.430326	A_15_P443540	ENSDART00000060336		XR_658629					ENSDART00000060336	TC415827
1225	Danio rerio 3-hydroxyacyl-CoA dehydratase 2 (hacd2), mRNA [NM_199861]	12.6352	12.6041	12.6001	13.4322	13.4308	13.3029	0.775492	13.0009	10.9163	5.6219e-05	0.00118242	2.30993	A_15_P114098	NM_199861	hacd2	NM_199861		Dr.12800	334121	GO:0016020(membrane)|GO:0016021(integral to membrane)	ENSDART00000133998	TC369793	Fatty acid elongation // Biosynthesis of unsaturated fatty acids // Fatty acid metabolism	dre00062 // dre01040 // dre01212
1227	Danio rerio novel NACHT domain containing protein (LOC100006564), mRNA [NM_001126485]	7.27696	7.16197	7.00677	8.95047	8.94565	8.88882	1.77975	8.03844	19.518	2.36423e-06	0.000245729	5.79753	A_15_P651913	NM_001126485	LOC100006564	NM_001126485		Dr.131895	100006564		ENSDART00000121804	TC414831
1228	Danio rerio solute carrier family 5 (sodium/multivitamin and iodide cotransporter), member 6 (slc5a6b), mRNA [NM_001025528]	6.33511	6.38382	6.38665	7.9069	7.94931	8.03059	1.59374	7.16539	23.0337	9.47029e-07	0.000158505	6.74725	A_15_P161262	NM_001025528	slc5a6b	NM_001025528		Dr.46547	796312	GO:0005215(transporter activity)|GO:0006810(transport)|GO:0016020(membrane)|GO:0016021(integral to membrane)|GO:0055085(transmembrane transport)	ENSDART00000121789	TC368978
1280	Danio rerio transmembrane protein 68 (tmem68), mRNA [NM_200492]	5.80526	5.44861	5.65661	7.17786	7.12895	6.96381	1.45338	6.36352	12.1488	3.15939e-05	0.000866002	2.95933	A_15_P198951	NM_200492	tmem68	NM_200492		Dr.140697	393464	GO:0008152(metabolic process)|GO:0016020(membrane)|GO:0016021(integral to membrane)|GO:0016746(transferase activity, transferring acyl groups)	ENSDART00000062688	TC367856
1289	Danio rerio PERP, TP53 apoptosis effector (perp), mRNA [NM_001256207]	9.76433	9.77987	9.75259	10.4974	10.477	11.0029	0.893519	10.2124	5.66434	0.00165885	0.00850784	-1.5499	A_15_P513317	NM_001256207	perp	NM_001256207		Dr.24063	494479	GO:0009411(response to UV)|GO:0016020(membrane)|GO:0016021(integral to membrane)|GO:0030054(cell junction)|GO:0042981(regulation of apoptotic process)	ENSDART00000148356	TC436033	p53 signaling pathway	dre04115
1299	Danio rerio zgc:112175 (zgc:112175), mRNA [NM_001017719]	9.545	9.47725	9.63151	9.98011	10.0222	9.97173	0.440091	9.7713	6.07616	0.0011758	0.00687844	-1.15698	A_15_P732741	NM_001017719	zgc:112175	NM_001017719		Dr.88051	550414	GO:0003677(DNA binding)|GO:0008150(biological_process)|GO:0016020(membrane)|GO:0016021(integral to membrane)	ENSDART00000039829	TC407255
1304	Danio rerio acidic residue methyltransferase 1 (armt1), mRNA [NM_001014331]	7.99428	7.7139	7.64055	9.03416	8.94255	8.73599	1.12132	8.34357	8.46753	0.000216316	0.00247247	0.778173	A_15_P169026	NM_001014331	armt1	NM_001014331		Dr.107794	541518	GO:0000179(rRNA (adenine-N6,N6-)-dimethyltransferase activity)|GO:0003880(protein C-terminal carboxyl O-methyltransferase activity)|GO:0004809(tRNA (guanine-N2-)-methyltransferase activity)|GO:0005575(cellular_component)|GO:0008168(methyltransferase activity)|GO:0008169(C-methyltransferase activity)|GO:0008170(N-methyltransferase activity)|GO:0008171(O-methyltransferase activity)|GO:0008172(S-met…	ENSDART00000078062	TC371781
1316	Danio rerio trinucleotide repeat containing 5 (tnrc5), mRNA [NM_001039805]	10.2342	10.0791	9.96361	9.0354	8.91501	9.25506	-1.02382	9.5804	-8.31888	0.000237296	0.00259968	0.672495	A_15_P670786	NM_001039805	tnrc5	NM_001039805		Dr.151531	550136	GO:0002376(immune system process)|GO:0003674(molecular_function)|GO:0005783(endoplasmic reticulum)|GO:0045087(innate immune response)	ENSDART00000040116	TC386424
1321	Danio rerio zgc:113443 (zgc:113443), mRNA [NM_001077773]	12.255	12.0582	11.9161	11.2597	10.998	10.8868	-1.02831	11.5623	-7.39968	0.000435158	0.00371134	-0.0204969	A_15_P153826	NM_001077773	zgc:113443	NM_001077773		Dr.136430	777726	GO:0003676(nucleic acid binding)|GO:0046872(metal ion binding)	ENSDART00000162498	TC369104
1323	Rep: Chromosome 16 SCAF15113, whole genome shotgun sequence - Tetraodon nigroviridis (Green puffer), partial (53%) [TC392872]	6.75403	6.84598	6.80514	5.69733	6.01781	5.34075	-1.11642	6.2435	-6.28611	0.000993385	0.00618912	-0.964337	A_15_P421555	TC392872		XM_695597						TC392872
1330	Danio rerio four and a half LIM domains 2b (fhl2b), mRNA [NM_001006028]	5.65543	5.78902	5.81355	3.77732	3.73152	3.58332	-2.05528	4.72503	-23.2293	9.03745e-07	0.000156385	6.7948	A_15_P185521	NM_001006028	fhl2b	NM_001006028		Dr.152492	450007	GO:0008270(zinc ion binding)|GO:0046872(metal ion binding)	ENSDART00000124132	TC369540
1332	Danio rerio zinc finger protein 1003 (znf1003), mRNA [NM_001111211]	5.86954	6.12055	5.79929	4.98942	5.14381	4.64304	-1.00437	5.42761	-6.2099	0.00105554	0.00643902	-1.03369	A_15_P636266	NM_001111211	znf1003	NM_001111211		Dr.159352	793476	GO:0003676(nucleic acid binding)|GO:0008150(biological_process)|GO:0046872(metal ion binding)	ENSDART00000161073	TC372472
1349	bicaudal D homolog 2 (Drosophila) [Source:HGNC Symbol;Acc:HGNC:17208] [ENSDART00000170212]	10.3124	10.3471	10.3932	9.83682	9.93563	9.79817	-0.494039	10.1039	-6.82728	0.000656076	0.00474039	-0.49003	A_15_P502652	ENSDART00000170212	LOC100330881	CK028591		Dr.12381	100330881		ENSDART00000170212	TC395475
1367	Danio rerio solute carrier family 47 (multidrug and toxin extrusion), member 1 (slc47a1), mRNA [NM_001014310]	10.0316	10.1809	10.9378	11.828	12.2893	11.9896	1.65219	11.2095	6.11085	0.00114315	0.00675395	-1.1248	A_15_P626666	NM_001014310	slc47a1	NM_001014310		Dr.124929	541497	GO:0006855(drug transmembrane transport)|GO:0015238(drug transmembrane transporter activity)|GO:0015297(antiporter activity)|GO:0016020(membrane)|GO:0016021(integral to membrane)|GO:0055085(transmembrane transport)	ENSDART00000160875	NP13226334
1368	Danio rerio transcription factor Dp-2, mRNA (cDNA clone MGC:110490 IMAGE:7173010), complete cds. [BC095295]	14.2087	14.2607	14.3203	14.5959	14.6788	14.7543	0.413098	14.4698	5.38376	0.00212016	0.00997938	-1.82964	A_15_P657141	BC095295	tfdp2	BC095295		Dr.77606	338204	GO:0000278(mitotic cell cycle)|GO:0000981(sequence-specific DNA binding RNA polymerase II transcription factor activity)|GO:0003677(DNA binding)|GO:0003700(sequence-specific DNA binding transcription factor activity)|GO:0003712(transcription cofactor activity)|GO:0005634(nucleus)|GO:0005667(transcription factor complex)|GO:0006351(transcription, DNA-dependent)|GO:0006355(regulation of transcripti…		TC369784	Cell cycle	dre04110
1376	Danio rerio protocadherin 1 gamma 18 (pcdh1g18), mRNA [NM_001024117]	7.26709	7.2082	7.30997	7.84897	7.85208	7.62975	0.515179	7.51934	5.70749	0.0015987	0.00830115	-1.50776	A_15_P177136	NM_001024117	pcdh1g18	NM_001024117		Dr.52488	554005	GO:0005509(calcium ion binding)|GO:0005886(plasma membrane)|GO:0007155(cell adhesion)|GO:0007156(homophilic cell adhesion)|GO:0016020(membrane)|GO:0016021(integral to membrane)	ENSDART00000167997	TC367043
1396	Danio rerio inositol-trisphosphate 3-kinase Cb (itpkcb), mRNA [NM_001305471]	7.86237	7.90656	7.83717	8.31639	8.37619	8.31328	0.466586	8.10199	7.16683	0.000512569	0.00407518	-0.207729	A_15_P513162	NM_001305471	itpkcb	NM_001305471			322720	GO:0005575(cellular_component)|GO:0008440(inositol-1,4,5-trisphosphate 3-kinase activity)	ENSDART00000141023	TC405432	Inositol phosphate metabolism // Metabolic pathways // Calcium signaling pathway // Phosphatidylinositol signaling system	dre00562 // dre01100 // dre04020 // dre04070
1397	Danio rerio pleiomorphic adenoma gene X (plagx), mRNA [NM_001039829]	8.84808	8.77348	8.69014	9.26102	9.30282	9.38611	0.546081	9.04361	6.99023	0.000582067	0.00439913	-0.353145	A_15_P218576	NM_001039829	plagx	NM_001039829		Dr.52874	664689	GO:0000981(sequence-specific DNA binding RNA polymerase II transcription factor activity)|GO:0003676(nucleic acid binding)|GO:0003700(sequence-specific DNA binding transcription factor activity)|GO:0005634(nucleus)|GO:0006351(transcription, DNA-dependent)|GO:0046872(metal ion binding)	ENSDART00000053509	TC433582
1403	Danio rerio myosin regulatory light chain interacting protein a (mylipa), mRNA [NM_199983]	10.5961	10.5628	10.4777	11.5153	11.453	11.6902	1.00729	11.0492	11.1619	4.98869e-05	0.00111573	2.44494	A_15_P104384	NM_199983	mylipa	NM_199983		Dr.75665	335888	GO:0005515(protein binding)|GO:0005737(cytoplasm)|GO:0005829(cytosol)|GO:0005856(cytoskeleton)|GO:0007275(multicellular organismal development)|GO:0007369(gastrulation)|GO:0008270(zinc ion binding)|GO:0008766(UDP-N-acetylmuramoylalanyl-D-glutamyl-2,6-diaminopimelate-D-alanyl-D-alanine ligase activity)|GO:0016567(protein ubiquitination)|GO:0016874(ligase activity)|GO:0018169(ribosomal S6-glutamic …	ENSDART00000013497	TC367862
1419	fl92w69.x1 Zebrafish adult retina cDNA Danio rerio cDNA clone IMAGE:4144274 3' similar to SW:IPYR_BOVIN P37980 INORGANIC PYROPHOSPHATASE ;, mRNA sequence [BG308494]	5.15387	5.1629	4.58972	3.69726	3.76998	3.57083	-1.28947	4.32409	-7.22954	0.000490247	0.00397573	-0.156807	A_15_P707366	BG308494		BG308494		Dr.150872
1460	Danio rerio transient receptor potential cation channel, subfamily N, member 1 (trpn1), mRNA [NM_183349]	5.02881	5.17407	5.08475	5.76193	5.65069	5.54513	0.556705	5.37423	6.3312	0.000958617	0.00605076	-0.923617	A_15_P164336	NM_183349	trpn1	NM_183349		Dr.89462	368273	GO:0005216(ion channel activity)|GO:0005262(calcium channel activity)|GO:0006810(transport)|GO:0006811(ion transport)|GO:0007605(sensory perception of sound)|GO:0008381(mechanically-gated ion channel activity)|GO:0016020(membrane)|GO:0016021(integral to membrane)|GO:0050910(detection of mechanical stimulus involved in sensory perception of sound)|GO:0055085(transmembrane transport)|GO:0070588(cal…	ENSDART00000159157	TC365501
1462	Danio rerio mitogen-activated protein kinase 11 (mapk11), mRNA [NM_001002095]	11.0092	11.0597	11.0172	11.5841	11.584	11.9104	0.664164	11.3608	5.9895	0.00126221	0.00717098	-1.23798	A_15_P119638	NM_001002095	mapk11	NM_001002095		Dr.31087	415185	GO:0000166(nucleotide binding)|GO:0004672(protein kinase activity)|GO:0004674(protein serine/threonine kinase activity)|GO:0004707(MAP kinase activity)|GO:0005524(ATP binding)|GO:0006468(protein phosphorylation)|GO:0016301(kinase activity)|GO:0016310(phosphorylation)|GO:0016740(transferase activity)	ENSDART00000032857	TC369624	MAPK signaling pathway // FoxO signaling pathway // Adrenergic signaling in cardiomyocytes // VEGF signaling pathway // Toll-like receptor signaling pathway // NOD-like receptor signaling pathway // RIG-I-like receptor signaling pathway // GnRH signaling pathway // Progesterone-mediated oocyte maturation // AGE-RAGE signaling pathway in diabetic complications // Salmonella infection	dre04010 // dre04068 // dre04261 // dre04370 // dre04620 // dre04621 // dre04622 // dre04912 // dre04914 // dre04933 // dre05132
1469	Danio rerio leucine rich repeat containing 47 (lrrc47), mRNA [NM_001110372]	9.55622	9.55328	9.4567	10.2279	10.1041	10.3846	0.716776	9.88045	7.50238	0.000405398	0.00353466	0.0605044	A_15_P317411	NM_001110372	lrrc47	NM_001110372		Dr.142520	553404	GO:0003723(RNA binding)|GO:0004826(phenylalanine-tRNA ligase activity)|GO:0006432(phenylalanyl-tRNA aminoacylation)|GO:0009328(phenylalanine-tRNA ligase complex)	ENSDART00000075129	TC411826
1483		2.91763	2.61512	2.36865	5.52498	5.14688	6.583	3.11782	4.19271	7.94447	0.000301574	0.00298476	0.398686	A_15_P239156	ENSDART00000167318							ENSDART00000167318
1484	Danio rerio cytochrome P450, family 2, subfamily Y, polypeptide 3 (cyp2y3), mRNA [NM_001020822]	12.6166	12.7519	12.8928	13.4262	13.5808	13.5353	0.760379	13.1339	7.71823	0.000350239	0.00326006	0.227708	A_15_P142546	NM_001020822	cyp2y3	NM_001020822		Dr.151916	368352	GO:0004497(monooxygenase activity)|GO:0005506(iron ion binding)|GO:0008395(steroid hydroxylase activity)|GO:0016491(oxidoreductase activity)|GO:0016705(oxidoreductase activity, acting on paired donors, with incorporation or reduction of molecular oxygen)|GO:0020037(heme binding)|GO:0046872(metal ion binding)|GO:0055114(oxidation-reduction process)	ENSDART00000161218	TC368911
1485	Danio rerio profilin 2 (pfn2), mRNA [NM_201336]	11.2378	11.1847	11.284	8.72741	8.55213	8.62752	-2.59981	9.93559	-33.3445	1.21627e-07	6.88254e-05	8.7124	A_15_P600792	NM_201336	pfn2	NM_201336		Dr.76326	394235	GO:0003779(actin binding)|GO:0005737(cytoplasm)|GO:0030036(actin cytoskeleton organization)|GO:0030833(regulation of actin filament polymerization)|GO:0032233(positive regulation of actin filament bundle assembly)	ENSDART00000104687	NP13229090	Regulation of actin cytoskeleton // Salmonella infection	dre04810 // dre05132
1487	Danio rerio proteasome 26S subunit, ATPase 4 (psmc4), mRNA [NM_199750]	12.2417	12.228	12.4307	13.0681	13.2125	12.8626	0.74761	12.6739	6.29814	0.000983964	0.00614654	-0.953446	A_15_P723451	NM_199750	psmc4	NM_199750		Dr.76514	326884	GO:0000166(nucleotide binding)|GO:0000502(proteasome complex)|GO:0005524(ATP binding)|GO:0005737(cytoplasm)|GO:0008540(proteasome regulatory particle, base subcomplex)|GO:0016787(hydrolase activity)|GO:0017025(TBP-class protein binding)|GO:0030163(protein catabolic process)|GO:0030433(ER-associated protein catabolic process)|GO:0031595(nuclear proteasome complex)|GO:0031597(cytosolic proteasome c…	ENSDART00000034078	TC380851	Proteasome	dre03050
1490	Danio rerio complement component 1, q subcomponent binding protein (c1qbp), mRNA [NM_001017858]	16.2276	16.2772	16.2189	15.1804	15.1245	15.6509	-0.922644	15.7799	-5.97505	0.00127732	0.00721084	-1.25157	A_15_P397385	NM_001017858	c1qbp	NM_001017858		Dr.75937	334619	GO:0003674(molecular_function)|GO:0005759(mitochondrial matrix)|GO:0008150(biological_process)	ENSDART00000146840	NP13225478	Herpes simplex infection	dre05168
1491	Danio rerio zgc:101748 (zgc:101748), mRNA [NM_001004627]	11.6639	11.8205	11.7848	12.4789	12.4683	12.6576	0.778563	12.1457	8.73091	0.000184223	0.00226702	0.961406	A_15_P170716	NM_001004627	zgc:101748	NM_001004627		Dr.29901	447888	GO:0003674(molecular_function)|GO:0005575(cellular_component)|GO:0008150(biological_process)	ENSDART00000099535	TC378971
1498	Danio rerio eukaryotic translation initiation factor 3, subunit Jb (eif3jb), mRNA [NM_213502]	10.6702	10.7867	10.666	11.1739	11.2373	11.0724	0.453589	10.9344	5.66313	0.00166057	0.00851222	-1.55108	A_15_P623926	NM_213502	eif3jb	NM_213502		Dr.155062	406823	GO:0001731(formation of translation preinitiation complex)|GO:0002181(cytoplasmic translation)|GO:0003743(translation initiation factor activity)|GO:0005737(cytoplasm)|GO:0005852(eukaryotic translation initiation factor 3 complex)|GO:0006412(translation)|GO:0006413(translational initiation)|GO:0006446(regulation of translational initiation)|GO:0016282(eukaryotic 43S preinitiation complex)|GO:0033…	ENSDART00000075400	TC371757	RNA transport	dre03013
1504	Danio rerio cingulin b (cgnb), mRNA [NM_001044762]	9.20403	9.26669	9.24306	9.78306	9.81476	9.79241	0.558819	9.51733	8.89577	0.000166967	0.0021512	1.07356	A_15_P622401	NM_001044762	cgnb	NM_001044762		Dr.77163	100005752	GO:0003774(motor activity)|GO:0005923(tight junction)|GO:0016459(myosin complex)|GO:0030054(cell junction)	ENSDART00000112404	TC366303	Tight junction	dre04530
1506	DR_ATE_NRM05_E07 adult testis normalized (TLL) Danio rerio cDNA, mRNA sequence [CO355144]	7.83156	7.88179	7.73364	4.04251	4.51005	5.44714	-3.14909	6.24111	-8.8307	0.000173543	0.00219741	1.02952	A_15_P402455	CO355144	si:ch1073-170o4.1	CO355144		Dr.448	335072			TC442145
1511	Danio rerio StAR-related lipid transfer (START) domain containing 8 (stard8), mRNA [NM_001126477]	9.57616	9.2119	9.52024	10.1209	10.2554	10.2574	0.775148	9.82368	6.48357	0.000851122	0.00560756	-0.787654	A_15_P736576	NM_001126477	stard8	NM_001126477		Dr.33631	558476	GO:0007165(signal transduction)|GO:0008289(lipid binding)	ENSDART00000127383	TC409712
1539	lines homolog 1 [Source:HGNC Symbol;Acc:HGNC:30922] [ENSDART00000128376]	10.1489	10.188	10.1742	10.8871	10.9691	11.0483	0.797803	10.5693	10.9706	5.47411e-05	0.0011719	2.34005	A_15_P773316	ENSDART00000128376	lins	XM_009299966			798262		ENSDART00000128376	TC441278
1541	Danio rerio poly-U binding splicing factor a (puf60a), mRNA [NM_001105588]	10.4139	10.2778	10.4699	10.9806	11.1001	10.9752	0.631458	10.7029	7.4607	0.000417183	0.00360635	0.0277388	A_15_P767916	NM_001105588	puf60a	NM_001105588		Dr.33597	562370	GO:0000166(nucleotide binding)|GO:0003676(nucleic acid binding)	ENSDART00000133311	TC401245	Spliceosome	dre03040
1558	Danio rerio cDNA clone IMAGE:8156549. [BC142928]	10.6662	10.6621	10.3313	9.5129	9.55792	8.83033	-1.2528	9.92678	-5.4856	0.00193744	0.00940238	-1.72694	A_15_P178736	BC142928		BC142928		Dr.84962			ENSDART00000133530	TC379277
1561	Danio rerio CDC-like kinase 2a (clk2a), mRNA [NM_001044879]	9.69845	9.56193	9.32651	8.71171	8.46109	8.69339	-0.906904	9.07551	-7.00577	0.00057553	0.00437663	-0.340228	A_15_P114930	NM_001044879	clk2a	NM_001044879		Dr.77240	558981	GO:0000166(nucleotide binding)|GO:0004672(protein kinase activity)|GO:0005524(ATP binding)|GO:0006468(protein phosphorylation)	ENSDART00000136681	TC405058
1563	STE20-related kinase adaptor beta [Source:HGNC Symbol;Acc:HGNC:13205] [ENSDART00000130642]	10.6963	10.7994	10.6227	9.70689	9.92478	9.49559	-0.997092	10.2076	-7.75708	0.000341265	0.00321613	0.257377	A_15_P453360	ENSDART00000130642	stradb				100536950		ENSDART00000130642	TC431536	mTOR signaling pathway	dre04150
1573	Danio rerio zgc:123244 (zgc:123244), mRNA [NM_001037381]	2.90852	2.64385	2.39475	4.91722	5.1197	4.37803	2.15594	3.72701	9.235	0.000137057	0.00192568	1.29848	A_15_P174936	NM_001037381	zgc:123244	NM_001037381		Dr.133045	556933	GO:0003674(molecular_function)|GO:0005764(lysosome)|GO:0005887(integral to plasma membrane)|GO:0010506(regulation of autophagy)|GO:0016020(membrane)|GO:0016021(integral to membrane)	ENSDART00000078580	TC375789
1575	Danio rerio sperm associated antigen 1b (spag1b), mRNA [NM_001077321]	6.64239	6.73416	6.49715	5.65823	5.7809	5.67376	-0.920272	6.16443	-10.2132	8.02832e-05	0.00145506	1.90642	A_15_P668676	NM_001077321	spag1b	NM_001077321		Dr.49001	768178	GO:0005575(cellular_component)|GO:0008150(biological_process)	ENSDART00000101207	TC369256
1578	Danio rerio B-cell CLL/lymphoma 11Ba (zinc finger protein) (bcl11ba), mRNA [NM_001099260]	7.03186	6.65736	6.90056	7.62171	7.55984	7.73556	0.775777	7.25115	6.51884	0.000828271	0.00550379	-0.756538	A_15_P627656	NM_001099260	bcl11ba	NM_001099260		Dr.144475	100093707	GO:0003676(nucleic acid binding)|GO:0046872(metal ion binding)	ENSDART00000123745	TC376463
1610	Danio rerio complement component 1, r subcomponent (c1r), mRNA [NM_001030150]	4.2885	4.17775	5.32402	2.46736	2.83845	2.32747	-2.05233	3.57059	-6.03233	0.00121862	0.00703884	-1.19783	A_15_P205791	NM_001030150	c1r	NM_001030150		Dr.161724	560927	GO:0005509(calcium ion binding)|GO:0005575(cellular_component)|GO:0008150(biological_process)		TC372678
1612	spectrin repeat containing, nuclear envelope 2a [Source:ZFIN;Acc:ZDB-GENE-041001-109] [ENSDART00000152145]	6.52889	6.61444	6.35957	5.526	5.59449	5.5389	-0.947837	6.02705	-10.6119	6.5421e-05	0.00129642	2.13843	A_15_P393360	ENSDART00000152145	syne2a	XM_009294647			559363	GO:0016020(membrane)|GO:0016021(integral to membrane)|GO:0040023(establishment of nucleus localization)|GO:0045494(photoreceptor cell maintenance)	ENSDART00000152145	TC365738
1619	ZF101-P00009-DEPE-F2_L24 GISZF101 Danio rerio cDNA clone IMAGE:7137770 5', mRNA sequence [CK676901]	4.72772	4.7773	4.90044	2.33545	2.71255	3.57423	-1.92775	3.83795	-6.04151	0.00120951	0.00699755	-1.18926	A_15_P307981	CK676901	st18	CK676901		Dr.156848	569230	GO:0003700(sequence-specific DNA binding transcription factor activity)|GO:0005634(nucleus)|GO:0006355(regulation of transcription, DNA-dependent)|GO:0008270(zinc ion binding)		TC391009
1633	cyclin-dependent kinase 12 [Source:ZFIN;Acc:ZDB-GENE-081104-294] [ENSDART00000093402]	12.7672	12.7644	12.7663	12.1127	12.204	11.9291	-0.684078	12.4239	-7.49758	0.000406736	0.00354254	0.0567381	A_15_P554277	ENSDART00000093402	cdk12	BC129248		Dr.135073	100149834		ENSDART00000093402	TC383749
1652	Rep: Virion infectivity factor - Human immunodeficiency virus 1, partial (7%) [TC381279]	10.5855	10.568	10.4558	11.7954	11.8184	12.218	1.40749	11.2402	10.4005	7.28586e-05	0.00137502	2.01645	A_15_P591022	TC381279		XM_700626						TC381279
1653	family with sequence similarity 110, member C [Source:ZFIN;Acc:ZDB-GENE-131121-63] [ENSDART00000153794]	4.58988	3.96176	4.83876	6.87648	6.81968	7.09623	2.46733	5.69713	10.2881	7.72118e-05	0.00142548	1.95066	A_15_P257221	ENSDART00000153794		XM_005162402					ENSDART00000153794	TC381680
1656	si:dkey-58f10.7 [Source:ZFIN;Acc:ZDB-GENE-060526-321] [ENSDART00000142103]	5.33121	5.12808	5.06023	2.36513	2.72286	2.35146	-2.69336	3.82649	-19.5493	2.34346e-06	0.000244998	5.80686	A_15_P146661	ENSDART00000142103		EH488056		Dr.152719			ENSDART00000142103	TC379095
1673	PREDICTED: Danio rerio calneuron 2 (caln2), transcript variant X1, mRNA [XM_001343005]	8.02018	7.93923	7.87162	6.99557	6.98567	6.85325	-0.99885	7.44425	-12.4154	2.8093e-05	0.000821588	3.09109	A_15_P410115	XM_001343005	caln2	XM_001343005			100007635	GO:0005509(calcium ion binding)|GO:0016020(membrane)|GO:0016021(integral to membrane)|GO:0046872(metal ion binding)
1674	Danio rerio sulfatase 1 (sulf1), mRNA [NM_001003846]	10.1041	10.1244	10.0664	9.68661	9.55303	9.7554	-0.433321	9.88167	-5.42561	0.00204277	0.00972177	-1.78727	A_15_P132746	NM_001003846	sulf1	NM_001003846		Dr.81473	337298	GO:0001570(vasculogenesis)|GO:0001756(somitogenesis)|GO:0001944(vasculature development)|GO:0003824(catalytic activity)|GO:0005509(calcium ion binding)|GO:0005783(endoplasmic reticulum)|GO:0005794(Golgi apparatus)|GO:0008015(blood circulation)|GO:0008152(metabolic process)|GO:0008484(sulfuric ester hydrolase activity)|GO:0009986(cell surface)|GO:0021910(smoothened signaling pathway involved in ve…	ENSDART00000140379	TC367658
1694	Danio rerio glycerol kinase 5 (putative) (gk5), mRNA [NM_001077803]	9.81307	9.90887	9.9365	10.6954	10.8587	10.5058	0.800478	10.2864	7.27878	0.000473512	0.00389945	-0.117088	A_15_P173846	NM_001077803	gk5	NM_001077803		Dr.78304	777765	GO:0000166(nucleotide binding)|GO:0004370(glycerol kinase activity)|GO:0005524(ATP binding)|GO:0005737(cytoplasm)|GO:0005975(carbohydrate metabolic process)|GO:0006071(glycerol metabolic process)|GO:0016301(kinase activity)|GO:0016310(phosphorylation)|GO:0016740(transferase activity)|GO:0016773(phosphotransferase activity, alcohol group as acceptor)|GO:0019563(glycerol catabolic process)	ENSDART00000091351	TC425941
1704	Danio rerio polybromo 1, like (pbrm1l), mRNA [NM_001003535]	12.6023	12.5527	12.7602	11.5256	11.4633	11.8238	-1.03415	12.1213	-8.35654	0.000231764	0.00256236	0.699428	A_15_P728241	NM_001003535	pbrm1l	NM_001003535		Dr.78287	445141	GO:0003682(chromatin binding)|GO:0005634(nucleus)|GO:0008150(biological_process)	ENSDART00000131203	TC434642
1714	Danio rerio mechanistic target of rapamycin (serine/threonine kinase) (mtor), mRNA [NM_001077211]	9.11422	9.14205	9.18359	10.1806	10.1731	9.72013	0.877984	9.58561	6.12608	0.00112914	0.00671011	-1.11072	A_15_P628161	NM_001077211	mtor	NM_001077211		Dr.43038	324254	GO:0000166(nucleotide binding)|GO:0005524(ATP binding)|GO:0006281(DNA repair)|GO:0008144(drug binding)|GO:0016301(kinase activity)|GO:0016310(phosphorylation)|GO:0016740(transferase activity)|GO:0016773(phosphotransferase activity, alcohol group as acceptor)|GO:0043588(skin development)|GO:0048565(digestive tract development)	ENSDART00000075189	TC406918	ErbB signaling pathway // Autophagy - other // Autophagy - animal // mTOR signaling pathway // Apelin signaling pathway // Insulin signaling pathway // Adipocytokine signaling pathway	dre04012 // dre04136 // dre04140 // dre04150 // dre04371 // dre04910 // dre04920
1721	Danio rerio retinoblastoma binding protein 9 (rbbp9), mRNA [NM_001042748]	11.3773	11.3328	11.4372	12.3958	12.3449	12.5131	1.03549	11.9002	13.2849	1.94595e-05	0.000690278	3.50158	A_15_P139411	NM_001042748	rbbp9	NM_001042748		Dr.10397	553083	GO:0016787(hydrolase activity)	ENSDART00000104423	NP9495263
1726	DEAD (Asp-Glu-Ala-Asp) box polypeptide 43 [Source:ZFIN;Acc:ZDB-GENE-080204-77] [ENSDART00000101479]	8.54121	8.45524	8.60648	7.73428	7.63854	7.57753	-0.884193	8.09221	-10.96	5.5026e-05	0.00117401	2.33418	A_15_P107666	ENSDART00000101479	ddx43	EB914513		Dr.161282	100136871	GO:0000166(nucleotide binding)|GO:0003676(nucleic acid binding)|GO:0003723(RNA binding)|GO:0004004(ATP-dependent RNA helicase activity)|GO:0004386(helicase activity)|GO:0005524(ATP binding)|GO:0010501(RNA secondary structure unwinding)|GO:0016787(hydrolase activity)	ENSDART00000101479	TC428810
1733	Danio rerio si:ch211-125e6.12 (si:ch211-125e6.12), mRNA [NM_001109829]	9.65114	9.73232	9.86225	6.44183	6.57218	8.1767	-2.685	8.40607	-5.60751	0.00174208	0.00877689	-1.60575	A_15_P101263	NM_001109829	si:ch211-125e6.12	NM_001109829		Dr.159898	100126100		ENSDART00000053061	TC396890
1737	Danio rerio homeobox A2b (hoxa2b), mRNA [NM_131106]	11.085	11.1075	10.9911	10.511	10.3628	10.3116	-0.666075	10.7282	-7.8976	0.000310973	0.00304231	0.363616	A_15_P102477	NM_131106	hoxa2b	NM_131106		Dr.82597	30325	GO:0003677(DNA binding)|GO:0003700(sequence-specific DNA binding transcription factor activity)|GO:0005634(nucleus)|GO:0006351(transcription, DNA-dependent)|GO:0006355(regulation of transcription, DNA-dependent)|GO:0007275(multicellular organismal development)|GO:0043565(sequence-specific DNA binding)	ENSDART00000009827	TC399961
1740	Danio rerio purine nucleoside phosphorylase 5b (pnp5b), mRNA [NM_001004628]	6.2035	5.97055	5.64814	7.64226	8.02596	7.59447	1.8135	6.84748	9.61493	0.000110705	0.00170351	1.54148	A_15_P108245	NM_001004628	pnp5b	NM_001004628		Dr.88161	447889	GO:0003824(catalytic activity)|GO:0004731(purine-nucleoside phosphorylase activity)|GO:0005737(cytoplasm)|GO:0006139(nucleobase-containing compound metabolic process)|GO:0009116(nucleoside metabolic process)|GO:0016740(transferase activity)|GO:0016757(transferase activity, transferring glycosyl groups)|GO:0016763(transferase activity, transferring pentosyl groups)|GO:0043101(purine-containing com…		TC375965
1743	Danio rerio transmembrane protein 144b (tmem144b), mRNA [NM_001005983]	7.89208	7.85283	8.01857	8.56299	8.54392	8.70779	0.683743	8.26303	7.97385	0.000295851	0.00294858	0.420579	A_15_P432340	NM_001005983	tmem144b	NM_001005983		Dr.84785	449810	GO:0003674(molecular_function)|GO:0008150(biological_process)|GO:0016020(membrane)|GO:0016021(integral to membrane)	ENSDART00000052648	TC413061
1749	Danio rerio interleukin enhancer binding factor 2 (ilf2), mRNA [NM_213236]	12.6151	12.5489	12.6802	13.2724	13.2827	13.3881	0.699697	12.9646	9.30631	0.000131594	0.0018791	1.34479	A_15_P724076	NM_213236	ilf2	NM_213236		Dr.76824	406517	GO:0003677(DNA binding)|GO:0003723(RNA binding)|GO:0003725(double-stranded RNA binding)|GO:0005524(ATP binding)|GO:0005634(nucleus)|GO:0005730(nucleolus)|GO:0006351(transcription, DNA-dependent)|GO:0006355(regulation of transcription, DNA-dependent)|GO:0006955(immune response)|GO:0016740(transferase activity)|GO:0045893(positive regulation of transcription, DNA-dependent)	ENSDART00000018255	TC439728
1754	Danio rerio cadherin 11, type 2, OB-cadherin (osteoblast) (cdh11), mRNA [NM_131214]	9.33133	9.29435	9.26519	9.89328	9.76878	10.002	0.591074	9.59249	6.98597	0.000583872	0.0044049	-0.356685	A_15_P533757	NM_131214	cdh11	NM_131214		Dr.251	30461	GO:0005509(calcium ion binding)|GO:0005886(plasma membrane)|GO:0007155(cell adhesion)|GO:0007156(homophilic cell adhesion)|GO:0016020(membrane)|GO:0016021(integral to membrane)|GO:0031290(retinal ganglion cell axon guidance)|GO:0048840(otolith development)|GO:0060041(retina development in camera-type eye)	ENSDART00000002279	NP9491512
1774	Danio rerio heat shock transcription factor 1 (hsf1), mRNA [NM_001313736]	13.6992	13.8843	13.7035	12.1765	12.3118	11.0406	-1.91934	12.8026	-5.47925	0.0019483	0.00943408	-1.7333	A_15_P107325	NM_001313736	hsf1	NM_001313736		Dr.131556	58123	GO:0002088(lens development in camera-type eye)|GO:0003677(DNA binding)|GO:0003700(sequence-specific DNA binding transcription factor activity)|GO:0005634(nucleus)|GO:0006351(transcription, DNA-dependent)|GO:0006355(regulation of transcription, DNA-dependent)|GO:0009408(response to heat)|GO:0043565(sequence-specific DNA binding)	ENSDART00000024593	TC368678
1776	Danio rerio zona pellucida protein C (zpcx), mRNA [NM_001012244]	5.61106	5.67621	5.77442	7.69077	7.92908	8.72924	2.42914	6.9018	8.81612	0.000175057	0.00221069	1.01961	A_15_P273911	NM_001012244	zpcx	NM_001012244		Dr.80433	334011	GO:0003674(molecular_function)|GO:0005575(cellular_component)|GO:0008150(biological_process)	ENSDART00000155422	TC437374
1780	Danio rerio si:ch211-171o19.1 (si:ch211-171o19.1), mRNA [NM_001030117]	7.63404	7.91669	7.64747	6.90108	7.00148	6.53709	-0.91952	7.27297	-5.93902	0.00131592	0.00735077	-1.28557	A_15_P184701	NM_001030117	pimr213	NM_001030117		Dr.135380	558531	GO:0000166(nucleotide binding)|GO:0004672(protein kinase activity)|GO:0004674(protein serine/threonine kinase activity)|GO:0005524(ATP binding)|GO:0006468(protein phosphorylation)|GO:0016301(kinase activity)|GO:0016310(phosphorylation)|GO:0016740(transferase activity)	ENSDART00000113625	NP13325804
1796	Danio rerio spinster homolog 3 (Drosophila) (spns3), mRNA [NM_001100036]	6.33336	6.25403	6.07073	4.63657	5.18594	5.08114	-1.25149	5.59363	-7.4405	0.000423037	0.00364369	0.011808	A_15_P719056	NM_001100036	spns3	NM_001100036		Dr.53252	568387	GO:0003376(sphingosine-1-phosphate signaling pathway)|GO:0005765(lysosomal membrane)|GO:0006810(transport)|GO:0006869(lipid transport)|GO:0016020(membrane)|GO:0016021(integral to membrane)|GO:0031982(vesicle)|GO:0040011(locomotion)|GO:0046624(sphingolipid transporter activity)|GO:0055085(transmembrane transport)	ENSDART00000127787	TC373494
1807	Danio rerio caveolin 2 (cav2), mRNA [NM_001002150]	11.7554	11.7107	11.7376	10.8742	10.8274	10.4123	-1.02996	11.2196	-7.43296	0.000425245	0.00365741	0.00585441	A_15_P623761	NM_001002150	cav2	NM_001002150		Dr.79003	415240	GO:0000139(Golgi membrane)|GO:0005794(Golgi apparatus)|GO:0005886(plasma membrane)|GO:0005901(caveola)|GO:0016020(membrane)|GO:0016021(integral to membrane)|GO:0070836(caveola assembly)		TC372157	Endocytosis // Focal adhesion	dre04144 // dre04510
1808	Rep: DnaJ homolog subfamily C member 16 precursor. - Xenopus tropicalis, partial (3%) [TC388879]	10.7286	10.6483	10.7367	10.1363	10.1658	10.0651	-0.582128	10.4135	-8.35631	0.000231798	0.00256236	0.699258	A_15_P675301	TC388879		XM_001338062						TC388879
1809	Danio rerio transmembrane protein 19 (tmem19), mRNA [NM_001002098]	8.80513	8.88702	9.02817	9.71525	9.91878	9.67607	0.86326	9.3384	8.33095	0.000235508	0.0025893	0.681132	A_15_P675846	NM_001002098	tmem19	NM_001002098		Dr.151550	415188	GO:0003674(molecular_function)|GO:0008150(biological_process)|GO:0016020(membrane)|GO:0016021(integral to membrane)	ENSDART00000163193	TC384433
1820	GB	9.5018	9.45219	9.31341	7.85512	7.80937	7.75349	-1.61647	8.61423	-19.9897	2.07252e-06	0.000230892	5.93639	A_15_P154911	NP13316257		XM_002667331						NP13316257
1821	Danio rerio carbonic anhydrase (cahz), mRNA [NM_131110]	10.0849	10.0049	10.5579	12.5029	12.9596	12.5381	2.45095	11.4413	12.1949	3.09531e-05	0.000860078	2.98233	A_15_P599927	NM_131110	cahz	NM_131110		Dr.32297	30331	GO:0004089(carbonate dehydratase activity)|GO:0006730(one-carbon metabolic process)|GO:0008270(zinc ion binding)|GO:0015670(carbon dioxide transport)|GO:0016829(lyase activity)|GO:0042539(hypotonic salinity response)|GO:0046872(metal ion binding)	ENSDART00000013411	TC445561	Nitrogen metabolism	dre00910
1829	Danio rerio zgc:172106 (zgc:172106), mRNA [NM_001114563]	16.4699	16.4843	16.2716	15.6133	15.6114	15.4389	-0.854045	15.9816	-8.80336	0.000176395	0.00221635	1.01093	A_15_P658362	NM_001114563	zgc:172106	NM_001114563		Dr.93039	100136844	GO:0003674(molecular_function)|GO:0008150(biological_process)|GO:0016020(membrane)|GO:0016021(integral to membrane)	ENSDART00000152464	TC416320
1835	Danio rerio cytochrome P450, family 2, subfamily AA, polypeptide 1 (cyp2aa1), mRNA [NM_001025557]	5.81469	6.02291	5.83951	8.60629	8.84246	7.40334	2.39166	7.0882	6.19659	0.00106684	0.00647677	-1.04586	A_15_P442093	NM_001025557	cyp2aa1	NM_001025557		Dr.156066	572000	GO:0004497(monooxygenase activity)|GO:0005506(iron ion binding)|GO:0008395(steroid hydroxylase activity)|GO:0016020(membrane)|GO:0016021(integral to membrane)|GO:0016491(oxidoreductase activity)|GO:0016705(oxidoreductase activity, acting on paired donors, with incorporation or reduction of molecular oxygen)|GO:0016712(oxidoreductase activity, acting on paired donors, with incorporation or reducti…	ENSDART00000161027	TC373040
1845	Danio rerio cyclin-dependent kinase inhibitor 1Bb (cdkn1bb), mRNA [NM_212792]	10.2242	10.3907	10.2777	10.9961	10.9982	11.1064	0.736084	10.6655	9.25904	0.000135186	0.00191218	1.31413	A_15_P629201	NM_212792	cdkn1bb	NM_212792		Dr.75267	368329	GO:0004861(cyclin-dependent protein kinase inhibitor activity)|GO:0005634(nucleus)|GO:0005737(cytoplasm)|GO:0007050(cell cycle arrest)|GO:0016301(kinase activity)|GO:0016310(phosphorylation)|GO:0016740(transferase activity)|GO:0042127(regulation of cell proliferation)	ENSDART00000076417	TC371413	ErbB signaling pathway // FoxO signaling pathway // Cell cycle // AGE-RAGE signaling pathway in diabetic complications	dre04012 // dre04068 // dre04110 // dre04933
1849	Danio rerio coiled-coil-helix-coiled-coil-helix domain containing 1 (chchd1), mRNA [NM_001082814]	9.92532	10.0142	9.90675	10.4653	10.4117	10.4436	0.491456	10.1945	7.24258	0.00048575	0.00395778	-0.146269	A_15_P134654	NM_001082814	chchd1	NM_001082814		Dr.14490	557606	GO:0005739(mitochondrion)|GO:0008150(biological_process)	ENSDART00000100941	TC382533
1852	Danio rerio CWC25 spliceosome-associated protein homolog (S. cerevisiae) (cwc25), mRNA [NM_213462]	10.1807	10.2097	10.2664	9.6734	9.83684	9.6881	-0.486169	9.97586	-6.25074	0.00102168	0.00630482	-0.996437	A_15_P173336	NM_213462	cwc25	NM_213462		Dr.38328	406771		ENSDART00000100924	TC370767
1856	GB	8.92598	8.91291	8.73979	7.99486	8.10532	8.17761	-0.76696	8.47608	-8.44625	0.000219182	0.00248374	0.763148	A_15_P762166	NP13327234								NP13327234
1862	Danio rerio crystallin, gamma S1 (crygs1), mRNA [NM_001013276]	2.39095	3.48397	3.33828	9.23977	8.42117	10.6848	6.3775	6.25982	10.0656	8.67656e-05	0.00150814	1.8183	A_15_P100312	NM_001013276	crygs1	NM_001013276		Dr.118493	503587	GO:0003674(molecular_function)|GO:0005575(cellular_component)|GO:0008150(biological_process)	ENSDART00000145265	TC449332
1881	Ras association (RalGDS/AF-6) domain family (N-terminal) member 7a [Source:ZFIN;Acc:ZDB-GENE-091013-3] [ENSDART00000112330]	10.824	10.9213	10.8224	9.66648	9.72115	9.607	-1.19103	10.2604	-16.5355	5.88655e-06	0.000387458	4.81899	A_15_P300076	ENSDART00000112330	rassf7a	XM_009298065			564485	GO:0007165(signal transduction)	ENSDART00000112330	TC401644
1882	Danio rerio stathmin 2a (stmn2a), mRNA [NM_001005923]	5.59846	5.78276	5.5801	2.30684	3.56638	2.52425	-2.85461	4.22647	-8.42204	0.000222498	0.00250617	0.746009	A_15_P659341	NM_001005923	stmn2a	NM_001005923		Dr.79499	449651	GO:0005737(cytoplasm)|GO:0007019(microtubule depolymerization)|GO:0007399(nervous system development)|GO:0015631(tubulin binding)|GO:0031110(regulation of microtubule polymerization or depolymerization)|GO:0031175(neuron projection development)|GO:0043005(neuron projection)|GO:0051493(regulation of cytoskeleton organization)	ENSDART00000103815	NP13229137
1888	Danio rerio centrosomal protein 70 (cep70), mRNA [NM_001114576]	6.32033	6.08925	6.2986	6.70434	6.98249	7.00697	0.661875	6.567	5.53879	0.00184926	0.00913742	-1.67383	A_15_P732501	NM_001114576	cep70	NM_001114576		Dr.78911	100136857	GO:0060271(cilium morphogenesis)|GO:0060287(epithelial cilium movement involved in determination of left/right asymmetry)	ENSDART00000115344	TC370187
1907	Danio rerio membrane protein, palmitoylated 1 (mpp1), mRNA [NM_214692]	11.5331	11.4293	11.5205	11.9392	11.8544	11.9317	0.4141	11.7014	5.89413	0.00136591	0.00752025	-1.32814	A_15_P735226	NM_214692	mpp1	NM_214692		Dr.111730	325542		ENSDART00000157826	TC421858
1913	Danio rerio ribonuclease H1 (rnaseh1), transcript variant 1, mRNA [NM_001002659]	10.0448	10.0759	9.99436	10.6428	10.6184	10.7834	0.643183	10.3599	8.34466	0.000233494	0.0025761	0.690937	A_15_P366805	NM_001002659	rnaseh1	NM_001002659		Dr.16522	436932	GO:0000287(magnesium ion binding)|GO:0003676(nucleic acid binding)|GO:0004518(nuclease activity)|GO:0004519(endonuclease activity)|GO:0004523(ribonuclease H activity)|GO:0016787(hydrolase activity)|GO:0043137(DNA replication, removal of RNA primer)|GO:0046872(metal ion binding)	ENSDART00000148242	TC381605	DNA replication	dre03030
1916	Danio rerio Y box binding protein 1 (ybx1), transcript variant 1, mRNA [NM_001126457]	17.8752	17.8932	17.8259	17.5547	17.4547	17.4435	-0.38047	17.6745	-5.47568	0.00195442	0.00945001	-1.73688	A_15_P727961	NM_001126457	ybx1	NM_001126457		Dr.59019	795398	GO:0003676(nucleic acid binding)|GO:0003677(DNA binding)|GO:0003723(RNA binding)|GO:0006355(regulation of transcription, DNA-dependent)|GO:0008190(eukaryotic initiation factor 4E binding)|GO:0045947(negative regulation of translational initiation)|GO:0048025(negative regulation of nuclear mRNA splicing, via spliceosome)|GO:0050686(negative regulation of mRNA processing)|GO:0051236(establishment o…	ENSDART00000110512	TC441633
1929	Danio rerio si:dkey-11p23.7 (si:dkey-11p23.7), mRNA [NM_001102395]	8.13259	8.02313	7.98015	6.97046	7.12004	6.53382	-1.17052	7.46003	-7.08768	0.000542452	0.00422757	-0.272533	A_15_P194771	NM_001102395	si:dkey-11p23.7	NM_001102395		Dr.142068	100006927	GO:0016020(membrane)|GO:0016021(integral to membrane)	ENSDART00000049976	TC376462
1935	Danio rerio B-cell CLL/lymphoma 11Ba (zinc finger protein) (bcl11ba), mRNA [NM_001099260]	5.41162	5.35296	4.94581	6.13798	6.32261	6.00988	0.920027	5.69681	5.82868	0.00144277	0.00777527	-1.39064	A_15_P724411	NM_001099260	bcl11ba	NM_001099260		Dr.144475	100093707	GO:0003676(nucleic acid binding)|GO:0046872(metal ion binding)	ENSDART00000123745	TC376463
1938	Danio rerio actinodin4 (and4), mRNA [NM_001136244]	4.79567	4.74365	5.16923	4.0198	4.27573	4.03098	-0.794015	4.50584	-5.41397	0.00206397	0.00978854	-1.79903	A_15_P116326	NM_001136244	and4	NM_001136244		Dr.88188	100192207	GO:0003674(molecular_function)|GO:0005575(cellular_component)|GO:0008150(biological_process)		TC387000
1940	Danio rerio ring finger and FYVE-like domain containing E3 ubiquitin protein ligase (rffl), mRNA [NM_212896]	10.1624	10.2857	10.3963	10.7977	10.933	10.7492	0.545199	10.554	5.72147	0.00157976	0.00823405	-1.49416	A_15_P110253	NM_212896	rffl	NM_212896		Dr.86893	405832	GO:0008270(zinc ion binding)|GO:0046872(metal ion binding)	ENSDART00000155254	TC372130
1949	Rep: E3 ubiquitin-protein ligase MARCH1 (Membrane-associated RING finger protein 1) (Membrane-associated RING-CH protein I) (MARCH- I) (RING finger protein 171). - Danio rerio, partial (33%) [TC437157]	5.52713	5.89034	5.70254	2.46671	2.83482	2.31146	-3.16901	4.12217	-18.6815	3.00968e-06	0.000279232	5.54132	A_15_P497607	TC437157								TC437157
1950	Danio rerio zgc:110741 (zgc:110741), mRNA [NM_001013347]	6.68124	6.84056	6.66674	7.64162	8.11159	7.68283	1.0825	7.27076	7.29175	0.000469212	0.00388005	-0.106655	A_15_P174691	NM_001013347	abhd18	NM_001013347		Dr.81898	503769	GO:0003674(molecular_function)|GO:0005575(cellular_component)|GO:0008150(biological_process)		TC421333
1951	chromodomain helicase DNA binding protein 4b [Source:ZFIN;Acc:ZDB-GENE-030131-4532] [ENSDART00000148389]	12.8847	12.9363	12.8814	13.5994	13.6038	13.4324	0.644429	13.223	8.21662	0.000253113	0.00268661	0.598808	A_15_P178551	ENSDART00000148389	chd4b	BC142739		Dr.75373	560622	GO:0003676(nucleic acid binding)|GO:0003677(DNA binding)|GO:0005524(ATP binding)|GO:0005634(nucleus)|GO:0006355(regulation of transcription, DNA-dependent)|GO:0008026(ATP-dependent helicase activity)|GO:0008270(zinc ion binding)|GO:0016818(hydrolase activity, acting on acid anhydrides, in phosphorus-containing anhydrides)|GO:0046872(metal ion binding)	ENSDART00000148389	TC404986
1952	Danio rerio E4F transcription factor 1 (e4f1), mRNA [NM_001025513]	11.0501	11.1061	11.1782	11.8866	12.214	12.308	1.02474	11.6238	8.02304	0.000286551	0.00288819	0.457071	A_15_P195741	NM_001025513	e4f1	NM_001025513		Dr.75675	561158	GO:0000122(negative regulation of transcription from RNA polymerase II promoter)|GO:0000977(RNA polymerase II regulatory region sequence-specific DNA binding)|GO:0003676(nucleic acid binding)|GO:0003677(DNA binding)|GO:0003700(sequence-specific DNA binding transcription factor activity)|GO:0005634(nucleus)|GO:0005654(nucleoplasm)|GO:0005737(cytoplasm)|GO:0006351(transcription, DNA-dependent)|GO:0…	ENSDART00000055767	TC368628
1962	RCC1 domain containing 1 [Source:ZFIN;Acc:ZDB-GENE-030131-3552] [ENSDART00000104859]	10.9027	10.9936	10.9495	10.6294	10.5459	10.5437	-0.375568	10.7608	-5.47396	0.00195739	0.00945635	-1.73861	A_15_P136176	ENSDART00000104859	LOC100536575	BC114320		Dr.79114	100536575		ENSDART00000104859	TC373868
1970	Danio rerio speckle-type POZ protein-like a (spopla), mRNA [NM_001013447]	8.19124	8.10124	7.91595	7.21271	7.00965	7.15562	-0.943483	7.59773	-9.00924	0.000156183	0.00207759	1.14966	A_15_P543502	NM_001013447	spopla	NM_001013447		Dr.84463	541318	GO:0005634(nucleus)|GO:0016567(protein ubiquitination)|GO:0031397(negative regulation of protein ubiquitination)|GO:0031463(Cul3-RING ubiquitin ligase complex)|GO:0043161(proteasomal ubiquitin-dependent protein catabolic process)	ENSDART00000011922	TC403156	Hedgehog signaling pathway	dre04340
1974	Danio rerio RNA binding motif protein 46 (rbm46), mRNA [NM_001080024]	3.3896	3.88728	3.99742	6.28653	6.41478	5.49374	2.30692	4.91156	7.77148	0.000338008	0.00319968	0.268337	A_15_P175531	NM_001080024	rbm46	NM_001080024		Dr.132665	566042	GO:0000166(nucleotide binding)|GO:0003676(nucleic acid binding)|GO:0003723(RNA binding)|GO:0005575(cellular_component)|GO:0008150(biological_process)	ENSDART00000110698	TC421929
1983	AGENCOURT_61880164 NIH_ZGC_14 Danio rerio cDNA clone IMAGE:8154183 5', mRNA sequence [DV585500]	5.20939	4.39116	4.51114	3.04806	3.18196	2.61543	-1.75542	3.82619	-6.57868	0.000791112	0.0053608	-0.704057	A_15_P610492	DV585500		DV585500		Dr.120057
1999	Danio rerio solute carrier family 7 (cationic amino acid transporter, y+ system), member 2 (slc7a2), mRNA [NM_001008584]	6.48664	7.09445	6.42113	2.36923	2.7245	2.31998	-4.19617	4.56932	-19.1146	2.6527e-06	0.000259944	5.6756	A_15_P190816	NM_001008584	slc7a2	NM_001008584		Dr.160184	494041	GO:0003333(amino acid transmembrane transport)|GO:0005886(plasma membrane)|GO:0006810(transport)|GO:0006865(amino acid transport)|GO:0015171(amino acid transmembrane transporter activity)|GO:0015179(L-amino acid transmembrane transporter activity)|GO:0015297(antiporter activity)|GO:0016020(membrane)|GO:0016021(integral to membrane)	ENSDART00000053921	TC406304
2003	Danio rerio zgc:174888 (zgc:174888), mRNA [NM_001113584]	7.62957	7.25871	7.45987	8.20716	8.17153	8.59985	0.876795	7.88778	5.50549	0.00190392	0.00930171	-1.70704	A_15_P443140	NM_001113584	zgc:174888	NM_001113584		Dr.76413	558116		ENSDART00000146298	TC372041
2006	PREDICTED: Danio rerio NIPA-like domain containing 2 (nipal2), mRNA [XM_009292756]	3.42708	2.68603	2.91933	5.63838	5.45106	5.16796	2.40832	4.21497	10.6311	6.47928e-05	0.00128971	2.14935	A_15_P570812	XM_009292756	nipal2	XM_009292756			101883692
2008	Rep: Epidermal growth factor receptor substrate 15-like 1 (Eps15-related protein) (Eps15R). - Gallus gallus, partial (40%) [TC409044]	9.17998	9.02515	8.98832	9.47412	9.50432	9.61217	0.465722	9.29734	5.42441	0.00204494	0.00972548	-1.78848	A_15_P286136	TC409044		XM_005171460						TC409044
2013	Danio rerio eukaryotic translation initiation factor 3, subunit E, b (eif3eb), mRNA [NM_001044951]	9.10678	8.8593	9.0038	8.47589	8.49819	8.52151	-0.491429	8.74424	-5.69027	0.00162239	0.00838233	-1.52454	A_15_P150546	NM_001044951	eif3eb	NM_001044951		Dr.5119	561049	GO:0001731(formation of translation preinitiation complex)|GO:0003743(translation initiation factor activity)|GO:0005634(nucleus)|GO:0005737(cytoplasm)|GO:0005852(eukaryotic translation initiation factor 3 complex)|GO:0006412(translation)|GO:0006413(translational initiation)|GO:0006446(regulation of translational initiation)|GO:0016282(eukaryotic 43S preinitiation complex)|GO:0033290(eukaryotic 4…	ENSDART00000150052	TC428579	RNA transport	dre03013
2016	Danio rerio coatomer protein complex, subunit alpha (copa), mRNA [NM_001001941]	8.1648	8.09526	8.12413	8.87318	8.81955	8.73809	0.682208	8.46917	9.60947	0.000111038	0.00170464	1.53805	A_15_P475865	NM_001001941	copa	NM_001001941		Dr.2921	260439	GO:0005198(structural molecule activity)|GO:0005737(cytoplasm)|GO:0005794(Golgi apparatus)|GO:0006810(transport)|GO:0006886(intracellular protein transport)|GO:0006888(ER to Golgi vesicle-mediated transport)|GO:0006890(retrograde vesicle-mediated transport, Golgi to ER)|GO:0006891(intra-Golgi vesicle-mediated transport)|GO:0015031(protein transport)|GO:0016020(membrane)|GO:0016192(vesicle-mediate…	ENSDART00000111382	TC365854
2018	solute carrier family 22 (organic anion/urate transporter), member 13 [Source:ZFIN;Acc:ZDB-GENE-070912-473] [ENSDART00000155747]	6.50656	6.44215	6.22838	5.40037	5.38433	4.87703	-1.17179	5.80647	-6.78123	0.000678933	0.00485438	-0.529193	A_15_P198656	ENSDART00000155747		XM_001346142		Dr.113872			ENSDART00000155747	TC405707
2020	Danio rerio reactive oxygen species modulator 1 (romo1), mRNA [NM_200797]	12.3208	12.342	12.3385	13.0015	13.0354	12.9641	0.666581	12.667	10.568	6.68906e-05	0.00131531	2.11327	A_15_P141446	NM_200797	romo1	NM_200797		Dr.107712	393770	GO:0001302(replicative cell aging)|GO:0005739(mitochondrion)|GO:0005743(mitochondrial inner membrane)|GO:0008284(positive regulation of cell proliferation)|GO:0016020(membrane)|GO:0016021(integral to membrane)|GO:0034614(cellular response to reactive oxygen species)|GO:0042742(defense response to bacterium)|GO:2000379(positive regulation of reactive oxygen species metabolic process)	ENSDART00000055510	TC417711
2021	Danio rerio PAN3 poly(A) specific ribonuclease subunit homolog (S. cerevisiae) (pan3), mRNA [NM_001105692]	8.98797	9.25851	9.04103	10.0549	10.0354	10.5752	1.12599	9.65883	6.40216	0.000906705	0.00583148	-0.859976	A_15_P725501	NM_001105692	pan3	NM_001105692		Dr.64351	100126012	GO:0000166(nucleotide binding)|GO:0000289(nuclear-transcribed mRNA poly(A) tail shortening)|GO:0000932(cytoplasmic mRNA processing body)|GO:0005524(ATP binding)|GO:0005737(cytoplasm)|GO:0006397(mRNA processing)|GO:0010606(positive regulation of cytoplasmic mRNA processing body assembly)|GO:0031251(PAN complex)|GO:0046872(metal ion binding)	ENSDART00000048273	TC401030	RNA degradation	dre03018
2022	si:dkey-234l24.8 [Source:ZFIN;Acc:ZDB-GENE-050420-23] [ENSDART00000147061]	6.55716	6.4655	6.63788	5.45989	5.28056	4.60179	-1.43944	5.8338	-6.17486	0.00108561	0.00654775	-1.06579	A_15_P159231	ENSDART00000147061		EL646094		Dr.162201			ENSDART00000147061
2025	Danio rerio NAD kinase a (nadka), mRNA [NM_001017580]	12.4651	12.552	12.4236	12.8648	12.9898	13.1302	0.514698	12.7376	5.46218	0.0019778	0.00951531	-1.75043	A_15_P366115	NM_001017580	nadka	NM_001017580		Dr.116310	550242	GO:0003951(NAD+ kinase activity)|GO:0006741(NADP biosynthetic process)|GO:0008152(metabolic process)|GO:0019674(NAD metabolic process)		TC427444	Nicotinate and nicotinamide metabolism // Metabolic pathways	dre00760 // dre01100
2026	chromosome X open reading frame 38 [Source:HGNC Symbol;Acc:HGNC:28589] [ENSDART00000123590]	5.8073	5.79998	5.73001	4.63357	4.41041	4.38494	-1.30279	5.1277	-14.0923	1.41139e-05	0.000598922	3.8586	A_15_P616542	ENSDART00000123590	si:ch211-91p5.3	XM_689352			566084		ENSDART00000123590	TC390270
2034	UDP-Gal:betaGlcNAc beta 1,4- galactosyltransferase, polypeptide 3 [Source:ZFIN;Acc:ZDB-GENE-110624-1] [ENSDART00000089999]	5.19132	5.01808	5.57026	6.19468	6.19164	6.23524	0.947296	5.73354	6.26965	0.00100644	0.00624429	-0.979263	A_15_P183441	ENSDART00000089999	b4galt3	XM_009296773			561756		ENSDART00000089999	TC378221	N-Glycan biosynthesis // Other types of O-glycan biosynthesis // Mannose type O-glycan biosynthesis // Glycosaminoglycan biosynthesis - keratan sulfate // Glycosphingolipid biosynthesis - lacto and neolacto series // Metabolic pathways	dre00510 // dre00514 // dre00515 // dre00533 // dre00601 // dre01100
2049	Danio rerio secretagogin, EF-hand calcium binding protein (scgn), mRNA [NM_001005776]	4.64155	4.35642	4.55552	2.92938	2.66973	2.52785	-1.80885	3.61341	-13.2446	1.97833e-05	0.000696223	3.48318	A_15_P106387	NM_001005776	scgn	NM_001005776		Dr.89417	573010	GO:0005509(calcium ion binding)|GO:0005634(nucleus)|GO:0005737(cytoplasm)|GO:0005829(cytosol)|GO:0007420(brain development)|GO:0043005(neuron projection)|GO:0045202(synapse)|GO:0046872(metal ion binding)|GO:0051480(cytosolic calcium ion homeostasis)	ENSDART00000081649	TC372613
2050	Danio rerio zgc:162144 (zgc:162144), mRNA [NM_001082979]	6.17822	6.0477	6.09816	7.16369	6.69507	7.09144	0.875374	6.54571	6.20868	0.00105656	0.006442	-1.0348	A_15_P140218	NM_001082979	zgc:162144	NM_001082979		Dr.81970	100005305		ENSDART00000054760	TC375233
2053	Danio rerio dynein, cytoplasmic 1, light intermediate chain 2 (dync1li2), mRNA [NM_001017669]	9.82282	9.90952	9.94279	9.34065	9.38309	9.42865	-0.507579	9.63792	-7.16233	0.000514215	0.00408189	-0.211394	A_15_P321931	NM_001017669	dync1li2	NM_001017669		Dr.122529	573266	GO:0003777(microtubule motor activity)|GO:0005868(cytoplasmic dynein complex)|GO:0007018(microtubule-based movement)	ENSDART00000037850	TC383004	Phagosome // Salmonella infection	dre04145 // dre05132
2056	Danio rerio ubiquinol-cytochrome c reductase, Rieske iron-sulfur polypeptide 1 (uqcrfs1), mRNA [NM_001103194]	12.3743	12.4641	12.4688	12.8646	12.872	13.0367	0.488686	12.6801	6.02344	0.00122752	0.007069	-1.20615	A_15_P118344	NM_001103194	uqcrfs1	NM_001103194		Dr.76290	406359	GO:0005739(mitochondrion)|GO:0005743(mitochondrial inner membrane)|GO:0006810(transport)|GO:0008121(ubiquinol-cytochrome-c reductase activity)|GO:0016020(membrane)|GO:0016491(oxidoreductase activity)|GO:0016679(oxidoreductase activity, acting on diphenols and related substances as donors)|GO:0046872(metal ion binding)|GO:0051536(iron-sulfur cluster binding)|GO:0051537(2 iron, 2 sulfur cluster bin…	ENSDART00000006868	TC377235	Oxidative phosphorylation // Metabolic pathways // Cardiac muscle contraction	dre00190 // dre01100 // dre04260
2057	Danio rerio RNA binding protein with multiple splicing 2a (rbpms2a), mRNA [NM_001002409]	6.96816	7.11467	7.06041	7.64231	7.6044	7.80328	0.635581	7.36554	7.28275	0.00047219	0.00389492	-0.113892	A_15_P750411	NM_001002409	rbpms2a	NM_001002409		Dr.82744	436682	GO:0000166(nucleotide binding)|GO:0000398(nuclear mRNA splicing, via spliceosome)|GO:0003676(nucleic acid binding)|GO:0005575(cellular_component)|GO:0017069(snRNA binding)|GO:0048813(dendrite morphogenesis)	ENSDART00000067514	TC412022
2063	family with sequence similarity 89, member B [Source:ZFIN;Acc:ZDB-GENE-091204-269] [ENSDART00000147518]	4.989	4.10515	4.55516	6.69921	6.59306	6.23242	1.95846	5.529	7.70662	0.000352973	0.0032717	0.218818	A_15_P739556	ENSDART00000147518	fam89b	XM_001921384			100151239		ENSDART00000147518	TC419473
2064	PREDICTED: Danio rerio putative nuclease HARBI1 (LOC100537368), mRNA [XM_009298416]	7.21057	6.54826	6.60791	4.93073	4.89831	4.89851	-1.87973	5.84905	-9.93741	9.2898e-05	0.00156958	1.74077	A_15_P308001	TC374898		XM_009298416						TC374898
2068	Danio rerio RAD1 homolog (S. pombe) (rad1), mRNA [NM_200898]	10.0191	9.88215	9.90879	9.37375	9.38433	9.28179	-0.590056	9.64165	-7.84163	0.000322648	0.00311128	0.321496	A_15_P108031	NM_200898	rad1	NM_200898		Dr.77004	393872	GO:0000077(DNA damage checkpoint)|GO:0003684(damaged DNA binding)|GO:0005634(nucleus)|GO:0006281(DNA repair)|GO:0008408(3'-5' exonuclease activity)|GO:0030896(checkpoint clamp complex)	ENSDART00000059354	TC391892
2073	Danio rerio zgc:123335 (zgc:123335), mRNA [NM_001309846]	8.13794	7.88243	8.25851	8.78698	8.80084	8.86091	0.723282	8.4546	6.38851	0.000916434	0.00587711	-0.872176	A_15_P720866	NM_001309846	zgc:123335	NM_001309846		Dr.83500	641417	GO:0003674(molecular_function)|GO:0005575(cellular_component)|GO:0008150(biological_process)	ENSDART00000137493	TC374311
2077	Danio rerio NOP2/Sun domain family, member 5 (nsun5), mRNA [NM_213285]	9.89298	9.69811	9.83125	10.7482	10.6308	10.849	0.935203	10.275	9.93463	9.30365e-05	0.00156969	1.73908	A_15_P722426	NM_213285	nsun5	NM_213285		Dr.78961	406690	GO:0005575(cellular_component)|GO:0008150(biological_process)|GO:0008168(methyltransferase activity)	ENSDART00000142954	TC394716
2079	Danio rerio chloride intracellular channel 5b (clic5b), transcript variant 2, mRNA [NM_212897]	6.64531	6.32055	6.62546	7.33754	7.61337	7.36374	0.907781	6.98433	6.94359	0.000602208	0.00448573	-0.39205	A_15_P624441	NM_212897	clic5b	NM_212897		Dr.12212	405833	GO:0004364(glutathione transferase activity)|GO:0005244(voltage-gated ion channel activity)|GO:0005254(chloride channel activity)|GO:0005634(nucleus)|GO:0005737(cytoplasm)|GO:0006749(glutathione metabolic process)|GO:0006810(transport)|GO:0006811(ion transport)|GO:0006821(chloride transport)|GO:0007605(sensory perception of sound)|GO:0034707(chloride channel complex)|GO:0034765(regulation of ion …	ENSDART000000373790	TC379288
2083	Danio rerio intelectin 3 (itln3), mRNA [NM_001159584]	5.49953	4.56987	4.03492	7.99159	8.00346	7.64109	3.17728	6.29008	8.34619	0.00023327	0.00257543	0.692033	A_15_P190506	NM_001159584	itln3	NM_001159584		Dr.117747	555334		ENSDART00000003040	TC428619
2088	Danio rerio testis expressed 2 (tex2), mRNA [NM_001099252]	11.5951	11.4913	11.4312	12.3821	12.489	12.0585	0.804032	11.9079	6.11549	0.00113886	0.00673855	-1.12051	A_15_P161821	NM_001099252	tex2	NM_001099252		Dr.151245	798401	GO:0008150(biological_process)|GO:0016020(membrane)|GO:0016021(integral to membrane)	ENSDART00000123544	TC416000
2089	Danio rerio coiled-coil-helix-coiled-coil-helix domain containing 6a (chchd6a), mRNA [NM_001005584]	4.79999	5.10715	4.67557	5.99244	6.19378	5.73911	1.1142	5.41801	6.67985	0.000732592	0.00510163	-0.616181	A_15_P721416	NM_001005584	chchd6a	NM_001005584		Dr.76072	449542	GO:0003674(molecular_function)|GO:0005739(mitochondrion)|GO:0005743(mitochondrial inner membrane)|GO:0006974(response to DNA damage stimulus)|GO:0016020(membrane)|GO:0042407(cristae formation)	ENSDART00000140977	TC418934
2101	si:ch211-207j7.2 [Source:ZFIN;Acc:ZDB-GENE-120215-232] [ENSDART00000152071]	4.76141	4.7213	4.95593	2.46252	2.82047	2.88002	-2.09188	3.76694	-14.949	1.02272e-05	0.000506389	4.21449	A_15_P594057	ENSDART00000152071	si:ch211-207j7.2	XM_001921109			799340		ENSDART00000152071	TC395691
2105	Danio rerio homer scaffolding protein 2 (homer2), mRNA [NM_001020634]	7.9063	8.007	8.19526	9.27143	9.42507	9.08582	1.22459	8.64848	9.78209	0.000101019	0.0016363	1.64555	A_15_P275661	NM_001020634	homer2	NM_001020634		Dr.119024	553661	GO:0003674(molecular_function)|GO:0005575(cellular_component)|GO:0021628(olfactory nerve formation)|GO:0071699(olfactory placode morphogenesis)		TC373825	FoxO signaling pathway	dre04068
2112	Danio rerio SRY (sex determining region Y)-box 1b (sox1b), mRNA [NM_001037662]	12.978	12.9634	12.9321	12.1992	12.0956	12.2767	-0.767316	12.5742	-10.1226	8.41948e-05	0.00148839	1.85244	A_15_P174281	NM_001037662	sox1b	NM_001037662		Dr.52415	562710	GO:0003677(DNA binding)|GO:0003700(sequence-specific DNA binding transcription factor activity)|GO:0005634(nucleus)|GO:0005667(transcription factor complex)|GO:0006351(transcription, DNA-dependent)|GO:0006355(regulation of transcription, DNA-dependent)|GO:0007275(multicellular organismal development)|GO:0007399(nervous system development)|GO:0051091(positive regulation of sequence-specific DNA bi…	ENSDART00000010894	TC371586
2129	Danio rerio solute carrier family 27 (fatty acid transporter), member 2a (slc27a2a), mRNA [NM_001025299]	7.43071	7.08381	7.79451	10.0589	9.91568	9.80167	2.48907	8.68087	12.8077	2.37348e-05	0.00075684	3.27984	A_15_P581617	NM_001025299	slc27a2a	NM_001025299		Dr.34746	449925	GO:0003824(catalytic activity)|GO:0004467(long-chain fatty acid-CoA ligase activity)|GO:0006699(bile acid biosynthetic process)|GO:0008152(metabolic process)|GO:0015245(fatty acid transporter activity)|GO:0016021(integral to membrane)|GO:0031957(very long-chain fatty acid-CoA ligase activity)	ENSDART00000052638	TC397846
2130	Danio rerio exportin 7 (xpo7), mRNA [NM_001128230]	6.76682	6.63986	6.83905	6.13399	6.10484	6.1277	-0.626399	6.43538	-8.00174	0.000290535	0.00291107	0.441294	A_15_P273171	NM_001128230	xpo7	NM_001128230		Dr.75302	407710	GO:0005049(nuclear export signal receptor activity)|GO:0005643(nuclear pore)|GO:0005737(cytoplasm)|GO:0006886(intracellular protein transport)|GO:0008536(Ran GTPase binding)	ENSDART00000172713	TC412366
2151	Danio rerio coenzyme Q7 homolog, ubiquinone (yeast) (coq7), mRNA [NM_001083011]	7.6898	7.70629	7.83089	9.19402	9.09128	8.95184	1.33672	8.41069	14.4204	1.24493e-05	0.000556858	3.99753	A_15_P172831	NM_001083011	coq7	NM_001083011		Dr.86345	559504	GO:0006744(ubiquinone biosynthetic process)|GO:0055114(oxidation-reduction process)	ENSDART00000090709	TC373768	Ubiquinone and other terpenoid-quinone biosynthesis // Metabolic pathways	dre00130 // dre01100
2152	Danio rerio integrator complex subunit 9 (ints9), mRNA [NM_001077270]	8.19168	8.01063	8.11234	7.51765	7.58765	7.51731	-0.564014	7.82288	-7.2799	0.000473139	0.00389817	-0.116186	A_15_P539952	NM_001077270	ints9	NM_001077270		Dr.116109	768124	GO:0016180(snRNA processing)|GO:0032039(integrator complex)	ENSDART00000097865	TC368897
2160	Danio rerio hematopoietic SH2 domain containing (hsh2d), mRNA [NM_001017541]	9.84957	9.79787	9.60419	8.0537	7.95429	6.83747	-2.13539	8.68285	-6.2551	0.00101815	0.00628845	-0.992476	A_15_P620421	NM_001017541	hsh2d	NM_001017541		Dr.82057	548337	GO:0005575(cellular_component)	ENSDART00000062986	TC369341
2166	WD repeat domain 81 [Source:ZFIN;Acc:ZDB-GENE-030131-3389] [ENSDART00000156621]	10.6346	10.5883	10.452	9.85653	9.44535	9.74221	-0.876932	10.1198	-6.81642	0.000661382	0.00476448	-0.499241	A_15_P102555	ENSDART00000156621	wdr81	EH504082		Dr.19485	100333062		ENSDART00000156621	TC381895
2174	Danio rerio cytochrome P450, family 46, subfamily A, polypeptide 1, tandem duplicate 4 (cyp46a1.4), mRNA [NM_200479]	7.42194	7.47715	7.25357	5.66692	5.69573	4.70775	-2.02742	6.37051	-7.06385	0.00055184	0.00426748	-0.292156	A_15_P210986	NM_200479	cyp46a1.4	NM_200479		Dr.17457	393451	GO:0004497(monooxygenase activity)|GO:0005506(iron ion binding)|GO:0016491(oxidoreductase activity)|GO:0016705(oxidoreductase activity, acting on paired donors, with incorporation or reduction of molecular oxygen)|GO:0020037(heme binding)|GO:0046872(metal ion binding)|GO:0055114(oxidation-reduction process)	ENSDART00000099258	TC380019	Primary bile acid biosynthesis	dre00120
2187	Danio rerio glucosamine-phosphate N-acetyltransferase 1 (gnpnat1), mRNA [NM_001024374]	10.1536	10.2888	10.2855	9.49465	9.62297	9.21026	-0.8	9.84263	-6.38134	0.000921588	0.00589532	-0.878588	A_15_P111937	NM_001024374	gnpnat1	NM_001024374		Dr.82291	554143	GO:0004343(glucosamine 6-phosphate N-acetyltransferase activity)|GO:0005575(cellular_component)|GO:0006048(UDP-N-acetylglucosamine biosynthetic process)|GO:0008080(N-acetyltransferase activity)	ENSDART00000058351	TC378552	Amino sugar and nucleotide sugar metabolism	dre00520
2189	Danio rerio zgc:73337, mRNA (cDNA clone MGC:73337 IMAGE:4790281), complete cds. [BC059655]	5.28397	5.36902	4.87032	10.9545	11.1902	9.58631	5.40255	7.87571	12.0888	3.24509e-05	0.000878415	2.92928	A_15_P107868	BC059655	zgc:73337	BC059655		Dr.85333	393768	GO:0003674(molecular_function)|GO:0005575(cellular_component)|GO:0008150(biological_process)		TC393423
2192	Danio rerio INO80 complex subunit E (ino80e), mRNA [NM_205636]	8.94857	8.96575	8.91853	9.54118	9.47787	9.6706	0.618932	9.25375	7.93477	0.000303491	0.0029967	0.391445	A_15_P164086	NM_205636	ino80e	NM_205636		Dr.81753	402932	GO:0003674(molecular_function)|GO:0005634(nucleus)|GO:0006260(DNA replication)|GO:0006281(DNA repair)|GO:0007420(brain development)|GO:0031011(Ino80 complex)	ENSDART00000032877	TC376240
2193	Rep: Intermediate light meromyosin - Ctenopharyngodon idella (Grass carp), partial (23%) [TC424899]	8.08603	7.63279	7.60682	9.03894	9.10649	8.55026	1.12335	8.33689	5.41827	0.00205611	0.00975775	-1.79468	A_15_P762951	TC424899		XM_009295750				GO:0003674(molecular_function)|GO:0005575(cellular_component)|GO:0031034(myosin filament assembly)		TC424899
2204	Danio rerio ring finger protein 13 (rnf13), mRNA [NM_201044]	5.60226	5.89493	5.61312	9.71525	9.39365	8.20739	3.402	7.40443	8.48313	0.000214241	0.00246443	0.78917	A_15_P102518	NM_201044	rnf13	NM_201044		Dr.80141	793981	GO:0008270(zinc ion binding)|GO:0016020(membrane)|GO:0016021(integral to membrane)|GO:0046872(metal ion binding)	ENSDART00000003303	TC370410
2208	Danio rerio solute carrier family 25, member 43 (slc25a43), mRNA [NM_001004497]	5.59356	5.08093	5.07527	6.26723	6.87851	6.75573	1.3839	5.94187	6.20379	0.00106071	0.00645231	-1.03927	A_15_P509253	NM_001004497	slc25a43	NM_001004497		Dr.76536	796731	GO:0003735(structural constituent of ribosome)|GO:0005739(mitochondrion)|GO:0005743(mitochondrial inner membrane)|GO:0006412(translation)|GO:0006810(transport)|GO:0016020(membrane)|GO:0016021(integral to membrane)|GO:0055085(transmembrane transport)	ENSDART00000169380	TC411231
2219	Rho GTPase activating protein 5 [Source:ZFIN;Acc:ZDB-GENE-081014-1] [ENSDART00000156180]	11.8534	12.0997	12.0896	11.0909	11.1777	11.3172	-0.818958	11.6048	-7.67246	0.000361166	0.00331778	0.19259	A_15_P240526	ENSDART00000156180	arhgap5	XM_001335980		Dr.118904	795752	GO:0005525(GTP binding)|GO:0007165(signal transduction)|GO:0007264(small GTPase mediated signal transduction)	ENSDART00000156180	TC417428	Focal adhesion	dre04510
2221	Danio rerio hyaluronan and proteoglycan link protein 3 (hapln3), mRNA [NM_213101]	6.82294	6.68824	6.63719	5.13367	5.44595	4.59631	-1.65748	5.88738	-7.41651	0.000430112	0.0036824	-0.00715891	A_15_P136431	NM_213101	hapln3	NM_213101		Dr.78080	406374	GO:0001501(skeletal system development)|GO:0005540(hyaluronic acid binding)|GO:0005578(proteinaceous extracellular matrix)|GO:0007155(cell adhesion)|GO:0007417(central nervous system development)	ENSDART00000067323	TC384656
2222	Danio rerio centrosomal protein 19 (cep19), mRNA [NM_001033734]	8.76521	8.64735	8.60238	9.45449	9.54191	9.43835	0.806599	9.07495	10.3499	7.47824e-05	0.00139808	1.9869	A_15_P205946	NM_001033734	cep19	NM_001033734		Dr.77227	619252	GO:0000922(spindle pole)|GO:0003674(molecular_function)|GO:0005737(cytoplasm)|GO:0005814(centriole)|GO:0005856(cytoskeleton)|GO:0008150(biological_process)|GO:0042995(cell projection)	ENSDART00000135507	TC374391
2233	Danio rerio endo-beta-N-acetylglucosaminidase (engase), mRNA [NM_001080578]	5.53935	5.39463	5.62648	6.4045	6.5398	6.35265	0.912164	5.97624	9.53685	0.000115598	0.0017477	1.49228	A_15_P117798	NM_001080578	engase	NM_001080578		Dr.110643	561239	GO:0005737(cytoplasm)|GO:0005829(cytosol)|GO:0008152(metabolic process)|GO:0016787(hydrolase activity)|GO:0016798(hydrolase activity, acting on glycosyl bonds)|GO:0033925(mannosyl-glycoprotein endo-beta-N-acetylglucosaminidase activity)	ENSDART00000002568	TC390394	Other glycan degradation	dre00511
2239	Danio rerio POU class 3 homeobox 3b (pou3f3b), transcript variant 1, mRNA [NM_131102]	8.37564	8.21874	8.11869	7.38434	7.19213	7.55045	-0.862049	7.80666	-6.96291	0.00059377	0.00444797	-0.37591	A_15_P658696	NM_131102	pou3f3b	NM_131102		Dr.29717	30321	GO:0003677(DNA binding)|GO:0003700(sequence-specific DNA binding transcription factor activity)|GO:0005634(nucleus)|GO:0006351(transcription, DNA-dependent)|GO:0006355(regulation of transcription, DNA-dependent)|GO:0006357(regulation of transcription from RNA polymerase II promoter)|GO:0007275(multicellular organismal development)|GO:0007420(brain development)|GO:0043565(sequence-specific DNA bin…	ENSDART00000149202	TC366733
2256	Danio rerio major facilitator superfamily domain containing 10 (mfsd10), mRNA [NM_001017667]	8.64033	8.50618	8.54544	9.44655	9.54029	9.23275	0.842551	8.98526	8.14041	0.000265703	0.00276831	0.543364	A_15_P174421	NM_001017667	mfsd10	NM_001017667		Dr.76666	550360	GO:0008493(tetracycline transporter activity)|GO:0015904(tetracycline transport)|GO:0016020(membrane)|GO:0016021(integral to membrane)|GO:0031526(brush border membrane)|GO:0055085(transmembrane transport)		TC370634
2257	Danio rerio one cut domain, family member, like (onecutl), mRNA [NM_152984]	7.44614	7.41606	7.06435	6.36964	6.54405	6.36601	-0.882283	6.86771	-6.7915	0.000673758	0.00482706	-0.520443	A_15_P142826	NM_152984	onecutl	NM_152984		Dr.159955	246225	GO:0001077(RNA polymerase II core promoter proximal region sequence-specific DNA binding transcription factor activity involved in positive regulation of transcription)|GO:0003677(DNA binding)|GO:0005634(nucleus)|GO:0006351(transcription, DNA-dependent)|GO:0006355(regulation of transcription, DNA-dependent)|GO:0030154(cell differentiation)	ENSDART00000150028	TC374645
2261	lysine-rich nucleolar protein 1 [Source:ZFIN;Acc:ZDB-GENE-090313-76] [ENSDART00000132785]	11.3662	11.3554	11.3018	12.3242	12.2352	12.9347	1.15689	11.9196	5.8919	0.00136844	0.00752878	-1.33026	A_15_P262056	ENSDART00000132785	knop1				558776		ENSDART00000132785	TC438523
2262	GB	5.63844	5.69711	5.88332	6.6168	6.82305	6.95454	1.0585	6.26888	8.80021	0.000176727	0.00221635	1.00879	A_15_P190251	NP13320756		XM_003199035						NP13320756
2263	Danio rerio adenosine deaminase, tRNA-specific 1 (adat1), mRNA [NM_001082887]	9.96876	10.0231	9.74593	10.821	10.832	10.6493	0.854836	10.34	8.04108	0.000283226	0.00286766	0.470404	A_15_P174106	NM_001082887	adat1	NM_001082887		Dr.17409	792614	GO:0003723(RNA binding)|GO:0004000(adenosine deaminase activity)|GO:0005575(cellular_component)|GO:0006396(RNA processing)	ENSDART00000087410	TC372825
2271	Danio rerio guanine nucleotide binding protein (G protein), gamma 7 (gng7), mRNA [NM_001002397]	9.65113	9.6173	9.63388	10.191	10.1664	10.1539	0.536339	9.90227	8.70394	0.000187241	0.00229071	0.942874	A_15_P100462	NM_001002397	gng7	NM_001002397		Dr.107534	436670	GO:0004871(signal transducer activity)|GO:0005834(heterotrimeric G-protein complex)|GO:0005886(plasma membrane)|GO:0007165(signal transduction)|GO:0007186(G-protein coupled receptor signaling pathway)|GO:0016020(membrane)	ENSDART00000056514	TC388616	Apelin signaling pathway	dre04371
2272	Danio rerio inhibitor of DNA binding 2, dominant negative helix-loop-helix protein, a (id2a), mRNA [NM_201291]	9.06194	9.14896	9.12429	8.32887	8.15633	7.97146	-0.959507	8.63198	-8.85059	0.000171501	0.00218124	1.04301	A_15_P103330	NM_201291	id2a	NM_201291		Dr.32819	266599	GO:0005634(nucleus)|GO:0005737(cytoplasm)|GO:0031573(intra-S DNA damage checkpoint)|GO:0045664(regulation of neuron differentiation)|GO:0045892(negative regulation of transcription, DNA-dependent)|GO:0046983(protein dimerization activity)	ENSDART00000077626	TC377105	TGF-beta signaling pathway	dre04350
2283	Danio rerio zinc finger, RAN-binding domain containing 2 (zranb2), mRNA [NM_213407]	13.4035	13.3151	13.3574	12.489	12.4404	12.2726	-0.957981	12.8797	-11.299	4.67178e-05	0.0010759	2.51902	A_15_P148901	NM_213407	zranb2	NM_213407		Dr.32820	406716	GO:0003723(RNA binding)|GO:0005634(nucleus)|GO:0008150(biological_process)|GO:0008270(zinc ion binding)|GO:0046872(metal ion binding)	ENSDART00000104180	TC370125
2286	Danio rerio actinodin1 (and1), mRNA [NM_001197254]	7.09436	6.93978	6.85459	5.69426	6.08794	5.97132	-1.04507	6.44038	-8.03051	0.000285169	0.00287833	0.462595	A_15_P266876	NM_001197254	and1	NM_001197254		Dr.49154	794315	GO:0033333(fin development)|GO:0051216(cartilage development)	ENSDART00000128618	TC378558
2291	Danio rerio cDNA clone IMAGE:7244142. [BC117617]	9.69735	9.65879	9.59556	8.23763	8.44066	7.88637	-1.46235	8.91939	-9.63131	0.000109709	0.00169974	1.55175	A_15_P724006	BC117617	g6pca.2	BC117617		Dr.105165	563180	GO:0004346(glucose-6-phosphatase activity)|GO:0006094(gluconeogenesis)|GO:0016020(membrane)|GO:0016021(integral to membrane)|GO:0030176(integral to endoplasmic reticulum membrane)|GO:0051156(glucose 6-phosphate metabolic process)		TC389195	Glycolysis / Gluconeogenesis // Galactose metabolism // Starch and sucrose metabolism // Metabolic pathways // FoxO signaling pathway // Insulin signaling pathway // Adipocytokine signaling pathway	dre00010 // dre00052 // dre00500 // dre01100 // dre04068 // dre04910 // dre04920
2303	Danio rerio dihydropyrimidinase-like 4 (dpysl4), mRNA [NM_001020516]	10.0128	9.89079	9.90315	8.90274	8.94974	8.69741	-1.08563	9.39278	-11.43	4.39059e-05	0.00103073	2.58904	A_15_P110823	NM_001020516	dpysl4	NM_001020516		Dr.45429	553411	GO:0005737(cytoplasm)|GO:0016787(hydrolase activity)|GO:0016810(hydrolase activity, acting on carbon-nitrogen (but not peptide) bonds)|GO:0070997(neuron death)	ENSDART00000162967	TC368448
2308	Danio rerio xin actin binding repeat containing 1 (xirp1), mRNA [NM_001012377]	7.87873	7.84807	8.02026	6.36448	6.22648	6.0841	-1.69067	7.07035	-16.617	5.72984e-06	0.000383243	4.84831	A_15_P448890	NM_001012377	xirp1	NM_001012377		Dr.152	497637	GO:0003779(actin binding)|GO:0007507(heart development)|GO:0030036(actin cytoskeleton organization)|GO:0030054(cell junction)	ENSDART00000042413	TC441801
2312	Danio rerio inner mitochondrial membrane peptidase subunit 2 (immp2l), mRNA [NM_001003755]	6.87413	6.89582	6.74972	8.08285	8.1984	7.75222	1.17127	7.42552	8.74641	0.000182515	0.002253	0.97203	A_15_P176431	NM_001003755	immp2l	NM_001003755		Dr.82163	445299	GO:0004252(serine-type endopeptidase activity)|GO:0005739(mitochondrion)|GO:0005743(mitochondrial inner membrane)|GO:0006465(signal peptide processing)|GO:0006508(proteolysis)|GO:0006627(protein processing involved in protein targeting to mitochondrion)|GO:0008233(peptidase activity)|GO:0008236(serine-type peptidase activity)|GO:0016020(membrane)|GO:0016021(integral to membrane)|GO:0016787(hydrol…		TC381742	Protein export	dre03060
2315	Danio rerio homeobox C4a (hoxc4a), mRNA [NM_131122]	9.8899	9.88851	9.81604	9.2461	9.227	8.92881	-0.730843	9.49939	-6.77705	0.000681051	0.00486431	-0.532756	A_15_P626121	NM_131122	hoxc4a	NM_131122		Dr.159439	30345	GO:0003677(DNA binding)|GO:0003700(sequence-specific DNA binding transcription factor activity)|GO:0005634(nucleus)|GO:0006351(transcription, DNA-dependent)|GO:0006355(regulation of transcription, DNA-dependent)|GO:0007275(multicellular organismal development)|GO:0043565(sequence-specific DNA binding)		TC373677
2316	Danio rerio excision repair cross-complementation group 6-like (ercc6l), mRNA [NM_001100093]	6.94281	6.96989	6.712	6.07492	5.811	6.06127	-0.892508	6.42865	-7.62185	0.000373714	0.00338349	0.153547	A_15_P319041	NM_001100093	ercc6l	NM_001100093		Dr.38615	100005291	GO:0000166(nucleotide binding)|GO:0000775(chromosome, centromeric region)|GO:0000776(kinetochore)|GO:0000777(condensed chromosome kinetochore)|GO:0003677(DNA binding)|GO:0004386(helicase activity)|GO:0005524(ATP binding)|GO:0005694(chromosome)|GO:0007049(cell cycle)|GO:0007067(mitosis)|GO:0016539(intein-mediated protein splicing)|GO:0016787(hydrolase activity)|GO:0051301(cell division)	ENSDART00000015401	TC365777
2336	Danio rerio Parkinson disease 7 domain containing 1 (pddc1), mRNA [NM_001037118]	10.0319	9.95119	10.0337	10.4893	10.59	10.3681	0.476877	10.244	5.651	0.00167797	0.0085689	-1.56297	A_15_P194961	NM_001037118	pddc1	NM_001037118		Dr.1836	100148360	GO:0005576(extracellular region)|GO:0019172(glyoxalase III activity)|GO:0019243(methylglyoxal catabolic process to D-lactate)	ENSDART00000154691	TC414558
2338		7.80153	7.9283	7.77436	6.13574	6.27491	6.23121	-1.62078	7.02435	-20.1571	1.97932e-06	0.000224907	5.98475	A_15_P460970
2342	Danio rerio zgc:153867 (zgc:153867), mRNA [NM_213638]	15.1269	15.1046	15.0493	14.6361	14.4892	14.4757	-0.559926	14.8136	-7.28129	0.000472677	0.00389617	-0.115069	A_15_P596837	NM_213638	zgc:153867	NM_213638		Dr.75720	337226	GO:0005509(calcium ion binding)	ENSDART00000138621	TC388878	Vascular smooth muscle contraction // Tight junction	dre04270 // dre04530
2349	Danio rerio pyrroline-5-carboxylate reductase-like (pycrl), mRNA [NM_001044938]	8.9617	8.80421	8.89168	8.22081	8.12541	8.32272	-0.662884	8.55442	-7.67723	0.000360008	0.00331636	0.196259	A_15_P643861	NM_001044938	pycrl	NM_001044938		Dr.81533	560682	GO:0004735(pyrroline-5-carboxylate reductase activity)|GO:0005829(cytosol)|GO:0006561(proline biosynthetic process)|GO:0008652(cellular amino acid biosynthetic process)|GO:0016491(oxidoreductase activity)|GO:0055114(oxidation-reduction process)|GO:0055129(L-proline biosynthetic process)	ENSDART00000158230	TC372235	Arginine and proline metabolism // Metabolic pathways // Biosynthesis of amino acids	dre00330 // dre01100 // dre01230
2356	Danio rerio toll-like receptor 5b (tlr5b), mRNA [NM_001130595]	5.82245	5.43982	5.71948	6.48462	6.56165	6.47279	0.845772	6.08347	7.26282	0.00047886	0.00392716	-0.129932	A_15_P625206	NM_001130595	tlr5b	NM_001130595		Dr.89707	403139	GO:0002376(immune system process)|GO:0007165(signal transduction)|GO:0016020(membrane)|GO:0016021(integral to membrane)|GO:0045087(innate immune response)	ENSDART00000150030	TC367452	Toll-like receptor signaling pathway // Salmonella infection	dre04620 // dre05132
2361	GB	6.50409	6.51191	6.60501	4.64836	3.85383	4.73471	-2.12804	5.47632	-8.6376	0.000194912	0.00233734	0.897069	A_15_P442730	NP13316165								NP13316165
2368	Danio rerio decapping mRNA 2 (dcp2), mRNA [NM_200152]	9.85729	9.87292	9.96006	10.3838	10.3739	10.4995	0.52233	10.1579	7.0173	0.000570733	0.00435781	-0.330655	A_15_P236666	NM_200152	dcp2	NM_200152		Dr.117411	393121	GO:0000290(deadenylation-dependent decapping of nuclear-transcribed mRNA)|GO:0000932(cytoplasmic mRNA processing body)|GO:0003723(RNA binding)|GO:0016787(hydrolase activity)|GO:0030145(manganese ion binding)|GO:0050072(m7G(5')pppN diphosphatase activity)	ENSDART00000157680	TC378715	RNA degradation	dre03018
2372	Danio rerio adenylate kinase 3 (ak3), mRNA [NM_213130]	13.6655	13.6408	13.9102	14.8724	15.1049	14.5658	1.10891	14.2933	6.82481	0.000657279	0.00474564	-0.492124	A_15_P120766	NM_213130	ak3	NM_213130		Dr.75392	406404	GO:0000166(nucleotide binding)|GO:0004017(adenylate kinase activity)|GO:0005524(ATP binding)|GO:0005525(GTP binding)|GO:0005739(mitochondrion)|GO:0005759(mitochondrial matrix)|GO:0006139(nucleobase-containing compound metabolic process)|GO:0006172(ADP biosynthetic process)|GO:0016301(kinase activity)|GO:0016310(phosphorylation)|GO:0016740(transferase activity)|GO:0016776(phosphotransferase activi…	ENSDART00000132995	TC370703	Purine metabolism	dre00230
2385	Danio rerio si:dkeyp-114g9.1 (si:dkeyp-114g9.1), mRNA [NM_001044332]	5.07097	4.66564	5.11456	5.99412	6.06375	6.67085	1.29251	5.59665	5.70293	0.00160493	0.00832349	-1.5122	A_15_P194746	NM_001044332	si:dkeyp-114g9.1	NM_001044332		Dr.78828	555399		ENSDART00000100967	TC369992
2388		5.02384	4.57202	4.57242	2.30428	2.65934	2.51378	-2.2303	3.60761	-13.4526	1.81763e-05	0.000672883	3.57758	A_15_P486880
2394	Danio rerio DEAD (Asp-Glu-Ala-Asp) box helicase 3b (ddx3b), mRNA [NM_130941]	16.2543	16.237	16.2796	15.9138	15.7836	15.8781	-0.39847	16.0577	-5.73085	0.00156719	0.00819094	-1.48505	A_15_P103246	NM_130941	ddx3b	NM_130941		Dr.75779	30116	GO:0000166(nucleotide binding)|GO:0003676(nucleic acid binding)|GO:0004004(ATP-dependent RNA helicase activity)|GO:0004386(helicase activity)|GO:0005524(ATP binding)|GO:0006413(translational initiation)|GO:0007059(chromosome segregation)|GO:0007420(brain development)|GO:0010468(regulation of gene expression)|GO:0010501(RNA secondary structure unwinding)|GO:0016787(hydrolase activity)	ENSDART00000102148	TC389242	RIG-I-like receptor signaling pathway	dre04622
2404	si:ch211-176l24.4 [Source:ZFIN;Acc:ZDB-GENE-131126-55] [ENSDART00000155169]	8.74609	8.72261	8.74257	10.0844	10.166	10.1292	1.38946	9.43182	21.7512	1.30004e-06	0.000179536	6.42251	A_15_P687146	ENSDART00000155169	si:ch211-176l24.4	XM_009297961			100000098		ENSDART00000155169	TC403819
2413	Danio rerio polycomb group ring finger 6 (pcgf6), mRNA [NM_001089369]	11.1651	11.0589	11.1165	10.6666	10.6162	10.4429	-0.538264	10.8444	-6.17205	0.00108806	0.00655447	-1.06837	A_15_P723306	NM_001089369	pcgf6	NM_001089369		Dr.79341	555238	GO:0005575(cellular_component)|GO:0008270(zinc ion binding)|GO:0046872(metal ion binding)	ENSDART00000101582	TC372228
2414	Rep: LOC567732 protein - Danio rerio (Zebrafish) (Brachydanio rerio), partial (96%) [TC365866]	11.9387	11.7814	12.009	12.9192	13.0556	12.8139	1.01986	12.4196	10.0041	8.96462e-05	0.0015306	1.78123	A_15_P113509	ENSDART00000157069		XM_001923641					ENSDART00000157069	TC365866
2416	Danio rerio heparan sulfate (glucosamine) 3-O-sulfotransferase 4 (hs3st4), mRNA [NM_001080589]	7.17328	7.11261	6.8673	5.73519	5.89402	5.42157	-1.36747	6.36733	-8.88024	0.000168509	0.00216063	1.06308	A_15_P571402	NM_001080589	hs3st4	NM_001080589		Dr.88468	563570	GO:0001517(N-acetylglucosamine 6-O-sulfotransferase activity)|GO:0001537(N-acetylgalactosamine 4-O-sulfotransferase activity)|GO:0004394(heparan sulfate 2-O-sulfotransferase activity)|GO:0008146(sulfotransferase activity)|GO:0016020(membrane)|GO:0016021(integral to membrane)|GO:0016232(HNK-1 sulfotransferase activity)|GO:0016740(transferase activity)|GO:0017095(heparan sulfate 6-O-sulfotransferas…	ENSDART00000074543	TC377782
2421	Danio rerio oxidation resistance 1a (oxr1a), mRNA [NM_001114444]	6.51081	6.54325	6.42285	5.76505	5.65084	5.79529	-0.755242	6.11468	-9.78576	0.000100818	0.0016352	1.64782	A_15_P230346	NM_001114444	oxr1a	NM_001114444		Dr.76766	571418	GO:0003674(molecular_function)|GO:0016020(membrane)|GO:0016021(integral to membrane)	ENSDART00000159249	TC441240
2432	Danio rerio protein-O-mannosyltransferase 1 (pomt1), mRNA [NM_001048067]	8.39701	8.21867	8.24443	8.8076	8.75173	8.85785	0.519023	8.54621	6.42036	0.000893926	0.00577641	-0.843749	A_15_P147271	NM_001048067	pomt1	NM_001048067		Dr.118913	569769	GO:0000030(mannosyltransferase activity)|GO:0000032(cell wall mannoprotein biosynthetic process)|GO:0004169(dolichyl-phosphate-mannose-protein mannosyltransferase activity)|GO:0006493(protein O-linked glycosylation)|GO:0007275(multicellular organismal development)|GO:0016020(membrane)|GO:0016021(integral to membrane)|GO:0016740(transferase activity)|GO:0016757(transferase activity, transferring g…	ENSDART00000092002	NP13225389	Other types of O-glycan biosynthesis // Mannose type O-glycan biosynthesis // Metabolic pathways	dre00514 // dre00515 // dre01100
2435	Danio rerio si:ch211-129c21.1 (si:ch211-129c21.1), mRNA [NM_001045008]	5.75963	5.36022	5.35652	4.70275	4.62662	4.46214	-0.894953	5.04465	-6.31701	0.000969404	0.00609941	-0.936407	A_15_P465735	NM_001045008	si:ch211-129c21.1	NM_001045008		Dr.120146	563087	GO:0001755(neural crest cell migration)|GO:0005615(extracellular space)|GO:0016020(membrane)|GO:0016021(integral to membrane)|GO:0030215(semaphorin receptor binding)|GO:0030335(positive regulation of cell migration)|GO:0045499(chemorepellent activity)|GO:0048843(negative regulation of axon extension involved in axon guidance)|GO:0050919(negative chemotaxis)|GO:0071526(semaphorin-plexin signaling …	ENSDART00000105597	TC394098
2436	zinc finger CCCH-type containing 3 [Source:ZFIN;Acc:ZDB-GENE-030131-9399] [ENSDART00000129803]	6.39226	6.40401	6.36688	6.79233	6.79578	6.95201	0.458994	6.61721	6.07081	0.00118093	0.00689469	-1.16195	A_15_P604327	ENSDART00000129803	zc3h3	XM_684588			561182	GO:0046872(metal ion binding)	ENSDART00000129803	TC380694
2444	Danio rerio bromodomain adjacent to zinc finger domain, 2A (baz2a), mRNA [NM_001006099]	8.81332	8.77864	8.69134	8.01138	7.98075	7.87765	-0.804506	8.35885	-10.6012	6.57753e-05	0.00130222	2.13231	A_15_P152356	NM_001006099	baz2a	NM_001006099		Dr.120332	450079	GO:0003677(DNA binding)|GO:0005634(nucleus)|GO:0008150(biological_process)|GO:0008270(zinc ion binding)|GO:0046872(metal ion binding)	ENSDART00000159653	TC371081
2446	Danio rerio PNN-interacting serine/arginine-rich protein (pnisr), mRNA [NM_001083837]	13.4635	13.4499	13.4146	12.4832	12.4923	12.365	-0.995815	12.9447	-14.0815	1.41732e-05	0.000599377	3.85395	A_15_P110775	NM_001083837	pnisr	NM_001083837		Dr.76955	563938		ENSDART00000123980	TC366844
2451	fj63a10.x1 zebrafish adult brain Danio rerio cDNA 3' similar to contains element MER18 repetitive element ;, mRNA sequence [AW419552]	5.43535	5.85811	5.04823	4.16934	3.81744	3.61193	-1.581	4.65673	-6.35972	0.000937347	0.00596272	-0.897969	A_15_P392280	AW419552	wu:fj63a10	AW419552		Dr.81489	336313
2454	Danio rerio argininosuccinate synthase 1 (ass1), mRNA [NM_001004603]	9.91608	9.81339	9.81797	10.6477	10.7679	10.3122	0.726763	10.2125	5.45214	0.0019954	0.00956641	-1.76053	A_15_P175756	NM_001004603	ass1	NM_001004603		Dr.4095	447864	GO:0000050(urea cycle)|GO:0000053(argininosuccinate metabolic process)|GO:0000166(nucleotide binding)|GO:0004055(argininosuccinate synthase activity)|GO:0005524(ATP binding)|GO:0005737(cytoplasm)|GO:0006526(arginine biosynthetic process)|GO:0008652(cellular amino acid biosynthetic process)|GO:0016874(ligase activity)		TC366254	Arginine biosynthesis // Alanine, aspartate and glutamate metabolism // Metabolic pathways // Biosynthesis of amino acids	dre00220 // dre00250 // dre01100 // dre01230
2474	PDX1 C-terminal inhibiting factor 1 [Source:ZFIN;Acc:ZDB-GENE-120920-2] [ENSDART00000165911]	6.75658	6.86558	6.58252	7.62661	7.70389	7.80667	0.977497	7.22364	9.5578	0.000114261	0.00173189	1.50552	A_15_P186296	ENSDART00000165911	pcif1	BC092722		Dr.82962	553360		ENSDART00000165911	TC407681
2476	Danio rerio phosphatidylinositol 4-kinase, catalytic, beta (pi4kb), mRNA [NM_001034977]	9.78491	9.65223	9.87902	8.74685	8.53349	8.8574	-1.05947	9.24232	-9.21565	0.000138585	0.00193595	1.28586	A_15_P719876	NM_001034977	pi4kb	NM_001034977		Dr.48538	563201	GO:0000166(nucleotide binding)|GO:0004430(1-phosphatidylinositol 4-kinase activity)|GO:0005524(ATP binding)|GO:0005739(mitochondrion)|GO:0005741(mitochondrial outer membrane)|GO:0005783(endoplasmic reticulum)|GO:0016020(membrane)|GO:0016301(kinase activity)|GO:0016310(phosphorylation)|GO:0016740(transferase activity)|GO:0016773(phosphotransferase activity, alcohol group as acceptor)|GO:0030867(ro…	ENSDART00000112165	TC445580	Inositol phosphate metabolism // Metabolic pathways // Phosphatidylinositol signaling system	dre00562 // dre01100 // dre04070
2480	Rep: Chromosome 1 SCAF14995, whole genome shotgun sequence - Tetraodon nigroviridis (Green puffer), partial (84%) [TC377606]	6.74822	6.69906	6.74372	7.70829	7.6918	7.64491	0.951338	7.206	14.8971	1.04234e-05	0.000507643	4.19356	A_15_P558247	TC377606								TC377606
2481	Danio rerio WD repeat domain containing 83 (wdr83), mRNA [NM_001002429]	12.8613	12.9169	12.9177	12.0481	11.8777	12.313	-0.819034	12.4891	-6.60371	0.000776142	0.00528952	-0.682213	A_15_P102640	NM_001002429	wdr83	NM_001002429		Dr.80944	436702	GO:0005737(cytoplasm)	ENSDART00000060978	TC375403
2482	Danio rerio mitogen-activated protein kinase 1 (mapk1), mRNA [NM_182888]	11.6743	11.6778	11.4399	10.7102	10.7442	10.6441	-0.897823	11.1484	-9.62461	0.000110115	0.0017016	1.54755	A_15_P110082	NM_182888	mapk1	NM_182888		Dr.10452	360144	GO:0000166(nucleotide binding)|GO:0004672(protein kinase activity)|GO:0004674(protein serine/threonine kinase activity)|GO:0004707(MAP kinase activity)|GO:0005524(ATP binding)|GO:0006468(protein phosphorylation)|GO:0007369(gastrulation)|GO:0016301(kinase activity)|GO:0016310(phosphorylation)|GO:0016740(transferase activity)	ENSDART00000030213	TC372497	MAPK signaling pathway // ErbB signaling pathway // FoxO signaling pathway // Oocyte meiosis // Autophagy - animal // mTOR signaling pathway // Apoptosis // Adrenergic signaling in cardiomyocytes // Vascular smooth muscle contraction // Dorso-ventral axis formation // TGF-beta signaling pathway // VEGF signaling pathway // Apelin signaling pathway // Focal adhesion // Adherens junction // Gap jun…	dre04010 // dre04012 // dre04068 // dre04114 // dre04140 // dre04150 // dre04210 // dre04261 // dre04270 // dre04320 // dre04350 // dre04370 // dre04371 // dre04510 // dre04520 // dre04540 // dre04620 // dre04621 // dre04810 // dre04910 // dre04912 // dre04914 // dre04916 // dre04933 // dre05132
2484	FDR107-P00028-DEPE-R_B03 FDR107 Danio rerio cDNA clone FDR107-P00028-BR_B03 3', mRNA sequence [EH519762]	5.99822	6.28875	6.29705	5.08414	4.87718	5.41763	-1.06836	5.66049	-6.34901	0.000945266	0.0059961	-0.907586	A_15_P683726	EH519762	si:dkey-240e12.6	EH519762		Dr.113998	557168	GO:0030246(carbohydrate binding)
2489		7.94112	7.93402	7.8618	9.61615	9.77196	9.03261	1.56126	8.69294	7.76972	0.000338405	0.00320234	0.266997	A_15_P138141	TC376039								TC376039
2490	T, brachyury homolog b [Source:ZFIN;Acc:ZDB-GENE-081028-48] [ENSDART00000156323]	5.42573	5.04379	5.17441	4.50612	4.45634	4.26595	-0.805171	4.81206	-6.2723	0.00100433	0.00623443	-0.976859	A_15_P196951	ENSDART00000156323	tb	XM_001343597			100004296	GO:0003677(DNA binding)|GO:0003700(sequence-specific DNA binding transcription factor activity)|GO:0005634(nucleus)|GO:0006351(transcription, DNA-dependent)|GO:0006355(regulation of transcription, DNA-dependent)	ENSDART00000156323	NP13322481
2492	Danio rerio BCL2-associated athanogene 1 (bag1), mRNA [NM_001098736]	10.7454	10.79	10.7882	11.2437	11.2923	11.3615	0.524651	11.0369	7.70911	0.000352386	0.00326894	0.220723	A_15_P170241	NM_001098736	bag1	NM_001098736		Dr.108594	558108	GO:0051087(chaperone binding)	ENSDART00000017144	TC383928	Protein processing in endoplasmic reticulum	dre04141
2493	fc51f05.y1 Zebrafish WashU MPIMG EST Danio rerio cDNA clone IMAGE:3724929 5', mRNA sequence [AI877793]	13.0828	12.9456	12.9518	12.457	12.3904	12.2158	-0.639031	12.6739	-6.81901	0.000660114	0.00475916	-0.497046	A_15_P682198	AI877793	si:busm1-79m10.1	AI877793		Dr.106051	368642			TC404756
2497	Danio rerio serine/threonine kinase receptor associated protein (strap), mRNA [NM_200304]	9.32571	9.22194	9.37426	9.68982	9.72591	9.80036	0.431393	9.523	5.64109	0.00169234	0.00861267	-1.5727	A_15_P604672	NM_200304	strap	NM_200304		Dr.12320	393274	GO:0016301(kinase activity)|GO:0016310(phosphorylation)|GO:0016740(transferase activity)	ENSDART00000124627	TC426740	RNA transport	dre03013
2505	Danio rerio microsomal triglyceride transfer protein (mtp), mRNA [NM_212970]	12.2055	12.1641	12.3691	13.4791	13.3478	13.0824	1.05688	12.7747	8.30325	0.000239638	0.00261037	0.661279	A_15_P116852	NM_212970	mtp	NM_212970		Dr.75507	406207	GO:0001579(medium-chain fatty acid transport)|GO:0002040(sprouting angiogenesis)|GO:0005319(lipid transporter activity)|GO:0006629(lipid metabolic process)|GO:0006869(lipid transport)|GO:0007586(digestion)|GO:0015909(long-chain fatty acid transport)|GO:0042158(lipoprotein biosynthetic process)	ENSDART00000164817	TC366959
2507	Danio rerio meiosis 1 associated protein (m1ap), mRNA [NM_001110485]	6.02846	6.45467	6.14434	2.33901	2.68848	2.5191	-3.69362	4.36234	-24.6059	6.57063e-07	0.0001354	7.11581	A_15_P490302	NM_001110485	m1ap	NM_001110485		Dr.90144	100004656	GO:0003674(molecular_function)|GO:0005575(cellular_component)|GO:0008150(biological_process)	ENSDART00000171105	TC366782
2510	GB	2.28677	2.63966	2.38776	6.72969	6.47686	6.70971	4.20069	4.53841	32.9541	1.29855e-07	7.004e-05	8.65413	A_15_P762341	NP13315485		XM_009297972						NP13315485
2515	Danio rerio rhomboid 5 homolog 1a (Drosophila) (rhbdf1a), mRNA [NM_001002228]	7.75021	7.6191	7.67031	6.64562	6.58855	6.23859	-1.18895	7.0854	-9.31722	0.000130781	0.00187318	1.35185	A_15_P684061	NM_001002228	rhbdf1a	NM_001002228		Dr.32169	798402	GO:0000139(Golgi membrane)|GO:0004252(serine-type endopeptidase activity)|GO:0005783(endoplasmic reticulum)|GO:0005789(endoplasmic reticulum membrane)|GO:0005794(Golgi apparatus)|GO:0006508(proteolysis)|GO:0006810(transport)|GO:0008283(cell proliferation)|GO:0015031(protein transport)|GO:0016020(membrane)|GO:0016021(integral to membrane)|GO:0016477(cell migration)|GO:0016485(protein processing)|G…	ENSDART00000053095	TC408085
2517	Danio rerio connexin 43 (cx43), mRNA [NM_131038]	9.0861	8.96444	8.88795	6.96057	6.70584	5.98536	-2.4289	7.76504	-9.37531	0.000126549	0.00183945	1.38929	A_15_P117544	NM_131038	cx43	NM_131038		Dr.75809	30236	GO:0005243(gap junction channel activity)|GO:0005515(protein binding)|GO:0005886(plasma membrane)|GO:0005921(gap junction)|GO:0005922(connexon complex)|GO:0007154(cell communication)|GO:0007267(cell-cell signaling)|GO:0007275(multicellular organismal development)|GO:0007507(heart development)|GO:0008283(cell proliferation)|GO:0014704(intercalated disc)|GO:0016020(membrane)|GO:0016021(integral to …	ENSDART00000061261	TC376735	Gap junction	dre04540
2521	CT601250 ZF_mu Danio rerio cDNA clone ZF_mu_82j23 3', mRNA sequence [CT601250]	5.40931	5.52677	5.62866	6.37702	6.1153	6.06764	0.665075	5.85412	5.80047	0.00147744	0.00787895	-1.41775	A_15_P262036	CT601250	wu:fb30f12	CT601250		Dr.23664	321708
2530	Danio rerio zgc:165539 (zgc:165539), mRNA [NM_001111176]	10.8602	10.785	10.7894	9.19721	9.44536	9.45497	-1.44568	10.0887	-15.0984	9.68596e-06	0.000500441	4.27434	A_15_P602867	NM_001111176	zgc:165539	NM_001111176		Dr.47605	564373			TC446799
2536	Danio rerio ribosomal protein S11 (rps11), mRNA [NM_213377]	17.4239	17.3826	17.4133	17.089	17.0311	16.9387	-0.386992	17.2131	-5.40568	0.0020792	0.00983593	-1.80741	A_15_P121002	NM_213377	rps11	NM_213377		Dr.75616	406686	GO:0003735(structural constituent of ribosome)|GO:0005622(intracellular)|GO:0005840(ribosome)|GO:0006412(translation)|GO:0030529(ribonucleoprotein complex)	ENSDART00000075028	TC406086	Ribosome	dre03010
2569	glucosidase, beta (bile acid) 2 [Source:ZFIN;Acc:ZDB-GENE-070522-3] [ENSDART00000087691]	5.89157	6.07952	5.98842	6.35573	6.50989	6.51141	0.472502	6.22276	5.39745	0.00209448	0.00988723	-1.81575	A_15_P144026	ENSDART00000087691	gba2	XM_682560			559240	GO:0003824(catalytic activity)|GO:0004348(glucosylceramidase activity)|GO:0006629(lipid metabolic process)|GO:0006665(sphingolipid metabolic process)|GO:0006680(glucosylceramide catabolic process)|GO:0007409(axonogenesis)|GO:0007417(central nervous system development)|GO:0008152(metabolic process)|GO:0016020(membrane)|GO:0016021(integral to membrane)|GO:0016787(hydrolase activity)|GO:0016798(hydr…	ENSDART00000087691	TC396854	Other glycan degradation // Sphingolipid metabolism // Metabolic pathways	dre00511 // dre00600 // dre01100
2571	Danio rerio phosphatidylinositol 4-kinase type 2 alpha (pi4k2a), mRNA [NM_213358]	7.27287	7.16605	7.40797	8.15553	8.31922	7.91293	0.846931	7.70576	6.47067	0.000859656	0.0056378	-0.79906	A_15_P205941	NM_213358	pi4k2a	NM_213358		Dr.79494	406667	GO:0000166(nucleotide binding)|GO:0004430(1-phosphatidylinositol 4-kinase activity)|GO:0005524(ATP binding)|GO:0005739(mitochondrion)|GO:0005768(endosome)|GO:0005794(Golgi apparatus)|GO:0005886(plasma membrane)|GO:0005887(integral to plasma membrane)|GO:0006661(phosphatidylinositol biosynthetic process)|GO:0016020(membrane)|GO:0016023(cytoplasmic membrane-bounded vesicle)|GO:0016301(kinase activi…	ENSDART00000162075	TC374177	Inositol phosphate metabolism // Metabolic pathways // Phosphatidylinositol signaling system	dre00562 // dre01100 // dre04070
2581	Danio rerio growth factor receptor-bound protein 10a (grb10a), mRNA [NM_001004287]	8.43432	8.24084	8.33326	7.45	7.42621	7.49422	-0.879333	7.89647	-11.1997	4.89875e-05	0.00110507	2.46548	A_15_P182246	NM_001004287	grb10a	NM_001004287		Dr.105808	446167	GO:0005575(cellular_component)|GO:0007165(signal transduction)	ENSDART00000042172	TC383265
2582	cyclin and CBS domain divalent metal cation transport mediator 3 [Source:HGNC Symbol;Acc:HGNC:104] [ENSDART00000167588]	6.93942	7.03442	6.73544	7.68839	7.62011	7.54956	0.716262	7.26122	7.03477	0.000563558	0.00432665	-0.316188	A_15_P246396	ENSDART00000167588	cnnm3	XM_003199481			100329721		ENSDART00000167588	TC383616
2584	spermatogenesis associated 7 [Source:ZFIN;Acc:ZDB-GENE-050419-61] [ENSDART00000109582]	6.23155	6.44996	6.24683	7.78606	7.63128	7.10401	1.19767	6.90828	6.16627	0.00109313	0.00657137	-1.07368	A_15_P104426	ENSDART00000109582	spata7	AL729849		Dr.18119	793830		ENSDART00000109582
2588	Danio rerio c-abl oncogene 2, non-receptor tyrosine kinase (abl2), mRNA [NM_001122705]	7.65268	7.58126	7.42219	8.01261	8.06802	8.07683	0.500447	7.80226	5.87444	0.00138853	0.00759567	-1.34689	A_15_P190081	NM_001122705	abl2	NM_001122705		Dr.83889	570636	GO:0000166(nucleotide binding)|GO:0004672(protein kinase activity)|GO:0004713(protein tyrosine kinase activity)|GO:0004715(non-membrane spanning protein tyrosine kinase activity)|GO:0005102(receptor binding)|GO:0005524(ATP binding)|GO:0006468(protein phosphorylation)|GO:0007169(transmembrane receptor protein tyrosine kinase signaling pathway)|GO:0016301(kinase activity)|GO:0016310(phosphorylation…	ENSDART00000138548	TC418057	ErbB signaling pathway	dre04012
2589	Danio rerio metaxin 1b (mtx1b), mRNA [NM_001007280]	8.30074	8.27289	8.20303	7.46018	7.52993	7.51508	-0.757155	7.88031	-11.1989	4.90077e-05	0.00110507	2.46502	A_15_P721136	NM_001007280	mtx1b	NM_001007280		Dr.84714	286740	GO:0005741(mitochondrial outer membrane)|GO:0006626(protein targeting to mitochondrion)|GO:0016020(membrane)|GO:0016021(integral to membrane)	ENSDART00000052422	TC440150
2592	Danio rerio presenilin 1 (psen1), mRNA [NM_131024]	10.0908	9.93733	10.0219	10.4532	10.3964	10.505	0.434858	10.2341	5.73035	0.00156785	0.00819317	-1.48553	A_15_P203436	NM_131024	psen1	NM_131024		Dr.75852	30221	GO:0000139(Golgi membrane)|GO:0001666(response to hypoxia)|GO:0001946(lymphangiogenesis)|GO:0004175(endopeptidase activity)|GO:0004190(aspartic-type endopeptidase activity)|GO:0005634(nucleus)|GO:0005739(mitochondrion)|GO:0005783(endoplasmic reticulum)|GO:0005789(endoplasmic reticulum membrane)|GO:0005794(Golgi apparatus)|GO:0005887(integral to plasma membrane)|GO:0006508(proteolysis)|GO:0006509(…	ENSDART00000166687	TC368771	Wnt signaling pathway // Notch signaling pathway	dre04310 // dre04330
2594	Danio rerio guanylyl cyclase 3 (gc3), mRNA [NM_131866]	7.93599	7.7573	7.7548	3.82379	4.28057	2.29309	-4.35021	5.64092	-8.45093	0.000218548	0.00248049	0.766456	A_15_P146761	NM_131866	gc3	NM_131866		Dr.86944	140426	GO:0000166(nucleotide binding)|GO:0004016(adenylate cyclase activity)|GO:0004383(guanylate cyclase activity)|GO:0004672(protein kinase activity)|GO:0005524(ATP binding)|GO:0005886(plasma membrane)|GO:0006182(cGMP biosynthetic process)|GO:0006468(protein phosphorylation)|GO:0007165(signal transduction)|GO:0008074(guanylate cyclase complex, soluble)|GO:0009190(cyclic nucleotide biosynthetic process…	ENSDART00000097770	NP395687	Purine metabolism // Phototransduction	dre00230 // dre04744
2611	T-cell lymphoma invasion and metastasis 2a [Source:ZFIN;Acc:ZDB-GENE-030219-98] [ENSDART00000156492]	8.42201	8.54175	8.34681	9.56455	9.5203	9.70335	1.15921	9.01646	12.8564	2.32509e-05	0.000748099	3.30287	A_15_P135536	ENSDART00000156492	LOC100334442	DN860965		Dr.77450	100334442		ENSDART00000156492	TC383989
2613	si:ch211-276c2.4 [Source:ZFIN;Acc:ZDB-GENE-030131-423] [ENSDART00000154384]	11.9845	12.0331	11.9351	12.4916	12.3825	12.578	0.499785	12.2341	6.19433	0.00106878	0.00648323	-1.04794	A_15_P564127	ENSDART00000154384	LOC103908606	XM_002664694			103908606		ENSDART00000154384	TC404871
2616	Dab, mitogen-responsive phosphoprotein, homolog 2 (Drosophila) [Source:HGNC Symbol;Acc:HGNC:2662] [ENSDART00000147252]	5.60642	5.69531	5.42721	3.96335	2.8197	3.67423	-2.09055	4.53104	-6.87225	0.00063461	0.0046446	-0.451985	A_15_P551817	ENSDART00000147252	si:ch211-204c21.1	XM_001920844			368323	GO:0000126(transcription factor TFIIIB complex)|GO:0001026(TFIIIB-type transcription factor activity)|GO:0003677(DNA binding)|GO:0006359(regulation of transcription from RNA polymerase III promoter)	ENSDART00000147252	TC382924	Endocytosis	dre04144
2617	cysteine-serine-rich nuclear protein 1a [Source:ZFIN;Acc:ZDB-GENE-070912-475] [ENSDART00000041877]	5.72747	6.14901	5.71219	4.45754	4.60543	4.64575	-1.29332	5.21623	-8.99713	0.000157295	0.00208537	1.14158	A_15_P198661	ENSDART00000041877	csrnp1a	XM_683666			560270	GO:0060215(primitive hemopoiesis)	ENSDART00000041877	TC414227
2618	Danio rerio csrp2 binding protein (csrp2bp), mRNA [NM_001002699]	10.0063	9.95913	10.0121	10.44	10.4265	10.3548	0.414575	10.1998	6.28838	0.000991599	0.00618267	-0.962281	A_15_P742001	NM_001002699	csrp2bp	NM_001002699		Dr.15223	562636	GO:0008080(N-acetyltransferase activity)	ENSDART00000131811	TC368723
2619	si:ch211-108c17.2 [Source:ZFIN;Acc:ZDB-GENE-131118-13] [ENSDART00000170959]	8.05036	7.89861	8.06845	8.74981	8.69478	8.73849	0.721887	8.36675	9.37996	0.000126218	0.00183735	1.39227	A_15_P135991	ENSDART00000172734		EH996922		Dr.157191			ENSDART00000172734	TC427312
2629	Danio rerio si:ch211-125e6.14 (si:ch211-125e6.14), mRNA [NM_001111241]	7.35145	7.35004	7.30158	5.23253	4.97097	4.62335	-2.39208	6.13832	-14.796	1.08183e-05	0.000518377	4.15258	A_15_P201781	NM_001111241	si:ch211-125e6.14	NM_001111241		Dr.159898	100002523		ENSDART00000169063	TC394219
2659	Danio rerio zgc:63972 (zgc:63972), mRNA [NM_200354]	7.94286	8.19224	8.12879	6.23459	6.34661	5.17608	-2.16887	7.00353	-6.62191	0.000765463	0.00524481	-0.666371	A_15_P119436	NM_200354	zgc:63972	NM_200354		Dr.82419	572862	GO:0003674(molecular_function)|GO:0010038(response to metal ion)|GO:0016020(membrane)|GO:0016021(integral to membrane)	ENSDART00000143652	TC373734
2664	Danio rerio BLOC-1 related complex subunit 7 (borcs7), mRNA [NM_001039988]	11.1389	11.1453	11.074	11.6968	11.5807	11.8982	0.60583	11.4223	6.00419	0.00124706	0.00713265	-1.22419	A_15_P161601	NM_001039988	borcs7	NM_001039988		Dr.85483	664759	GO:0003674(molecular_function)|GO:0005575(cellular_component)|GO:0008150(biological_process)	ENSDART00000077383	TC385427
2669	Danio rerio crystallin, gamma N2 (crygn2), mRNA [NM_001003428]	8.64688	8.58699	8.65161	10.3003	10.3835	10.4917	1.76335	9.51017	22.4789	1.08378e-06	0.000164218	6.60957	A_15_P130451	NM_001003428	crygn2	NM_001003428		Dr.87252	445034	GO:0005212(structural constituent of eye lens)|GO:0005575(cellular_component)|GO:0008150(biological_process)	ENSDART00000041349	TC454534
2676	Danio rerio zinc finger, matrin-type 5 (zmat5), mRNA [NM_001003771]	10.8897	11.0275	10.9976	10.4781	10.4286	10.5709	-0.479085	10.7321	-6.11186	0.00114221	0.00675208	-1.12386	A_15_P154061	NM_001003771	zmat5	NM_001003771		Dr.87072	445314	GO:0005634(nucleus)|GO:0005681(spliceosomal complex)|GO:0006397(mRNA processing)|GO:0008270(zinc ion binding)|GO:0008380(RNA splicing)|GO:0046872(metal ion binding)	ENSDART00000051357	TC399256
2683	Danio rerio RAP1B, member of RAS oncogene family (rap1b), mRNA [NM_199533]	12.1237	12.1109	12.0433	11.7462	11.6681	11.5835	-0.42666	11.8793	-5.66628	0.00165608	0.00850098	-1.548	A_15_P700001	NM_199533	rap1b	NM_199533		Dr.76648	321107	GO:0000166(nucleotide binding)|GO:0001756(somitogenesis)|GO:0003428(chondrocyte intercalation involved in growth plate cartilage morphogenesis)|GO:0004708(MAP kinase kinase activity)|GO:0005525(GTP binding)|GO:0005737(cytoplasm)|GO:0005829(cytosol)|GO:0005886(plasma membrane)|GO:0005911(cell-cell junction)|GO:0007165(signal transduction)|GO:0007264(small GTPase mediated signal transduction)|GO:00…	ENSDART00000042250	TC375828	MAPK signaling pathway // Focal adhesion	dre04010 // dre04510
2686	Danio rerio Rab interacting lysosomal protein-like 1 (rilpl1), mRNA [NM_001079664]	6.32313	6.27289	6.30634	3.78153	4.38245	4.31163	-2.14225	5.22966	-12.4612	2.75383e-05	0.000816078	3.11345	A_15_P208146	NM_001079664	rilpl1	NM_001079664		Dr.37082	780843	GO:0003382(epithelial cell morphogenesis)|GO:0003674(molecular_function)|GO:0005737(cytoplasm)|GO:0005813(centrosome)|GO:0005829(cytosol)|GO:0005856(cytoskeleton)|GO:0005929(cilium)|GO:0006810(transport)|GO:0015031(protein transport)|GO:0042995(cell projection)|GO:0072372(primary cilium)		TC369070
2691	Danio rerio sorting nexin family member 30 (snx30), mRNA [NM_001017798]	7.73314	7.61651	7.3699	8.45373	8.35298	8.68749	0.924882	8.03562	6.72956	0.000705692	0.00497389	-0.573401	A_15_P674416	NM_001017798	snx30	NM_001017798		Dr.151498	550496	GO:0005768(endosome)|GO:0006810(transport)|GO:0006897(endocytosis)|GO:0015031(protein transport)|GO:0016050(vesicle organization)|GO:0019898(extrinsic to membrane)|GO:0035091(phosphatidylinositol binding)	ENSDART00000050177	TC370154
2695	ornithine carbamoyltransferase [Source:ZFIN;Acc:ZDB-GENE-070912-422] [ENSDART00000089526]	7.79053	7.47452	7.65591	11.2643	11.3235	10.6806	3.44914	9.36489	17.2897	4.60778e-06	0.000342938	5.08435	A_15_P201681	ENSDART00000089526	otc	XM_001334635			794667	GO:0000050(urea cycle)|GO:0004585(ornithine carbamoyltransferase activity)|GO:0005739(mitochondrion)|GO:0006520(cellular amino acid metabolic process)|GO:0016597(amino acid binding)|GO:0016740(transferase activity)|GO:0016743(carboxyl- or carbamoyltransferase activity)|GO:0042450(arginine biosynthetic process via ornithine)	ENSDART00000089526	TC379830	Arginine biosynthesis // Metabolic pathways // Biosynthesis of amino acids	dre00220 // dre01100 // dre01230
2701	AHNAK nucleoprotein [Source:ZFIN;Acc:ZDB-GENE-030131-8719] [ENSDART00000125289]	9.69843	9.79519	9.63046	8.97474	8.7667	8.60141	-0.927079	9.24449	-7.93894	0.000302666	0.00299145	0.394556	A_15_P349585	ENSDART00000125289	ahnak	XM_682604		Dr.76283	559276	GO:0003824(catalytic activity)|GO:0016491(oxidoreductase activity)|GO:0055114(oxidation-reduction process)	ENSDART00000125289	TC367248
2702	FERM domain containing 4Ba [Source:ZFIN;Acc:ZDB-GENE-130412-1] [ENSDART00000061947]	9.50844	9.44389	9.59663	8.52213	8.55228	8.77915	-0.898472	9.06709	-9.09393	0.000148664	0.00201826	1.20589	A_15_P216311	ENSDART00000061947	frmd4ba	EV758004		Dr.156026	100333566	GO:0005737(cytoplasm)|GO:0005856(cytoskeleton)|GO:0008092(cytoskeletal protein binding)|GO:0019898(extrinsic to membrane)	ENSDART00000061947	TC381209
2703	Danio rerio homeobox A11a (hoxa11a), mRNA [NM_131544]	5.59261	5.76108	5.43285	4.53673	4.4428	4.92504	-0.960653	5.11518	-5.99425	0.00125729	0.00715732	-1.23351	A_15_P111041	NM_131544	hoxa11a	NM_131544		Dr.85394	58061	GO:0003677(DNA binding)|GO:0005634(nucleus)|GO:0006351(transcription, DNA-dependent)|GO:0006355(regulation of transcription, DNA-dependent)|GO:0007275(multicellular organismal development)|GO:0043565(sequence-specific DNA binding)	ENSDART00000160283	TC377580
2707	Danio rerio si:dkey-239i20.4 (si:dkey-239i20.4), mRNA [NM_001044834]	10.3408	10.2683	10.2066	9.71277	9.73681	9.52395	-0.614057	9.96487	-6.88042	0.0006308	0.0046268	-0.445099	A_15_P192031	NM_001044834	si:dkey-239i20.4	NM_001044834		Dr.78510	557628	GO:0004497(monooxygenase activity)|GO:0004499(N,N-dimethylaniline monooxygenase activity)|GO:0005783(endoplasmic reticulum)|GO:0005789(endoplasmic reticulum membrane)|GO:0016020(membrane)|GO:0016021(integral to membrane)|GO:0016491(oxidoreductase activity)|GO:0017144(drug metabolic process)|GO:0043231(intracellular membrane-bounded organelle)|GO:0050660(flavin adenine dinucleotide binding)|GO:005…	ENSDART00000063884	TC367273	Drug metabolism - cytochrome P450	dre00982
2729	si:ch73-112l6.1 [Source:ZFIN;Acc:ZDB-GENE-091204-14] [ENSDART00000138128]	8.76361	8.22917	8.42357	6.27344	6.44452	5.91908	-2.25977	7.34223	-11.5518	4.1469e-05	0.00100683	2.6534	A_15_P297291	ENSDART00000138128	si:ch73-112l6.1	XM_001345232		Dr.84920	100006560		ENSDART00000138128	TC384717
2731		8.53609	8.43779	8.48158	7.81885	8.00814	7.71947	-0.636335	8.16699	-6.57796	0.000791543	0.00536168	-0.70468	A_15_P687397	TC418261						GO:0003674(molecular_function)|GO:0004713(protein tyrosine kinase activity)|GO:0005575(cellular_component)|GO:0005634(nucleus)|GO:0008150(biological_process)|GO:0018108(peptidyl-tyrosine phosphorylation)|GO:0046777(protein autophosphorylation)		TC418261
2732	Danio rerio TIMP metallopeptidase inhibitor 2b (timp2b), mRNA [NM_213296]	8.68495	8.73362	8.72525	5.39854	5.61401	4.62362	-3.50255	6.96333	-13.3739	1.87657e-05	0.000679536	3.54204	A_15_P626866	NM_213296	timp2b	NM_213296		Dr.81512	406650	GO:0005576(extracellular region)|GO:0008191(metalloendopeptidase inhibitor activity)|GO:0010951(negative regulation of endopeptidase activity)	ENSDART00000102062	TC367145
2733	Danio rerio zgc:153116 (zgc:153116), mRNA [NM_001045423]	6.37803	6.49238	6.53132	7.39534	7.31406	7.08428	0.797315	6.8659	7.47597	0.000412818	0.00358077	0.0397665	A_15_P729076	NM_001045423	zgc:153116	NM_001045423		Dr.29209	751712	GO:0003676(nucleic acid binding)|GO:0003700(sequence-specific DNA binding transcription factor activity)|GO:0008150(biological_process)|GO:0046872(metal ion binding)	ENSDART00000168484	TC375989
2743	Danio rerio aldo-keto reductase family 7, member A3 (aflatoxin aldehyde reductase) (akr7a3), mRNA [NM_001002369]	8.38762	8.53685	8.58149	9.04984	9.36083	9.41366	0.772792	8.88838	6.24093	0.0010297	0.00633566	-1.00537	A_15_P721661	NM_001002369	akr7a3	NM_001002369		Dr.77102	436642	GO:0005575(cellular_component)	ENSDART00000014871	TC381038	Metabolism of xenobiotics by cytochrome P450	dre00980
2744	ArfGAP with dual PH domains 2 [Source:ZFIN;Acc:ZDB-GENE-070912-21] [ENSDART00000131288]	5.36592	5.26392	5.1916	5.98568	5.76131	6.16402	0.696519	5.62207	5.64976	0.00167975	0.00857431	-1.56418	A_15_P187381	ENSDART00000131288	adap2	XM_002661169			100331455	GO:0001947(heart looping)|GO:0003146(heart jogging)|GO:0003171(atrioventricular valve development)|GO:0005096(GTPase activator activity)|GO:0007507(heart development)	ENSDART00000131288
2747	Danio rerio zgc:154064 (zgc:154064), mRNA [NM_001077726]	7.85861	7.88849	7.82008	9.51708	9.64677	9.57779	1.72482	8.71814	24.5653	6.6309e-07	0.000135857	7.10669	A_15_P668866	NM_001077726	zgc:154064	NM_001077726		Dr.108555	791699	GO:0003674(molecular_function)|GO:0005737(cytoplasm)|GO:0008150(biological_process)	ENSDART00000159041	TC403477
2751	fj94c10.x1 zebrafish gridded kidney Danio rerio cDNA 3', mRNA sequence [AW421212]	6.96199	7.05913	6.82577	6.20339	6.30316	6.15038	-0.729991	6.58397	-7.98291	0.000294111	0.00293617	0.427317	A_15_P105810	AW421212	wu:fj94c10	AW421212		Dr.81602	337676
2760	IKBKB interacting protein [Source:ZFIN;Acc:ZDB-GENE-131122-26] [ENSDART00000130100]	9.74737	9.25336	9.5719	10.6989	10.7047	10.4795	1.10347	10.0759	7.34733	0.000451305	0.00379486	-0.0621574	A_15_P209376	ENSDART00000130100							ENSDART00000130100	TC440180
2763	Danio rerio serine/threonine/tyrosine interacting-like 1 (styxl1), mRNA [NM_001004619]	7.36836	7.08389	7.08421	6.57605	6.51453	6.60374	-0.614045	6.8718	-5.97104	0.00128156	0.00722903	-1.25535	A_15_P106573	NM_001004619	styxl1	NM_001004619		Dr.83459	447880	GO:0005575(cellular_component)|GO:0006470(protein dephosphorylation)|GO:0008138(protein tyrosine/serine/threonine phosphatase activity)	ENSDART00000028940	TC375664
2770	Danio rerio steroid receptor RNA activator 1 (sra1), mRNA [NM_001002047]	11.7507	11.7674	11.6966	11.1579	11.2589	10.9883	-0.603209	11.4367	-6.56797	0.000797618	0.00539054	-0.713421	A_15_P106298	NM_001002047	sra1	NM_001002047		Dr.86806	415137	GO:0005634(nucleus)|GO:0030374(ligand-dependent nuclear receptor transcription coactivator activity)|GO:0060047(heart contraction)|GO:2000273(positive regulation of receptor activity)	ENSDART00000075672	TC376326
2790	Danio rerio zgc:171776 (zgc:171776), mRNA [NM_001109720]	13.0533	13.0247	13.199	12.513	12.4345	12.1117	-0.739275	12.7227	-5.74948	0.00154257	0.00810518	-1.46698	A_15_P179426	NM_001109720	zgc:171776	NM_001109720		Dr.116371	571939	GO:0008150(biological_process)|GO:0030246(carbohydrate binding)	ENSDART00000043067	TC404761
2792	Danio rerio iron-sulfur cluster assembly enzyme b (iscub), mRNA [NM_001017800]	8.32589	8.41537	8.13215	7.52018	7.53239	7.47718	-0.781219	7.90053	-8.30448	0.000239452	0.00260974	0.662168	A_15_P628091	NM_001017800	iscub	NM_001017800		Dr.43229	550498	GO:0005506(iron ion binding)|GO:0005759(mitochondrial matrix)|GO:0006879(cellular iron ion homeostasis)|GO:0008198(ferrous iron binding)|GO:0016226(iron-sulfur cluster assembly)|GO:0044571([2Fe-2S] cluster assembly)|GO:0051536(iron-sulfur cluster binding)|GO:0051537(2 iron, 2 sulfur cluster binding)|GO:0051539(4 iron, 4 sulfur cluster binding)	ENSDART00000146336	NP13225093
2798	MON2 homolog, regulator of endosome-to-Golgi trafficking [Source:ZFIN;Acc:ZDB-GENE-030131-2712] [ENSDART00000163553]	4.97559	5.01488	5.23324	2.98284	2.81325	3.77499	-1.88421	4.13247	-7.06263	0.000552329	0.00426851	-0.293168	A_15_P444090	ENSDART00000163553	mon2	EB781164		Dr.150862	100334806		ENSDART00000163553	TC422719
2800	Danio rerio pyruvate dehydrogenase complex, component X (pdhx), mRNA [NM_200560]	10.0754	10.1562	10.2038	9.48574	9.49778	9.7377	-0.571405	9.85944	-5.87093	0.0013926	0.00761094	-1.35023	A_15_P687191	NM_200560	pdhx	NM_200560		Dr.108101	393532	GO:0008152(metabolic process)|GO:0016740(transferase activity)|GO:0016746(transferase activity, transferring acyl groups)	ENSDART00000102855	TC401134	Metabolic pathways	dre01100
2804	angiotensin II receptor-associated protein [Source:ZFIN;Acc:ZDB-GENE-050309-11] [ENSDART00000157703]	6.54163	6.67876	6.75943	5.49532	5.46985	5.3878	-1.20895	6.05546	-14.1566	1.37683e-05	0.000592178	3.88608	A_15_P105885	ENSDART00000157703	agtrap	BC067613		Dr.88658	793937	GO:0003674(molecular_function)|GO:0008150(biological_process)|GO:0016020(membrane)|GO:0016021(integral to membrane)	ENSDART00000157703
2819	Danio rerio dihydropyrimidine dehydrogenase a, tandem duplicate 1 (dpyda.1), mRNA [NM_001077308]	4.68484	4.30507	3.73195	6.02338	5.87373	5.5265	1.56725	5.02424	5.75712	0.0015326	0.0080681	-1.45958	A_15_P714988	NM_001077308	dpyda.1	NM_001077308		Dr.19758	768165	GO:0016491(oxidoreductase activity)|GO:0051536(iron-sulfur cluster binding)|GO:0055114(oxidation-reduction process)	ENSDART00000162555	TC429199
2822	Danio rerio interferon regulatory factor 5 (irf5), mRNA [NM_212875]	8.71109	8.58801	8.76892	9.40442	9.26735	9.43661	0.680118	9.0294	7.79568	0.000332615	0.00316291	0.286721	A_15_P208306	NM_212875	irf5	NM_212875		Dr.7758	405811	GO:0000975(regulatory region DNA binding)|GO:0003700(sequence-specific DNA binding transcription factor activity)|GO:0006355(regulation of transcription, DNA-dependent)|GO:0006357(regulation of transcription from RNA polymerase II promoter)|GO:0019221(cytokine-mediated signaling pathway)|GO:0051607(defense response to virus)	ENSDART00000067164	TC368132	Toll-like receptor signaling pathway	dre04620
2825	Danio rerio zgc:91940 (zgc:91940), mRNA [NM_001002669]	7.93171	7.82476	7.63384	8.54703	8.61725	9.01636	0.930111	8.26182	5.95654	0.00129698	0.00727976	-1.26901	A_15_P733528	NM_001002669	zgc:91940	NM_001002669		Dr.152132	436942	GO:0003674(molecular_function)|GO:0008150(biological_process)|GO:0016020(membrane)|GO:0016021(integral to membrane)	ENSDART00000160198	TC373195
2830	Danio rerio RNA binding protein with multiple splicing 2b (rbpms2b), mRNA [NM_200259]	7.46911	7.56464	7.79976	6.95241	6.81763	6.96989	-0.697859	7.26224	-6.31398	0.000971727	0.00610756	-0.939142	A_15_P101016	NM_200259	rbpms2b	NM_200259		Dr.81683	393229	GO:0000166(nucleotide binding)|GO:0000398(nuclear mRNA splicing, via spliceosome)|GO:0003676(nucleic acid binding)|GO:0003729(mRNA binding)|GO:0005515(protein binding)|GO:0005575(cellular_component)|GO:0017069(snRNA binding)|GO:0048813(dendrite morphogenesis)	ENSDART00000134832	TC397522
2833	ankyrin repeat domain 55 [Source:ZFIN;Acc:ZDB-GENE-080104-7] [ENSDART00000161096]	6.35459	5.73703	5.67824	4.68652	4.73409	4.47613	-1.29104	5.27777	-6.32486	0.000963418	0.0060727	-0.929327	A_15_P158586	ENSDART00000161096	ankrd55	XM_001345383			100006755		ENSDART00000161096	TC403168
2835	tyrosyl-DNA phosphodiesterase 1 [Source:ZFIN;Acc:ZDB-GENE-090909-1] [ENSDART00000108712]	11.7746	11.7953	11.78	12.5509	12.626	12.3437	0.723533	12.1451	7.72382	0.000348932	0.00325842	0.231981	A_15_P598167	ENSDART00000108712	tdp1	XM_695082			571485	GO:0005634(nucleus)|GO:0006281(DNA repair)|GO:0008081(phosphoric diester hydrolase activity)	ENSDART00000108712	TC378954
2841	Danio rerio SIX homeobox 1a (six1a), mRNA [NM_001009904]	9.1176	8.98794	8.88104	8.05088	8.06354	7.48805	-1.12804	8.43151	-6.22962	0.00103903	0.00636742	-1.01567	A_15_P107449	NM_001009904	six1a	NM_001009904		Dr.88608	494168	GO:0000981(sequence-specific DNA binding RNA polymerase II transcription factor activity)|GO:0003677(DNA binding)|GO:0003700(sequence-specific DNA binding transcription factor activity)|GO:0005634(nucleus)|GO:0005737(cytoplasm)|GO:0006351(transcription, DNA-dependent)|GO:0006355(regulation of transcription, DNA-dependent)|GO:0006915(apoptotic process)|GO:0007275(multicellular organismal developme…	ENSDART00000057432	TC372953
2843	Danio rerio ring finger protein 152 (rnf152), mRNA [NM_001014358]	6.88191	6.70423	6.93001	8.30839	8.66163	8.59855	1.68414	7.68079	13.5291	1.76245e-05	0.000656544	3.6119	A_15_P175371	NM_001014358	rnf152	NM_001014358		Dr.156814	541544	GO:0004842(ubiquitin-protein ligase activity)|GO:0005764(lysosome)|GO:0005765(lysosomal membrane)|GO:0008270(zinc ion binding)|GO:0008766(UDP-N-acetylmuramoylalanyl-D-glutamyl-2,6-diaminopimelate-D-alanyl-D-alanine ligase activity)|GO:0010508(positive regulation of autophagy)|GO:0016020(membrane)|GO:0016021(integral to membrane)|GO:0016874(ligase activity)|GO:0018169(ribosomal S6-glutamic acid li…	ENSDART00000128193	TC394341	mTOR signaling pathway	dre04150
2845	Danio rerio zgc:56556 (zgc:56556), mRNA [NM_200331]	9.70091	9.59796	9.4442	8.72368	8.78694	8.9012	-0.777086	9.19248	-7.94676	0.000301124	0.00298374	0.400393	A_15_P662651	NM_200331	zgc:56556	NM_200331		Dr.26449	393302	GO:0005575(cellular_component)|GO:0008150(biological_process)	ENSDART00000020367	TC371987
2856	Danio rerio neuroblastoma amplified sequence, mRNA (cDNA clone IMAGE:7282153), partial cds. [BC135054]	5.11512	5.24967	5.17232	6.17384	6.04132	5.79712	0.825059	5.59157	7.11339	0.000532526	0.00417866	-0.251412	A_15_P744021	BC135054	nbas	BC135054		Dr.133697	556592	GO:0000184(nuclear-transcribed mRNA catabolic process, nonsense-mediated decay)|GO:0000956(nuclear-transcribed mRNA catabolic process)|GO:0005783(endoplasmic reticulum)|GO:0006810(transport)|GO:0006890(retrograde vesicle-mediated transport, Golgi to ER)|GO:0015031(protein transport)|GO:0043009(chordate embryonic development)|GO:2000623(negative regulation of nuclear-transcribed mRNA catabolic pro…		TC376202
2862	Danio rerio torsin family 4, member Aa (tor4aa), mRNA [NM_001017561]	9.51523	9.4384	9.51417	8.30888	8.46379	8.75253	-0.980867	8.99883	-7.70324	0.000353774	0.00327437	0.216227	A_15_P195381	NM_001017561	tor4aa	NM_001017561		Dr.80173	550133	GO:0000166(nucleotide binding)|GO:0005524(ATP binding)|GO:0016020(membrane)|GO:0016021(integral to membrane)	ENSDART00000055140	TC371633
2878	Danio rerio wingless-type MMTV integration site family, member 5a (wnt5a), mRNA [NM_001079834]	5.28449	5.01777	5.75037	3.70509	4.13599	3.42152	-1.59668	4.55254	-6.15115	0.00110653	0.00661874	-1.0876	A_15_P207361	NM_001079834	wnt5a	NM_001079834		Dr.108590	568191	GO:0005102(receptor binding)|GO:0005109(frizzled binding)|GO:0005576(extracellular region)|GO:0005578(proteinaceous extracellular matrix)|GO:0005615(extracellular space)|GO:0007275(multicellular organismal development)|GO:0016020(membrane)|GO:0016021(integral to membrane)|GO:0016055(Wnt receptor signaling pathway)|GO:0030182(neuron differentiation)|GO:0045165(cell fate commitment)|GO:0048793(pron…	ENSDART00000164739	TC374357	mTOR signaling pathway // Wnt signaling pathway // Melanogenesis	dre04150 // dre04310 // dre04916
2882	Danio rerio ADP-dependent glucokinase (adpgk), mRNA [NM_001079965]	8.80286	8.89173	8.75977	8.36375	8.22254	8.38688	-0.493726	8.57126	-6.07064	0.0011811	0.00689469	-1.16211	A_15_P151476	NM_001079965	adpgk	NM_001079965		Dr.66437	557919	GO:0005575(cellular_component)|GO:0005975(carbohydrate metabolic process)|GO:0016301(kinase activity)|GO:0016310(phosphorylation)|GO:0016740(transferase activity)|GO:0016773(phosphotransferase activity, alcohol group as acceptor)	ENSDART00000113382	TC367425	Glycolysis / Gluconeogenesis // Metabolic pathways // Carbon metabolism	dre00010 // dre01100 // dre01200
2893	Danio rerio GATA zinc finger domain containing 2B (gatad2b), mRNA [NM_001044975]	9.18212	9.08713	8.99533	8.53037	8.38818	8.61137	-0.578221	8.79908	-6.17263	0.00108755	0.00655252	-1.06784	A_15_P718041	NM_001044975	gatad2b	NM_001044975		Dr.74110	562045	GO:0000122(negative regulation of transcription from RNA polymerase II promoter)|GO:0000977(RNA polymerase II regulatory region sequence-specific DNA binding)|GO:0003700(sequence-specific DNA binding transcription factor activity)|GO:0006306(DNA methylation)|GO:0006355(regulation of transcription, DNA-dependent)|GO:0008270(zinc ion binding)|GO:0016581(NuRD complex)|GO:0043565(sequence-specific DN…	ENSDART00000158641	TC370602
2902	Rep: Homolog of Oncorhynchus mykiss "Somatostatin receptor type 1 subtype B. - Takifugu rubripes, partial (42%) [TC399508]	7.62278	7.66919	8.01103	5.01022	5.30458	5.58392	-2.46809	6.53362	-13.3789	1.87275e-05	0.000679536	3.54431	A_15_P413010	TC399508		XM_009297722						TC399508
2908	Danio rerio THO complex 2 (thoc2), mRNA [NM_001003847]	11.0771	11.1824	11.0477	10.4841	10.3661	10.6571	-0.599946	10.8024	-6.01191	0.00123919	0.00710583	-1.21695	A_15_P691791	NM_001003847	thoc2	NM_001003847		Dr.77325	368417		ENSDART00000143316	TC421753	RNA transport // Spliceosome	dre03013 // dre03040
2909	kynureninase [Source:ZFIN;Acc:ZDB-GENE-120215-204] [ENSDART00000166872]	5.55819	5.62225	5.21151	3.99054	3.46968	2.69082	-2.0803	4.42383	-6.06953	0.00118217	0.00689649	-1.16315	A_15_P675706	ENSDART00000166872	kynu				100334830		ENSDART00000166872	TC389352	Tryptophan metabolism // Metabolic pathways	dre00380 // dre01100
2923	Danio rerio heat shock factor binding protein 1-like 1 (hsbp1l1), mRNA [NM_001136185]	8.43327	8.23888	8.19977	7.39396	7.38521	7.42955	-0.887733	7.84678	-10.2437	7.90154e-05	0.00144079	1.92447	A_15_P177786	NM_001136185	hsbp1l1	NM_001136185		Dr.74719	799177		ENSDART00000172065	TC406606
2938	Danio rerio coiled-coil domain containing 151 (ccdc151), mRNA [NM_001077369]	8.03936	7.88597	7.7555	6.56498	6.41843	6.5579	-1.37984	7.20369	-13.7332	1.62451e-05	0.000636909	3.70252	A_15_P746356	NM_001077369	ccdc151	NM_001077369		Dr.44344	555601	GO:0000132(establishment of mitotic spindle orientation)|GO:0003341(cilium movement)|GO:0003674(molecular_function)|GO:0007368(determination of left/right symmetry)|GO:0031514(motile cilium)|GO:0035469(determination of pancreatic left/right asymmetry)|GO:0036064(cilium basal body)|GO:0036158(outer dynein arm assembly)|GO:0036159(inner dynein arm assembly)|GO:0061371(determination of heart left/ri…	ENSDART00000091628	TC371246
2939	radial spoke head 1 homolog (Chlamydomonas) [Source:HGNC Symbol;Acc:HGNC:12371] [ENSDART00000160273]	9.83354	9.78128	9.75079	10.5034	10.4646	10.2246	0.609032	10.0931	6.24621	0.00102538	0.00631779	-1.00056	A_15_P120266	ENSDART00000160273	rsph1	BC055619		Dr.75477	100003444	GO:0003674(molecular_function)|GO:0005575(cellular_component)|GO:0008150(biological_process)	ENSDART00000160273	TC410280
2944	Danio rerio si:dkey-111e8.4 (si:dkey-111e8.4), mRNA [NM_001100959]	6.7071	6.23852	6.42254	3.28743	3.49156	3.95532	-2.87795	5.01708	-13.5784	1.72787e-05	0.000651835	3.63395	A_15_P193611	NM_001100959	si:dkey-111e8.4	NM_001100959		Dr.114981	793802	GO:0016020(membrane)|GO:0016021(integral to membrane)	ENSDART00000139936
2961	Rep: Calcitonin gene related peptide - Fugu rubripes (Japanese pufferfish) (Takifugu rubripes), partial (76%) [TC432290]	9.88976	9.87491	10.2481	12.339	12.1819	11.7762	2.09478	11.0516	11.2867	4.69905e-05	0.00107939	2.51246	A_15_P763546	TC432290						GO:0008150(biological_process)		TC432290
2973	Danio rerio zgc:101810 (zgc:101810), mRNA [NM_001007772]	8.11747	8.30975	8.32425	6.34468	6.43282	4.94179	-2.34406	7.07846	-5.62045	0.00172272	0.00871751	-1.593	A_15_P211191	NM_001007772	zgc:101810	NM_001007772		Dr.159758	493612	GO:0005524(ATP binding)|GO:0005856(cytoskeleton)|GO:0005885(Arp2/3 protein complex)|GO:0007015(actin filament organization)|GO:0034314(Arp2/3 complex-mediated actin nucleation)	ENSDART00000012637	TC393631	Tight junction	dre04530
2979	Danio rerio semaphorin 7a (LOC559008), mRNA [NM_001126391]	9.79405	9.85359	9.93016	12.024	11.9953	11.0583	1.83324	10.7759	6.61301	0.000770665	0.00526642	-0.674115	A_15_P204241	NM_001126391	LOC559008	NM_001126391		Dr.118527	559008		ENSDART00000148405	TC374010
2980	Danio rerio zgc:77651 (zgc:77651), mRNA [NM_213247]	11.7675	11.8547	12.0691	13.2335	13.2831	12.7623	1.19588	12.4951	7.00741	0.000574845	0.00437449	-0.338866	A_15_P631791	NM_213247	zgc:77651	NM_213247		Dr.29076	572757	GO:0006637(acyl-CoA metabolic process)|GO:0016020(membrane)|GO:0016021(integral to membrane)|GO:0016790(thiolester hydrolase activity)	ENSDART00000162280	TC371660
2984	Danio rerio connexin 34.5 (cx34.5), mRNA [NM_001030200]	5.67384	6.42602	5.98035	3.77921	4.00933	3.33336	-2.31943	4.86702	-9.02779	0.000154499	0.00206365	1.16202	A_15_P140286	NM_001030200	cx34.5	NM_001030200		Dr.87863	565892	GO:0005886(plasma membrane)|GO:0005921(gap junction)|GO:0005922(connexon complex)|GO:0007154(cell communication)|GO:0016020(membrane)|GO:0016021(integral to membrane)|GO:0030054(cell junction)	ENSDART00000101007	TC374991
2992	Danio rerio aryl hydrocarbon receptor interacting protein (aip), mRNA [NM_214712]	13.7424	13.6904	13.6874	14.1137	14.0673	14.1448	0.401871	13.9077	6.17483	0.00108563	0.00654775	-1.06582	A_15_P112194	NM_214712	aip	NM_214712		Dr.75447	334795	GO:0006457(protein folding)	ENSDART00000166251	TC371891
2996	Danio rerio suppression of tumorigenicity 7 (st7), mRNA [NM_001040336]	10.1473	9.96179	10.1679	9.00736	9.09825	8.99204	-1.05978	9.56244	-12.2309	3.04642e-05	0.000855831	3.0002	A_15_P622941	NM_001040336	st7	NM_001040336		Dr.43903	678587	GO:0008150(biological_process)|GO:0016020(membrane)|GO:0016021(integral to membrane)		TC370123
3004	Danio rerio unc-5 netrin receptor C (unc5c), mRNA [NM_001099984]	8.06638	8.1128	7.80277	7.33818	7.1537	7.17681	-0.771086	7.60844	-6.8336	0.000653006	0.00472492	-0.484666	A_15_P306466	NM_001099984	unc5c	NM_001099984		Dr.116599	557316	GO:0007165(signal transduction)|GO:0016020(membrane)|GO:0016021(integral to membrane)		TC439956
3005	Danio rerio aldehyde dehydrogenase 5 family, member A1 (succinate-semialdehyde dehydrogenase) (aldh5a1), mRNA [NM_001110468]	5.18024	4.7649	4.47398	2.27221	2.61066	2.34818	-2.39602	3.60836	-11.7958	3.70485e-05	0.000946116	2.78032	A_15_P178301	NM_001110468	aldh5a1	NM_001110468		Dr.118596	565235	GO:0004777(succinate-semialdehyde dehydrogenase (NAD+) activity)|GO:0005739(mitochondrion)|GO:0006681(galactosylceramide metabolic process)|GO:0008152(metabolic process)|GO:0009013(succinate-semialdehyde dehydrogenase [NAD(P)+] activity)|GO:0009450(gamma-aminobutyric acid catabolic process)|GO:0016491(oxidoreductase activity)|GO:0016620(oxidoreductase activity, acting on the aldehyde or oxo group…	ENSDART00000109087	TC371370	Alanine, aspartate and glutamate metabolism // Butanoate metabolism // Metabolic pathways	dre00250 // dre00650 // dre01100
3014	protein tyrosine phosphatase, receptor type, U, a [Source:ZFIN;Acc:ZDB-GENE-060503-232] [ENSDART00000137189]	4.753	4.8824	5.04869	2.30505	2.64801	2.29405	-2.47899	3.6552	-18.1953	3.47997e-06	0.00030231	5.38621	A_15_P182466	ENSDART00000137189	ptprua	FN665786		Dr.119339	563584	GO:0004721(phosphoprotein phosphatase activity)|GO:0004725(protein tyrosine phosphatase activity)|GO:0006470(protein dephosphorylation)|GO:0016020(membrane)|GO:0016311(dephosphorylation)|GO:0016787(hydrolase activity)|GO:0016791(phosphatase activity)	ENSDART00000137189	TC414440
3016	Danio rerio acyl-CoA thioesterase 11b (acot11b), mRNA [NM_001037572]	8.84581	8.79909	8.93904	7.26411	7.16285	7.00408	-1.71763	8.0025	-18.1478	3.53035e-06	0.00030425	5.37082	A_15_P142361	NM_001037572	acot11b	NM_001037572		Dr.88215	641574	GO:0005575(cellular_component)|GO:0008150(biological_process)|GO:0008289(lipid binding)	ENSDART00000122730	TC371760
3018	Danio rerio ring finger protein 144B (rnf144b), mRNA [NM_201137]	7.23973	7.21956	7.51254	8.19942	8.05939	7.90292	0.729963	7.68893	5.90307	0.00135578	0.00748193	-1.31964	A_15_P467075	NM_201137	rnf144b	NM_201137		Dr.79529	394112	GO:0000151(ubiquitin ligase complex)|GO:0000209(protein polyubiquitination)|GO:0004842(ubiquitin-protein ligase activity)|GO:0008270(zinc ion binding)|GO:0016020(membrane)|GO:0016021(integral to membrane)|GO:0016567(protein ubiquitination)|GO:0031624(ubiquitin conjugating enzyme binding)|GO:0031966(mitochondrial membrane)|GO:0032436(positive regulation of proteasomal ubiquitin-dependent protein c…	ENSDART00000032778	TC401404
3020	Danio rerio transcription factor B1, mitochondrial (tfb1m), mRNA [NM_001076769]	9.49798	9.61018	9.50432	8.15537	8.21632	8.05326	-1.39584	8.83957	-17.7086	4.03972e-06	0.000324498	5.22614	A_15_P630156	NM_001076769	tfb1m	NM_001076769		Dr.110030	767802	GO:0000154(rRNA modification)|GO:0000179(rRNA (adenine-N6,N6-)-dimethyltransferase activity)|GO:0003880(protein C-terminal carboxyl O-methyltransferase activity)|GO:0004809(tRNA (guanine-N2-)-methyltransferase activity)|GO:0006364(rRNA processing)|GO:0008168(methyltransferase activity)|GO:0008169(C-methyltransferase activity)|GO:0008170(N-methyltransferase activity)|GO:0008171(O-methyltransferase…	ENSDART00000150172	TC372042
3021	PREDICTED: Danio rerio probable ubiquitin carboxyl-terminal hydrolase 46-like (LOC794291), mRNA [XM_001334189]	5.16503	5.55974	5.0881	2.34277	2.6893	2.26326	-2.83918	3.85137	-16.077	6.86796e-06	0.000415693	4.65105	A_15_P489757	XM_001334189		XM_001334189		Dr.115680				TC392429
3026	Danio rerio si:dkey-6a5.3 (si:dkey-6a5.3), mRNA [NM_001083052]	7.42564	7.52843	7.46004	6.02919	5.6938	5.18482	-1.83543	6.55365	-8.42524	0.000222056	0.00250243	0.748278	A_15_P719406	NM_001083052	si:dkey-6a5.3	NM_001083052		Dr.140264	100034415		ENSDART00000140532	TC438621
3031	Danio rerio adenylate kinase 4 (ak4), mRNA [NM_213299]	10.956	10.8851	10.8372	10.033	9.98814	9.73615	-0.973642	10.4059	-9.45146	0.000121242	0.00178681	1.43805	A_15_P105757	NM_213299	ak4	NM_213299		Dr.77166	406590	GO:0000166(nucleotide binding)|GO:0004017(adenylate kinase activity)|GO:0004550(nucleoside diphosphate kinase activity)|GO:0005524(ATP binding)|GO:0005525(GTP binding)|GO:0005739(mitochondrion)|GO:0005759(mitochondrial matrix)|GO:0006139(nucleobase-containing compound metabolic process)|GO:0006172(ADP biosynthetic process)|GO:0016301(kinase activity)|GO:0016310(phosphorylation)|GO:0016740(transfe…	ENSDART00000145715	TC369238	Purine metabolism // Thiamine metabolism // Metabolic pathways	dre00230 // dre00730 // dre01100
3039	FDR202-P00012-DEPE-F_N09 FDR202 Danio rerio cDNA clone FDR202-P00012-BR_N09 5', mRNA sequence [EH540361]	9.79371	9.839	9.83925	9.34189	9.40375	9.30807	-0.472745	9.58761	-7.15126	0.000518294	0.00410149	-0.220432	A_15_P546252	EH540361		EH540361		Dr.105676				TC391681
3046	Danio rerio Williams-Beuren syndrome chromosome region 16 homolog (human) (wbscr16), mRNA [NM_001082803]	11.3134	11.3345	11.3492	12.158	12.2579	12.5249	0.981234	11.823	8.84395	0.000172179	0.00218519	1.03851	A_15_P744621	NM_001082803	wbscr16	NM_001082803		Dr.74634	555972		ENSDART00000082952	TC372046
3047	Danio rerio CCAAT/enhancer binding protein (C/EBP) 1 (cebp1), mRNA [NM_131837]	7.51391	7.38978	7.19527	6.46037	6.13217	6.13982	-1.1222	6.80522	-8.32243	0.000236768	0.00259717	0.675037	A_15_P104075	NM_131837	cebp1	NM_131837		Dr.41318	114453	GO:0003700(sequence-specific DNA binding transcription factor activity)|GO:0006351(transcription, DNA-dependent)|GO:0006355(regulation of transcription, DNA-dependent)|GO:0010628(positive regulation of gene expression)|GO:0030099(myeloid cell differentiation)|GO:0043565(sequence-specific DNA binding)		TC375912
3050	Danio rerio homeobox A4a (hoxa4a), mRNA [NM_131535]	12.3156	12.3613	12.3557	11.9587	11.894	11.9641	-0.405306	12.1416	-6.28726	0.000992483	0.00618567	-0.963299	A_15_P627616	NM_131535	hoxa4a	NM_131535		Dr.159437	58050	GO:0003677(DNA binding)|GO:0003700(sequence-specific DNA binding transcription factor activity)|GO:0005634(nucleus)|GO:0006351(transcription, DNA-dependent)|GO:0006355(regulation of transcription, DNA-dependent)|GO:0007275(multicellular organismal development)|GO:0043565(sequence-specific DNA binding)	ENSDART00000169074	TC374696
3052	zinc finger, DHHC-type containing 1 [Source:HGNC Symbol;Acc:HGNC:17916] [ENSDART00000110552]	8.31085	8.4236	8.30827	7.49898	7.52792	7.51352	-0.834099	7.93052	-12.1289	3.18756e-05	0.000868584	2.94936	A_15_P264371	ENSDART00000110552	zdhhc1	XM_685994			562614		ENSDART00000110552	TC377900
3056	PREDICTED: Danio rerio pleckstrin homology-like domain family A member 1 (LOC100002472), transcript variant X2, mRNA [XM_009301201]	5.58073	5.45475	5.96849	10.5364	10.5215	8.80438	4.28611	7.81105	8.4463	0.000219175	0.00248374	0.763182	A_15_P443365	TC393966		XM_009301201						TC393966
3065	Danio rerio zgc:153659 (zgc:153659), mRNA [NM_001045408]	5.13169	4.4247	4.75581	2.29755	3.1148	2.75811	-2.04725	3.74711	-7.54584	0.000393524	0.0034717	0.0944935	A_15_P620936	NM_001045408	zgc:153659	NM_001045408		Dr.120659	751695	GO:0002377(immunoglobulin production)|GO:0003674(molecular_function)|GO:0005615(extracellular space)|GO:0006955(immune response)		TC378050
3069	CT609388 ZF_mu Danio rerio cDNA clone ZF_mu_159i05 3', mRNA sequence [CT609388]	5.64042	5.63761	5.80081	4.12938	4.26799	3.08818	-1.86443	4.76073	-5.75281	0.00153822	0.00808695	-1.46376	A_15_P462840	CT609388	trps1	CT609388		Dr.121632	795613	GO:0000977(RNA polymerase II regulatory region sequence-specific DNA binding)|GO:0001085(RNA polymerase II transcription factor binding)|GO:0001228(RNA polymerase II transcription regulatory region sequence-specific DNA binding transcription factor activity involved in positive regulation of transcription)|GO:0003682(chromatin binding)|GO:0003700(sequence-specific DNA binding transcription factor…
3078	Danio rerio cellular retinoic acid binding protein 2, a (crabp2a), mRNA [NM_182859]	8.31842	8.1593	8.01203	9.71621	9.60105	9.93873	1.58875	8.95762	12.4488	2.7687e-05	0.000816997	3.10741	A_15_P422320	NM_182859	crabp2a	NM_182859		Dr.104443	171480	GO:0005215(transporter activity)|GO:0006810(transport)|GO:0008289(lipid binding)|GO:0021575(hindbrain morphogenesis)|GO:0048385(regulation of retinoic acid receptor signaling pathway)		TC425942
3093	Danio rerio zgc:194252 (zgc:194252), mRNA [NM_001128708]	6.13171	6.18172	6.21919	8.02007	8.15095	8.22882	1.95574	7.15541	23.785	7.92889e-07	0.000149756	6.92721	A_15_P144246	NM_001128708	zgc:194252	NM_001128708		Dr.148376	561367	GO:0005575(cellular_component)|GO:0008150(biological_process)	ENSDART00000053213	TC381416
3094	GB	5.23804	5.55066	5.29832	6.25671	6.37187	6.10557	0.882377	5.80353	7.33499	0.000455211	0.00381303	-0.0720122	A_15_P762086	NP13326940		XM_009299473						NP13326940
3096	Danio rerio ezrin a (ezra), mRNA [NM_001020490]	4.6588	4.06412	4.07095	7.13603	6.85527	6.50022	2.56588	5.54757	10.8704	5.75039e-05	0.00119814	2.28438	A_15_P133611	NM_001020490	ezra	NM_001020490		Dr.19659	403009	GO:0003779(actin binding)|GO:0005737(cytoplasm)|GO:0005856(cytoskeleton)|GO:0008092(cytoskeletal protein binding)|GO:0019898(extrinsic to membrane)	ENSDART00000124911	TC411359
3103	si:dkey-51a16.9 [Source:ZFIN;Acc:ZDB-GENE-030616-560] [ENSDART00000128562]	10.604	10.5535	10.531	10.0774	10.0363	9.94833	-0.542145	10.2917	-7.65528	0.000365369	0.00333604	0.179362	A_15_P197416	ENSDART00000128562	LOC100005267	CA473742		Dr.78967	100005267		ENSDART00000128562	TC391206
3104	Rho GTPase activating protein 23a [Source:ZFIN;Acc:ZDB-GENE-121019-1] [ENSDART00000155894]	7.46747	7.41064	7.06876	5.97978	6.16897	5.92475	-1.29112	6.67006	-9.44929	0.00012139	0.0017878	1.43666	A_15_P187851	ENSDART00000155894	arhgap23a	XM_003198148			100006233	GO:0005096(GTPase activator activity)|GO:0007165(signal transduction)	ENSDART00000155894	TC441758
3110	Danio rerio muscleblind-like splicing regulator 2 (mbnl2), transcript variant 4, mRNA [NM_001161671]	7.74734	7.60817	7.37411	6.84606	6.72335	6.44631	-0.904634	7.12422	-6.07807	0.00117398	0.00687233	-1.15521	A_15_P113348	NM_001161671	mbnl2	NM_001161671		Dr.65436	560384	GO:0001654(eye development)|GO:0007507(heart development)|GO:0007517(muscle organ development)|GO:0043009(chordate embryonic development)|GO:0046872(metal ion binding)|GO:0048747(muscle fiber development)	ENSDART00000131714	TC433379
3117	Fc receptor, IgE, high affinity I, gamma polypeptide like [Source:ZFIN;Acc:ZDB-GENE-070502-4] [ENSDART00000166395]	8.85868	8.91888	8.83127	6.92372	7.01751	6.66108	-2.00218	7.86852	-18.0713	3.61341e-06	0.000306709	5.3459	A_15_P657506	ENSDART00000166395	fcer1gl	BC124700		Dr.83977	100101653	GO:0016020(membrane)|GO:0016021(integral to membrane)	ENSDART00000166395	TC429134
3121	Danio rerio kinesin light chain 1a (klc1a), mRNA [NM_200953]	6.96664	6.56219	6.75942	5.82559	5.62084	5.67876	-1.05435	6.23557	-8.31694	0.000237586	0.00260054	0.671099	A_15_P277871	NM_200953	klc1a	NM_200953		Dr.133205	393928	GO:0003777(microtubule motor activity)|GO:0005871(kinesin complex)	ENSDART00000137061	TC403544	Salmonella infection	dre05132
3132	Danio rerio G protein-coupled receptor 107 (gpr107), mRNA [NM_001080046]	7.97368	8.16946	8.26452	8.65898	8.70562	8.68923	0.548719	8.41025	5.77476	0.00150988	0.00799809	-1.44253	A_15_P716016	NM_001080046	gpr107	NM_001080046		Dr.5887	570589	GO:0008150(biological_process)|GO:0016020(membrane)|GO:0016021(integral to membrane)	ENSDART00000168870	TC368020
3150	Danio rerio SH3-domain GRB2-like endophilin B2a (sh3glb2a), transcript variant 2, mRNA [NM_205593]	6.55797	6.87764	6.4076	5.42064	5.33734	4.72371	-1.45384	5.88748	-6.37576	0.000925625	0.00591478	-0.883584	A_15_P151736	NM_205593	sh3glb2a	NM_205593		Dr.87884	402885	GO:0005737(cytoplasm)		TC395718	Endocytosis	dre04144
3157	Danio rerio growth arrest and DNA-damage-inducible, gamma b, tandem duplicate 1 (gadd45gb.1), mRNA [NM_213226]	10.0058	10.1534	10.06	9.39035	9.33333	9.51968	-0.658593	9.74375	-7.7873	0.000334472	0.00317379	0.28036	A_15_P109069	NM_213226	gadd45gb.1	NM_213226		Dr.108443	406507	GO:0003674(molecular_function)|GO:0005634(nucleus)|GO:0006950(response to stress)|GO:0051726(regulation of cell cycle)	ENSDART00000015224	TC412664
3170		2.16704	2.51165	2.28098	7.51727	7.20311	7.02708	4.92926	4.78452	30.7311	1.91432e-07	8.21878e-05	8.30205	A_15_P501692	TC411616								TC411616
3177	Danio rerio chaperonin containing TCP1, subunit 8 (theta) (cct8), mRNA [NM_201062]	11.9674	11.8725	11.9475	12.3789	12.3654	12.3292	0.42875	12.1435	6.4641	0.000864043	0.00565506	-0.80488	A_15_P709711	NM_201062	cct8	NM_201062		Dr.75181	394037	GO:0000166(nucleotide binding)|GO:0005524(ATP binding)|GO:0005737(cytoplasm)|GO:0006457(protein folding)|GO:0035095(behavioral response to nicotine)|GO:0051082(unfolded protein binding)	ENSDART00000009477	TC382845
3188	Danio rerio interferon regulatory factor 3 (irf3), mRNA [NM_001143904]	2.37061	3.68707	2.35704	7.11882	7.09027	5.24623	3.6802	4.64501	5.6926	0.00161916	0.00837353	-1.52227	A_15_P267556	NM_001143904	irf3	NM_001143904		Dr.117120	564854	GO:0000975(regulatory region DNA binding)|GO:0003700(sequence-specific DNA binding transcription factor activity)|GO:0006355(regulation of transcription, DNA-dependent)	ENSDART00000152489	TC441704	Toll-like receptor signaling pathway // NOD-like receptor signaling pathway // RIG-I-like receptor signaling pathway // Cytosolic DNA-sensing pathway // Herpes simplex infection	dre04620 // dre04621 // dre04622 // dre04623 // dre05168
3191	Danio rerio transmembrane protein 243, mitochondrial a (tmem243a), mRNA [NM_001017748]	4.8522	4.50422	4.19436	6.70672	6.72431	7.3495	2.40992	5.72188	9.71633	0.000104706	0.00166345	1.60481	A_15_P641501	NM_001017748	tmem243a	NM_001017748		Dr.92654	550443	GO:0003674(molecular_function)|GO:0008150(biological_process)|GO:0016020(membrane)|GO:0016021(integral to membrane)	ENSDART00000142866	TC376927
3193	wu:fc19g04 [Source:ZFIN;Acc:ZDB-GENE-030131-2853] [ENSDART00000143127]	7.24781	7.29039	7.21111	7.74663	7.72436	7.96552	0.562399	7.53097	6.18785	0.00107434	0.0065059	-1.05387	A_15_P214801	ENSDART00000143127	wu:fc19g04	CK025467		Dr.159667	563659	GO:0003676(nucleic acid binding)|GO:0046872(metal ion binding)	ENSDART00000143127	TC411719
3195	Danio rerio adenosylhomocysteinase (ahcy), mRNA [NM_199218]	14.1249	14.0673	14.3151	14.8358	15.0589	14.6987	0.695359	14.5168	5.57608	0.00179018	0.00893212	-1.63681	A_15_P170326	NM_199218	ahcy	NM_199218		Dr.935	387530	GO:0004013(adenosylhomocysteinase activity)|GO:0005829(cytosol)|GO:0006730(one-carbon metabolic process)|GO:0016787(hydrolase activity)|GO:0033353(S-adenosylmethionine cycle)	ENSDART00000018523	TC431890	Cysteine and methionine metabolism // Metabolic pathways	dre00270 // dre01100
3199	Danio rerio zgc:152958, mRNA (cDNA clone MGC:152958 IMAGE:5604640), complete cds. [BC127389]	5.90291	5.93831	5.52474	6.67668	7.07188	6.76684	1.04981	6.31356	6.45685	0.00086892	0.0056641	-0.811314	A_15_P375955	BC127389	prickle2a	BC127389		Dr.17433	777736	GO:0005575(cellular_component)|GO:0008270(zinc ion binding)|GO:0046872(metal ion binding)		TC393626
3209	zinc finger protein 687b [Source:ZFIN;Acc:ZDB-GENE-041111-214] [ENSDART00000132336]	4.83764	5.00675	4.37754	3.54069	3.40357	3.44579	-1.2773	4.102	-7.35725	0.000448193	0.00377966	-0.0542454	A_15_P181891	ENSDART00000132336	si:dkey-204a24.9				100006039	GO:0008150(biological_process)|GO:0046872(metal ion binding)	ENSDART00000132336	TC365770
3216		9.19452	9.22209	9.4156	10.3538	10.5482	10.4215	1.16374	9.85927	11.9803	3.40703e-05	0.000897713	2.87456	A_15_P273366	TC391638								TC391638
3239	Danio rerio wu:fd46c06 (wu:fd46c06), mRNA [NM_001114449]	4.46628	4.58653	4.70738	2.90972	3.59403	2.46798	-1.59616	3.78865	-5.50791	0.00189988	0.00929345	-1.70462	A_15_P100502	NM_001114449	wu:fd46c06	NM_001114449		Dr.22244	793504	GO:0004252(serine-type endopeptidase activity)|GO:0006508(proteolysis)	ENSDART00000169973	TC372576
3242	Danio rerio corticotropin releasing hormone receptor 2 (crhr2), mRNA [NM_001113644]	9.26041	9.10708	9.15983	10.6734	10.7155	10.343	1.4015	9.87653	11.4325	4.38546e-05	0.00103073	2.59036	A_15_P712886	NM_001113644	crhr2	NM_001113644		Dr.130414	100002312			TC369347
3250	nestin [Source:ZFIN;Acc:ZDB-GENE-071119-2] [ENSDART00000122681]	10.9476	10.9956	10.9081	9.91514	9.85751	9.8738	-1.06831	10.4163	-16.2663	6.44106e-06	0.000398652	4.72102	A_15_P708741	ENSDART00000122681	nes	XM_001919887			100150939	GO:0007420(brain development)|GO:0021545(cranial nerve development)|GO:0031076(embryonic camera-type eye development)|GO:0043066(negative regulation of apoptotic process)	ENSDART00000122681	TC398276
3254	Danio rerio calcium/calmodulin-dependent serine protein kinase b (caskb), mRNA [NM_001142376]	8.57178	8.30507	8.46787	7.74062	7.83726	7.75109	-0.671914	8.11228	-7.23262	0.000489181	0.00397368	-0.154317	A_15_P222551	NM_001142376	caskb	NM_001142376		Dr.79586	100148073	GO:0004672(protein kinase activity)|GO:0005524(ATP binding)|GO:0006468(protein phosphorylation)|GO:0016020(membrane)|GO:0016021(integral to membrane)	ENSDART00000165213	TC414424
3256	Danio rerio protocadherin 2 alpha c (pcdh2ac), mRNA [NM_001007762]	9.47672	9.53556	9.416	8.50717	8.62793	8.07865	-1.07151	8.94034	-6.86061	0.000640088	0.00466773	-0.461816	A_15_P627521	NM_001007762	pcdh2ac	NM_001007762		Dr.84574	493587	GO:0005509(calcium ion binding)|GO:0005886(plasma membrane)|GO:0007155(cell adhesion)|GO:0007156(homophilic cell adhesion)|GO:0016020(membrane)|GO:0016021(integral to membrane)	ENSDART00000106704	NP13228116
3258	Danio rerio inversin (invs), mRNA [NM_152970]	8.98776	8.9665	8.94983	7.46388	7.55044	7.42025	-1.48984	8.22311	-21.5522	1.36779e-06	0.000183326	6.37001	A_15_P626286	NM_152970	invs	NM_152970		Dr.32732	245946	GO:0001736(establishment of planar polarity)|GO:0001822(kidney development)|GO:0001947(heart looping)|GO:0005516(calmodulin binding)|GO:0005737(cytoplasm)|GO:0005856(cytoskeleton)|GO:0005929(cilium)|GO:0007275(multicellular organismal development)|GO:0010171(body morphogenesis)|GO:0016055(Wnt receptor signaling pathway)|GO:0035844(cloaca development)|GO:0060027(convergent extension involved in ga…			Wnt signaling pathway	dre04310
3261	Danio rerio intraflagellar transport 27 homolog (Chlamydomonas) (ift27), mRNA [NM_001008588]	11.6804	11.7021	11.6841	11.2626	11.3063	11.3486	-0.383014	11.4973	-5.96905	0.00128366	0.00723859	-1.25722	A_15_P104546	NM_001008588	ift27	NM_001008588		Dr.37833	494045	GO:0001822(kidney development)|GO:0005525(GTP binding)|GO:0007264(small GTPase mediated signal transduction)|GO:0042384(cilium assembly)	ENSDART00000162865	TC387542
3268	Danio rerio derlin 1 (derl1), mRNA [NM_213444]	11.6981	11.6813	11.8833	9.74575	9.89954	9.39751	-2.07328	10.7176	-13.8398	1.55751e-05	0.000625458	3.74931	A_15_P752011	NM_213444	derl1	NM_213444		Dr.1920	406753	GO:0003674(molecular_function)|GO:0008150(biological_process)|GO:0016020(membrane)|GO:0016021(integral to membrane)	ENSDART00000135893	NP13226230	Protein processing in endoplasmic reticulum	dre04141
3273	Danio rerio paired-like homeobox 2bb (phox2bb), mRNA [NM_001014818]	9.56321	9.56208	9.51589	8.06993	7.97867	7.16488	-1.80923	8.64244	-7.20213	0.000499863	0.00401806	-0.179022	A_15_P628319	NM_001014818	phox2bb	NM_001014818		Dr.93056	544654	GO:0003677(DNA binding)|GO:0005634(nucleus)|GO:0006355(regulation of transcription, DNA-dependent)|GO:0043565(sequence-specific DNA binding)|GO:0048484(enteric nervous system development)	ENSDART00000106333	TC369615
3295	Danio rerio selenoprotein W, 2a (sepw2a), mRNA [NM_194417]	15.6024	15.6611	15.6423	14.4388	14.1137	14.7437	-1.20322	15.0337	-7.24844	0.000483742	0.00395139	-0.141532	A_15_P767066	NM_194417	sepw2a	NM_194417		Dr.80611	378437		ENSDART00000139902	TC406548
3296	Rep: Chromosome 18 SCAF14786, whole genome shotgun sequence - Tetraodon nigroviridis (Green puffer), partial (19%) [TC380829]	8.26942	8.29265	8.13776	7.52902	7.35416	7.67911	-0.712513	7.87702	-6.60827	0.00077345	0.00527925	-0.678241	A_15_P414250	TC380829		XM_691992						TC380829
3299	Danio rerio NFKB activating protein (nkap), mRNA [NM_001003414]	12.5146	12.5345	12.554	13.0874	13.1471	13.2519	0.627761	12.8483	8.54855	0.000205793	0.00240597	0.835084	A_15_P624316	NM_001003414	nkap	NM_001003414		Dr.16023	336120		ENSDART00000105688	TC384446
3308	Danio rerio mediator of cell motility 1 (memo1), mRNA [NM_199794]	11.696	11.7064	11.6461	11.095	10.8882	10.9623	-0.700984	11.3323	-8.68737	0.000189123	0.00230617	0.931463	A_15_P115268	NM_199794	memo1	NM_199794		Dr.14259	327360	GO:0003674(molecular_function)|GO:0008150(biological_process)	ENSDART00000016793	TC371382
3313	Danio rerio zgc:101803 (zgc:101803), mRNA [NM_001006051]	7.83165	7.82175	7.81964	8.49603	8.36861	8.84841	0.746672	8.19768	5.50401	0.00190638	0.00930958	-1.70851	A_15_P621431	NM_001006051	zgc:101803	NM_001006051		Dr.88420	450030	GO:0003674(molecular_function)|GO:0005575(cellular_component)|GO:0008150(biological_process)	ENSDART00000157119	NP13225556
3323	Danio rerio si:dkeyp-89c11.2 (si:dkeyp-89c11.2), mRNA [NM_001030110]	9.17505	9.27955	9.37244	11.4432	11.6949	11.2276	2.17955	10.3655	15.7981	7.55925e-06	0.000441782	4.54627	A_15_P112110	NM_001030110	si:dkeyp-89c11.2	NM_001030110		Dr.11945	557184	GO:0006637(acyl-CoA metabolic process)|GO:0016790(thiolester hydrolase activity)	ENSDART00000028297	TC447553
3331	Danio rerio synapsin IIa (syn2a), mRNA [NM_001002597]	8.00254	8.09937	8.04715	7.17039	6.99911	6.55312	-1.14215	7.47861	-6.77115	0.000684059	0.00486786	-0.537796	A_15_P151261	NM_001002597	syn2a	NM_001002597		Dr.120313	436870	GO:0003824(catalytic activity)|GO:0005524(ATP binding)|GO:0007269(neurotransmitter secretion)|GO:0008021(synaptic vesicle)	ENSDART00000067531	TC369381
3333	ATP-binding cassette, sub-family B (MDR/TAP), member 6b [Source:ZFIN;Acc:ZDB-GENE-070912-584] [ENSDART00000135458]	9.50995	9.69695	9.53676	7.81001	7.86508	7.49633	-1.85742	8.65251	-14.9029	1.04013e-05	0.000507393	4.1959	A_15_P309196	ENSDART00000135458	abcb6b	XR_044793		Dr.89149	100004801	GO:0000166(nucleotide binding)|GO:0005524(ATP binding)|GO:0006810(transport)|GO:0016020(membrane)|GO:0016021(integral to membrane)|GO:0016887(ATPase activity)|GO:0042626(ATPase activity, coupled to transmembrane movement of substances)|GO:0055085(transmembrane transport)	ENSDART00000135458		ABC transporters	dre02010
3334	Danio rerio tripartite motif containing 36 (trim36), mRNA [NM_213528]	5.09685	5.18004	5.3995	3.60566	3.26552	2.78816	-2.00569	4.22262	-8.99202	0.000157766	0.00208945	1.13817	A_15_P109455	NM_213528	trim36	NM_213528		Dr.80528	406849	GO:0004842(ubiquitin-protein ligase activity)|GO:0005622(intracellular)|GO:0008270(zinc ion binding)|GO:0016020(membrane)|GO:0016021(integral to membrane)|GO:0046872(metal ion binding)|GO:0051726(regulation of cell cycle)	ENSDART00000151155	TC397084
3341	adhesion G protein-coupled receptor G4b [Source:ZFIN;Acc:ZDB-GENE-091204-201] [ENSDART00000131482]	5.82213	5.63807	5.49726	2.25386	2.58697	2.35883	-3.2526	4.02619	-25.0146	5.99754e-07	0.000125772	7.20672	A_15_P310151	ENSDART00000131482		CK027440		Dr.89821			ENSDART00000131482	TC388393
3344	PREDICTED: Danio rerio hypothetical protein LOC100148399 (LOC100148399), mRNA [XM_001922643]	2.18271	2.52885	2.28743	4.71685	5.07922	5.92735	2.90814	3.78707	9.04655	0.000152817	0.00204887	1.17449	A_15_P682971	XM_001922643		XM_001922643		Dr.111144				TC377317
3356	si:ch211-245n8.4 [Source:ZFIN;Acc:ZDB-GENE-110914-56] [ENSDART00000150246]	12.3707	12.2542	12.1935	10.8972	10.7622	10.8028	-1.45207	11.5468	-17.7072	4.04143e-06	0.000324498	5.22569	A_15_P772765	ENSDART00000150246	si:ch211-245n8.4	BC155248		Dr.117835	100537085	GO:0003676(nucleic acid binding)|GO:0046872(metal ion binding)	ENSDART00000150246	TC382430
3357	Danio rerio glutathione S-transferase, alpha tandem duplicate 2 (gsta.2), mRNA [NM_001102648]	2.24959	2.60235	2.34631	4.41594	5.35744	5.08091	2.55201	3.67542	9.8229	9.88079e-05	0.00161694	1.67071	A_15_P624746	NM_001102648	gsta.2	NM_001102648		Dr.23079	100124622	GO:0004364(glutathione transferase activity)|GO:0005575(cellular_component)|GO:0008152(metabolic process)|GO:0016740(transferase activity)	ENSDART00000029051	TC376578	Glutathione metabolism // Metabolism of xenobiotics by cytochrome P450 // Drug metabolism - cytochrome P450	dre00480 // dre00980 // dre00982
3362	Danio rerio retinol binding protein 4, plasma (rbp4), mRNA [NM_130920]	12.5793	12.6315	12.9966	10.3644	10.6532	9.36025	-2.60985	11.4309	-7.35331	0.000449424	0.00378501	-0.0573824	A_15_P104141	NM_130920	rbp4	NM_130920		Dr.1400	30077	GO:0001889(liver development)|GO:0005215(transporter activity)|GO:0005501(retinoid binding)|GO:0005576(extracellular region)|GO:0006810(transport)|GO:0032526(response to retinoic acid)|GO:0036094(small molecule binding)	ENSDART00000168759	TC414400
3365	iroquois homeobox 5b [Source:ZFIN;Acc:ZDB-GENE-040628-5] [ENSDART00000036147]	10.0353	10.2416	10.0318	9.55259	9.53002	9.33201	-0.631394	9.78724	-6.13076	0.00112489	0.00669262	-1.1064	A_15_P658431	ENSDART00000036147	irx5b	BC160654		Dr.30395	405792	GO:0003677(DNA binding)|GO:0005634(nucleus)|GO:0006355(regulation of transcription, DNA-dependent)|GO:0043565(sequence-specific DNA binding)	ENSDART00000036147	TC375705
3372	si:dkeyp-72h1.1 [Source:ZFIN;Acc:ZDB-GENE-050208-447] [ENSDART00000147001]	4.54329	4.33709	4.01587	6.45026	6.50301	7.44533	2.50078	5.54914	8.09784	0.000273053	0.00281258	0.512196	A_15_P174271	ENSDART00000147001	si:dkeyp-72h1.1	BC159101		Dr.134030	799956	GO:0005634(nucleus)|GO:0005737(cytoplasm)|GO:0006351(transcription, DNA-dependent)|GO:0006355(regulation of transcription, DNA-dependent)	ENSDART00000147001	TC378386
3378	Danio rerio nitrilase 1 (nit1), mRNA [NM_001004638]	6.85071	7.08241	7.20012	9.21241	9.35856	9.66033	2.36602	8.22742	15.3852	8.73849e-06	0.000477803	4.38744	A_15_P109170	NM_001004638	nit1	NM_001004638		Dr.83166	447900	GO:0005575(cellular_component)|GO:0006807(nitrogen compound metabolic process)|GO:0016810(hydrolase activity, acting on carbon-nitrogen (but not peptide) bonds)	ENSDART00000102629	TC374715
3386	Danio rerio junctional adhesion molecule 2b (jam2b), mRNA [NM_001128294]	5.39413	5.31058	5.54261	6.57099	6.51054	6.27335	1.03585	5.9337	9.1373	0.000144977	0.00199043	1.23449	A_15_P727236	NM_001128294	jam2b	NM_001128294		Dr.91102	100005301	GO:0016020(membrane)|GO:0016021(integral to membrane)	ENSDART00000162041	TC390718
3390	Danio rerio Rh type C glycoprotein2a (rhcg2a), mRNA [NM_001102618]	2.36528	2.74664	2.56265	7.24075	7.53003	6.70393	4.60005	4.85821	19.7427	2.21962e-06	0.00023662	5.86417	A_15_P185721	NM_001102618	rhcg2a	NM_001102618		Dr.115945	563826		ENSDART00000004727	TC370569
3404	Danio rerio semaphorin 4e (sema4e), transcript variant 1, mRNA [NM_131049]	12.4523	12.549	12.6482	10.392	10.3335	10.0738	-2.28339	11.4081	-20.1962	1.95827e-06	0.000224907	5.99598	A_15_P118909	NM_131049	sema4e	NM_131049		Dr.78248	796377	GO:0001755(neural crest cell migration)|GO:0005615(extracellular space)|GO:0016020(membrane)|GO:0016021(integral to membrane)|GO:0030215(semaphorin receptor binding)|GO:0030335(positive regulation of cell migration)|GO:0045499(chemorepellent activity)|GO:0048843(negative regulation of axon extension involved in axon guidance)|GO:0050919(negative chemotaxis)|GO:0071526(semaphorin-plexin signaling …		TC367004
3405	family with sequence similarity 189, member A2 [Source:ZFIN;Acc:ZDB-GENE-050309-90] [ENSDART00000169307]	7.08449	7.05862	7.19744	6.09294	6.18851	6.04768	-1.0038	6.61162	-12.7695	2.4122e-05	0.000764953	3.26174	A_15_P207541	ENSDART00000169307		BC134240		Dr.91039			ENSDART00000169307	TC428430
3424	Danio rerio peptidoglycan recognition protein 6 (pglyrp6), mRNA [NM_001045222]	5.05549	4.93419	5.03214	2.93747	3.88004	3.15407	-1.68342	4.16557	-6.71577	0.000713033	0.00500838	-0.585235	A_15_P222641	NM_001045222	pglyrp6	NM_001045222		Dr.87888	571817	GO:0008270(zinc ion binding)|GO:0008745(N-acetylmuramoyl-L-alanine amidase activity)|GO:0009253(peptidoglycan catabolic process)|GO:0042742(defense response to bacterium)	ENSDART00000161451	TC373104
3426	Danio rerio forkhead box B1b (foxb1b), mRNA [NM_131283]	11.3653	11.4009	11.3582	10.8367	10.6162	10.7869	-0.628166	11.0607	-7.5284	0.000398241	0.00349428	0.0808716	A_15_P131747	NM_131283	foxb1b	NM_131283		Dr.589	799571	GO:0000981(sequence-specific DNA binding RNA polymerase II transcription factor activity)|GO:0003677(DNA binding)|GO:0003700(sequence-specific DNA binding transcription factor activity)|GO:0005634(nucleus)|GO:0006355(regulation of transcription, DNA-dependent)|GO:0007420(brain development)|GO:0009653(anatomical structure morphogenesis)|GO:0030154(cell differentiation)|GO:0043565(sequence-specific…	ENSDART00000075721	TC369585
3428	Danio rerio sterol regulatory element binding transcription factor 2 (srebf2), mRNA [NM_001089466]	12.8424	12.7767	12.7968	12.0459	11.9606	11.9812	-0.809386	12.4006	-12.2189	3.06264e-05	0.000857269	2.99425	A_15_P758926	NM_001089466	srebf2	NM_001089466		Dr.82297	100037309	GO:0000139(Golgi membrane)|GO:0003677(DNA binding)|GO:0005634(nucleus)|GO:0005783(endoplasmic reticulum)|GO:0005789(endoplasmic reticulum membrane)|GO:0005794(Golgi apparatus)|GO:0006351(transcription, DNA-dependent)|GO:0006355(regulation of transcription, DNA-dependent)|GO:0006629(lipid metabolic process)|GO:0008202(steroid metabolic process)|GO:0008203(cholesterol metabolic process)|GO:0012507(…	ENSDART00000092690	TC365724
3430	Danio rerio pseudouridylate synthase 1 (pus1), mRNA [NM_001008603]	12.3913	12.3879	12.3273	11.8146	11.7323	11.8905	-0.55636	12.0906	-7.53793	0.000395653	0.00348187	0.0883241	A_15_P118226	NM_001008603	pus1	NM_001008603		Dr.77760	494060	GO:0001522(pseudouridine synthesis)|GO:0003723(RNA binding)|GO:0008033(tRNA processing)|GO:0009451(RNA modification)|GO:0009982(pseudouridine synthase activity)|GO:0016853(isomerase activity)|GO:0034784(pivalyl-CoA mutase activity)|GO:0034951(o-hydroxylaminobenzoate mutase activity)|GO:0042299(lupeol synthase activity)|GO:0042300(beta-amyrin synthase activity)|GO:0080011(baruol synthase activity)	ENSDART00000144859	TC398234
3432	NADH dehydrogenase (ubiquinone) 1 alpha subcomplex, 4-like 2a [Source:ZFIN;Acc:ZDB-GENE-070912-358] [ENSDART00000159956]	7.17448	6.86292	7.17588	2.26171	2.59626	2.3178	-4.67917	4.73151	-33.8836	1.1125e-07	6.74937e-05	8.79122	A_15_P491262	ENSDART00000159956	ndufa4l2a	XM_001342673			100003066	GO:0016020(membrane)|GO:0016021(integral to membrane)	ENSDART00000159956	TC381716	Oxidative phosphorylation // Metabolic pathways	dre00190 // dre01100
3437	Danio rerio gene rich cluster, C10 gene (grcc10), mRNA [NM_212646]	7.6788	7.32573	7.40708	2.27874	2.61633	2.28771	-5.07628	4.9324	-35.331	8.81612e-08	6.28589e-05	8.99384	A_15_P748871	NM_212646	grcc10	NM_212646		Dr.77839	323559	GO:0003674(molecular_function)|GO:0005737(cytoplasm)|GO:0008150(biological_process)	ENSDART00000152418	TC438252
3439	Danio rerio breast cancer anti-estrogen resistance 1 (bcar1), mRNA [NM_001135133]	11.1285	11.0903	11.1323	10.6563	10.6975	10.6842	-0.437661	10.8982	-7.02798	0.000566335	0.00433817	-0.321809	A_15_P601907	NM_001135133	bcar1	NM_001135133		Dr.75362	568309		ENSDART00000128965	TC414414	Focal adhesion // Regulation of actin cytoskeleton	dre04510 // dre04810
3450	Danio rerio spermidine/spermine N1-acetyltransferase 1a, duplicate 2 (sat1a.2), mRNA [NM_001002169]	10.9774	10.9215	10.985	11.8913	12.2188	11.9275	1.05123	11.4869	9.74915	0.000102847	0.00164934	1.62518	A_15_P398715	NM_001002169	sat1a.2	NM_001002169		Dr.76365	431716	GO:0004145(diamine N-acetyltransferase activity)|GO:0005575(cellular_component)	ENSDART00000168560	NP13228809	Arginine and proline metabolism // Metabolic pathways // Ferroptosis	dre00330 // dre01100 // dre04216
3452	NIMA-related kinase 9 [Source:HGNC Symbol;Acc:HGNC:18591] [ENSDART00000163456]	6.92045	6.93858	6.77013	6.29234	6.30766	6.31176	-0.572465	6.59015	-7.57561	0.000385621	0.00343598	0.11769	A_15_P307476	ENSDART00000163456		DY547711		Dr.87778			ENSDART00000163456	TC398349
3454	spindlin 1 [Source:HGNC Symbol;Acc:HGNC:11243] [ENSDART00000081922]	10.2465	10.2422	10.2232	9.37955	9.43255	9.47106	-0.809564	9.8325	-12.5149	2.69049e-05	0.000807402	3.13952	A_15_P157581	ENSDART00000081922	spin1	XM_001331747		Dr.116594	792822		ENSDART00000081922	TC422700
3459	Danio rerio putative homeodomain transcription factor 2 (phtf2), mRNA [NM_001002305]	12.6392	12.6263	12.5342	11.5764	11.6235	11.1212	-1.15955	12.0201	-7.6796	0.000359434	0.00331278	0.198084	A_15_P699676	NM_001002305	phtf2	NM_001002305		Dr.89943	432376	GO:0003674(molecular_function)|GO:0008150(biological_process)|GO:0016020(membrane)|GO:0016021(integral to membrane)	ENSDART00000159640	TC373933
3469	H3 histone, family 3A [Source:HGNC Symbol;Acc:HGNC:4764] [ENSDART00000098982]	12.3935	12.4807	12.4475	12.868	12.7625	12.8714	0.393412	12.6373	5.55216	0.00182782	0.00906601	-1.66053	A_15_P590662	ENSDART00000098982	si:ch1073-429i10.3	BC154269		Dr.42924	100331798		ENSDART00000098982	TC445760
3482	Danio rerio proteasome subunit beta 7 (psmb7), mRNA [NM_001045564]	16.098	16.1459	16.0822	16.5399	16.528	16.6246	0.455456	16.3364	6.73759	0.000701451	0.00495477	-0.566508	A_15_P742131	NM_001045564	psmb7	NM_001045564		Dr.75860	64278	GO:0000502(proteasome complex)|GO:0004175(endopeptidase activity)|GO:0004298(threonine-type endopeptidase activity)|GO:0005634(nucleus)|GO:0005737(cytoplasm)|GO:0005839(proteasome core complex)|GO:0006508(proteolysis)|GO:0008233(peptidase activity)|GO:0016301(kinase activity)|GO:0016310(phosphorylation)|GO:0016740(transferase activity)|GO:0016787(hydrolase activity)|GO:0051603(proteolysis involve…	ENSDART00000055325	NP13226023	Proteasome	dre03050
3483	Danio rerio solute carrier family 13 (sodium-dependent dicarboxylate transporter), member 2 (slc13a2), mRNA [NM_213452]	4.52408	4.71175	4.37745	6.72245	7.12503	5.87658	2.03693	5.55622	6.21822	0.00104853	0.00641059	-1.02608	A_15_P628571	NM_213452	slc13a2	NM_213452		Dr.77433	406537	GO:0005215(transporter activity)|GO:0005887(integral to plasma membrane)|GO:0006814(sodium ion transport)|GO:0015361(low affinity sodium:dicarboxylate symporter activity)|GO:0016020(membrane)|GO:0016021(integral to membrane)|GO:0055085(transmembrane transport)	ENSDART00000075958	NP13225275
3500	zinc finger protein 740a [Source:ZFIN;Acc:ZDB-GENE-030131-5064] [ENSDART00000104570]	9.54474	9.5539	9.51682	8.87859	8.81024	9.10987	-0.605586	9.23569	-6.1742	0.00108619	0.00654873	-1.0664	A_15_P596557	ENSDART00000104570	znf740a	BC155844		Dr.75487	571608	GO:0003676(nucleic acid binding)|GO:0046872(metal ion binding)	ENSDART00000104570	TC366577
3506	Danio rerio ribonuclease P/MRP 25 subunit-like (rpp25l), mRNA [NM_001002540]	8.41156	8.40115	8.30825	8.88883	8.82204	8.80135	0.463753	8.60553	6.61461	0.000769725	0.00526314	-0.67272	A_15_P573072	NM_001002540	rpp25l	NM_001002540		Dr.83100	436813	GO:0003676(nucleic acid binding)|GO:0005575(cellular_component)|GO:0008150(biological_process)	ENSDART00000131706	TC448687	Ribosome biogenesis in eukaryotes // RNA transport	dre03008 // dre03013
3508	AGENCOURT_97792846 NIH_ZGC_7 Danio rerio cDNA clone IMAGE:9003771 5', mRNA sequence [EH997175]	10.5037	10.3573	10.5109	9.6781	9.65586	9.95187	-0.69536	10.1096	-6.36706	0.000931962	0.0059393	-0.891383	A_15_P597922	EH997175	cltb	EH997175		Dr.76637	336826			TC433287
3518	essential meiotic structure-specific endonuclease 1 [Source:ZFIN;Acc:ZDB-GENE-030131-3191] [ENSDART00000153109]	9.52001	9.39076	9.49551	9.88255	9.84239	9.95995	0.4262	9.68186	5.68437	0.0016306	0.00841379	-1.53031	A_15_P513322	ENSDART00000153109	eme1	XM_702004		Dr.105814	558350	GO:0003677(DNA binding)|GO:0004518(nuclease activity)	ENSDART00000153109	TC386997	Homologous recombination // Fanconi anemia pathway	dre03440 // dre03460
3528	Danio rerio interleukin 11 receptor, alpha (il11ra), mRNA [NM_001113499]	4.01445	3.55343	3.68233	4.91095	5.05886	4.88151	1.20037	4.35026	8.6381	0.000194854	0.00233734	0.897411	A_15_P108672	NM_001113499	il11ra	NM_001113499		Dr.106778	334010	GO:0004896(cytokine receptor activity)|GO:0016020(membrane)|GO:0016021(integral to membrane)	ENSDART00000030976	TC374386	Cytokine-cytokine receptor interaction	dre04060
3539	Danio rerio component of oligomeric golgi complex 6 (cog6), mRNA [NM_200320]	8.93389	9.27634	9.54424	11.3596	11.3714	11.1995	2.05868	10.2808	12.2607	3.00659e-05	0.000847983	3.01497	A_15_P118969	NM_200320	cog6	NM_200320		Dr.79596	393290	GO:0003674(molecular_function)|GO:0006891(intra-Golgi vesicle-mediated transport)|GO:0017119(Golgi transport complex)	ENSDART00000169559	TC370234
3549	Danio rerio phosphoribosylglycinamide formyltransferase (gart), mRNA [NM_131617]	15.7078	15.7033	15.8029	16.5597	16.7051	16.2984	0.78299	16.1295	6.49313	0.000844856	0.00558485	-0.779206	A_15_P109590	NM_131617	gart	NM_131617		Dr.4801	58141	GO:0003824(catalytic activity)|GO:0004637(phosphoribosylamine-glycine ligase activity)|GO:0004641(phosphoribosylformylglycinamidine cyclo-ligase activity)|GO:0004644(phosphoribosylglycinamide formyltransferase activity)|GO:0005524(ATP binding)|GO:0005737(cytoplasm)|GO:0006189('de novo' IMP biosynthetic process)|GO:0008168(methyltransferase activity)|GO:0009058(biosynthetic process)|GO:0009113(pur…		TC366282	Purine metabolism // One carbon pool by folate // Metabolic pathways	dre00230 // dre00670 // dre01100
3551	Danio rerio zgc:173720 (zgc:173720), mRNA [NM_001113606]	9.29084	9.26328	9.03766	9.8336	9.79081	9.89968	0.644105	9.51931	6.80109	0.000668962	0.00480291	-0.512274	A_15_P331909	NM_001113606	zgc:173720	NM_001113606		Dr.114740	566529	GO:0003676(nucleic acid binding)|GO:0008150(biological_process)|GO:0046872(metal ion binding)	ENSDART00000163357	TC371482
3560	Danio rerio zinc finger, DHHC-type containing 16b (zdhhc16b), mRNA [NM_200345]	6.92481	7.06377	6.90388	5.80714	5.55545	5.07956	-1.48344	6.22244	-7.60492	0.000378023	0.00339288	0.140439	A_15_P620106	NM_200345	zdhhc16b	NM_200345		Dr.26462	393316	GO:0008270(zinc ion binding)|GO:0016020(membrane)|GO:0016021(integral to membrane)|GO:0016740(transferase activity)|GO:0016746(transferase activity, transferring acyl groups)|GO:0019706(protein-cysteine S-palmitoleyltransferase activity)|GO:0046872(metal ion binding)		TC368689
3565	Danio rerio transmembrane p24 trafficking protein 1b (tmed1b), mRNA [NM_001080640]	14.2589	14.3037	14.2953	13.6468	13.6147	13.7358	-0.620164	13.9759	-9.02876	0.000154411	0.00206326	1.16266	A_15_P662966	NM_001080640	tmed1b	NM_001080640		Dr.132690	791158	GO:0003674(molecular_function)|GO:0006810(transport)|GO:0016020(membrane)|GO:0016021(integral to membrane)	ENSDART00000098308	TC376627
3582	GB	6.25809	6.42884	6.16347	5.77219	5.66993	5.63153	-0.592252	5.98734	-6.16624	0.00109316	0.00657137	-1.07371	A_15_P758813	NP13317999								NP13317999
3589	Danio rerio bone gamma-carboxyglutamate (gla) protein (bglap), mRNA [NM_001083857]	6.62917	7.06163	6.9148	5.76963	6.06304	5.94013	-0.944269	6.3964	-6.61504	0.000769478	0.00526314	-0.672353	A_15_P644596	NM_001083857	bglap	NM_001083857		Dr.94152	792433		ENSDART00000100845	TC413668
3591	Danio rerio si:ch211-39a7.1 (si:ch211-39a7.1), mRNA [NM_001045097]	4.97753	4.95968	4.70306	8.78844	8.77115	9.47843	4.13259	6.94638	18.8344	2.87756e-06	0.000271389	5.58913	A_15_P205546	NM_001045097	si:ch211-39a7.1	NM_001045097		Dr.104111	566141	GO:0004889(acetylcholine-activated cation-selective channel activity)|GO:0005216(ion channel activity)|GO:0005230(extracellular ligand-gated ion channel activity)|GO:0005886(plasma membrane)|GO:0005892(acetylcholine-gated channel complex)|GO:0006810(transport)|GO:0006811(ion transport)|GO:0007271(synaptic transmission, cholinergic)|GO:0015464(acetylcholine receptor activity)|GO:0016020(membrane)|…	ENSDART00000138971	TC371607	Calcium signaling pathway // Neuroactive ligand-receptor interaction	dre04020 // dre04080
3595	CT636560 ZF_mu Danio rerio cDNA clone ZF_mu_133f14 5', mRNA sequence [CT636560]	12.9544	13.139	13.084	12.4396	12.4936	12.5307	-0.571154	12.7735	-7.20169	0.000500018	0.0040184	-0.179376	A_15_P673401	CT636560	wu:fb75e06	CT636560		Dr.75161	322870			TC399240
3597	Danio rerio aldolase C, fructose-bisphosphate, b (aldocb), mRNA [NM_194384]	8.35744	8.26338	7.9332	9.61551	10.4119	9.52306	1.66547	9.01741	6.18476	0.00107701	0.00651211	-1.0567	A_15_P738701	NM_194384	aldocb	NM_194384		Dr.19223	369193	GO:0003824(catalytic activity)|GO:0004332(fructose-bisphosphate aldolase activity)|GO:0005575(cellular_component)|GO:0006096(glycolysis)|GO:0016829(lyase activity)		TC416921	Glycolysis / Gluconeogenesis // Pentose phosphate pathway // Fructose and mannose metabolism // Metabolic pathways // Carbon metabolism // Biosynthesis of amino acids	dre00010 // dre00030 // dre00051 // dre01100 // dre01200 // dre01230
3598	Danio rerio 2-oxoglutarate and iron-dependent oxygenase domain containing 2 (ogfod2), mRNA [NM_001080069]	6.19784	6.07199	6.15479	7.00741	6.98285	7.49918	1.02161	6.65234	6.47683	0.000855568	0.00562749	-0.793611	A_15_P170666	NM_001080069	ogfod2	NM_001080069		Dr.67730	790923	GO:0000907(sulfonate dioxygenase activity)|GO:0005506(iron ion binding)|GO:0005575(cellular_component)|GO:0016491(oxidoreductase activity)|GO:0016705(oxidoreductase activity, acting on paired donors, with incorporation or reduction of molecular oxygen)|GO:0018602(2,4-dichlorophenoxyacetate alpha-ketoglutarate dioxygenase activity)|GO:0019798(procollagen-proline dioxygenase activity)|GO:0031418(L-…	ENSDART00000133641	TC373925
3602		6.0676	5.73381	5.86803	7.40926	7.27898	7.35162	1.4568	6.61822	13.6456	1.68207e-05	0.000643696	3.66382	A_15_P590032	TC383969						GO:0000122(negative regulation of transcription from RNA polymerase II promoter)|GO:0000146(microfilament motor activity)|GO:0001707(mesoderm formation)|GO:0003677(DNA binding)|GO:0003690(double-stranded DNA binding)|GO:0003700(sequence-specific DNA binding transcription factor activity)|GO:0005246(calcium channel regulator activity)|GO:0005509(calcium ion binding)|GO:0005515(protein binding)|GO:…		TC383969
3605	thyroid peroxidase [Source:HGNC Symbol;Acc:HGNC:12015] [ENSDART00000046464]	2.28333	2.55408	2.3016	6.21099	6.30763	6.41884	3.93281	4.34608	36.3672	7.50659e-08	6.22349e-05	9.1313	A_15_P488545	ENSDART00000046464	tpo	XM_009292775			569363		ENSDART00000046464	NP13319086	Tyrosine metabolism // Metabolic pathways	dre00350 // dre01100
3614	Danio rerio ankyrin repeat domain 12 (ankrd12), mRNA [NM_200150]	8.74513	8.72856	8.71913	9.23	9.33569	9.53117	0.634683	9.04828	6.59548	0.000781031	0.00530964	-0.689392	A_15_P736731	NM_200150	ankrd12	NM_200150		Dr.132872	393119	GO:0003674(molecular_function)|GO:0005575(cellular_component)|GO:0008150(biological_process)	ENSDART00000074270	TC400890
3638	GB	4.80966	4.97973	4.53129	2.43391	2.78506	2.28141	-2.27343	3.63684	-12.7469	2.43554e-05	0.000768382	3.25097	A_15_P364250	NP1061935		XM_009298684						NP1061935
3643	FAT atypical cadherin 2 [Source:ZFIN;Acc:ZDB-GENE-111031-1] [ENSDART00000014149]	8.4013	8.20639	8.05964	7.35218	7.08021	7.48336	-0.917187	7.76385	-6.36637	0.00093247	0.00594012	-0.892006	A_15_P115350	ENSDART00000014149	fat2	CT733480		Dr.84569	568468	GO:0005509(calcium ion binding)|GO:0005886(plasma membrane)|GO:0007155(cell adhesion)|GO:0007156(homophilic cell adhesion)|GO:0016020(membrane)|GO:0016021(integral to membrane)	ENSDART00000014149	TC384869
3645	GB	6.24074	6.29583	5.84922	2.90424	2.79278	2.238	-3.48359	4.3868	-15.8654	7.38524e-06	0.000434462	4.57174	A_15_P762641	NP13315985								NP13315985
3650	colony stimulating factor 3 (granulocyte) b [Source:ZFIN;Acc:ZDB-GENE-141212-221] [ENSDART00000165921]	9.0925	8.95631	8.76807	6.87061	7.16643	7.12613	-1.88457	7.99667	-14.8403	1.0643e-05	0.00051482	4.17059	A_15_P559632	ENSDART00000165921		EH543513		Dr.112272			ENSDART00000165921	TC381963
3659	Danio rerio PRA1 domain family, member 2 (praf2), mRNA [NM_001017698]	8.67375	8.68645	8.73612	9.43321	9.46287	9.28268	0.694144	9.04585	8.86438	0.000170102	0.00217333	1.05235	A_15_P659481	NM_001017698	praf2	NM_001017698		Dr.40046	550393	GO:0003674(molecular_function)|GO:0008150(biological_process)|GO:0016020(membrane)|GO:0016021(integral to membrane)	ENSDART00000040804	NP13226104
3677	O-linked N-acetylglucosamine (GlcNAc) transferase, tandem duplicate 2 [Source:ZFIN;Acc:ZDB-GENE-051128-1] [ENSDART00000168092]	7.76094	7.46773	7.70996	8.23239	8.36629	8.42094	0.693665	7.99304	6.399	0.000908946	0.0058396	-0.862798	A_15_P515886	ENSDART00000168092	ogt.2	BC091821		Dr.77267	652952	GO:0016262(protein N-acetylglucosaminyltransferase activity)	ENSDART00000168092	TC413559	Other types of O-glycan biosynthesis	dre00514
3679	Danio rerio fibrinogen beta chain (fgb), mRNA [NM_212774]	9.47777	9.4166	9.37447	7.89721	7.44319	7.2393	-1.89638	8.47476	-10.7066	6.23823e-05	0.00126002	2.19226	A_15_P333449	NM_212774	fgb	NM_212774		Dr.8505	337315	GO:0005102(receptor binding)|GO:0005577(fibrinogen complex)|GO:0007165(signal transduction)|GO:0030168(platelet activation)|GO:0030674(protein binding, bridging)|GO:0051258(protein polymerization)|GO:0072378(blood coagulation, fibrin clot formation)	ENSDART00000144756	TC425170
3693	Danio rerio WD and tetratricopeptide repeats 1 (wdtc1), mRNA [NM_001130606]	5.3005	5.61771	5.36713	7.24636	7.26842	7.33483	1.85476	6.35582	17.8226	3.89966e-06	0.000319997	5.26408	A_15_P196706	NM_001130606	wdtc1	NM_001130606		Dr.78779	570606		ENSDART00000113358	TC404623
3695	Danio rerio oxidative stress responsive 1a (oxsr1a), mRNA [NM_001098747]	10.8341	10.7521	10.8678	11.2891	11.3812	11.3159	0.510746	11.0734	7.20461	0.000498984	0.00401553	-0.177009	A_15_P226026	NM_001098747	oxsr1a	NM_001098747		Dr.148554	568602	GO:0000166(nucleotide binding)|GO:0004672(protein kinase activity)|GO:0004674(protein serine/threonine kinase activity)|GO:0004702(receptor signaling protein serine/threonine kinase activity)|GO:0005524(ATP binding)|GO:0005737(cytoplasm)|GO:0006468(protein phosphorylation)|GO:0007346(regulation of mitotic cell cycle)|GO:0031098(stress-activated protein kinase signaling cascade)|GO:0032147(activat…	ENSDART00000153918	TC381270
3708	Danio rerio si:dkey-97o5.1 (si:dkey-97o5.1), mRNA [NM_001020659]	11.6463	11.6501	11.5374	10.9518	10.9422	10.9083	-0.677141	11.2727	-9.82928	9.84673e-05	0.00161515	1.67463	A_15_P142891	NM_001020659	si:dkey-97o5.1	NM_001020659		Dr.79117	553598	GO:0003674(molecular_function)|GO:0005575(cellular_component)	ENSDART00000061729	TC394820
3709	Danio rerio selenoprotein T, 2 (selt2), mRNA [NM_001098487]	10.7838	10.7695	10.8954	11.4692	11.6107	11.5709	0.734048	11.1833	9.4371	0.000122223	0.00179606	1.42888	A_15_P132696	NM_001098487	selt2	NM_001098487		Dr.78130	352917		ENSDART00000065002	TC450708
3712	hyaluronan and proteoglycan link protein 1b [Source:ZFIN;Acc:ZDB-GENE-050920-1] [ENSDART00000062631]	9.33426	9.39803	9.05787	7.97951	7.76431	8.24606	-1.26676	8.63001	-7.95495	0.000299519	0.00297267	0.4065	A_15_P403970	ENSDART00000062631	hapln1b				569074	GO:0001501(skeletal system development)|GO:0002040(sprouting angiogenesis)|GO:0005540(hyaluronic acid binding)|GO:0005578(proteinaceous extracellular matrix)|GO:0007155(cell adhesion)|GO:0007417(central nervous system development)	ENSDART00000062631	TC385342
3718	Danio rerio zgc:63882 (zgc:63882), mRNA [NM_200402]	8.30549	8.24247	8.14014	8.94939	8.79505	9.06991	0.708751	8.58374	7.14514	0.000520562	0.00411395	-0.225425	A_15_P110508	NM_200402	zgc:63882	NM_200402		Dr.83478	393373	GO:0003674(molecular_function)|GO:0005575(cellular_component)|GO:0008150(biological_process)	ENSDART00000020463	TC436309
3720	Danio rerio acetyl-CoA acyltransferase 1 (acaa1), mRNA [NM_001002207]	8.25303	8.2528	8.14952	9.53734	9.80622	9.15214	1.28012	8.85851	7.35372	0.000449297	0.00378501	-0.0570592	A_15_P111509	NM_001002207	acaa1	NM_001002207		Dr.82559	431754	GO:0003824(catalytic activity)|GO:0008152(metabolic process)|GO:0016740(transferase activity)|GO:0016746(transferase activity, transferring acyl groups)|GO:0016747(transferase activity, transferring acyl groups other than amino-acyl groups)	ENSDART00000007997	TC372427	Fatty acid degradation // Valine, leucine and isoleucine degradation // alpha-Linolenic acid metabolism // Biosynthesis of unsaturated fatty acids // Metabolic pathways // Fatty acid metabolism // PPAR signaling pathway // Peroxisome	dre00071 // dre00280 // dre00592 // dre01040 // dre01100 // dre01212 // dre03320 // dre04146
3732	GB	2.35873	2.74351	2.55969	4.77573	4.88746	5.17082	2.39069	3.74932	15.9761	7.10912e-06	0.000424526	4.61337	A_15_P549747	NP13326556		XM_005161661						NP13326556
3736	ZF637-2-000646 Zebrafish shield stage whole embryo cDNA library MPMGp637 Danio rerio cDNA clone MPMGp637_21F22;MPMGp637F2221 5', mRNA sequence [BI888891]	13.0885	13.0883	13.0835	10.8159	10.7951	10.9324	-2.239	11.9673	-31.815	1.57899e-07	7.532e-05	8.47815	A_15_P688711	BI888891	si:busm1-172k9.2	BI888891		Dr.123070	368501			TC383210
3741	family with sequence similarity 13, member A [Source:ZFIN;Acc:ZDB-GENE-050208-102] [ENSDART00000080389]	7.97501	7.93753	7.82238	8.62208	8.61969	8.73267	0.746509	8.28489	9.51953	0.000116718	0.00175191	1.48132	A_15_P188316	ENSDART00000080389	fam13a	XM_678637		Dr.38944	559330	GO:0003674(molecular_function)|GO:0007165(signal transduction)	ENSDART00000080389
3742	myosin IB [Source:ZFIN;Acc:ZDB-GENE-030131-695] [ENSDART00000131398]	7.43135	7.33139	7.40687	6.11193	5.93977	6.16989	-1.31601	6.73187	-14.9849	1.00938e-05	0.000506389	4.22895	A_15_P202191	ENSDART00000131398	myo1b	BC095271		Dr.75412	541515	GO:0000166(nucleotide binding)|GO:0003774(motor activity)|GO:0005524(ATP binding)|GO:0016459(myosin complex)	ENSDART00000131398	TC376956
3745	Danio rerio zgc:158260 (zgc:158260), mRNA [NM_001080053]	5.48435	5.53669	5.90305	2.28101	2.61789	2.45554	-3.18988	4.04642	-21.1027	1.53672e-06	0.000197065	6.24923	A_15_P169961	NM_001080053	zgc:158260	NM_001080053		Dr.88429	571389	GO:0005575(cellular_component)|GO:0008150(biological_process)	ENSDART00000169305	TC451748
3758	Danio rerio zinc finger, C4H2 domain containing (zc4h2), mRNA [NM_199642]	13.051	13.0744	13.0357	13.9792	13.9954	13.9855	0.932986	13.5202	15.2346	9.2217e-06	0.000489083	4.32834	A_15_P118703	NM_199642	zc4h2	NM_199642		Dr.77787	323487	GO:0005634(nucleus)|GO:0005737(cytoplasm)|GO:0005886(plasma membrane)|GO:0007275(multicellular organismal development)|GO:0007528(neuromuscular junction development)|GO:0016020(membrane)|GO:0021522(spinal cord motor neuron differentiation)|GO:0030054(cell junction)|GO:0045202(synapse)|GO:0045211(postsynaptic membrane)|GO:0046872(metal ion binding)|GO:0048665(neuron fate specification)|GO:0048666(…	ENSDART00000020908	TC372259
3765	Danio rerio hexose-binding lectin 4 (hbl4), mRNA [NM_001114725]	8.69093	8.67279	9.26988	10.0484	10.5246	10.1635	1.36764	9.56169	6.38148	0.000921491	0.00589532	-0.878467	A_15_P210531	NM_001114725	hbl4	NM_001114725		Dr.87427	100137128	GO:0005581(collagen)|GO:0030246(carbohydrate binding)	ENSDART00000035685	TC376372	Phagosome	dre04145
3767	Danio rerio cathepsin L, like (ctsll), mRNA [NM_001005999]	16.6234	16.5894	16.8074	17.4712	17.7357	17.456	0.880904	17.1139	7.77443	0.000337344	0.00319535	0.270586	A_15_P119947	NM_001005999	ctsll	NM_001005999		Dr.79994	449826	GO:0004197(cysteine-type endopeptidase activity)|GO:0005615(extracellular space)|GO:0005764(lysosome)|GO:0006508(proteolysis)|GO:0008233(peptidase activity)|GO:0008234(cysteine-type peptidase activity)|GO:0016787(hydrolase activity)|GO:0051603(proteolysis involved in cellular protein catabolic process)	ENSDART00000144226	TC374056
3787	wu:fc34e06 [Source:ZFIN;Acc:ZDB-GENE-030131-3331] [ENSDART00000127907]	9.45761	9.43989	9.45902	7.40655	7.27252	6.73016	-2.31576	8.29429	-12.5039	2.70325e-05	0.00080984	3.13422	A_15_P281206	ENSDART00000127907		XM_009292950					ENSDART00000127907	TC384528
3805	Danio rerio enolase family member 4 (eno4), mRNA [NM_001077547]	7.40547	7.44805	7.39303	6.35683	6.37827	6.39141	-1.04001	6.89551	-16.6213	5.72175e-06	0.000383243	4.84984	A_15_P748696	NM_001077547	eno4	NM_001077547		Dr.150750	558487	GO:0000015(phosphopyruvate hydratase complex)|GO:0000287(magnesium ion binding)|GO:0004634(phosphopyruvate hydratase activity)|GO:0006096(glycolysis)	ENSDART00000103845	TC437972
3811	FERM, RhoGEF (ARHGEF) and pleckstrin domain protein 1 (chondrocyte-derived) [Source:ZFIN;Acc:ZDB-GENE-070424-163] [ENSDART00000142944]	9.74015	9.72657	9.64971	8.74586	8.61901	8.57	-1.06052	9.17522	-13.492	1.78898e-05	0.000665037	3.59527	A_15_P772771	ENSDART00000142944		CK015428		Dr.160441			ENSDART00000142944	TC414385
3825	Danio rerio zgc:154037, mRNA (cDNA clone MGC:192582 IMAGE:100061039), complete cds. [BC165494]	6.52083	6.74685	6.7174	5.40017	5.35302	5.63822	-1.19789	6.06275	-10.5756	6.66322e-05	0.00131389	2.11765	A_15_P659901	BC165494	kat7a	BC165494		Dr.114406	767644	GO:0003700(sequence-specific DNA binding transcription factor activity)|GO:0004402(histone acetyltransferase activity)|GO:0005634(nucleus)|GO:0006355(regulation of transcription, DNA-dependent)|GO:0008270(zinc ion binding)|GO:0016747(transferase activity, transferring acyl groups other than amino-acyl groups)		NP13225660
3836	Danio rerio fibronectin type III and SPRY domain containing 1 (fsd1), mRNA [NM_001045117]	7.39221	7.62097	7.41194	6.48814	6.73229	6.28608	-0.972871	6.98861	-6.98444	0.000584526	0.0044065	-0.357966	A_15_P116536	NM_001045117	fsd1	NM_001045117		Dr.16576	566722	GO:0005622(intracellular)|GO:0005634(nucleus)|GO:0005737(cytoplasm)|GO:0005815(microtubule organizing center)|GO:0005856(cytoskeleton)|GO:0005874(microtubule)|GO:0007049(cell cycle)|GO:0007067(mitosis)|GO:0032154(cleavage furrow)|GO:0051301(cell division)	ENSDART00000089141	TC369590
3837	Danio rerio copper metabolism (Murr1) domain containing 1 (commd1), mRNA [NM_001045265]	9.7732	9.81154	9.85217	10.6196	10.8189	10.9137	0.97178	10.2982	10.0248	8.86669e-05	0.0015197	1.7937	A_15_P117537	NM_001045265	commd1	NM_001045265		Dr.91555	692293		ENSDART00000100788	TC371748
3844	Rep: Small EDRK-rich factor 2 (4F5rel) (h4F5rel) (Gastric cancer-related protein VRG107). - Danio rerio, complete [TC443023]	13.8857	13.8651	13.8468	12.9258	12.7872	12.8128	-1.02394	13.3539	-14.4352	1.23794e-05	0.000555127	4.00376	A_15_P531402	TC443023						GO:0004177(aminopeptidase activity)|GO:0004179(membrane alanyl aminopeptidase activity)|GO:0006508(proteolysis)|GO:0008237(metallopeptidase activity)		TC443023
3846	Danio rerio zgc:171480 (zgc:171480), mRNA [NM_001111179]	12.7016	12.642	12.5747	11.8616	11.7914	11.8915	-0.791286	12.2438	-10.9337	5.57411e-05	0.00117911	2.31958	A_15_P100261	NM_001111179	zgc:171480	NM_001111179		Dr.14504	564733	GO:0003674(molecular_function)|GO:0008150(biological_process)	ENSDART00000063717	TC430109
3853	Danio rerio spindle and centriole associated protein 1 (spice1), mRNA [NM_001008636]	10.145	10.2104	10.0794	9.44331	9.54822	9.70014	-0.581066	9.85442	-6.248	0.00102392	0.00631426	-0.998938	A_15_P172431	NM_001008636	spice1	NM_001008636		Dr.85458	494093	GO:0003674(molecular_function)|GO:0005814(centriole)|GO:0005819(spindle)|GO:0046599(regulation of centriole replication)|GO:0051310(metaphase plate congression)|GO:0090307(spindle assembly involved in mitosis)	ENSDART00000012653	TC378159
3856	Danio rerio retinol dehydrogenase 8a (rdh8a), mRNA [NM_200707]	12.4442	12.3608	12.3407	11.1128	11.3801	10.9514	-1.23382	11.765	-9.89245	9.5168e-05	0.00158762	1.71335	A_15_P161791	NM_200707	rdh8a	NM_200707		Dr.21135	280648	GO:0004303(estradiol 17-beta-dehydrogenase activity)|GO:0005737(cytoplasm)|GO:0006703(estrogen biosynthetic process)|GO:0008152(metabolic process)|GO:0016491(oxidoreductase activity)|GO:0047035(testosterone dehydrogenase (NAD+) activity)|GO:0055114(oxidation-reduction process)	ENSDART00000032788	NP13316419	Retinol metabolism // Metabolic pathways	dre00830 // dre01100
3861	Rep: Tetraspanin-9 (Tspan-9) (Tetraspan NET-5). - Danio rerio, complete [TC371093]	13.5389	13.5219	13.5147	13.9317	13.8837	13.843	0.360986	13.7056	5.60295	0.00174897	0.00879792	-1.61025	A_15_P117159	TC371093						GO:0001784(phosphotyrosine binding)|GO:0003674(molecular_function)|GO:0004721(phosphoprotein phosphatase activity)|GO:0004725(protein tyrosine phosphatase activity)|GO:0004727(prenylated protein tyrosine phosphatase activity)|GO:0005515(protein binding)|GO:0005624(membrane fraction)|GO:0005737(cytoplasm)|GO:0005856(cytoskeleton)|GO:0005887(integral to plasma membrane)|GO:0006470(protein dephospho…		TC371093
3867	Danio rerio protein O-fucosyltransferase 1 (pofut1), mRNA [NM_205718]	10.0459	10.025	10.0055	10.4936	10.4341	10.5292	0.460133	10.2555	7.02314	0.000568322	0.00434854	-0.325815	A_15_P195926	NM_205718	pofut1	NM_205718		Dr.84151	403029	GO:0016740(transferase activity)|GO:0016757(transferase activity, transferring glycosyl groups)|GO:0046922(peptide-O-fucosyltransferase activity)	ENSDART00000018512	TC371457	Other types of O-glycan biosynthesis	dre00514
3870	Rep: Low-density lipoprotein receptor-related protein 4 precursor (Multiple epidermal growth factor-like domains 7). - Takifugu rubripes, partial (33%) [TC401228]	5.64915	5.65061	5.48239	4.73524	4.89455	4.89327	-0.753029	5.21753	-8.4827	0.000214298	0.00246443	0.788869	A_15_P684576	TC401228		XM_009303637						TC401228
3873	Danio rerio lens intrinsic membrane protein 2.2 (lim2.2), mRNA [NM_001034990]	7.81196	7.74398	7.77661	7.14628	6.66351	6.82681	-0.898652	7.32819	-6.63966	0.000755214	0.00520158	-0.650957	A_15_P205501	NM_001034990	lim2.2	NM_001034990		Dr.135430	572341	GO:0005212(structural constituent of eye lens)|GO:0016020(membrane)|GO:0016021(integral to membrane)
3874	ubiquitin specific peptidase 7 (herpes virus-associated) [Source:ZFIN;Acc:ZDB-GENE-030131-3656] [ENSDART00000150953]	9.44425	9.43608	9.30729	9.88127	9.87767	9.77893	0.45008	9.62092	5.88034	0.00138171	0.00757346	-1.34127	A_15_P513182	ENSDART00000150953	usp7	XM_686123			553758	GO:0006511(ubiquitin-dependent protein catabolic process)|GO:0016579(protein deubiquitination)	ENSDART00000150953	TC382901	FoxO signaling pathway // Herpes simplex infection	dre04068 // dre05168
3878	Danio rerio N-acetylneuraminic acid synthase b (nansb), mRNA [NM_001007420]	8.63534	8.68642	8.57189	10.6926	10.7736	9.78828	1.78696	9.5247	6.48708	0.000848813	0.00559907	-0.784548	A_15_P101942	NM_001007420	nansb	NM_001007420		Dr.89856	492779	GO:0003824(catalytic activity)|GO:0005575(cellular_component)|GO:0016051(carbohydrate biosynthetic process)		TC369954
3885	Danio rerio protein phosphatase, Mg2+/Mn2+ dependent, 1E (ppm1e), mRNA [NM_001020518]	7.24588	7.0771	7.30731	6.22943	6.13126	5.69345	-1.19205	6.61407	-7.3252	0.000458339	0.00382446	-0.0798445	A_15_P206186	NM_001020518	ppm1e	NM_001020518		Dr.89227	553417	GO:0003824(catalytic activity)|GO:0004721(phosphoprotein phosphatase activity)|GO:0004722(protein serine/threonine phosphatase activity)|GO:0005634(nucleus)|GO:0006470(protein dephosphorylation)|GO:0016301(kinase activity)|GO:0016310(phosphorylation)|GO:0016311(dephosphorylation)|GO:0016740(transferase activity)|GO:0016787(hydrolase activity)|GO:0043169(cation binding)|GO:0046872(metal ion bindin…	ENSDART00000063551	TC370102
3897	Danio rerio solute carrier family 24 (sodium/potassium/calcium exchanger), member 2 (slc24a2), mRNA [NM_001045400]	3.13016	2.72002	2.53109	4.96462	5.14789	4.03351	1.92159	3.75455	5.75972	0.00152923	0.00805513	-1.45707	A_15_P173156	NM_001045400	slc24a2	NM_001045400		Dr.41804	751686	GO:0005262(calcium channel activity)|GO:0005509(calcium ion binding)|GO:0005887(integral to plasma membrane)|GO:0006874(cellular calcium ion homeostasis)|GO:0008273(calcium, potassium:sodium antiporter activity)|GO:0016020(membrane)|GO:0016021(integral to membrane)|GO:0030955(potassium ion binding)|GO:0031402(sodium ion binding)|GO:0055085(transmembrane transport)|GO:0060291(long-term synaptic po…	ENSDART00000111805	NP13229064
3899	Danio rerio paired box 2a (pax2a), mRNA [NM_131184]	9.98434	9.99852	9.87971	8.85711	8.70372	8.87798	-1.14126	9.38356	-13.8281	1.56471e-05	0.000626762	3.74419	A_15_P721321	NM_131184	pax2a	NM_131184		Dr.75076	30425	GO:0001708(cell fate specification)|GO:0001822(kidney development)|GO:0003677(DNA binding)|GO:0005634(nucleus)|GO:0006351(transcription, DNA-dependent)|GO:0006355(regulation of transcription, DNA-dependent)|GO:0007275(multicellular organismal development)|GO:0007399(nervous system development)|GO:0007422(peripheral nervous system development)|GO:0009880(embryonic pattern specification)|GO:0009952…	ENSDART00000132004	TC375747
3902	zinc finger protein 710 [Source:HGNC Symbol;Acc:HGNC:25352] [ENSDART00000002892]	7.18089	6.96753	6.9675	7.76982	7.70106	7.98278	0.779247	7.42826	6.99254	0.000581091	0.00439706	-0.351226	A_15_P392650	ENSDART00000002892	LOC100149283	AW454720		Dr.81727	100149283		ENSDART00000002892	TC408218
3905	Danio rerio zgc:101748 (zgc:101748), mRNA [NM_001004627]	11.0888	11.1738	11.3202	12.2238	12.1483	12.5993	1.1295	11.759	7.82238	0.000326779	0.00313585	0.306954	A_15_P727831	NM_001004627	zgc:101748	NM_001004627		Dr.29901	447888	GO:0003674(molecular_function)|GO:0005575(cellular_component)|GO:0008150(biological_process)	ENSDART00000144515	TC427287
3906	si:dkey-19a16.7 [Source:ZFIN;Acc:ZDB-GENE-060503-903] [ENSDART00000142235]	2.35335	2.75454	2.56566	9.6068	9.66883	9.748	7.11669	6.1162	59.1843	4.98039e-09	2.10268e-05	11.0827	A_15_P403435	ENSDART00000142235	LOC101883120	GW708867		Dr.5445	101883120		ENSDART00000142235	TC435982
3918	Danio rerio aryl hydrocarbon receptor interacting protein (aip), mRNA [NM_214712]	8.84977	8.81141	8.98695	9.74224	9.74899	9.62224	0.821783	9.2936	9.89912	9.4827e-05	0.00158415	1.71742	A_15_P715201	NM_214712	aip	NM_214712		Dr.75447	334795	GO:0006457(protein folding)	ENSDART00000164109	TC416249
3922	Danio rerio adrenomedullin 2a (adm2a), mRNA [NM_001130135]	6.62284	6.60502	6.64926	5.32981	5.53292	5.60736	-1.13567	6.05787	-12.1826	3.1123e-05	0.000861361	2.97619	A_15_P654491	NM_001130135	adm2a	NM_001130135		Dr.41309	403114	GO:0005179(hormone activity)|GO:0005576(extracellular region)	ENSDART00000067193	TC371546
3931	Danio rerio family with sequence similarity 173, member A (fam173a), mRNA [NM_001002083]	9.93916	9.87429	9.83552	9.35525	9.23031	9.38416	-0.559753	9.60311	-7.29041	0.000469654	0.00388022	-0.107732	A_15_P622541	NM_001002083	fam173a	NM_001002083		Dr.133741	100000855	GO:0003674(molecular_function)|GO:0008150(biological_process)|GO:0016020(membrane)|GO:0016021(integral to membrane)	ENSDART00000060426	TC376417
3935	Danio rerio translocase of outer mitochondrial membrane 70 homolog A (S. cerevisiae) (tomm70a), mRNA [NM_200002]	10.3673	10.1963	10.2145	11.2456	11.073	11.1982	0.912891	10.7158	10.4386	7.14477e-05	0.00135938	2.03861	A_15_P622701	NM_200002	tomm70a	NM_200002		Dr.78267	572969	GO:0016020(membrane)|GO:0016021(integral to membrane)	ENSDART00000147285	TC398307
3939	retinoblastoma binding protein 6 [Source:HGNC Symbol;Acc:HGNC:9889] [ENSDART00000160455]	10.1658	10.0904	10.2609	8.24352	8.28777	7.83805	-2.04926	9.14774	-14.4697	1.22191e-05	0.000550013	4.01817	A_15_P763366	ENSDART00000160455	LOC100537156	XM_009305867			100537156		ENSDART00000160455	TC383184
3942	Danio rerio phosphoinositide-3-kinase interacting protein 1 (pik3ip1), mRNA [NM_198374]	11.071	11.1197	11.1098	11.573	11.6574	11.4882	0.472659	11.3365	6.3672	0.000931861	0.0059393	-0.89126	A_15_P109893	NM_198374	pik3ip1	NM_198374		Dr.78563	386643	GO:0004252(serine-type endopeptidase activity)|GO:0005886(plasma membrane)|GO:0016020(membrane)|GO:0016021(integral to membrane)|GO:0043553(negative regulation of phosphatidylinositol 3-kinase activity)	ENSDART00000134697	TC369930
3957	AGENCOURT_97497783 NIH_ZGC_35 Danio rerio cDNA clone IMAGE:8997209 5', mRNA sequence [EH997070]	8.222	7.99669	8.10561	8.77394	8.70996	8.69859	0.619399	8.4178	7.36686	0.000445202	0.00376368	-0.0465888	A_15_P430830	EH997070		EH997070		Dr.156880				TC445603
3965	Danio rerio zgc:194215 (zgc:194215), mRNA [NM_001130630]	7.31205	7.05785	7.13927	8.12468	7.94562	8.50266	1.02127	7.68035	6.21775	0.00104893	0.00641186	-1.02651	A_15_P606402	NM_001130630	zgc:194215	NM_001130630		Dr.148377	100170792	GO:0003674(molecular_function)|GO:0005575(cellular_component)|GO:0008150(biological_process)		TC381607
3968	Danio rerio MORC family CW-type zinc finger 3a (morc3a), mRNA [NM_001089366]	11.1343	11.0148	11.0349	11.4684	11.5451	11.4827	0.437449	11.28	6.17501	0.00108548	0.00654775	-1.06565	A_15_P174086	NM_001089366	morc3a	NM_001089366		Dr.3008	553447	GO:0008270(zinc ion binding)	ENSDART00000163272	TC366079
3969	Danio rerio zgc:158619 (zgc:158619), mRNA [NM_001082991]	11.0566	10.8222	11.0699	11.9311	12.1033	12.3454	1.14371	11.5548	8.38086	0.000228272	0.00253913	0.716759	A_15_P143441	NM_001082991	zgc:158619	NM_001082991		Dr.77683	100009622	GO:0003674(molecular_function)|GO:0005575(cellular_component)|GO:0008150(biological_process)		TC367945
3974	Danio rerio lectin, mannose-binding 2-like b (lman2lb), mRNA [NM_001076733]	8.69046	8.74135	8.85057	8.33912	8.33217	8.37451	-0.412194	8.5547	-5.62769	0.00171199	0.00868121	-1.58587	A_15_P723841	NM_001076733	lman2lb	NM_001076733		Dr.48795	767766	GO:0003674(molecular_function)|GO:0008150(biological_process)|GO:0016020(membrane)|GO:0016021(integral to membrane)	ENSDART00000126669	TC417486
3982	Danio rerio HYDIN, axonemal central pair apparatus protein (hydin), mRNA [NM_001114415]	7.51698	7.48835	7.39414	8.07922	8.25411	7.92744	0.620435	7.77671	5.91257	0.00134511	0.00744498	-1.31062	A_15_P244461	NM_001114415	hydin	NM_001114415		Dr.91374	557988		ENSDART00000079297	TC414901
3983	Danio rerio pyruvate dehydrogenase complex, component X (pdhx), mRNA [NM_200560]	10.5599	10.6665	10.6758	10.1513	10.1885	10.169	-0.464456	10.4018	-6.76262	0.000688433	0.00488995	-0.545085	A_15_P732081	NM_200560	pdhx	NM_200560		Dr.108101	393532	GO:0008152(metabolic process)|GO:0016740(transferase activity)|GO:0016746(transferase activity, transferring acyl groups)	ENSDART00000102855	TC401134	Metabolic pathways	dre01100
3988	FDR103-P00070-DEPE-F_O04 FDR103 Danio rerio cDNA clone FDR103-P00070-BR_O04 5', mRNA sequence [EH456990]	5.47917	5.53081	5.52694	8.06832	8.01737	6.89708	2.14862	6.58662	6.5233	0.00082543	0.00549619	-0.752611	A_15_P683336	ENSDART00000171308	LOC100151586	EH456990		Dr.161598	100151586		ENSDART00000171308	TC386992
3994	Danio rerio adenosine deaminase (ada), mRNA [NM_001002646]	5.76871	5.82787	5.48491	3.6594	4.21782	3.86726	-1.779	4.80433	-10.1549	8.27737e-05	0.00147995	1.87176	A_15_P111364	NM_001002646	ada	NM_001002646		Dr.88169	436919	GO:0004000(adenosine deaminase activity)|GO:0005737(cytoplasm)|GO:0005886(plasma membrane)|GO:0006154(adenosine catabolic process)|GO:0008270(zinc ion binding)|GO:0009117(nucleotide metabolic process)|GO:0009168(purine ribonucleoside monophosphate biosynthetic process)|GO:0009897(external side of plasma membrane)|GO:0016020(membrane)|GO:0016787(hydrolase activity)|GO:0019239(deaminase activity)|G…	ENSDART00000019519	TC395012	Purine metabolism // Metabolic pathways	dre00230 // dre01100
3995	Danio rerio kinase insert domain receptor (a type III receptor tyrosine kinase) (kdr), mRNA [NM_001024653]	9.33849	9.30532	9.4418	8.44268	8.58507	8.26357	-0.931428	8.89615	-8.86044	0.000170501	0.00217706	1.04968	A_15_P172556	NM_001024653	kdr	NM_001024653		Dr.91385	554230	GO:0000166(nucleotide binding)|GO:0001525(angiogenesis)|GO:0004672(protein kinase activity)|GO:0004713(protein tyrosine kinase activity)|GO:0004714(transmembrane receptor protein tyrosine kinase activity)|GO:0005021(vascular endothelial growth factor-activated receptor activity)|GO:0005515(protein binding)|GO:0005524(ATP binding)|GO:0005634(nucleus)|GO:0005737(cytoplasm)|GO:0005768(endosome)|GO:0…	ENSDART00000049204	TC365517	Cytokine-cytokine receptor interaction // Endocytosis // VEGF signaling pathway // Focal adhesion	dre04060 // dre04144 // dre04370 // dre04510
4013	AGENCOURT_17081999 NIH_ZGC_4 Danio rerio cDNA clone IMAGE:7087449 5', mRNA sequence [CK362904]	7.37378	7.43646	7.39964	6.69607	6.65884	6.57915	-0.758609	7.02399	-11.0273	5.32486e-05	0.00115249	2.37129	A_15_P396465	CK362904		CK362904		Dr.125178				TC388314
4014	Danio rerio checkpoint with forkhead and ring finger domains, E3 ubiquitin protein ligase (chfr), mRNA [NM_001100015]	10.1539	10.0799	10.1058	9.2638	9.24049	9.26778	-0.855822	9.68526	-13.4781	1.79899e-05	0.000668062	3.58906	A_15_P107284	NM_001100015	chfr	NM_001100015		Dr.148986	564271	GO:0000166(nucleotide binding)|GO:0000209(protein polyubiquitination)|GO:0004842(ubiquitin-protein ligase activity)|GO:0005634(nucleus)|GO:0006511(ubiquitin-dependent protein catabolic process)|GO:0007049(cell cycle)|GO:0007067(mitosis)|GO:0007093(mitotic cell cycle checkpoint)|GO:0008270(zinc ion binding)|GO:0008766(UDP-N-acetylmuramoylalanyl-D-glutamyl-2,6-diaminopimelate-D-alanyl-D-alanine lig…	ENSDART00000115227	TC370720
4015	Danio rerio ring finger protein 44 (rnf44), mRNA [NM_001076624]	14.4059	14.421	14.3595	13.7069	13.6523	13.913	-0.638032	14.0765	-6.96004	0.000595015	0.00445333	-0.378307	A_15_P151646	NM_001076624	rnf44	NM_001076624		Dr.72465	767686	GO:0005575(cellular_component)|GO:0008270(zinc ion binding)|GO:0046872(metal ion binding)	ENSDART00000099235	TC390932
4016	PREDICTED: Danio rerio starch binding domain 1 (stbd1), transcript variant X1, mRNA [XM_001332437]	10.2924	10.2782	10.3175	7.97681	8.28178	8.98528	-1.88141	9.35532	-7.23557	0.000488161	0.00396965	-0.151931	A_15_P296166	TC401153		XM_001332437						TC401153
4019	Danio rerio protein tyrosine phosphatase, non-receptor type 12 (ptpn12), mRNA [NM_200669]	7.65632	7.47244	7.38559	6.99607	6.85655	6.829	-0.610912	7.19933	-6.07212	0.00117968	0.00689099	-1.16074	A_15_P294436	NM_200669	ptpn12	NM_200669		Dr.84683	393642	GO:0004721(phosphoprotein phosphatase activity)|GO:0004725(protein tyrosine phosphatase activity)|GO:0006470(protein dephosphorylation)|GO:0016311(dephosphorylation)|GO:0016787(hydrolase activity)|GO:0016791(phosphatase activity)		TC409208
4027	Danio rerio hepatoma-derived growth factor-related protein 2 (hdgfrp2), mRNA [NM_001002037]	12.4578	12.3886	12.3448	13.0306	12.8739	13.1161	0.609751	12.702	6.80797	0.000665547	0.00478362	-0.506421	A_15_P119766	NM_001002037	hdgfrp2	NM_001002037		Dr.159427	80965		ENSDART00000113824	TC412130
4028		7.68297	7.5175	7.24722	5.8331	5.87069	4.96254	-1.92712	6.519	-6.88967	0.000626514	0.00460183	-0.437302	A_15_P261936
4032	Danio rerio zinc finger, DHHC-type containing 3b (zdhhc3b), mRNA [NM_001077757]	7.78353	7.75966	7.65332	5.96099	5.76067	5.80593	-1.88964	6.78735	-21.9271	1.24345e-06	0.000178027	6.46841	A_15_P633506	NM_001077757	zdhhc3b	NM_001077757		Dr.45957	777709	GO:0008270(zinc ion binding)|GO:0016020(membrane)|GO:0016021(integral to membrane)|GO:0016740(transferase activity)|GO:0016746(transferase activity, transferring acyl groups)|GO:0019706(protein-cysteine S-palmitoleyltransferase activity)|GO:0046872(metal ion binding)	ENSDART00000081779	TC401269
4044	Danio rerio karyopherin alpha 4 (importin alpha 3) (kpna4), mRNA [NM_201305]	10.2673	10.1576	10.146	11.9069	11.9543	12.0675	1.78593	11.0833	22.4287	1.09725e-06	0.000164218	6.59692	A_15_P132546	NM_201305	kpna4	NM_201305		Dr.75173	327373	GO:0005634(nucleus)|GO:0005643(nuclear pore)|GO:0005654(nucleoplasm)|GO:0005737(cytoplasm)|GO:0005829(cytosol)|GO:0006606(protein import into nucleus)|GO:0006607(NLS-bearing substrate import into nucleus)|GO:0006810(transport)|GO:0008139(nuclear localization sequence binding)|GO:0008565(protein transporter activity)|GO:0015031(protein transport)	ENSDART00000034456	TC388220
4047	Danio rerio NEDD4 binding protein 2 (n4bp2), mRNA [NM_001079967]	6.8757	6.62306	6.70524	7.42866	7.23622	7.46947	0.643451	7.05639	6.0492	0.00120194	0.00697497	-1.18209	A_15_P732136	NM_001079967	n4bp2	NM_001079967		Dr.83718	558048	GO:0005575(cellular_component)	ENSDART00000087658	TC386789
4075	Danio rerio CAP, adenylate cyclase-associated protein, 2 (yeast) (cap2), mRNA [NM_200836]	6.63404	6.63971	6.39672	5.83636	5.65679	5.62574	-0.850524	6.13156	-7.9928	0.000292226	0.00292226	0.434663	A_15_P183091	NM_200836	cap2	NM_200836		Dr.119421	393809	GO:0000902(cell morphogenesis)|GO:0003779(actin binding)|GO:0007010(cytoskeleton organization)	ENSDART00000164055	TC370468
4076	Danio rerio RAB27A, member RAS oncogene family (rab27a), mRNA [NM_001030257]	8.0934	8.1162	8.07624	7.14381	6.87663	7.46545	-0.933316	7.62862	-5.96324	0.00128983	0.00725652	-1.2627	A_15_P193036	NM_001030257	rab27a	NM_001030257		Dr.106122	570907	GO:0005525(GTP binding)|GO:0007264(small GTPase mediated signal transduction)|GO:0015031(protein transport)|GO:0030141(secretory granule)|GO:0032402(melanosome transport)|GO:0042470(melanosome)|GO:0045921(positive regulation of exocytosis)	ENSDART00000165301	TC427074
4078	Danio rerio cell division cycle 25 homolog d (cdc25d), mRNA [NM_001134682]	2.34778	3.89148	2.56333	6.23401	6.74458	5.97977	3.38525	4.62682	7.44483	0.000421772	0.00363502	0.0152299	A_15_P666981	NM_001134682	cdc25d	NM_001134682		Dr.92561	558053	GO:0004721(phosphoprotein phosphatase activity)|GO:0004725(protein tyrosine phosphatase activity)|GO:0005622(intracellular)|GO:0006470(protein dephosphorylation)|GO:0010389(regulation of G2/M transition of mitotic cell cycle)		TC373929
4086	Danio rerio eph receptor A2 a (epha2a), mRNA [NM_131415]	9.75913	9.70658	9.72283	10.1762	10.1244	10.1892	0.433761	9.94639	6.77688	0.00068114	0.00486431	-0.532905	A_15_P719576	NM_131415	epha2a	NM_131415		Dr.75828	30689	GO:0000166(nucleotide binding)|GO:0004672(protein kinase activity)|GO:0004713(protein tyrosine kinase activity)|GO:0005003(ephrin receptor activity)|GO:0005524(ATP binding)|GO:0005887(integral to plasma membrane)|GO:0006468(protein phosphorylation)|GO:0007169(transmembrane receptor protein tyrosine kinase signaling pathway)|GO:0016020(membrane)|GO:0016021(integral to membrane)|GO:0016301(kinase a…	ENSDART00000149099	TC366235
4089	Danio rerio melanoma cell adhesion molecule b (mcamb), mRNA [NM_001012367]	10.9103	10.9392	10.908	9.42163	9.40073	9.74184	-1.39777	10.2203	-12.5296	2.67337e-05	0.000804634	3.14667	A_15_P148736	NM_001012367	mcamb	NM_001012367		Dr.83306	338313	GO:0001525(angiogenesis)|GO:0001568(blood vessel development)|GO:0016020(membrane)|GO:0016021(integral to membrane)	ENSDART00000020425	TC438683
4094	Danio rerio helicase, lymphoid-specific (hells), mRNA [NM_001037101]	13.4053	13.4624	13.3673	13.9695	13.8587	13.9365	0.509867	13.6666	7.23616	0.000487958	0.0039689	-0.151455	A_15_P120831	NM_001037101	hells	NM_001037101		Dr.75180	553328	GO:0000166(nucleotide binding)|GO:0004386(helicase activity)|GO:0005524(ATP binding)|GO:0016787(hydrolase activity)	ENSDART00000080465	TC366715
4099	G protein-coupled receptor 25 [Source:ZFIN;Acc:ZDB-GENE-141216-12] [ENSDART00000079715]	6.0714	6.45238	6.2953	3.40568	2.55314	2.37359	-3.49555	4.52525	-11.9896	3.39278e-05	0.000895283	2.87927	A_15_P160546	ENSDART00000079715	gpr25	CT589298		Dr.102140	795188		ENSDART00000079715	NP13321771
4103	vacuolar protein sorting 13 homolog D (S. cerevisiae) [Source:ZFIN;Acc:ZDB-GENE-050912-1] [ENSDART00000046613]	5.8863	5.90199	5.97638	6.69154	6.6476	6.76876	0.781077	6.31209	10.9426	5.54985e-05	0.00117848	2.32451	A_15_P183526	ENSDART00000046613	vps13d	XM_001919953			567879	GO:0019898(extrinsic to membrane)	ENSDART00000046613	TC381374
4107	protein phosphatase 1, regulatory subunit 27a [Source:ZFIN;Acc:ZDB-GENE-131121-348] [ENSDART00000084738]	4.82797	4.25294	4.19688	6.37415	6.33187	5.98615	1.80479	5.32833	8.64362	0.000194202	0.00233605	0.901235	A_15_P188046	ENSDART00000084738	ppp1r27a	XM_002661256			100332066		ENSDART00000084738	NP13317973
4115	Danio rerio RAB6B, member RAS oncogene family (rab6b), mRNA [NM_001034179]	4.64075	3.99177	4.20366	5.76367	5.88641	5.61414	1.47602	5.01673	7.97725	0.000295198	0.00294455	0.423103	A_15_P697341	NM_001034179	rab6b	NM_001034179		Dr.115287	558900	GO:0000166(nucleotide binding)|GO:0005525(GTP binding)|GO:0007264(small GTPase mediated signal transduction)|GO:0015031(protein transport)	ENSDART00000159624	TC366935
4121	Danio rerio valyl-tRNA synthetase 2, mitochondrial (putative) (vars2), mRNA [NM_001130661]	7.50577	7.2498	7.49445	8.15698	8.28044	8.07054	0.752648	7.793	7.08164	0.000544813	0.00423704	-0.277499	A_15_P182391	NM_001130661	vars2	NM_001130661		Dr.89026	100170827	GO:0000166(nucleotide binding)|GO:0002161(aminoacyl-tRNA editing activity)|GO:0004812(aminoacyl-tRNA ligase activity)|GO:0004832(valine-tRNA ligase activity)|GO:0005524(ATP binding)|GO:0006412(translation)|GO:0006418(tRNA aminoacylation for protein translation)|GO:0006438(valyl-tRNA aminoacylation)|GO:0016874(ligase activity)	ENSDART00000079251	TC366286	Aminoacyl-tRNA biosynthesis	dre00970
4126	Danio rerio N-6 adenine-specific DNA methyltransferase 2 (putative) (n6amt2), mRNA [NM_207087]	11.1917	11.2037	11.157	10.5684	10.4955	10.81	-0.559512	10.9044	-5.52524	0.00187128	0.00920281	-1.68732	A_15_P721116	NM_207087	n6amt2	NM_207087		Dr.84523	404619	GO:0000179(rRNA (adenine-N6,N6-)-dimethyltransferase activity)|GO:0003676(nucleic acid binding)|GO:0003880(protein C-terminal carboxyl O-methyltransferase activity)|GO:0004809(tRNA (guanine-N2-)-methyltransferase activity)|GO:0005737(cytoplasm)|GO:0008168(methyltransferase activity)|GO:0008169(C-methyltransferase activity)|GO:0008170(N-methyltransferase activity)|GO:0008171(O-methyltransferase ac…	ENSDART00000147619	TC383495
4153	Danio rerio cell division cycle and apoptosis regulator 1 (ccar1), mRNA [NM_001145599]	10.4915	10.478	10.1352	9.74033	9.4903	9.4597	-0.80481	9.96585	-5.83283	0.00143776	0.00776474	-1.38667	A_15_P604457	NM_001145599	ccar1	NM_001145599		Dr.78182	568087		ENSDART00000109579	TC398010
4167	Danio rerio UDP-GlcNAc:betaGal beta-1,3-N-acetylglucosaminyltransferase 3 (b3gnt3), mRNA [NM_001110110]	6.79475	6.20079	6.45703	2.28106	2.61617	2.43962	-4.03857	4.4649	-22.7379	1.01722e-06	0.000163491	6.67438	A_15_P108993	NM_001110110	b3gnt3	NM_001110110		Dr.77156	561172	GO:0005794(Golgi apparatus)|GO:0006486(protein glycosylation)|GO:0008378(galactosyltransferase activity)|GO:0016020(membrane)|GO:0016021(integral to membrane)|GO:0016740(transferase activity)|GO:0016757(transferase activity, transferring glycosyl groups)	ENSDART00000080875	TC371709	Glycosphingolipid biosynthesis - lacto and neolacto series // Metabolic pathways	dre00601 // dre01100
4179	Danio rerio family with sequence similarity 96, member B (fam96b), mRNA [NM_001002449]	10.0217	10.0346	10.168	10.6036	10.5422	10.4762	0.465922	10.3077	5.92683	0.00132928	0.00738604	-1.2971	A_15_P587612	NM_001002449	fam96b	NM_001002449		Dr.77974	436722	GO:0003674(molecular_function)|GO:0007059(chromosome segregation)|GO:0016226(iron-sulfur cluster assembly)	ENSDART00000073734	TC393765
4180	GB	15.3318	15.4349	15.3685	14.6218	14.4791	14.7781	-0.752059	15.0024	-7.66197	0.000363725	0.00332994	0.184519	A_15_P156351	NP13327380		XM_002667741						NP13327380
4182	AGENCOURT_30420335 NIH_ZGC_14 Danio rerio cDNA clone IMAGE:7408333 5', mRNA sequence [CO918842]	9.90301	9.87497	9.70388	9.05654	8.81753	9.26115	-0.782213	9.43618	-5.79971	0.00147839	0.0078808	-1.41848	A_15_P551522	CO918842		CO918842		Dr.157075				TC380829
4183	Danio rerio acyl-CoA dehydrogenase, short/branched chain (acadsb), mRNA [NM_001089497]	7.9222	7.9518	8.03708	6.94834	6.84117	6.61428	-1.1691	7.38581	-10.9303	5.58342e-05	0.00117911	2.3177	A_15_P627096	NM_001089497	acadsb	NM_001089497		Dr.81126	100037342	GO:0000062(fatty-acyl-CoA binding)|GO:0003995(acyl-CoA dehydrogenase activity)|GO:0005739(mitochondrion)|GO:0008152(metabolic process)|GO:0009055(electron carrier activity)|GO:0016491(oxidoreductase activity)|GO:0016627(oxidoreductase activity, acting on the CH-CH group of donors)|GO:0033539(fatty acid beta-oxidation using acyl-CoA dehydrogenase)|GO:0050660(flavin adenine dinucleotide binding)|GO…	ENSDART00000112479	TC389413
4185	Danio rerio keratin 97 (krt97), mRNA [NM_001002383]	15.1315	15.1356	15.3617	15.802	15.6808	15.8578	0.570651	15.4949	5.78125	0.00150161	0.00797047	-1.43626	A_15_P105058	NM_001002383	krt97	NM_001002383		Dr.32396	436656	GO:0005198(structural molecule activity)|GO:0005882(intermediate filament)	ENSDART00000105808	TC420143
4192	Danio rerio BRCA1 associated protein (brap), mRNA [NM_001002466]	7.7355	7.85431	7.92746	10.2539	10.171	10.1735	2.36037	9.01927	29.468	2.41688e-07	8.44724e-05	8.08534	A_15_P109386	NM_001002466	brap	NM_001002466		Dr.80255	436739	GO:0000151(ubiquitin ligase complex)|GO:0000166(nucleotide binding)|GO:0004842(ubiquitin-protein ligase activity)|GO:0008270(zinc ion binding)|GO:0016567(protein ubiquitination)|GO:0043130(ubiquitin binding)|GO:0046872(metal ion binding)	ENSDART00000109148	NP13225388
4203	alpha-kinase 3a [Source:ZFIN;Acc:ZDB-GENE-050419-48] [ENSDART00000145212]	6.13113	6.08225	5.95904	6.81791	7.26613	6.99662	0.96941	6.54218	7.29081	0.000469524	0.00388005	-0.107417	A_15_P392610	ENSDART00000145212	alpk3a	XM_002665350			100321139	GO:0004674(protein serine/threonine kinase activity)|GO:0005524(ATP binding)|GO:0006468(protein phosphorylation)	ENSDART00000145212	TC370754
4214		5.71845	4.95184	5.07637	3.91069	3.74692	4.15826	-1.31027	4.59375	-5.623	0.00171893	0.0087008	-1.59048	A_15_P200336	ENSDART00000166213	lcorl	XM_681643			558430	GO:0003677(DNA binding)	ENSDART00000166213
4215		7.25273	7.19731	7.21264	5.79238	5.53987	4.50313	-1.94243	6.24968	-5.72031	0.00158131	0.00824055	-1.49528	A_15_P596187
4218	Danio rerio transcription factor AP-2 beta (tfap2b), transcript variant 2, mRNA [NM_001024665]	9.57081	9.51847	9.36597	8.78194	8.6589	8.71286	-0.767186	9.10149	-9.00619	0.000156462	0.00207887	1.14763	A_15_P141836	NM_001024665	tfap2b	NM_001024665		Dr.83177	550545	GO:0000122(negative regulation of transcription from RNA polymerase II promoter)|GO:0000977(RNA polymerase II regulatory region sequence-specific DNA binding)|GO:0000981(sequence-specific DNA binding RNA polymerase II transcription factor activity)|GO:0000983(RNA polymerase II core promoter sequence-specific DNA binding transcription factor activity)|GO:0001105(RNA polymerase II transcription coa…	ENSDART00000013003	TC368435
4220	Danio rerio nucleolin (ncl), mRNA [NM_001076652]	12.4785	12.4812	12.4375	12.9748	12.8847	13.1808	0.547729	12.7396	5.68371	0.00163153	0.00841737	-1.53096	A_15_P748881	NM_001076652	ncl	NM_001076652		Dr.75207	767714	GO:0000166(nucleotide binding)|GO:0001947(heart looping)|GO:0003676(nucleic acid binding)|GO:0006364(rRNA processing)|GO:0009303(rRNA transcription)	ENSDART00000147402	TC433001
4221	Danio rerio LIM domain 7a (lmo7a), mRNA [NM_001128231]	11.8903	11.8876	11.9221	12.3248	12.4187	12.4255	0.489628	12.1448	7.30846	0.000463743	0.00384744	-0.0932482	A_15_P471615	NM_001128231	lmo7a	NM_001128231		Dr.78000	553341	GO:0008270(zinc ion binding)|GO:0023051(regulation of signaling)|GO:0030155(regulation of cell adhesion)|GO:0046872(metal ion binding)	ENSDART000000099200	TC382003	Adherens junction	dre04520
4232	Danio rerio NOC3-like DNA replication regulator (noc3l), mRNA [NM_001002863]	10.5574	10.5426	10.4881	11.0901	11.0027	10.9948	0.499824	10.7793	7.3463	0.000451628	0.00379512	-0.0629773	A_15_P134071	NM_001002863	noc3l	NM_001002863		Dr.77061	321289	GO:0003682(chromatin binding)|GO:0005634(nucleus)|GO:0005730(nucleolus)|GO:0007517(muscle organ development)|GO:0019216(regulation of lipid metabolic process)	ENSDART00000152622	TC368000
4236	Danio rerio cholinergic receptor, muscarinic 2a (chrm2a), mRNA [NM_178301]	5.10205	5.30721	4.89474	3.10308	3.18539	3.28368	-1.91062	4.14602	-15.223	9.26034e-06	0.000489083	4.32374	A_15_P121192	NM_178301	chrm2a	NM_178301		Dr.88792	352938	GO:0004871(signal transducer activity)|GO:0004930(G-protein coupled receptor activity)|GO:0005886(plasma membrane)|GO:0005887(integral to plasma membrane)|GO:0006940(regulation of smooth muscle contraction)|GO:0007165(signal transduction)|GO:0007186(G-protein coupled receptor signaling pathway)|GO:0007197(adenylate cyclase-inhibiting G-protein coupled acetylcholine receptor signaling pathway)|GO:…	ENSDART00000166467	TC375804	Calcium signaling pathway // Neuroactive ligand-receptor interaction // Regulation of actin cytoskeleton	dre04020 // dre04080 // dre04810
4239	Danio rerio vascular cell adhesion molecule 1 (vcam1), mRNA [NM_001083835]	5.45204	5.27489	5.2695	4.45683	4.2814	3.95198	-1.10207	4.78111	-7.44596	0.000421445	0.0036335	0.0161166	A_15_P206256	NM_001083835	vcam1	NM_001083835		Dr.81382	561971	GO:0003674(molecular_function)|GO:0016020(membrane)|GO:0016021(integral to membrane)|GO:0016337(cell-cell adhesion)	ENSDART00000090390	TC410796	Cell adhesion molecules (CAMs) // AGE-RAGE signaling pathway in diabetic complications	dre04514 // dre04933
4249	Danio rerio bloodthirsty-related gene family, member 16 (btr16), mRNA [NM_001076666]	4.80232	4.74738	3.84829	2.36045	2.72834	2.24033	-2.02296	3.45452	-6.83505	0.000652304	0.00472179	-0.483436	A_15_P277791	NM_001076666	btr16	NM_001076666		Dr.13611	767728	GO:0005622(intracellular)|GO:0008270(zinc ion binding)|GO:0046872(metal ion binding)	ENSDART00000136280	TC390257
4257		10.3032	10.3994	10.3588	9.72502	9.65332	9.52749	-0.718495	9.99452	-8.85219	0.000171338	0.00218124	1.0441	A_15_P764246
4261	neuroligin 4a [Source:ZFIN;Acc:ZDB-GENE-100309-2] [ENSDART00000152580]	5.96254	5.78058	6.16482	4.99091	4.65604	4.88816	-1.12428	5.40718	-8.05253	0.000281138	0.00285498	0.478858	A_15_P675961	ENSDART00000152580	nlgn4a				561122	GO:0004872(receptor activity)|GO:0005887(integral to plasma membrane)|GO:0007155(cell adhesion)|GO:0007158(neuron cell-cell adhesion)|GO:0009986(cell surface)|GO:0016020(membrane)|GO:0016021(integral to membrane)|GO:0042043(neurexin family protein binding)|GO:0045202(synapse)|GO:0048488(synaptic vesicle endocytosis)|GO:0050804(regulation of synaptic transmission)|GO:0050808(synapse organization)|…	ENSDART00000152580	TC383932	Cell adhesion molecules (CAMs)	dre04514
4277	Danio rerio si:dkey-85k7.7 (si:dkey-85k7.7), long non-coding RNA [NR_125779]	7.72275	7.70023	7.77574	9.60082	9.98479	9.64413	2.01034	8.73808	16.6586	5.65171e-06	0.000382923	4.86322	A_15_P674271	NR_125779	si:dkey-85k7.7	NR_125779		Dr.77730	399650		ENSDART00000159626	TC387772
4284	Danio rerio zgc:113135 (zgc:113135), mRNA [NM_001013306]	9.43818	9.32987	9.34087	9.861	9.85703	9.91089	0.506669	9.62297	7.38476	0.000439691	0.00373657	-0.0323452	A_15_P685766	NM_001013306	zgc:113135	NM_001013306		Dr.126340	503712	GO:0003676(nucleic acid binding)|GO:0046872(metal ion binding)	ENSDART00000169434	TC375312
4287	Danio rerio cyclin-dependent kinase 4 (cdk4), mRNA [NM_001077777]	9.31567	9.0038	9.07005	8.43262	8.35616	8.02459	-0.858714	8.70048	-5.8805	0.00138151	0.00757346	-1.34111	A_15_P150296	NM_001077777	cdk4	NM_001077777		Dr.54764	777730	GO:0000166(nucleotide binding)|GO:0004672(protein kinase activity)|GO:0005524(ATP binding)|GO:0006468(protein phosphorylation)	ENSDART00000092787	NP13225915	Cell cycle // p53 signaling pathway // Tight junction // AGE-RAGE signaling pathway in diabetic complications	dre04110 // dre04115 // dre04530 // dre04933
4306	Danio rerio dpy-19-like 1, like (H. sapiens) (dpy19l1l), mRNA [NM_001002868]	8.06256	7.98514	7.98889	7.53625	7.4752	7.28934	-0.578602	7.7229	-6.44962	0.00087381	0.0056887	-0.81773	A_15_P116231	NM_001002868	dpy19l1l	NM_001002868		Dr.25790	368327	GO:0000030(mannosyltransferase activity)|GO:0005637(nuclear inner membrane)|GO:0016020(membrane)|GO:0016021(integral to membrane)|GO:0018406(protein C-linked glycosylation via 2'-alpha-mannosyl-L-tryptophan)	ENSDART00000023452	TC368748
4316	Danio rerio relaxin 3b (rln3b), mRNA [NM_001115063]	5.10463	5.32836	5.74227	2.93752	2.75342	2.63295	-2.61712	4.08319	-14.1407	1.38528e-05	0.00059357	3.8793	A_15_P188461	NM_001115063	rln3b	NM_001115063		Dr.143571	796288	GO:0005179(hormone activity)|GO:0005576(extracellular region)		TC416418
4322	Danio rerio asparagine-linked glycosylation 11 (alpha-1,2-mannosyltransferase) (alg11), transcript variant 1, mRNA [NM_001161351]	5.30206	5.24814	5.06489	6.02212	6.12219	6.27267	0.933966	5.67201	8.85193	0.000171365	0.00218124	1.04392	A_15_P100918	NM_001161351	alg11	NM_001161351		Dr.78139	407614	GO:0004377(GDP-Man:Man3GlcNAc2-PP-Dol alpha-1,2-mannosyltransferase activity)|GO:0016020(membrane)|GO:0016021(integral to membrane)|GO:0016740(transferase activity)|GO:0016757(transferase activity, transferring glycosyl groups)	ENSDART00000049514	TC378359	N-Glycan biosynthesis // Metabolic pathways	dre00510 // dre01100
4325	four and a half LIM domains 3a [Source:ZFIN;Acc:ZDB-GENE-030131-4741] [ENSDART00000143757]	10.3664	10.4241	10.4119	10.0207	9.97963	9.82089	-0.460396	10.1706	-5.70031	0.00160853	0.00833733	-1.51476	A_15_P520072	ENSDART00000143757	fhl3a	XM_690386			567097	GO:0008270(zinc ion binding)|GO:0046872(metal ion binding)	ENSDART00000143757	TC379922
4327	GB	8.1243	8.05489	8.06318	7.57717	7.60741	7.37709	-0.560235	7.80067	-6.37308	0.000927576	0.00592273	-0.885991	A_15_P411395	NP13324705								NP13324705
4337	si:ch211-194k22.8 [Source:ZFIN;Acc:ZDB-GENE-030131-1820] [ENSDART00000153200]	12.5693	12.578	12.6326	13.0664	13.0714	13.3646	0.574181	12.8804	5.50287	0.00190829	0.00931413	-1.70965	A_15_P674191	ENSDART00000153200	si:ch211-194k22.8	XM_009306757			560328		ENSDART00000153200	TC378161
4340	Danio rerio si:ch73-138e16.2 (si:ch73-138e16.2), mRNA [NM_001100096]	5.46969	5.29727	5.38972	7.04217	6.87749	6.62983	1.46427	6.11769	11.6829	3.90216e-05	0.00097213	2.72192	A_15_P140651	NM_001100096	si:ch73-138e16.2	NM_001100096		Dr.120018	100005958	GO:0003676(nucleic acid binding)|GO:0046872(metal ion binding)	ENSDART00000169230	TC389737
4343	CT590491 ZF_mu Danio rerio cDNA clone ZF_mu_36c07 3', mRNA sequence [CT590491]	4.68926	4.78222	5.07013	3.03071	2.81127	3.0107	-1.89631	3.89905	-14.7294	1.10882e-05	0.000527058	4.12541	A_15_P262606	CT590491		CT590491		Dr.27420
4344	Danio rerio si:dkeyp-98a7.1 (si:dkeyp-98a7.1), mRNA [NM_001144810]	6.63606	6.56484	6.6919	7.17185	7.0902	7.42323	0.597493	6.92968	5.49891	0.00191493	0.00933728	-1.71361	A_15_P101169	NM_001144810	si:dkeyp-98a7.1	NM_001144810		Dr.76658	796449			TC444466
4351	ST8 alpha-N-acetyl-neuraminide alpha-2,8-sialyltransferase 7.1, pseudogene [Source:ZFIN;Acc:ZDB-GENEP-101020-1] [ENSDART00000148921]	3.86292	4.07906	4.62393	2.22896	2.54711	2.37786	-1.80399	3.28664	-8.37323	0.00022936	0.00254664	0.711329	A_15_P184006	ENSDART00000148921		AM287258		Dr.72297			ENSDART00000148921	NP13327287
4363	Danio rerio lymphocyte cytosolic protein 1 (L-plastin) (lcp1), mRNA [NM_131320]	14.029	13.9659	14.1315	15.0938	14.8086	15.5715	1.11581	14.6001	5.52469	0.00187217	0.00920465	-1.68787	A_15_P120099	NM_131320	lcp1	NM_131320		Dr.25823	30583	GO:0003779(actin binding)|GO:0005509(calcium ion binding)|GO:0005737(cytoplasm)|GO:0005856(cytoskeleton)|GO:0030054(cell junction)|GO:0032587(ruffle membrane)|GO:0046872(metal ion binding)		TC396396
4364	Danio rerio eukaryotic translation initiation factor 6 (eif6), mRNA [NM_200944]	12.5555	12.5873	12.6473	13.167	13.1682	13.3379	0.627661	12.9105	7.80254	0.000331104	0.00315872	0.291928	A_15_P423075	NM_200944	eif6	NM_200944		Dr.76244	386850	GO:0003743(translation initiation factor activity)|GO:0005634(nucleus)|GO:0005730(nucleolus)|GO:0005737(cytoplasm)|GO:0006412(translation)|GO:0006413(translational initiation)|GO:0042254(ribosome biogenesis)|GO:0042256(mature ribosome assembly)|GO:0042273(ribosomal large subunit biogenesis)|GO:0043022(ribosome binding)|GO:0043023(ribosomal large subunit binding)	ENSDART00000145369	TC426297	Ribosome biogenesis in eukaryotes	dre03008
4371	Danio rerio FAD-dependent oxidoreductase domain containing 2 (foxred2), mRNA [NM_001076660]	4.75903	4.32575	4.30693	3.14894	2.57251	2.24866	-1.8072	3.56031	-6.88398	0.000629148	0.00461599	-0.442099	A_15_P114202	NM_001076660	foxred2	NM_001076660		Dr.42037	767722	GO:0004497(monooxygenase activity)|GO:0005783(endoplasmic reticulum)|GO:0005788(endoplasmic reticulum lumen)|GO:0016491(oxidoreductase activity)|GO:0030433(ER-associated protein catabolic process)|GO:0050660(flavin adenine dinucleotide binding)|GO:0055114(oxidation-reduction process)	ENSDART00000135389	TC398174
4390	Danio rerio translocase of inner mitochondrial membrane 8 homolog B (yeast) (timm8b), mRNA [NM_001128779]	13.1293	13.0501	13.2532	13.6987	13.6478	13.9717	0.62854	13.4585	5.43179	0.00203162	0.0096828	-1.78103	A_15_P146301	NM_001128779	timm8b	NM_001128779		Dr.148357	793663	GO:0005739(mitochondrion)|GO:0006810(transport)|GO:0015031(protein transport)|GO:0046872(metal ion binding)	ENSDART00000078114	TC384557
4399	Rep: Sox14 protein - Mus musculus (Mouse), partial (11%) [TC393043]	7.53668	7.43305	7.3588	9.8425	9.81357	9.01877	2.11544	8.50056	8.80452	0.000176273	0.00221635	1.01172	A_15_P300041	TC440816								TC440816
4400	Danio rerio phosphatidylinositol transfer protein, beta (pitpnb), mRNA [NM_200920]	9.91153	9.81668	9.83747	9.06502	9.0271	9.17209	-0.767156	9.47165	-10.263	7.82254e-05	0.00143453	1.93587	A_15_P117156	NM_200920	pitpnb	NM_200920		Dr.150859	393894	GO:0005622(intracellular)|GO:0005802(trans-Golgi network)|GO:0006810(transport)|GO:0008525(phosphatidylcholine transporter activity)|GO:0008526(phosphatidylinositol transporter activity)|GO:0035845(photoreceptor cell outer segment organization)	ENSDART00000052268	TC368585
4401	Rep: Diacylglycerol O-acyltransferase 2 (Diglyceride acyltransferase 2). - Danio rerio, partial (72%) [TC453734]	6.58987	6.45001	6.37033	5.045	4.58065	3.84004	-1.98151	5.47931	-6.43604	0.000883076	0.0057281	-0.829789	A_15_P762510	TC453734						GO:0001541(ovarian follicle development)|GO:0003674(molecular_function)|GO:0003846(2-acylglycerol O-acyltransferase activity)|GO:0004144(diacylglycerol O-acyltransferase activity)|GO:0005549(odorant binding)|GO:0005575(cellular_component)|GO:0005624(membrane fraction)|GO:0005634(nucleus)|GO:0008150(biological_process)|GO:0016021(integral to membrane)|GO:0016563(transcription activator activity)|G…		TC453734
4405	Danio rerio disrupted in renal carcinoma 2 (dirc2), mRNA [NM_001004597]	6.91142	6.86407	6.78284	6.0406	6.29814	6.36403	-0.618522	6.54352	-5.7356	0.00156086	0.00816623	-1.48043	A_15_P543327	NM_001004597	dirc2	NM_001004597		Dr.76508	447858	GO:0003674(molecular_function)|GO:0016020(membrane)|GO:0016021(integral to membrane)|GO:0055085(transmembrane transport)	ENSDART00000016370	TC403010
4409	Danio rerio transcription factor CP2-like 1 (tfcp2l1), mRNA [NM_001002214]	6.53298	6.07072	6.36728	2.41369	3.69787	4.05033	-2.93636	4.85548	-6.66806	0.000739146	0.00512856	-0.626365	A_15_P624641	NM_001002214	tfcp2l1	NM_001002214		Dr.88264	431761	GO:0003700(sequence-specific DNA binding transcription factor activity)|GO:0005634(nucleus)|GO:0006357(regulation of transcription from RNA polymerase II promoter)|GO:0043565(sequence-specific DNA binding)	ENSDART00000139888	NP13225210
4411	AGENCOURT_61883663 NIH_ZGC_5 Danio rerio cDNA clone IMAGE:8110745 5', mRNA sequence [DV593090]	5.22704	5.1215	4.66168	2.4098	2.76444	2.21551	-2.54015	3.73333	-12.1481	3.16036e-05	0.000866002	2.95899	A_15_P675396	DV593090		DV593090		Dr.80714				TC441344
4417	Danio rerio zgc:110204 (zgc:110204), mRNA [NM_001017822]	6.46861	6.14178	6.48416	4.25402	3.68901	2.89327	-2.75275	4.98847	-7.81201	0.000329031	0.00315151	0.299104	A_15_P629681	NM_001017822	zgc:110204	NM_001017822		Dr.150874	550520	GO:0004890(GABA-A receptor activity)|GO:0005216(ion channel activity)|GO:0005230(extracellular ligand-gated ion channel activity)|GO:0005886(plasma membrane)|GO:0006810(transport)|GO:0006811(ion transport)|GO:0016020(membrane)|GO:0016021(integral to membrane)|GO:0030054(cell junction)|GO:0045202(synapse)		NP13229029	Neuroactive ligand-receptor interaction	dre04080
4425	Danio rerio checkpoint with forkhead and ring finger domains, E3 ubiquitin protein ligase (chfr), mRNA [NM_001100015]	10.3413	10.396	10.4925	9.27645	9.23403	9.10764	-1.20388	9.80798	-14.5087	1.20409e-05	0.000548369	4.0344	A_15_P100543	NM_001100015	chfr	NM_001100015		Dr.148986	564271	GO:0000166(nucleotide binding)|GO:0000209(protein polyubiquitination)|GO:0004842(ubiquitin-protein ligase activity)|GO:0005634(nucleus)|GO:0006511(ubiquitin-dependent protein catabolic process)|GO:0007049(cell cycle)|GO:0007067(mitosis)|GO:0007093(mitotic cell cycle checkpoint)|GO:0008270(zinc ion binding)|GO:0008766(UDP-N-acetylmuramoylalanyl-D-glutamyl-2,6-diaminopimelate-D-alanyl-D-alanine lig…	ENSDART00000115227	TC389894
4437	dynein, axonemal, assembly factor 5 [Source:HGNC Symbol;Acc:HGNC:26013] [ENSDART00000164300]	8.62124	8.57766	8.50124	7.8973	7.76371	7.7435	-0.765208	8.18411	-9.72395	0.000104271	0.00166345	1.60954	A_15_P505787	ENSDART00000164300		BC152004		Dr.66220			ENSDART00000164300	TC395580
4440	Danio rerio zgc:110783 (zgc:110783), mRNA [NM_001014367]	6.01423	6.02052	6.12835	7.23198	7.38285	6.95293	1.13489	6.62181	8.97573	0.000159281	0.00210244	1.12728	A_15_P153101	NM_001014367	zgc:110783	NM_001014367		Dr.135387	378742	GO:0003824(catalytic activity)|GO:0005739(mitochondrion)|GO:0005741(mitochondrial outer membrane)|GO:0008748(N-ethylmaleimide reductase activity)|GO:0016020(membrane)|GO:0016021(integral to membrane)|GO:0016491(oxidoreductase activity)|GO:0030151(molybdenum ion binding)|GO:0030170(pyridoxal phosphate binding)|GO:0043738(reduced coenzyme F420 dehydrogenase activity)|GO:0043826(sulfur oxygenase red…	ENSDART00000103493	TC432756
4442	Danio rerio calcium/calmodulin-dependent protein kinase IGb (camk1gb), mRNA [NM_200829]	9.41379	9.60485	9.78777	6.17988	5.73091	7.71416	-3.06049	8.07189	-5.88728	0.00137373	0.007546	-1.33466	A_15_P206966	NM_200829	camk1gb	NM_200829		Dr.107673	393802	GO:0000166(nucleotide binding)|GO:0004672(protein kinase activity)|GO:0004674(protein serine/threonine kinase activity)|GO:0005524(ATP binding)|GO:0006468(protein phosphorylation)|GO:0016301(kinase activity)|GO:0016310(phosphorylation)|GO:0016740(transferase activity)|GO:0045475(locomotor rhythm)	ENSDART00000017902	TC370179
4447	Danio rerio Nedd4 family interacting protein 2 (ndfip2), mRNA [NM_213347]	13.9586	14.017	14.0087	13.4467	13.3703	13.6172	-0.516705	13.7364	-5.88966	0.001371	0.00753448	-1.33239	A_15_P116901	NM_213347	ndfip2	NM_213347		Dr.2779	406656	GO:0007034(vacuolar transport)|GO:0016020(membrane)|GO:0016021(integral to membrane)|GO:0030001(metal ion transport)	ENSDART00000103724	TC380367
4449	Danio rerio breast cancer anti-estrogen resistance 1 (bcar1), mRNA [NM_001135133]	11.9292	11.991	11.9805	11.1981	11.0214	11.3429	-0.779471	11.5772	-7.75782	0.000341097	0.00321613	0.257942	A_15_P616353	NM_001135133	bcar1	NM_001135133		Dr.75362	568309		ENSDART00000128965	TC414414	Focal adhesion // Regulation of actin cytoskeleton	dre04510 // dre04810
4454	Danio rerio complement component c3a, duplicate 1 (c3a.1), mRNA [NM_131242]	10.3237	10.2976	10.843	13.2536	13.7206	12.5811	2.69698	11.8366	8.33936	0.00023427	0.00257928	0.687149	A_15_P657926	NM_131242	c3a.1	NM_131242		Dr.77174	321046	GO:0004866(endopeptidase inhibitor activity)|GO:0005576(extracellular region)|GO:0005615(extracellular space)|GO:0043009(chordate embryonic development)	ENSDART00000052688	TC411008	Phagosome // Herpes simplex infection	dre04145 // dre05168
4455	Danio rerio cDNA clone IMAGE:7288929. [BC105962]	12.1584	12.2575	12.1237	11.1734	11.079	10.9513	-1.11194	11.6239	-12.6204	2.57078e-05	0.00078871	3.1905	A_15_P177046	BC105962	cfdp1	BC105962		Dr.141547	567870			TC371684
4460	Danio rerio chloride intracellular channel 3 (clic3), mRNA [NM_199524]	7.33266	7.39438	7.35609	7.95765	7.92833	7.82918	0.544012	7.63305	7.72621	0.000348374	0.00325716	0.23381	A_15_P587947	NM_199524	clic3	NM_199524		Dr.28660	84040	GO:0004364(glutathione transferase activity)|GO:0005254(chloride channel activity)|GO:0005634(nucleus)|GO:0005737(cytoplasm)|GO:0006749(glutathione metabolic process)	ENSDART00000065819	TC389032
4475	Danio rerio glucagon b (gcgb), mRNA [NM_001242770]	6.45803	6.48492	6.56299	4.34382	3.938	3.16029	-2.68795	5.15801	-8.9239	0.000164214	0.00213138	1.09251	A_15_P202166	NM_001242770	gcgb	NM_001242770		Dr.156122	436584	GO:0005179(hormone activity)|GO:0005576(extracellular region)	ENSDART00000137426	TC437778
4486	Danio rerio zinc finger, FYVE domain containing 19 (zfyve19), mRNA [NM_001002412]	9.84526	9.8275	9.89748	10.3863	10.3585	10.2082	0.460912	10.0872	5.87683	0.00138576	0.00758971	-1.34461	A_15_P116449	NM_001002412	zfyve19	NM_001002412		Dr.126015	436685	GO:0005575(cellular_component)|GO:0046872(metal ion binding)		TC373399
4513		9.9371	9.91626	9.7981	10.8282	10.6876	11.2772	1.04718	10.4074	6.29966	0.000982787	0.0061445	-0.952077	A_15_P485130	TC438353								TC438353
4522	PREDICTED: Danio rerio si:dkey-4c15.14 (si:dkey-4c15.14), transcript variant X3, mRNA [XM_009295843]	8.58509	8.56755	8.46158	7.58129	7.78614	7.12609	-1.04023	8.01796	-5.81825	0.00145549	0.00781565	-1.40066	A_15_P410806	TC438349		XM_009295843				GO:0003674(molecular_function)|GO:0005575(cellular_component)|GO:0008150(biological_process)		TC438349
4530	Danio rerio fucosidase, alpha-L- 1, tissue, tandem duplicate 1 (fuca1.1), mRNA [NM_212740]	9.41404	9.49167	9.66603	10.5741	10.8293	10.3883	1.07331	10.0606	7.72035	0.000349742	0.00326006	0.229331	A_15_P272601	NM_212740	fuca1.1	NM_212740		Dr.76172	335494	GO:0004560(alpha-L-fucosidase activity)|GO:0005975(carbohydrate metabolic process)|GO:0006004(fucose metabolic process)|GO:0016020(membrane)|GO:0016021(integral to membrane)	ENSDART00000052104	TC411823	Other glycan degradation	dre00511
4535	Danio rerio chaperonin 10 (cpn10) mRNA, partial cds. [AF273739]	14.7687	14.7878	14.8712	15.3588	15.5132	15.4297	0.624661	15.1216	8.21683	0.000253079	0.00268661	0.598961	A_15_P132046	AF273739	hspe1	AF273739		Dr.80622	58041	GO:0005737(cytoplasm)|GO:0006457(protein folding)
4548	Danio rerio zgc:113250 (zgc:113250), mRNA [NM_001014360]	5.25718	5.58063	5.60165	6.9899	6.30395	6.57537	1.14325	6.05145	5.64311	0.0016894	0.00860631	-1.57072	A_15_P720046	NM_001014360	zgc:113250	NM_001014360		Dr.114518	541547	GO:0005622(intracellular)|GO:0008150(biological_process)|GO:0008270(zinc ion binding)	ENSDART00000158699	TC386732
4549	Danio rerio connexin 30.3 (cx30.3), mRNA [NM_212825]	7.80377	7.87815	7.69161	8.88233	8.9447	8.46067	0.971387	8.27687	6.50427	0.000837622	0.00555375	-0.769374	A_15_P104871	NM_212825	cx30.3	NM_212825		Dr.88554	404725	GO:0005243(gap junction channel activity)|GO:0005886(plasma membrane)|GO:0005921(gap junction)|GO:0005922(connexon complex)|GO:0007154(cell communication)|GO:0016020(membrane)|GO:0016021(integral to membrane)|GO:0030054(cell junction)|GO:0048839(inner ear development)	ENSDART00000125357	NP589743
4551	sperm acrosome associated 4 like [Source:ZFIN;Acc:ZDB-GENE-101011-2] [ENSDART00000167602]	12.9672	12.9841	13.0404	12.4855	12.2973	12.3984	-0.603497	12.6955	-7.71955	0.000349929	0.00326006	0.228719	A_15_P179526	ENSDART00000167602	LOC100334363	BC152302		Dr.52560	100334363		ENSDART00000167602	TC383217
4560	Danio rerio eukaryotic translation elongation factor 1 alpha 1, like 2 (eef1a1l2), mRNA [NM_001039985]	9.74628	9.73274	9.79662	8.30441	8.15987	8.80224	-1.33637	9.09036	-7.58626	0.000382841	0.00342233	0.125961	A_15_P106876	NM_001039985	eef1a1l2	NM_001039985		Dr.76060	664756	GO:0000166(nucleotide binding)|GO:0003746(translation elongation factor activity)|GO:0003924(GTPase activity)|GO:0005525(GTP binding)|GO:0005737(cytoplasm)|GO:0006412(translation)|GO:0006414(translational elongation)		TC421996	RNA transport	dre03013
4565	DEAH (Asp-Glu-Ala-Asp/His) box polypeptide 57 [Source:ZFIN;Acc:ZDB-GENE-030131-4078] [ENSDART00000080351]	10.0664	10.0123	10.1816	10.8262	10.8718	10.9403	0.792679	10.4831	10.053	8.73479e-05	0.00151202	1.81071	A_15_P115852	ENSDART00000080351	dhx57	XM_001921028		Dr.21827	555250	GO:0000166(nucleotide binding)|GO:0003676(nucleic acid binding)|GO:0004004(ATP-dependent RNA helicase activity)|GO:0004386(helicase activity)|GO:0005524(ATP binding)|GO:0005739(mitochondrion)|GO:0006396(RNA processing)|GO:0016787(hydrolase activity)|GO:0046872(metal ion binding)	ENSDART00000080351	TC394976
4567	Danio rerio protein kinase, AMP-activated, gamma 1 non-catalytic subunit (prkag1), mRNA [NM_213161]	9.22375	9.09952	9.18223	8.48386	8.59037	8.5618	-0.623158	8.85692	-8.54008	0.000206866	0.00241328	0.829153	A_15_P693986	NM_213161	prkag1	NM_213161		Dr.150253	406440	GO:0005575(cellular_component)|GO:0016301(kinase activity)|GO:0016310(phosphorylation)|GO:0016740(transferase activity)	ENSDART00000022179	TC447603	FoxO signaling pathway // Apelin signaling pathway // Tight junction // Insulin signaling pathway // Adipocytokine signaling pathway	dre04068 // dre04371 // dre04530 // dre04910 // dre04920
4574	Danio rerio GATS protein-like 2 (gatsl2), mRNA [NM_199780]	12.6824	12.6144	12.7997	13.2278	13.3203	13.2393	0.563669	12.9807	7.07286	0.00054827	0.00425279	-0.284734	A_15_P115433	NM_199780	gatsl2	NM_199780		Dr.2657	327294		ENSDART00000009507	TC409740
4581	cat eye syndrome chromosome region, candidate 6 [Source:ZFIN;Acc:ZDB-GENE-070705-241] [ENSDART00000123953]	5.90216	5.92331	5.6656	4.20273	3.76197	3.20477	-2.1072	4.77676	-8.06564	0.00027877	0.0028411	0.488522	A_15_P409045	ENSDART00000123953	cecr6	XM_005164674			796113		ENSDART00000123953	TC376367
4591	ELKS/RAB6-interacting/CAST family member 1 [Source:HGNC Symbol;Acc:HGNC:17072] [ENSDART00000027829]	6.69464	6.77211	6.59525	8.86385	9.03208	8.96925	2.26772	7.8212	26.6401	4.23058e-07	0.000108504	7.55008	A_15_P158896	ENSDART00000027829	erc1b	XM_009300102			560003	GO:0048786(presynaptic active zone)	ENSDART00000027829	TC378320
4592	Danio rerio spinster homolog 2 (Drosophila) (spns2), transcript variant 1, mRNA [NM_001083847]	6.39351	6.37244	6.65795	7.37845	7.36469	7.16347	0.827569	6.88842	7.21764	0.000494393	0.00399749	-0.166439	A_15_P411485	NM_001083847	spns2	NM_001083847		Dr.158912	568117	GO:0001569(patterning of blood vessels)|GO:0001944(vasculature development)|GO:0003143(embryonic heart tube morphogenesis)|GO:0003319(cardioblast migration to the midline involved in heart rudiment formation)|GO:0003376(sphingosine-1-phosphate signaling pathway)|GO:0005765(lysosomal membrane)|GO:0006810(transport)|GO:0006869(lipid transport)|GO:0016020(membrane)|GO:0016021(integral to membrane)|G…	ENSDART00000086564	TC373378
4595	Danio rerio si:ch73-234b20.5 (si:ch73-234b20.5), mRNA [NM_001293183]	11.2486	11.2232	11.4441	12.3803	12.6255	11.9608	1.01695	11.8137	5.50622	0.0019027	0.00929979	-1.70631	A_15_P134191	NM_001293183	si:ch73-234b20.5	NM_001293183		Dr.109239	449923	GO:0003674(molecular_function)|GO:0005575(cellular_component)|GO:0008150(biological_process)		TC385393
4597	polymerase (RNA) II (DNA directed) polypeptide F [Source:ZFIN;Acc:ZDB-GENE-040718-279] [ENSDART00000146552]	7.65429	7.86762	7.94048	6.85356	5.94579	6.2747	-1.46278	7.08941	-6.00376	0.0012475	0.00713403	-1.22459	A_15_P391770	ENSDART00000146552	polr2f	CN019113		Dr.81106	436817	GO:0001054(RNA polymerase I activity)|GO:0001055(RNA polymerase II activity)|GO:0001056(RNA polymerase III activity)|GO:0003677(DNA binding)|GO:0003899(DNA-directed RNA polymerase activity)|GO:0005634(nucleus)|GO:0005665(DNA-directed RNA polymerase II, core complex)|GO:0005666(DNA-directed RNA polymerase III complex)|GO:0005736(DNA-directed RNA polymerase I complex)|GO:0006351(transcription, DNA-…	ENSDART00000146552		Purine metabolism // Pyrimidine metabolism // Metabolic pathways // RNA polymerase // Cytosolic DNA-sensing pathway	dre00230 // dre00240 // dre01100 // dre03020 // dre04623
4615	Danio rerio ras homolog family member Q (rhoq), mRNA [NM_199818]	6.76796	6.77871	7.29882	5.17535	5.38037	5.60868	-1.56036	6.16831	-8.12836	0.000267759	0.00277943	0.534558	A_15_P282251	NM_199818	rhoq	NM_199818		Dr.117263	327510	GO:0000166(nucleotide binding)|GO:0005525(GTP binding)|GO:0005622(intracellular)|GO:0007264(small GTPase mediated signal transduction)|GO:0016020(membrane)	ENSDART00000038415	NP13228829	Insulin signaling pathway	dre04910
4619	Danio rerio small nuclear ribonucleoprotein D1 polypeptide (snrpd1), mRNA [NM_173252]	16.6375	16.6944	16.6542	16.3064	16.189	16.2413	-0.416462	16.4538	-6.09161	0.00116113	0.00682073	-1.14263	A_15_P703801	NM_173252	snrpd1	NM_173252		Dr.76122	192331	GO:0000243(commitment complex)|GO:0000245(spliceosomal complex assembly)|GO:0000387(spliceosomal snRNP assembly)|GO:0003723(RNA binding)|GO:0005682(U5 snRNP)|GO:0005685(U1 snRNP)|GO:0005686(U2 snRNP)|GO:0005687(U4 snRNP)|GO:0005689(U12-type spliceosomal complex)|GO:0006396(RNA processing)|GO:0007507(heart development)|GO:0019012(virion)|GO:0019013(viral nucleocapsid)|GO:0030529(ribonucleoprotein …	ENSDART00000013217	TC455173	Spliceosome	dre03040
4625	Danio rerio distal-less homeobox 1a (dlx1a), mRNA [NM_131305]	2.17863	2.53154	2.27555	4.77795	4.69358	5.16465	2.55016	3.60365	15.6217	8.03846e-06	0.000455598	4.47899	A_15_P628061	NM_131305	dlx1a	NM_131305		Dr.128	30568	GO:0003677(DNA binding)|GO:0005634(nucleus)|GO:0006355(regulation of transcription, DNA-dependent)|GO:0007275(multicellular organismal development)|GO:0043565(sequence-specific DNA binding)|GO:0048703(embryonic viscerocranium morphogenesis)|GO:0051216(cartilage development)	ENSDART00000019910	TC376003
4654	gephyrin a [Source:ZFIN;Acc:ZDB-GENE-110127-3] [ENSDART00000168522]	6.51795	6.8188	6.78669	7.35261	7.37364	7.61317	0.73866	7.07714	5.99838	0.00125303	0.00715615	-1.22964	A_15_P535777	ENSDART00000168522	gphna				555470	GO:0005737(cytoplasm)|GO:0006777(Mo-molybdopterin cofactor biosynthetic process)|GO:0018315(molybdenum incorporation into molybdenum-molybdopterin complex)|GO:0032324(molybdopterin cofactor biosynthetic process)|GO:0072579(glycine receptor clustering)	ENSDART00000168522	TC389429	Folate biosynthesis // Metabolic pathways	dre00790 // dre01100
4666	myosin, heavy chain b [Source:ZFIN;Acc:ZDB-GENE-081124-1] [ENSDART00000026257]	8.48673	8.30126	8.41361	7.02804	6.74447	7.51688	-1.30407	7.7485	-6.34941	0.00094497	0.00599542	-0.907228	A_15_P474290	ENSDART00000026257	myhb	XM_001339170			100002040	GO:0000166(nucleotide binding)|GO:0003774(motor activity)|GO:0003779(actin binding)|GO:0005524(ATP binding)|GO:0016459(myosin complex)	ENSDART00000026257	TC378973	Tight junction	dre04530
4668	Danio rerio zgc:63577, mRNA (cDNA clone MGC:175069 IMAGE:8994755), complete cds. [BC155823]	9.16376	9.09983	8.8866	7.82093	7.82871	7.0885	-1.47068	8.31472	-6.45983	0.000866909	0.00566104	-0.808665	A_15_P658341	BC155823	plppr2a	BC155823		Dr.114701	393428	GO:0005887(integral to plasma membrane)|GO:0006644(phospholipid metabolic process)|GO:0007165(signal transduction)|GO:0016020(membrane)|GO:0016021(integral to membrane)|GO:0042577(lipid phosphatase activity)|GO:0046839(phospholipid dephosphorylation)		TC407642
4671	Danio rerio solute carrier family 43, member 3a (slc43a3a), mRNA [NM_001201344]	7.25504	7.07438	7.04986	2.38137	2.74141	2.21913	-4.67912	4.78686	-30.3911	2.03636e-07	8.31505e-05	8.24497	A_15_P188621	NM_001201344	slc43a3a	NM_001201344		Dr.83755	572234	GO:0005634(nucleus)|GO:0005737(cytoplasm)|GO:0016020(membrane)|GO:0016021(integral to membrane)|GO:0055085(transmembrane transport)	ENSDART00000083213	TC413791
4683	Danio rerio tousled-like kinase 1b (tlk1b), mRNA [NM_001024951]	10.6785	10.7101	10.6124	10.0005	10.0565	9.70999	-0.744689	10.2947	-6.66136	0.000742902	0.00514661	-0.632161	A_15_P115908	NM_001024951	tlk1b	NM_001024951		Dr.79989	326734	GO:0000166(nucleotide binding)|GO:0004672(protein kinase activity)|GO:0004674(protein serine/threonine kinase activity)|GO:0005524(ATP binding)|GO:0005634(nucleus)|GO:0006468(protein phosphorylation)|GO:0016301(kinase activity)|GO:0016310(phosphorylation)|GO:0016740(transferase activity)	ENSDART00000171804	TC366679
4684	Danio rerio nudix (nucleoside diphosphate linked moiety X)-type motif 15 (nudt15), mRNA [NM_001002107]	12.5014	12.5133	12.547	7.71265	7.93949	7.22916	-4.89347	10.0738	-26.0784	4.76122e-07	0.000115468	7.43462	A_15_P185431	NM_001002107	nudt15	NM_001002107		Dr.31100	415197	GO:0005829(cytosol)|GO:0006203(dGTP catabolic process)|GO:0016787(hydrolase activity)|GO:0035539(8-oxo-7,8-dihydrodeoxyguanosine triphosphate pyrophosphatase activity)	ENSDART00000029720	TC399893
4685	si:ch211-76m11.3 [Source:ZFIN;Acc:ZDB-GENE-041210-276] [ENSDART00000171051]	7.00256	6.79592	6.88076	7.89489	8.09627	7.67746	0.996461	7.39131	7.71176	0.000351761	0.00326654	0.222753	A_15_P191751	ENSDART00000171051		XM_009301054					ENSDART00000171051	NP13315335
4688	si:ch211-271g18.1 [Source:ZFIN;Acc:ZDB-GENE-081103-38] [ENSDART00000171001]	13.7526	13.7646	13.9358	14.7456	14.8415	14.5526	0.895529	14.2655	8.41606	0.000223324	0.00250971	0.741775	A_15_P652141	ENSDART00000171001		BC152582		Dr.104759			ENSDART00000171001	TC406491
4693	Danio rerio si:ch211-222k6.3 (si:ch211-222k6.3), mRNA [NM_001083059]	7.29917	7.36708	7.33751	6.2997	6.34484	5.9099	-1.14977	6.7597	-8.67238	0.000190846	0.00231575	0.921118	A_15_P728156	NM_001083059	si:ch211-222k6.3	NM_001083059		Dr.120082	100034442		ENSDART00000132480	TC391388
4700	Danio rerio si:dkey-13e3.1 (si:dkey-13e3.1), mRNA [NM_001113341]	14.1446	14.1575	14.1086	13.264	13.2963	12.6733	-1.05904	13.6074	-5.81455	0.00146003	0.0078291	-1.40421	A_15_P696536	NM_001113341	si:dkey-13e3.1	NM_001113341		Dr.154642	571594	GO:0006508(proteolysis)|GO:0008234(cysteine-type peptidase activity)|GO:0016020(membrane)|GO:0016021(integral to membrane)	ENSDART00000144067	TC448187
4701	Danio rerio prefoldin subunit 2 (pfdn2), mRNA [NM_001045289]	13.0354	13.0182	13.0632	13.6504	13.5972	13.794	0.641587	13.3597	8.12013	0.000269176	0.00278714	0.52853	A_15_P116116	NM_001045289	pfdn2	NM_001045289		Dr.4286	323012	GO:0006457(protein folding)|GO:0016272(prefoldin complex)|GO:0051082(unfolded protein binding)	ENSDART00000036703	TC371267
4723	GB	5.82822	6.27418	5.89762	2.44231	2.62578	2.18501	-3.5823	4.20885	-20.9999	1.57873e-06	0.000200291	6.22117	A_15_P714756	NP9850987								NP9850987
4727	si:ch73-27e22.1 [Source:ZFIN;Acc:ZDB-GENE-081031-107] [ENSDART00000081690]	5.60502	5.61681	5.49875	8.31192	8.15246	8.22477	2.65619	6.90162	33.7999	1.12791e-07	6.74937e-05	8.77911	A_15_P137676	ENSDART00000081690	si:ch73-27e22.1	BC092173		Dr.120059	100005161	GO:0005102(receptor binding)|GO:0009986(cell surface)|GO:0016020(membrane)|GO:0016021(integral to membrane)	ENSDART00000081690	TC368449
4728	Danio rerio cysteine and histidine-rich domain (CHORD) containing 1b (chordc1b), mRNA [NM_200339]	13.5632	13.5767	13.5904	13.949	13.9142	13.9407	0.357827	13.7557	5.83031	0.0014408	0.00776957	-1.38908	A_15_P148586	NM_200339	chordc1b	NM_200339		Dr.15118	393310	GO:0010824(regulation of centrosome duplication)|GO:0046872(metal ion binding)	ENSDART00000024514	TC391974
4736	Danio rerio mix-type homeobox gene 1 (mxtx1), mRNA [NM_131560]	6.37823	6.20824	6.67027	7.46412	7.88946	8.30196	1.46627	7.15205	6.05747	0.00119385	0.00694642	-1.17438	A_15_P197581	NM_131560	mxtx1	NM_131560		Dr.160271	100149566	GO:0001757(somite specification)|GO:0003677(DNA binding)|GO:0005634(nucleus)|GO:0030335(positive regulation of cell migration)|GO:0035050(embryonic heart tube development)|GO:0045893(positive regulation of transcription, DNA-dependent)	ENSDART00000100922	TC371015
4743	FDR202-P00022-DEPE-F_G24 FDR202 Danio rerio cDNA clone FDR202-P00022-BR_G24 5', mRNA sequence [EH543914]	6.35978	6.3041	5.80498	2.39732	2.74316	3.49747	-3.27697	4.5178	-10.2856	7.73147e-05	0.0014259	1.94915	A_15_P683176	EH543914	hist1h4l	EH543914		Dr.112277	100126027	GO:0000786(nucleosome)|GO:0003677(DNA binding)|GO:0005634(nucleus)|GO:0005694(chromosome)|GO:0006334(nucleosome assembly)|GO:0046982(protein heterodimerization activity)		TC397366
4755	SET domain containing 1A [Source:ZFIN;Acc:ZDB-GENE-080521-4] [ENSDART00000131774]	7.42817	7.3125	7.47846	8.24101	8.12362	8.40232	0.849271	7.83101	8.47223	0.000215687	0.00246981	0.781493	A_15_P131216	ENSDART00000131774	setd1a	DQ851808		Dr.131006	556535	GO:0000166(nucleotide binding)|GO:0003676(nucleic acid binding)|GO:0005634(nucleus)|GO:0008168(methyltransferase activity)|GO:0016740(transferase activity)|GO:0032259(methylation)	ENSDART00000131774	TC441731	Lysine degradation	dre00310
4756	AGENCOURT_16619129 NIH_ZGC_10 Danio rerio cDNA clone IMAGE:7050492 5', mRNA sequence [CK024775]	5.52558	5.43093	5.26849	5.92363	6.04052	5.86355	0.534235	5.67545	5.44836	0.00200207	0.00958553	-1.76433	A_15_P104379	CK024775	wu:fi41a10	CK024775		Dr.79701	334330			TC416147
4765	Danio rerio pyruvate carboxylase b (pcxb), mRNA [NM_131550]	10.3711	10.4083	10.4193	9.66615	9.35797	9.11424	-1.02012	9.88951	-6.86788	0.000636662	0.00465198	-0.455678	A_15_P169261	NM_131550	pcxb	NM_131550		Dr.5998	58068	GO:0000166(nucleotide binding)|GO:0003677(DNA binding)|GO:0003824(catalytic activity)|GO:0004075(biotin carboxylase activity)|GO:0004736(pyruvate carboxylase activity)|GO:0005524(ATP binding)|GO:0006090(pyruvate metabolic process)|GO:0006094(gluconeogenesis)|GO:0009374(biotin binding)|GO:0016874(ligase activity)|GO:0046686(response to cadmium ion)|GO:0046872(metal ion binding)	ENSDART00000073654	TC410747	Citrate cycle (TCA cycle) // Pyruvate metabolism // Metabolic pathways // Carbon metabolism // Biosynthesis of amino acids	dre00020 // dre00620 // dre01100 // dre01200 // dre01230
4767	si:dkey-79d12.5 [Source:ZFIN;Acc:ZDB-GENE-131127-429] [ENSDART00000153731]	5.48351	5.09584	5.40087	6.22155	6.20571	6.68706	1.0447	5.84909	5.89048	0.00137007	0.00753361	-1.33161	A_15_P204401	ENSDART00000153731	LOC100538016	CT611069		Dr.95698	100538016		ENSDART00000153731	TC380263	RNA degradation	dre03018
4768	Danio rerio phosphatidylinositol 4-kinase, catalytic, beta (pi4kb), mRNA [NM_001034977]	7.31839	7.37852	7.61302	6.21301	6.3818	6.55102	-1.0547	6.90929	-8.27343	0.00024418	0.00263133	0.63984	A_15_P107548	NM_001034977	pi4kb	NM_001034977		Dr.48538	563201	GO:0000166(nucleotide binding)|GO:0004430(1-phosphatidylinositol 4-kinase activity)|GO:0005524(ATP binding)|GO:0005739(mitochondrion)|GO:0005741(mitochondrial outer membrane)|GO:0005783(endoplasmic reticulum)|GO:0016020(membrane)|GO:0016301(kinase activity)|GO:0016310(phosphorylation)|GO:0016740(transferase activity)|GO:0016773(phosphotransferase activity, alcohol group as acceptor)|GO:0030867(ro…	ENSDART00000112165	TC408630	Inositol phosphate metabolism // Metabolic pathways // Phosphatidylinositol signaling system	dre00562 // dre01100 // dre04070
4770	Danio rerio maternal embryonic leucine zipper kinase (melk), mRNA [NM_206888]	7.87439	8.07643	7.8927	8.68403	8.63169	8.61493	0.69571	8.2957	8.35412	0.000232116	0.00256507	0.697696	A_15_P547402	NM_206888	melk	NM_206888		Dr.75465	30724	GO:0000166(nucleotide binding)|GO:0004672(protein kinase activity)|GO:0004674(protein serine/threonine kinase activity)|GO:0004715(non-membrane spanning protein tyrosine kinase activity)|GO:0005509(calcium ion binding)|GO:0005524(ATP binding)|GO:0005737(cytoplasm)|GO:0005886(plasma membrane)|GO:0005938(cell cortex)|GO:0006468(protein phosphorylation)|GO:0006915(apoptotic process)|GO:0007049(cell …	ENSDART00000047728	TC435453
4771	GB	2.09558	2.46724	2.25329	5.61989	5.19028	7.34323	3.77909	4.16158	6.66011	0.000743607	0.00514949	-0.633246	A_15_P763636	NP13317196								NP13317196
4777	TAO kinase 2b [Source:ZFIN;Acc:ZDB-GENE-110603-3] [ENSDART00000160967]	4.8403	4.74635	4.9326	3.19848	3.55601	2.65271	-1.70401	3.98774	-7.25745	0.000480678	0.00393845	-0.134266	A_15_P312066	ENSDART00000160967	taok2b	XM_009306404			100151551	GO:0000166(nucleotide binding)|GO:0004672(protein kinase activity)|GO:0004709(MAP kinase kinase kinase activity)|GO:0005524(ATP binding)|GO:0005634(nucleus)|GO:0005737(cytoplasm)|GO:0006468(protein phosphorylation)|GO:0007346(regulation of mitotic cell cycle)|GO:0016020(membrane)|GO:0016021(integral to membrane)|GO:0030901(midbrain development)|GO:0031098(stress-activated protein kinase signaling…	ENSDART00000160967	NP13321974	MAPK signaling pathway	dre04010
4789	Danio rerio crystallin, beta B3 (crybb3), mRNA [NM_001018130]	9.39591	9.43998	9.37463	8.43132	8.23619	8.02801	-1.17167	8.81767	-10.0386	8.8019e-05	0.00151515	1.80203	A_15_P145496	NM_001018130	crybb3	NM_001018130		Dr.41866	553184		ENSDART00000060535	TC414571
4790	Danio rerio MpV17 transgene, murine homolog, glomerulosclerosis, mRNA (cDNA clone MGC:63573 IMAGE:3820100), complete cds. [BC055143]	2.15205	2.50381	2.25498	8.04267	7.70404	8.36265	5.73284	5.17003	29.6613	2.3307e-07	8.41383e-05	8.11934	A_15_P656592	BC055143	mpv17	BC055143		Dr.94994	394140	GO:0003674(molecular_function)|GO:0005739(mitochondrion)|GO:0005743(mitochondrial inner membrane)|GO:0016020(membrane)|GO:0016021(integral to membrane)		TC409287	Peroxisome	dre04146
4800	Danio rerio novel NACHT domain containing protein (LOC100006564), mRNA [NM_001126485]	7.43266	7.29878	7.31654	8.55782	8.41409	8.34819	1.0907	7.89468	12.4702	2.74307e-05	0.00081492	3.11783	A_15_P651405	NM_001126485	LOC100006564	NM_001126485		Dr.131895	100006564		ENSDART00000159045	NP9491914
4803	GB	5.85095	5.61317	5.70553	2.25823	2.58779	2.19959	-3.37468	4.03588	-25.487	5.40682e-07	0.000119362	7.30946	A_15_P167361	NP13322435		XM_001333204						NP13322435
4808	Danio rerio zgc:92313 (zgc:92313), mRNA [NM_001002596]	7.2706	7.37709	7.70337	8.9295	9.08927	8.85132	1.50634	8.20352	10.8434	5.82776e-05	0.00120791	2.26927	A_15_P549482	NM_001002596	zgc:92313	NM_001002596		Dr.78678	436869	GO:0004252(serine-type endopeptidase activity)|GO:0005575(cellular_component)|GO:0006508(proteolysis)|GO:0008233(peptidase activity)|GO:0008236(serine-type peptidase activity)|GO:0016787(hydrolase activity)	ENSDART00000059298	TC444623
4813	Danio rerio lysine (K)-specific demethylase 4B (kdm4b), mRNA [NM_001082805]	5.29996	5.16346	5.33395	6.1284	6.36973	6.30122	1.00066	5.76612	10.3867	7.33765e-05	0.00137968	2.00842	A_15_P446740	NM_001082805	kdm4b	NM_001082805		Dr.81759	556504	GO:0005634(nucleus)|GO:0008270(zinc ion binding)|GO:0046872(metal ion binding)	ENSDART00000162523	TC366382
4820	Danio rerio si:dkey-42i9.6 (si:dkey-42i9.6), mRNA [NM_001044870]	13.8723	13.8842	13.8876	14.4338	14.4248	14.7556	0.656709	14.2097	5.96133	0.00129186	0.00726532	-1.2645	A_15_P207821	NM_001044870	si:dkey-42i9.6	NM_001044870		Dr.107461	558619	GO:0016020(membrane)|GO:0016021(integral to membrane)	ENSDART00000140736	TC384404	p53 signaling pathway	dre04115
4822	Danio rerio N-6 adenine-specific DNA methyltransferase 1 (putative) (n6amt1), mRNA [NM_001002502]	12.0381	12.0713	11.9799	12.5704	12.4866	12.5982	0.521962	12.2907	7.41064	0.000431866	0.00369032	-0.0118125	A_15_P102438	NM_001002502	n6amt1	NM_001002502		Dr.86419	436775	GO:0003676(nucleic acid binding)|GO:0008168(methyltransferase activity)|GO:0008276(protein methyltransferase activity)|GO:0032259(methylation)	ENSDART00000051919	TC375853
4823	Rho guanine nucleotide exchange factor (GEF) 38 [Source:ZFIN;Acc:ZDB-GENE-090313-83] [ENSDART00000112263]	7.13139	7.18771	7.10059	6.34337	5.99848	5.54703	-1.17694	6.55143	-5.72973	0.00156868	0.00819393	-1.48614	A_15_P498137	ENSDART00000112263	arhgef38	BM035999		Dr.84814	100317614		ENSDART00000112263	TC421623
4825	Danio rerio family with sequence similarity 168, member A (fam168a), transcript variant 1, mRNA [NM_001244879]	9.59903	9.58037	9.59384	8.9289	8.80763	8.75262	-0.76136	9.2104	-10.1666	8.22687e-05	0.00147678	1.8787	A_15_P626886	NM_001244879	fam168a	NM_001244879		Dr.76527	751761	GO:0003674(molecular_function)|GO:0005575(cellular_component)|GO:0008150(biological_process)	ENSDART00000160382	TC380388
4833	Danio rerio NADH dehydrogenase (ubiquinone) 1 alpha subcomplex, 5 (ndufa5), mRNA [NM_001013456]	12.4972	12.546	12.6227	13.187	13.1487	13.4929	0.720919	12.9158	6.29934	0.000983035	0.0061445	-0.952367	A_15_P158806	NM_001013456	ndufa5	NM_001013456		Dr.83372	541328	GO:0005743(mitochondrial inner membrane)|GO:0016651(oxidoreductase activity, acting on NADH or NADPH)|GO:0022904(respiratory electron transport chain)	ENSDART00000103293	TC400663	Oxidative phosphorylation // Metabolic pathways	dre00190 // dre01100
4835	NEDD4 binding protein 3 [Source:HGNC Symbol;Acc:HGNC:29852] [ENSDART00000084104]	7.19361	7.39423	7.55618	4.24645	5.09736	3.34712	-3.15103	5.80582	-7.14592	0.000520272	0.00411349	-0.224788	A_15_P221226	ENSDART00000084104	n4bp3	XM_005169635			101884870		ENSDART00000084104	NP13323340
4838	Danio rerio ribosomal protein S20, mRNA (cDNA clone MGC:174477 IMAGE:7909102), complete cds. [BC152693]	18.0319	18.0654	18.023	17.6738	17.6364	17.53	-0.42671	17.8267	-5.97971	0.00127243	0.00720099	-1.24718	A_15_P406705	BC152693	rps20	BC152693		Dr.18943	406485	GO:0003723(RNA binding)|GO:0003735(structural constituent of ribosome)|GO:0005622(intracellular)|GO:0005840(ribosome)|GO:0006412(translation)|GO:0015935(small ribosomal subunit)|GO:0030529(ribonucleoprotein complex)		TC416625	Ribosome	dre03010
4840	Danio rerio cDNA clone IMAGE:7148468. [BC091987]	6.65034	6.86253	6.57614	7.59506	7.69254	7.99828	1.06562	7.22915	7.63341	0.000370801	0.00336534	0.16249	A_15_P134462	BC091987	fhod1	BC091987		Dr.160515	503946
4853	Danio rerio RAB8B, member RAS oncogene family (rab8b), mRNA [NM_001099259]	4.40012	4.28596	4.77638	6.22676	6.15258	5.40131	1.43939	5.20719	5.47305	0.00195895	0.00945783	-1.73952	A_15_P754296	NM_001099259	rab8b	NM_001099259		Dr.151937	100093706	GO:0005525(GTP binding)|GO:0006904(vesicle docking involved in exocytosis)|GO:0007264(small GTPase mediated signal transduction)|GO:0009306(protein secretion)|GO:0015031(protein transport)|GO:0060828(regulation of canonical Wnt receptor signaling pathway)	ENSDART00000099327	TC372279	Tight junction	dre04530
4861	Danio rerio membrane-spanning 4-domains, subfamily A, member 17A.6 (ms4a17a.6), mRNA [NM_001083012]	2.10462	2.46278	2.2421	4.90829	4.47762	3.65377	2.07672	3.3082	6.30563	0.000978152	0.0061328	-0.946675	A_15_P205686	NM_001083012	ms4a17a.6	NM_001083012		Dr.29846	100009643	GO:0016020(membrane)|GO:0016021(integral to membrane)	ENSDART00000075602	TC377408
4864	Danio rerio grainyhead-like transcription factor 2b (grhl2b), mRNA [NM_001083072]	9.62543	9.54535	9.64415	8.33362	8.08612	8.44522	-1.31666	8.94665	-11.8399	3.63107e-05	0.000936668	2.80295	A_15_P152046	NM_001083072	grhl2b	NM_001083072		Dr.119348	100034503	GO:0003700(sequence-specific DNA binding transcription factor activity)|GO:0005634(nucleus)|GO:0006357(regulation of transcription from RNA polymerase II promoter)|GO:0021555(midbrain-hindbrain boundary morphogenesis)|GO:0043565(sequence-specific DNA binding)|GO:0044212(transcription regulatory region DNA binding)|GO:0048839(inner ear development)|GO:0060561(apoptotic process involved in morphoge…	ENSDART00000149221	TC372298
4870		5.7357	5.21891	5.5016	3.13835	2.52101	3.64488	-2.38399	4.29341	-7.72324	0.000349067	0.00325842	0.231541	A_15_P269426	TC392569		XM_005157241						TC392569
4873	FDR103-P00012-DEPE-F_N06 FDR103 Danio rerio cDNA clone FDR103-P00012-BR_N06 5', mRNA sequence [EH435975]	5.62162	5.50205	5.62193	10.4786	10.2019	10.9514	4.96212	8.06293	25.1014	5.8835e-07	0.000124877	7.22579	A_15_P403785	EH435975	hm:zeh0402	EH435975		Dr.7532	321394			TC387505
4882	Danio rerio host cell factor C2 (hcfc2), mRNA [NM_001017706]	6.98617	6.62647	6.48949	8.24872	8.09361	8.40401	1.54807	7.47475	9.76949	0.000101714	0.00164374	1.63777	A_15_P651126	NM_001017706	hcfc2	NM_001017706		Dr.22869	550401	GO:0003674(molecular_function)|GO:0008150(biological_process)	ENSDART00000080943		Herpes simplex infection	dre05168
4904	ADAMTS-like 2 [Source:ZFIN;Acc:ZDB-GENE-070705-558] [ENSDART00000138816]	7.72067	7.7258	7.80091	9.6005	9.49041	9.84926	1.8976	8.69793	17.183	4.7673e-06	0.0003497	5.04758	A_15_P257461	ENSDART00000138816		XM_009301979					ENSDART00000138816	NP9862956
4919	Danio rerio secernin 2 (scrn2), mRNA [NM_001030116]	8.66308	8.72958	8.91823	7.67614	7.78544	7.96284	-0.962154	8.28922	-8.49563	0.000212597	0.00245516	0.797966	A_15_P394695	NM_001030116	scrn2	NM_001030116		Dr.82948	558306	GO:0006508(proteolysis)|GO:0006887(exocytosis)|GO:0016805(dipeptidase activity)	ENSDART00000063857	TC371604
4922	FDR103-P00069-DEPE-R_G01 FDR103 Danio rerio cDNA clone FDR103-P00069-BR_G01 3', mRNA sequence [EH482183]	8.3373	8.38141	8.30258	7.22238	7.26603	6.97086	-1.18734	7.74676	-11.8277	3.65135e-05	0.00093986	2.79668	A_15_P670871	EH482183	wu:fc56a08	EH482183		Dr.21233	325125
4925	centrosomal protein 131 [Source:ZFIN;Acc:ZDB-GENE-090508-16] [ENSDART00000085662]	10.5118	10.4422	10.2708	9.61838	9.63187	9.90017	-0.691449	10.0625	-5.98418	0.00126775	0.00718414	-1.24298	A_15_P672991	ENSDART00000085662	cep131	AL717806		Dr.156007	563066	GO:0000775(chromosome, centromeric region)|GO:0005694(chromosome)|GO:0006810(transport)|GO:0010824(regulation of centrosome duplication)|GO:0030030(cell projection organization)|GO:0030154(cell differentiation)|GO:0034451(centriolar satellite)|GO:0035735(intraflagellar transport involved in cilium morphogenesis)|GO:0060271(cilium morphogenesis)|GO:0060287(epithelial cilium movement involved in de…	ENSDART00000085662	TC366383
4930	PREDICTED: Danio rerio inositol 1,4,5-trisphosphate receptor type 2-like (LOC100333089), mRNA [XM_003200443]	10.5861	10.5854	10.4369	11.1249	11.1828	11.3957	0.698355	10.8853	6.89358	0.000624714	0.00459205	-0.434011	A_15_P413135	TC400393		XM_003200443				GO:0003697(single-stranded DNA binding)|GO:0003700(sequence-specific DNA binding transcription factor activity)|GO:0003727(single-stranded RNA binding)|GO:0004872(receptor activity)|GO:0005215(transporter activity)|GO:0005216(ion channel activity)|GO:0005220(inositol 1,4,5-trisphosphate-sensitive calcium-release channel activity)|GO:0005261(cation channel activity)|GO:0005262(calcium channel acti…		TC400393
4937	pbx/knotted 1 homeobox 1.2 [Source:ZFIN;Acc:ZDB-GENE-020123-1] [ENSDART00000125032]	6.47332	6.49836	6.54115	4.05166	4.7619	4.19939	-2.16663	5.42097	-11.1942	4.91192e-05	0.00110689	2.46245	A_15_P114291	ENSDART00000125032	pknox1.2	AF382394		Dr.87714	170445	GO:0003677(DNA binding)|GO:0005634(nucleus)|GO:0006355(regulation of transcription, DNA-dependent)|GO:0048384(retinoic acid receptor signaling pathway)|GO:0060037(pharyngeal system development)	ENSDART00000125032	TC400787
4943	Danio rerio NADH dehydrogenase (ubiquinone) Fe-S protein 8b (ndufs8b), mRNA [NM_001024402]	9.70296	9.03923	9.4827	5.46272	5.35048	5.18964	-4.07402	7.37129	-21.6432	1.3363e-06	0.000181368	6.39409	A_15_P100093	NM_001024402	ndufs8b	NM_001024402		Dr.91972	554100	GO:0016020(membrane)|GO:0016651(oxidoreductase activity, acting on NADH or NADPH)|GO:0051539(4 iron, 4 sulfur cluster binding)|GO:0055114(oxidation-reduction process)	ENSDART00000079649	TC380026	Oxidative phosphorylation // Metabolic pathways	dre00190 // dre01100
4946	fc03h07.x1 Zebrafish WashU MPIMG EST Danio rerio cDNA clone IMAGE:3720349 3', mRNA sequence [AI601728]	12.9833	12.8645	12.8278	12.3279	12.2946	12.1207	-0.644127	12.5698	-7.12272	0.00052898	0.00415836	-0.243771	A_15_P773521	AI601728	si:busm1-48c11.1	AI601728		Dr.121818	368613
4950	Rep: Rap guanine nucleotide exchange factor (GEF)-like 1 - Xenopus tropicalis, partial (17%) [TC422405]	5.29432	5.4678	5.28105	6.5999	6.74622	6.4083	1.23708	5.96627	10.811	5.92203e-05	0.00121893	2.25112	A_15_P499672	TC422405		XM_001920985						TC422405
4957	Danio rerio armadillo repeat containing 1 (armc1), mRNA [NM_001008609]	9.84982	9.84399	9.81395	8.92607	8.88046	8.68865	-1.00419	9.33382	-11.5779	4.09683e-05	0.00100279	2.66709	A_15_P103784	NM_001008609	armc1	NM_001008609		Dr.26140	494066	GO:0005575(cellular_component)|GO:0030001(metal ion transport)|GO:0046872(metal ion binding)	ENSDART00000012399	TC371501
4959	Danio rerio ubiquitin specific peptidase 46 (usp46), mRNA [NM_001244981]	7.45978	7.31856	7.47805	6.57762	6.41056	6.3514	-0.97227	6.93266	-10.3942	7.30928e-05	0.00137652	2.01281	A_15_P454265	NM_001244981	usp46	NM_001244981		Dr.122663	100148916	GO:0006511(ubiquitin-dependent protein catabolic process)|GO:0016579(protein deubiquitination)	ENSDART00000132093	TC376346
4968	thrombospondin 1b [Source:ZFIN;Acc:ZDB-GENE-020708-1] [ENSDART00000140350]	8.24663	8.0763	7.98371	6.90512	7.01481	7.1356	-1.0837	7.56036	-10.3027	7.66314e-05	0.00141917	1.95921	A_15_P368605	ENSDART00000140350	thbs1	XM_685303			561901	GO:0005509(calcium ion binding)|GO:0005576(extracellular region)|GO:0007155(cell adhesion)	ENSDART00000140350	TC414075	p53 signaling pathway // Phagosome // TGF-beta signaling pathway // Focal adhesion // ECM-receptor interaction	dre04115 // dre04145 // dre04350 // dre04510 // dre04512
4969	si:ch211-134a4.4 [Source:ZFIN;Acc:ZDB-GENE-131127-265] [ENSDART00000170587]	8.67323	8.51003	8.44589	7.49214	7.59622	7.37022	-1.05686	8.01462	-10.5792	6.65118e-05	0.00131297	2.1197	A_15_P758026	ENSDART00000170587		XM_005161486					ENSDART00000170587	NP13326282
4974	Danio rerio DnaJ (Hsp40) homolog, subfamily B, member 11 (dnajb11), mRNA [NM_198821]	13.1403	13.1593	13.1538	12.715	12.6793	12.5811	-0.49268	12.9048	-7.1002	0.000537591	0.00420649	-0.262237	A_15_P662376	NM_198821	dnajb11	NM_198821		Dr.9667	386709	GO:0006457(protein folding)|GO:0051082(unfolded protein binding)	ENSDART00000013282	TC422474	Protein processing in endoplasmic reticulum	dre04141
4981	AGENCOURT_16618828 NIH_ZGC_7 Danio rerio cDNA clone IMAGE:7053103 5', mRNA sequence [CK027957]	10.5672	10.4535	10.4522	9.7793	9.93995	9.501	-0.75089	10.1155	-5.85247	0.00141428	0.007687	-1.36787	A_15_P673566	CK027957	wu:fb49f03	CK027957		Dr.75647	322091
4991	diacylglycerol lipase, beta [Source:ZFIN;Acc:ZDB-GENE-070619-2] [ENSDART00000128188]	5.2994	5.24685	5.16492	6.01533	5.95289	5.80008	0.685714	5.57991	7.83017	0.0003251	0.00312563	0.31284	A_15_P377890	ENSDART00000128188	daglb	XM_009306377			565287	GO:0016020(membrane)|GO:0016021(integral to membrane)	ENSDART00000128188	TC411985
4995	Danio rerio apolipoprotein Eb (apoeb), mRNA [NM_131098]	17.7451	17.7278	17.9396	18.2938	18.4109	18.2343	0.508839	18.0586	5.40149	0.00208697	0.00985961	-1.81166	A_15_P747901	NM_131098	apoeb	NM_131098		Dr.23502	30314	GO:0001540(beta-amyloid binding)|GO:0005543(phospholipid binding)|GO:0005576(extracellular region)|GO:0006695(cholesterol biosynthetic process)|GO:0006707(cholesterol catabolic process)|GO:0006810(transport)|GO:0006869(lipid transport)|GO:0008289(lipid binding)|GO:0010873(positive regulation of cholesterol esterification)|GO:0015485(cholesterol binding)|GO:0017127(cholesterol transporter activity…	ENSDART00000058965	TC439162
4997	Danio rerio ubiquitin family domain containing 1 (ubfd1), mRNA [NM_001082830]	12.4452	12.4824	12.4782	13.4322	13.5177	13.3856	0.976517	12.9569	14.0722	1.42242e-05	0.000600237	3.84998	A_15_P110415	NM_001082830	ubfd1	NM_001082830		Dr.150324	562437	GO:0003674(molecular_function)|GO:0005575(cellular_component)	ENSDART00000167159	TC391626
5000	GB	5.22314	5.04473	5.0848	2.39242	2.73803	3.08587	-2.37878	3.92816	-12.8176	2.36357e-05	0.000754353	3.28452	A_15_P763891	NP13317446								NP13317446
5004	Danio rerio cytotoxic granule-associated RNA binding protein 1, like (tia1l), mRNA [NM_200182]	9.49229	9.29234	9.5532	10.1744	10.2171	10.2333	0.762307	9.8271	8.3616	0.000231032	0.00255706	0.703039	A_15_P288706	NM_200182	tia1l	NM_200182		Dr.5585	323447	GO:0000166(nucleotide binding)|GO:0003676(nucleic acid binding)	ENSDART00000003957	TC413229
5014	Danio rerio tetratricopeptide repeat domain 25 (ttc25), mRNA [NM_200316]	10.1061	10.0337	10.146	9.33604	9.07153	8.92824	-0.983304	9.60359	-8.12763	0.000267885	0.00277943	0.53402	A_15_P121478	NM_200316	ttc25	NM_200316		Dr.83416	393286	GO:0032474(otolith morphogenesis)|GO:0042384(cilium assembly)|GO:0061371(determination of heart left/right asymmetry)	ENSDART00000080946	TC435364
5018	heterogeneous nuclear ribonucleoprotein L2 [Source:ZFIN;Acc:ZDB-GENE-040426-2707] [ENSDART00000171528]	15.7853	15.7853	15.8614	16.254	16.1913	16.3431	0.452185	16.0367	6.09989	0.00115335	0.00678945	-1.13495	A_15_P657931	ENSDART00000171528	hnrnpl2	BC153481		Dr.32199	573096	GO:0000166(nucleotide binding)|GO:0003676(nucleic acid binding)|GO:0003723(RNA binding)|GO:0005634(nucleus)|GO:0006397(mRNA processing)|GO:0019012(virion)|GO:0019013(viral nucleocapsid)|GO:0030529(ribonucleoprotein complex)	ENSDART00000171528	TC381655
5021	si:dkey-229d11.5 [Source:ZFIN;Acc:ZDB-GENE-030131-5342] [ENSDART00000142733]	7.2355	7.44207	7.30871	3.89864	4.28096	5.33668	-2.82333	5.91709	-7.57988	0.000384502	0.00342945	0.12101	A_15_P742091	ENSDART00000142733		XM_009295701					ENSDART00000142733	TC425501
5025	Danio rerio CDGSH iron sulfur domain 1 (cisd1), mRNA [NM_200605]	11.757	11.5585	11.8918	9.14219	9.13161	8.18153	-2.91732	10.2771	-10.1254	8.4071e-05	0.00148839	1.85411	A_15_P709626	NM_200605	cisd1	NM_200605		Dr.82369	393577	GO:0008150(biological_process)|GO:0016020(membrane)|GO:0016021(integral to membrane)|GO:0043231(intracellular membrane-bounded organelle)|GO:0051537(2 iron, 2 sulfur cluster binding)	ENSDART00000110549	TC382520
5027	Danio rerio leucine carboxyl methyltransferase 1 (lcmt1), mRNA [NM_001004645]	6.2348	6.28489	6.33365	5.49034	5.63492	5.81337	-0.638236	5.96533	-6.23478	0.00103476	0.00635346	-1.01097	A_15_P114891	NM_001004645	lcmt1	NM_001004645		Dr.1860	447907	GO:0005829(cytosol)|GO:0006481(C-terminal protein methylation)|GO:0008168(methyltransferase activity)|GO:0018423(protein C-terminal leucine carboxyl O-methyltransferase activity)|GO:0032259(methylation)	ENSDART00000077936	TC378606
5028	Danio rerio homeobox A2b (hoxa2b), mRNA [NM_131106]	9.99262	10.1408	10.0674	9.65203	9.54611	9.35502	-0.549209	9.79232	-5.39452	0.00209994	0.00990513	-1.81872	A_15_P131556	NM_131106	hoxa2b	NM_131106		Dr.82597	30325	GO:0003677(DNA binding)|GO:0003700(sequence-specific DNA binding transcription factor activity)|GO:0005634(nucleus)|GO:0006351(transcription, DNA-dependent)|GO:0006355(regulation of transcription, DNA-dependent)|GO:0007275(multicellular organismal development)|GO:0043565(sequence-specific DNA binding)	ENSDART00000009827	TC399961
5035	Danio rerio glycine dehydrogenase (decarboxylating) (gldc), mRNA [NM_199554]	13.6901	13.6884	13.91	14.618	14.708	14.7005	0.912682	14.2192	10.1305	8.38451e-05	0.00148839	1.85716	A_15_P105369	NM_199554	gldc	NM_199554		Dr.76732	321621	GO:0003824(catalytic activity)|GO:0004375(glycine dehydrogenase (decarboxylating) activity)|GO:0006546(glycine catabolic process)|GO:0055114(oxidation-reduction process)		TC379607	Glycine, serine and threonine metabolism // Glyoxylate and dicarboxylate metabolism // Metabolic pathways // Carbon metabolism	dre00260 // dre00630 // dre01100 // dre01200
5037	KH domain containing, RNA binding, signal transduction associated 1b [Source:ZFIN;Acc:ZDB-GENE-040426-2344] [ENSDART00000146847]	7.55103	7.45432	7.40355	6.96233	6.94729	6.84493	-0.551453	7.19391	-7.14391	0.000521022	0.00411411	-0.226435	A_15_P346230	ENSDART00000146847	khdrbs1b	XR_659038			406516	GO:0003676(nucleic acid binding)|GO:0003723(RNA binding)	ENSDART00000146847	TC415028
5038	Danio rerio transmembrane protein 45a (tmem45a), mRNA [NM_001020617]	9.00433	8.84961	8.96281	10.0438	9.68579	9.85389	0.922239	9.40004	8.14029	0.000265723	0.00276831	0.543279	A_15_P195601	NM_001020617	tmem45a	NM_001020617		Dr.77550	553643	GO:0003674(molecular_function)|GO:0008150(biological_process)|GO:0016020(membrane)|GO:0016021(integral to membrane)	ENSDART00000164900	TC370838
5043	Danio rerio peptidylprolyl isomerase E (cyclophilin E) (ppie), mRNA [NM_001017678]	10.9249	10.9375	10.9527	11.5731	11.4154	11.8097	0.661052	11.2689	5.77654	0.0015076	0.00798957	-1.44081	A_15_P104175	NM_001017678	ppie	NM_001017678		Dr.79339	550373	GO:0000166(nucleotide binding)|GO:0000413(protein peptidyl-prolyl isomerization)|GO:0003676(nucleic acid binding)|GO:0003723(RNA binding)|GO:0003755(peptidyl-prolyl cis-trans isomerase activity)|GO:0006457(protein folding)|GO:0016853(isomerase activity)	ENSDART00000167992	NP13229275	Spliceosome	dre03040
5047	Danio rerio peptidyl-tRNA hydrolase 2 (ptrh2), mRNA [NM_001020535]	7.10475	7.17563	7.35094	8.75714	8.65859	8.35161	1.37867	7.89978	10.2304	7.95672e-05	0.00144629	1.91658	A_15_P169486	NM_001020535	ptrh2	NM_001020535		Dr.45792	791795	GO:0004045(aminoacyl-tRNA hydrolase activity)|GO:0016020(membrane)|GO:0016021(integral to membrane)|GO:0016787(hydrolase activity)	ENSDART00000142016	TC394819
5049	coiled-coil and C2 domain containing 1B [Source:ZFIN;Acc:ZDB-GENE-030131-1426] [ENSDART00000166292]	8.01896	8.38957	8.16557	6.30828	6.41886	5.13189	-2.23836	7.07219	-6.12749	0.00112786	0.00670387	-1.10942	A_15_P407480	ENSDART00000166292	cc2d1b	XM_005171198			563720	GO:0000122(negative regulation of transcription from RNA polymerase II promoter)|GO:0000981(sequence-specific DNA binding RNA polymerase II transcription factor activity)|GO:0005634(nucleus)	ENSDART00000166292	TC368623
5050	GB	10.6892	10.6393	10.6693	11.6494	11.7144	11.7101	1.02542	11.1786	15.9962	7.06033e-06	0.000423739	4.62089	A_15_P411375	NP13316691								NP13316691
5052	Danio rerio protein phosphatase 1, regulatory subunit 3Ca (ppp1r3ca), mRNA [NM_001002376]	7.12445	7.12061	6.95588	7.69553	7.8757	7.57006	0.646783	7.39037	6.03356	0.00121739	0.00703291	-1.19668	A_15_P335590	NM_001002376	ppp1r3ca	NM_001002376		Dr.22514	436649	GO:0005575(cellular_component)|GO:0005975(carbohydrate metabolic process)|GO:0005977(glycogen metabolic process)|GO:0019888(protein phosphatase regulator activity)	ENSDART00000128073	TC380611	Insulin signaling pathway	dre04910
5056	Danio rerio ankyrin repeat domain 22 (ankrd22), mRNA [NM_200274]	8.58301	8.80864	8.77472	7.70346	7.51846	7.81567	-1.04293	8.20066	-9.30698	0.000131544	0.0018791	1.34522	A_15_P209906	NM_200274	ankrd22	NM_200274		Dr.85461	393244	GO:0003674(molecular_function)|GO:0008150(biological_process)|GO:0016020(membrane)|GO:0016021(integral to membrane)	ENSDART00000028003	TC380227
5063		5.07465	4.79076	5.08705	2.27953	2.6111	2.17175	-2.63003	3.66914	-17.3907	4.46266e-06	0.000339498	5.11888	A_15_P221816
5068	Danio rerio HIRA interacting protein 3 (hirip3), mRNA [NM_199823]	12.2875	12.141	12.1574	13.8565	13.83	13.7965	1.63238	13.0115	22.2173	1.15625e-06	0.000169631	6.5432	A_15_P110552	NM_199823	hirip3	NM_199823		Dr.6092	100000570	GO:0003674(molecular_function)|GO:0007420(brain development)	ENSDART00000037906	TC398476
5074	Danio rerio UDP-glucose 6-dehydrogenase (ugdh), mRNA [NM_001110402]	11.2493	11.1856	11.386	10.6337	10.6172	10.7099	-0.620041	10.9636	-7.55713	0.000390505	0.00345533	0.103298	A_15_P200311	NM_001110402	ugdh	NM_001110402		Dr.78436	116991	GO:0003188(heart valve formation)|GO:0003190(atrioventricular valve formation)|GO:0003979(UDP-glucose 6-dehydrogenase activity)|GO:0005634(nucleus)|GO:0005829(cytosol)|GO:0005975(carbohydrate metabolic process)|GO:0006024(glycosaminoglycan biosynthetic process)|GO:0006065(UDP-glucuronate biosynthetic process)|GO:0007368(determination of left/right symmetry)|GO:0007507(heart development)|GO:001649…	ENSDART00000013263	TC423160	Pentose and glucuronate interconversions // Ascorbate and aldarate metabolism // Amino sugar and nucleotide sugar metabolism // Metabolic pathways	dre00040 // dre00053 // dre00520 // dre01100
5079	Danio rerio cDNA clone IMAGE:7401251. [BC125856]	10.6261	10.6487	10.7101	11.9135	12.0927	11.8171	1.27952	11.3014	13.6655	1.66877e-05	0.000643696	3.67265	A_15_P558237	BC125856		BC125856		Dr.111478				TC438151
5110	Danio rerio zgc:113162 (zgc:113162), mRNA [NM_001020714]	9.08759	9.07548	8.9082	7.9266	7.68336	7.37623	-1.3617	8.34291	-8.75186	0.000181919	0.00225031	0.975764	A_15_P209451	NM_001020714	zgc:113162	NM_001020714		Dr.79141	553743	GO:0000166(nucleotide binding)|GO:0004672(protein kinase activity)|GO:0005524(ATP binding)|GO:0005575(cellular_component)|GO:0006468(protein phosphorylation)	ENSDART00000134347	TC369813
5111	Danio rerio mesoderm induction early response 1b, transcriptional regulator (mier1b), mRNA [NM_001291343]	9.39151	9.44646	9.39483	8.81656	8.81584	8.77617	-0.608078	9.1069	-9.61707	0.000110574	0.00170279	1.54282	A_15_P115340	NM_001291343	mier1b	NM_001291343			566167	GO:0003677(DNA binding)|GO:0004871(signal transducer activity)|GO:0005634(nucleus)|GO:0007165(signal transduction)|GO:0017053(transcriptional repressor complex)	ENSDART00000142545	TC400371
5114	Danio rerio wu:fa56d06 (wu:fa56d06), mRNA [NM_001288775]	2.09543	2.45936	2.24071	6.59676	7.71379	6.03759	4.51755	4.52394	10.4867	6.97113e-05	0.00134258	2.06648	A_15_P494107	NM_001288775	wu:fa56d06	NM_001288775		Dr.75994	795664		ENSDART00000170785	TC402712
5119	Danio rerio carboxyl ester lipase, tandem duplicate 1 (cel.1), mRNA [NM_199607]	2.10635	2.46204	2.23512	4.24692	4.8524	4.72267	2.3395	3.43758	12.3895	2.84121e-05	0.000825718	3.07843	A_15_P105015	NM_199607	cel.1	NM_199607		Dr.159118	322481	GO:0004104(cholinesterase activity)|GO:0004620(phospholipase activity)|GO:0004872(receptor activity)|GO:0005887(integral to plasma membrane)|GO:0007158(neuron cell-cell adhesion)|GO:0009986(cell surface)|GO:0010296(prenylcysteine methylesterase activity)|GO:0016298(lipase activity)|GO:0016787(hydrolase activity)|GO:0018731(1-oxa-2-oxocycloheptane lactonase activity)|GO:0018732(sulfolactone hydrol…	ENSDART00000145274	TC429504	Steroid biosynthesis // Glycerolipid metabolism // Metabolic pathways	dre00100 // dre00561 // dre01100
5134	Danio rerio zona pellucida protein C (zpcx), mRNA [NM_001012244]	9.69737	9.59271	9.5952	11.8249	11.5465	12.5775	2.35454	10.8057	8.74887	0.000182246	0.00225202	0.973714	A_15_P111908	NM_001012244	zpcx	NM_001012244		Dr.80433	334011	GO:0003674(molecular_function)|GO:0005575(cellular_component)|GO:0008150(biological_process)	ENSDART00000082324	TC399735
5136	Danio rerio calmodulin 2a (phosphorylase kinase, delta) (calm2a), mRNA [NM_199996]	14.7036	14.654	14.5983	13.8298	13.6783	13.2676	-1.06007	14.1219	-6.77108	0.000684095	0.00486786	-0.537856	A_15_P176371	NM_199996	calm2a	NM_199996		Dr.6963	336121		ENSDART00000021083	TC402901	Calcium signaling pathway // Phosphatidylinositol signaling system // Oocyte meiosis // Adrenergic signaling in cardiomyocytes // Vascular smooth muscle contraction // Apelin signaling pathway // Phototransduction // Insulin signaling pathway // GnRH signaling pathway // Melanogenesis	dre04020 // dre04070 // dre04114 // dre04261 // dre04270 // dre04371 // dre04744 // dre04910 // dre04912 // dre04916
5143	Danio rerio transmembrane protein 129, E3 ubiquitin protein ligase (tmem129), mRNA [NM_213447]	10.7864	10.6736	10.734	11.3246	11.1788	11.1979	0.502458	10.9826	6.53965	0.000815125	0.00545372	-0.738246	A_15_P674521	NM_213447	tmem129	NM_213447		Dr.150625	406756	GO:0005783(endoplasmic reticulum)|GO:0005789(endoplasmic reticulum membrane)|GO:0006986(response to unfolded protein)|GO:0008766(UDP-N-acetylmuramoylalanyl-D-glutamyl-2,6-diaminopimelate-D-alanyl-D-alanine ligase activity)|GO:0016020(membrane)|GO:0016021(integral to membrane)|GO:0016567(protein ubiquitination)|GO:0016874(ligase activity)|GO:0018169(ribosomal S6-glutamic acid ligase activity)|GO:0…	ENSDART00000114563	TC425487
5146	Danio rerio protocadherin 2 alpha c (pcdh2ac), mRNA [NM_001007762]	8.55732	8.46894	8.26476	7.34805	7.49119	6.80548	-1.21543	7.82262	-6.05719	0.00119412	0.00694688	-1.17464	A_15_P623246	NM_001007762	pcdh2ac	NM_001007762		Dr.84574	493587	GO:0005509(calcium ion binding)|GO:0005886(plasma membrane)|GO:0007155(cell adhesion)|GO:0007156(homophilic cell adhesion)|GO:0016020(membrane)|GO:0016021(integral to membrane)	ENSDART00000106704	NP13227190
5149	Danio rerio midkine b (mdkb), mRNA [NM_131716]	15.7971	15.8135	15.7066	15.2007	15.0334	15.2068	-0.62541	15.4597	-7.61473	0.000375517	0.00338659	0.148043	A_15_P747211	NM_131716	mdkb	NM_131716		Dr.104705	65231	GO:0005576(extracellular region)|GO:0007399(nervous system development)|GO:0007420(brain development)|GO:0008083(growth factor activity)|GO:0014029(neural crest formation)|GO:0045666(positive regulation of neuron differentiation)	ENSDART00000003042	TC435346
5157	Danio rerio si:ch211-236k19.4 (si:ch211-236k19.4), mRNA [NM_001122625]	13.1238	13.1403	12.9841	12.5705	12.5279	12.5118	-0.545954	12.8097	-7.28156	0.000472584	0.00389617	-0.114845	A_15_P698796	NM_001122625	si:ch211-236k19.4	NM_001122625		Dr.86719	100142649	GO:0003676(nucleic acid binding)|GO:0046872(metal ion binding)	ENSDART00000171414	TC439983
5175	Danio rerio adenosine kinase a (adka), transcript variant 1, mRNA [NM_212791]	10.8721	10.8122	10.8969	11.4012	11.3559	11.2716	0.482506	11.1016	6.73681	0.000701862	0.00495571	-0.567177	A_15_P687771	NM_212791	adka	NM_212791		Dr.76313	368220	GO:0004001(adenosine kinase activity)|GO:0006166(purine ribonucleoside salvage)|GO:0016301(kinase activity)|GO:0016310(phosphorylation)|GO:0016740(transferase activity)|GO:0016773(phosphotransferase activity, alcohol group as acceptor)	ENSDART00000057605	TC442674	Purine metabolism // Metabolic pathways	dre00230 // dre01100
5186	Danio rerio adenylate kinase 3 (ak3), mRNA [NM_213130]	9.9003	9.98515	10.4842	11.845	12.6144	11.4129	1.83424	11.0404	5.38884	0.00211059	0.00994484	-1.82448	A_15_P104960	NM_213130	ak3	NM_213130		Dr.75392	406404	GO:0000166(nucleotide binding)|GO:0004017(adenylate kinase activity)|GO:0005524(ATP binding)|GO:0005525(GTP binding)|GO:0005739(mitochondrion)|GO:0005759(mitochondrial matrix)|GO:0006139(nucleobase-containing compound metabolic process)|GO:0006172(ADP biosynthetic process)|GO:0016301(kinase activity)|GO:0016310(phosphorylation)|GO:0016740(transferase activity)|GO:0016776(phosphotransferase activi…	ENSDART00000132995	TC400695	Purine metabolism	dre00230
5190	Danio rerio zgc:193690 (zgc:193690), mRNA [NM_001128715]	4.87401	4.94483	5.09869	6.83636	6.79114	6.81213	1.8407	5.89286	22.1325	1.18095e-06	0.000170449	6.52148	A_15_P186416	NM_001128715	zgc:193690	NM_001128715		Dr.83188	563448	GO:0000166(nucleotide binding)|GO:0003676(nucleic acid binding)|GO:0004004(ATP-dependent RNA helicase activity)|GO:0004386(helicase activity)|GO:0005524(ATP binding)|GO:0006406(mRNA export from nucleus)|GO:0010501(RNA secondary structure unwinding)|GO:0016787(hydrolase activity)	ENSDART00000165422	TC421446
5203	Danio rerio aldehyde dehydrogenase 2 family (mitochondrial), tandem duplicate 2 (aldh2.2), mRNA [NM_213301]	7.72277	7.77466	8.04254	8.58619	8.84981	8.70973	0.868586	8.28095	7.13249	0.000525294	0.00413667	-0.235773	A_15_P744986	NM_213301	aldh2.2	NM_213301		Dr.76704	368239	GO:0004029(aldehyde dehydrogenase (NAD) activity)|GO:0008152(metabolic process)|GO:0016491(oxidoreductase activity)|GO:0016620(oxidoreductase activity, acting on the aldehyde or oxo group of donors, NAD or NADP as acceptor)|GO:0055114(oxidation-reduction process)|GO:2001038(regulation of cellular response to drug)	ENSDART00000097248	TC428093	Glycolysis / Gluconeogenesis // Ascorbate and aldarate metabolism // Fatty acid degradation // Valine, leucine and isoleucine degradation // Lysine degradation // Arginine and proline metabolism // Histidine metabolism // Tryptophan metabolism // beta-Alanine metabolism // Glycerolipid metabolism // Pyruvate metabolism // Metabolic pathways	dre00010 // dre00053 // dre00071 // dre00280 // dre00310 // dre00330 // dre00340 // dre00380 // dre00410 // dre00561 // dre00620 // dre01100
5204	Mab-21 domain containing 1 [Source:ZFIN;Acc:ZDB-GENE-090313-23] [ENSDART00000037585]	2.10597	2.46147	2.23306	8.0433	7.46814	8.24971	5.65355	5.09361	25.1419	5.83108e-07	0.000124877	7.23467	A_15_P197381	ENSDART00000037585	mb21d1	XM_680019		Dr.39726	557043		ENSDART00000037585	TC393446	Cytosolic DNA-sensing pathway	dre04623
5207		7.60675	7.5435	7.70214	8.32615	8.36679	8.14458	0.66171	7.94832	7.17331	0.000510208	0.00406538	-0.202448	A_15_P683956	TC381914						GO:0001764(neuron migration)|GO:0002070(epithelial cell maturation)|GO:0004871(signal transducer activity)|GO:0005243(gap junction channel activity)|GO:0005634(nucleus)|GO:0005737(cytoplasm)|GO:0005741(mitochondrial outer membrane)|GO:0005764(lysosome)|GO:0005769(early endosome)|GO:0005770(late endosome)|GO:0005771(multivesicular body)|GO:0005783(endoplasmic reticulum)|GO:0005886(plasma membrane)…		TC381914
5213	Danio rerio si:dkeyp-2e4.6 (si:dkeyp-2e4.6), mRNA [NM_001130654]	11.2801	11.2606	11.2913	10.4629	10.4785	10.4772	-0.804462	10.8751	-13.1913	2.02217e-05	0.000704988	3.45874	A_15_P625486	NM_001130654	si:dkeyp-2e4.6	NM_001130654		Dr.148813	100170819	GO:0003676(nucleic acid binding)|GO:0046872(metal ion binding)	ENSDART00000135573	TC386452
5231	Danio rerio zgc:100864 (zgc:100864), mRNA [NM_001003528]	13.9653	13.887	13.9109	14.6801	14.5688	14.3193	0.601681	14.2219	5.4514	0.0019967	0.00956944	-1.76127	A_15_P630356	NM_001003528	zgc:100864	NM_001003528		Dr.34118	445134	GO:0003824(catalytic activity)|GO:0005575(cellular_component)|GO:0042351('de novo' GDP-L-fucose biosynthetic process)|GO:0050577(GDP-L-fucose synthase activity)|GO:0050662(coenzyme binding)	ENSDART00000057986	TC365722
5249	Danio rerio antagonist of mitotic exit network 1 homolog (S. cerevisiae) (amn1), mRNA [NM_001045454]	8.88823	8.7929	8.87187	8.30003	8.37339	8.14755	-0.577347	8.56233	-6.69637	0.00072352	0.00505655	-0.601931	A_15_P728296	NM_001045454	amn1	NM_001045454		Dr.119972	751744		ENSDART00000156994	TC375777
5250	si:dkey-29b11.3 [Source:ZFIN;Acc:ZDB-GENE-100922-178] [ENSDART00000145278]	8.47593	8.45293	8.4763	7.73365	7.88718	7.77563	-0.669567	8.1336	-9.29422	0.000132502	0.00188646	1.33696	A_15_P772221	ENSDART00000145278	si:dkey-29b11.3	XM_001346110		Dr.151674	100007775		ENSDART00000145278	TC409467
5257	toll-like receptor 4a, like [Source:ZFIN;Acc:ZDB-GENE-090507-2] [ENSDART00000113952]	7.61003	7.76513	7.46813	6.24596	6.34851	5.59345	-1.55179	6.83854	-7.01267	0.000572655	0.00436687	-0.3345	A_15_P261021	ENSDART00000113952	tlr4ba	AY388400		Dr.89442	403131	GO:0002376(immune system process)|GO:0007165(signal transduction)|GO:0016020(membrane)|GO:0016021(integral to membrane)|GO:0045087(innate immune response)	ENSDART00000113952	NP13322585	Phagosome // Necroptosis // Toll-like receptor signaling pathway // NOD-like receptor signaling pathway // Salmonella infection	dre04145 // dre04217 // dre04620 // dre04621 // dre05132
5259	GB	6.98954	7.14947	7.04327	3.18732	2.73633	4.01042	-3.7494	5.18606	-11.5771	4.09838e-05	0.00100279	2.66666	A_15_P567412	NP9844790								NP9844790
5263	Danio rerio calpain 2, (m/II) large subunit b (capn2b), mRNA [NM_001018227]	11.67	11.731	11.8142	12.3003	12.3056	12.2893	0.559996	12.0184	7.98987	0.000292783	0.00292537	0.432488	A_15_P741481	NM_001018227	capn2b	NM_001018227		Dr.78391	563053	GO:0004198(calcium-dependent cysteine-type endopeptidase activity)|GO:0005509(calcium ion binding)|GO:0005622(intracellular)|GO:0006508(proteolysis)|GO:0008233(peptidase activity)|GO:0008234(cysteine-type peptidase activity)|GO:0016787(hydrolase activity)	ENSDART00000130493	NP13225140	Protein processing in endoplasmic reticulum // Apoptosis // Necroptosis // Focal adhesion	dre04141 // dre04210 // dre04217 // dre04510
5265	Danio rerio SHQ1, H/ACA ribonucleoprotein assembly factor (shq1), mRNA [NM_001080600]	7.67415	7.65824	7.60047	8.25425	8.22276	8.36733	0.63716	7.96287	8.68452	0.00018945	0.00230734	0.929493	A_15_P349496	NM_001080600	shq1	NM_001080600		Dr.82412	567601	GO:0003674(molecular_function)|GO:0005634(nucleus)|GO:0005654(nucleoplasm)|GO:0005737(cytoplasm)|GO:0005829(cytosol)|GO:0022618(ribonucleoprotein complex assembly)	ENSDART00000035513	TC378205
5266	Danio rerio reticulon 1-a1 (rtn1) mRNA, complete cds, alternatively spliced. [AY555034]	9.54621	9.53338	9.29712	6.98566	7.32931	7.74804	-2.10457	8.40662	-10.1314	8.38058e-05	0.00148839	1.8577	A_15_P113314	AY555034	rtn1b	AY555034		Dr.673	327065	GO:0005783(endoplasmic reticulum)|GO:0005789(endoplasmic reticulum membrane)|GO:0012505(endomembrane system)|GO:0016020(membrane)|GO:0016021(integral to membrane)		TC366270
5272	si:ch73-12o23.1 [Source:ZFIN;Acc:ZDB-GENE-130530-749] [ENSDART00000110790]	9.41458	9.46943	9.36066	9.02227	8.98995	9.037	-0.398481	9.21565	-5.94789	0.00130629	0.00731415	-1.27718	A_15_P497472	ENSDART00000110790	si:ch73-12o23.1	XM_002660364			100332784		ENSDART00000110790	TC384421	Galactose metabolism // Starch and sucrose metabolism // Metabolic pathways // Lysosome	dre00052 // dre00500 // dre01100 // dre04142
5273	Danio rerio hexokinase domain containing 1 (hkdc1), mRNA [NM_001115125]	7.40682	7.47104	7.89416	8.92993	9.10036	8.83551	1.36459	8.27297	8.68486	0.000189411	0.00230734	0.929728	A_15_P656881	NM_001115125	hkdc1	NM_001115125		Dr.34012	321224	GO:0000166(nucleotide binding)|GO:0001678(cellular glucose homeostasis)|GO:0004340(glucokinase activity)|GO:0004396(hexokinase activity)|GO:0005524(ATP binding)|GO:0005536(glucose binding)|GO:0005829(cytosol)|GO:0005975(carbohydrate metabolic process)|GO:0006096(glycolysis)|GO:0008865(fructokinase activity)|GO:0016301(kinase activity)|GO:0016310(phosphorylation)|GO:0016740(transferase activity)|G…	ENSDART00000056523	TC378844	Glycolysis / Gluconeogenesis // Fructose and mannose metabolism // Galactose metabolism // Starch and sucrose metabolism // Amino sugar and nucleotide sugar metabolism // Neomycin, kanamycin and gentamicin biosynthesis // Metabolic pathways // Carbon metabolism // Insulin signaling pathway	dre00010 // dre00051 // dre00052 // dre00500 // dre00520 // dre00524 // dre01100 // dre01200 // dre04910
5277	Danio rerio methylthioadenosine phosphorylase (mtap), mRNA [NM_200554]	11.4599	11.4429	11.5085	11.9032	11.8663	11.8215	0.393262	11.6671	5.98386	0.00126809	0.00718488	-1.24328	A_15_P297102	NM_200554	mtap	NM_200554		Dr.84816	393526	GO:0003824(catalytic activity)|GO:0005634(nucleus)|GO:0005737(cytoplasm)|GO:0006166(purine ribonucleoside salvage)|GO:0009116(nucleoside metabolic process)|GO:0016740(transferase activity)|GO:0016757(transferase activity, transferring glycosyl groups)|GO:0016763(transferase activity, transferring pentosyl groups)|GO:0017061(S-methyl-5-thioadenosine phosphorylase activity)|GO:0019509(L-methionine …	ENSDART00000054208	NP13225538	Cysteine and methionine metabolism // Metabolic pathways	dre00270 // dre01100
5296	Danio rerio partial mRNA for His domain-containing protein tyrosine phosphatase a (ptp23a gene). [FN428733]	8.0197	7.87893	7.80963	7.25987	6.89876	6.59962	-0.983338	7.41109	-5.45628	0.00198812	0.00954694	-1.75636	A_15_P660421	FN428733	ptpn23a	FN428733		Dr.83884	100007322	GO:0004721(phosphoprotein phosphatase activity)|GO:0004725(protein tyrosine phosphatase activity)|GO:0006470(protein dephosphorylation)|GO:0016311(dephosphorylation)|GO:0016787(hydrolase activity)|GO:0016791(phosphatase activity)|GO:0030334(regulation of cell migration)|GO:0043162(ubiquitin-dependent protein catabolic process via the multivesicular body sorting pathway)|GO:0060271(cilium morphoge…
5297	potassium channel, subfamily K, member 3b [Source:ZFIN;Acc:ZDB-GENE-120709-43] [ENSDART00000074838]	4.99091	4.5523	4.43554	2.39192	3.32132	2.88261	-1.7943	3.76243	-6.51988	0.000827608	0.00550042	-0.755624	A_15_P557382	ENSDART00000074838	kcnk3b	XM_694909			571330	GO:0005252(open rectifier potassium channel activity)|GO:0005267(potassium channel activity)|GO:0005887(integral to plasma membrane)|GO:0006810(transport)|GO:0006811(ion transport)|GO:0016020(membrane)|GO:0016021(integral to membrane)|GO:0022841(potassium ion leak channel activity)|GO:0030322(stabilization of membrane potential)|GO:0060047(heart contraction)|GO:0071805(potassium ion transmembrane…	ENSDART00000074838	TC424309
5298	Danio rerio protein tyrosine phosphatase, receptor type, M, mRNA (cDNA clone MGC:110218 IMAGE:7295567), complete cds. [BC095203]	8.52193	8.50475	8.42795	8.15875	8.08752	8.02213	-0.395408	8.28717	-5.40251	0.00208508	0.00985329	-1.81063	A_15_P206691	BC095203	ptprma	BC095203		Dr.152891	386769	GO:0016020(membrane)|GO:0016021(integral to membrane)		TC365791
5310	Danio rerio Rhesus blood group, C glycoprotein, like 1 (rhcgl1), mRNA [NM_001109843]	2.90187	2.53919	2.27861	9.28443	9.31443	8.47292	6.4507	5.79858	22.6002	1.052e-06	0.000164218	6.64003	A_15_P666946	NM_001109843	rhcgl1	NM_001109843		Dr.115945	100126115	GO:0005887(integral to plasma membrane)|GO:0006814(sodium ion transport)|GO:0006995(cellular response to nitrogen starvation)|GO:0008519(ammonium transmembrane transporter activity)|GO:0015695(organic cation transport)|GO:0015696(ammonium transport)|GO:0016020(membrane)|GO:0016021(integral to membrane)|GO:0019740(nitrogen utilization)|GO:0072488(ammonium transmembrane transport)	ENSDART00000004727	TC370569
5327	regulator of G-protein signaling 9b [Source:ZFIN;Acc:ZDB-GENE-040426-1708] [ENSDART00000152948]	3.20471	2.61569	2.38213	5.52478	5.42754	5.2992	2.683	4.07567	12.0459	3.30801e-05	0.000886309	2.9077	A_15_P179781	ENSDART00000152948	rgs9b	BC152204		Dr.86092	793087	GO:0004871(signal transducer activity)|GO:0005096(GTPase activator activity)|GO:0005737(cytoplasm)|GO:0005834(heterotrimeric G-protein complex)|GO:0005886(plasma membrane)|GO:0007186(G-protein coupled receptor signaling pathway)|GO:0035556(intracellular signal transduction)	ENSDART00000152948		Phototransduction	dre04744
5333	Danio rerio myeloid/lymphoid or mixed-lineage leukemia; translocated to, 11 (mllt11), mRNA [NM_001159984]	7.61112	7.60171	7.55218	6.80414	6.82116	6.85914	-0.760187	7.20824	-11.9122	3.5136e-05	0.00091653	2.83993	A_15_P181841	NM_001159984	mllt11	NM_001159984		Dr.105651	563531		ENSDART00000104750	TC376870
5335	Danio rerio cytochrome P450, family 26, subfamily b, polypeptide 1 (cyp26b1), mRNA [NM_212666]	7.98844	7.85741	7.80781	8.34441	8.40444	8.29969	0.464957	8.11703	5.81967	0.00145375	0.00780868	-1.39929	A_15_P708381	NM_212666	cyp26b1	NM_212666		Dr.76359	324188	GO:0004497(monooxygenase activity)|GO:0005506(iron ion binding)|GO:0005783(endoplasmic reticulum)|GO:0005789(endoplasmic reticulum membrane)|GO:0016020(membrane)|GO:0016491(oxidoreductase activity)|GO:0016705(oxidoreductase activity, acting on paired donors, with incorporation or reduction of molecular oxygen)|GO:0018585(fluorene oxygenase activity)|GO:0018586(mono-butyltin dioxygenase activity)|…	ENSDART00000110347	TC366483	Retinol metabolism // Metabolic pathways	dre00830 // dre01100
5337	si:dkey-17m8.2 [Source:ZFIN;Acc:ZDB-GENE-110411-234] [ENSDART00000051948]	11.5975	11.5751	11.6351	9.51684	9.68199	10.0872	-1.84058	10.6823	-11.7769	3.73704e-05	0.000950932	2.77058	A_15_P144956	ENSDART00000051948	si:dkey-17m8.2	BC155297		Dr.36687	100331307		ENSDART00000051948	TC385161
5346	fizzy/cell division cycle 20 related 1b [Source:ZFIN;Acc:ZDB-GENE-131120-69] [ENSDART00000153916]	7.82715	7.78926	7.85464	6.83028	6.98342	6.67008	-0.995759	7.32581	-10.0777	8.62111e-05	0.0015007	1.82558	A_15_P198276	ENSDART00000153916	fzr1b	XM_001922873		Dr.113062	100148604		ENSDART00000153916	TC381152
5352	Danio rerio synaptophysin-like 2a (sypl2a), mRNA [NM_200667]	12.4479	12.6367	12.4587	11.8612	11.9715	11.9423	-0.589471	12.2197	-6.9921	0.000581275	0.00439706	-0.351587	A_15_P120102	NM_200667	sypl2a	NM_200667		Dr.20951	393640	GO:0005215(transporter activity)|GO:0006810(transport)|GO:0008021(synaptic vesicle)|GO:0016020(membrane)|GO:0016021(integral to membrane)|GO:0030285(integral to synaptic vesicle membrane)	ENSDART00000077649	TC381774
5354	Danio rerio GATA binding protein 6 (gata6), mRNA [NM_131557]	10.7803	10.8728	11.0806	11.6871	12.0094	11.7391	0.900687	11.3615	7.02416	0.000567904	0.00434646	-0.324974	A_15_P205521	NM_131557	gata6	NM_131557		Dr.78356	58076	GO:0000977(RNA polymerase II regulatory region sequence-specific DNA binding)|GO:0001085(RNA polymerase II transcription factor binding)|GO:0001228(RNA polymerase II transcription regulatory region sequence-specific DNA binding transcription factor activity involved in positive regulation of transcription)|GO:0001889(liver development)|GO:0003007(heart morphogenesis)|GO:0003677(DNA binding)|GO:00…	ENSDART00000160287	TC378502
5355	AGENCOURT_21025439 NIH_ZGC_8 Danio rerio cDNA clone IMAGE:7243768 5', mRNA sequence [CN171070]	13.3587	13.3537	13.2868	12.2483	12.2992	11.4355	-1.33873	12.6637	-5.46008	0.00198147	0.00952527	-1.75255	A_15_P750261	CN171070		CN171070		Dr.156269
5370	AGENCOURT_88172590 NIH_ZGC_26 Danio rerio cDNA clone IMAGE:8771683 5', mRNA sequence [EG569547]	7.44278	7.39811	7.48017	5.29146	5.56781	5.5721	-1.96323	6.45874	-19.4185	2.43181e-06	0.000248678	5.76773	A_15_P257036	EG569547		EG569547		Dr.82421				TC409728
5374	Danio rerio chloride channel accessory 1 (clca1), mRNA [NM_001305589]	2.10264	2.4587	2.22934	5.14978	4.88887	3.89749	2.38182	3.45447	7.00358	0.000576447	0.00437987	-0.342049	A_15_P165946	NM_001305589	clca1	NM_001305589			334289	GO:0005887(integral to plasma membrane)|GO:0016020(membrane)|GO:0016021(integral to membrane)	ENSDART00000047531	TC390325
5375	Danio rerio HD domain containing 3 (hddc3), mRNA [NM_001017835]	11.1902	11.1976	11.2634	12.0917	12.1	11.7755	0.772028	11.603	6.98889	0.000582633	0.00440065	-0.354257	A_15_P142551	NM_001017835	hddc3	NM_001017835		Dr.85187	550533	GO:0005575(cellular_component)|GO:0008728(GTP diphosphokinase activity)|GO:0008893(guanosine-3',5'-bis(diphosphate) 3'-diphosphatase activity)|GO:0015969(guanosine tetraphosphate metabolic process)|GO:0016787(hydrolase activity)|GO:0042594(response to starvation)|GO:0046872(metal ion binding)	ENSDART00000032324	TC376158	Purine metabolism	dre00230
5385	myosin, heavy chain 7B, cardiac muscle, beta b [Source:ZFIN;Acc:ZDB-GENE-090311-5] [ENSDART00000025057]	5.72971	5.27934	5.64222	6.25032	6.39322	6.2373	0.743191	5.92202	5.3848	0.00211819	0.0099714	-1.82857	A_15_P183411	ENSDART00000025057	myh7bb	XM_009296759			560945	GO:0000166(nucleotide binding)|GO:0003774(motor activity)|GO:0003779(actin binding)|GO:0005524(ATP binding)|GO:0016459(myosin complex)	ENSDART00000025057	TC392779
5389	Danio rerio si:ch211-193k19.2 (si:ch211-193k19.2), mRNA [NM_001083088]	12.8453	12.7649	12.7719	12.3229	12.2859	11.9899	-0.594502	12.4968	-5.41064	0.00207007	0.00980456	-1.8024	A_15_P633906	NM_001083088	si:ch211-193k19.2	NM_001083088		Dr.119417	100034574	GO:0016020(membrane)|GO:0016021(integral to membrane)	ENSDART00000131409	NP9865463
5390	Danio rerio cell division cycle 27 (cdc27), mRNA [NM_201449]	10.6313	10.5694	10.6645	9.62949	9.39057	9.83715	-1.00266	10.1204	-7.89586	0.000311328	0.00304495	0.362311	A_15_P565482	NM_201449	cdc27	NM_201449		Dr.40998	30450	GO:0005575(cellular_component)|GO:0007049(cell cycle)|GO:0051301(cell division)	ENSDART00000078707	TC408972	Cell cycle // Oocyte meiosis // Ubiquitin mediated proteolysis // Progesterone-mediated oocyte maturation	dre04110 // dre04114 // dre04120 // dre04914
5402	tripartite motif containing 35-19 [Source:ZFIN;Acc:ZDB-GENE-070424-178] [ENSDART00000170642]	4.93371	5.18505	4.76736	2.26136	2.5901	2.16141	-2.62442	3.64983	-16.2091	6.56659e-06	0.000402924	4.69999	A_15_P658296	ENSDART00000170642	trim35-19	BC155617		Dr.74106	562814	GO:0005622(intracellular)|GO:0008270(zinc ion binding)|GO:0046872(metal ion binding)	ENSDART00000170642
5421	Danio rerio calreticulin (calr), mRNA [NM_199713]	12.349	12.3184	12.3488	6.5387	6.49897	3.37246	-6.8687	8.9044	-7.71916	0.000350021	0.00326006	0.22842	A_15_P152406	NM_199713	calr	NM_199713		Dr.116048	325317	GO:0005509(calcium ion binding)|GO:0005783(endoplasmic reticulum)|GO:0006457(protein folding)|GO:0051082(unfolded protein binding)	ENSDART00000101655	TC368179	Protein processing in endoplasmic reticulum // Phagosome	dre04141 // dre04145
5423	vasodilator-stimulated phosphoprotein b [Source:ZFIN;Acc:ZDB-GENE-030131-7118] [ENSDART00000098865]	7.81805	7.93573	7.89654	7.18389	7.30179	6.84695	-0.772564	7.49716	-5.78966	0.00149098	0.00792626	-1.42816	A_15_P738331	ENSDART00000098865	vaspb	NM_001017790		Dr.106500	550487	GO:0003779(actin binding)|GO:0005856(cytoskeleton)|GO:0008154(actin polymerization or depolymerization)|GO:0017124(SH3 domain binding)|GO:0051289(protein homotetramerization)	ENSDART00000098865	TC418122	Focal adhesion // Tight junction	dre04510 // dre04530
5443	fb38h01.x1 Zebrafish WashU MPIMG EST Danio rerio cDNA clone IMAGE:3714193 3', mRNA sequence [AI444363]	7.76683	7.61407	7.59006	6.68201	6.85737	6.19565	-1.07864	7.11767	-5.85806	0.00140767	0.00766625	-1.36252	A_15_P598382	AI444363	wu:fb38h01	AI444363		Dr.76954	321941
5447	Danio rerio paraoxonase 1 (pon1), mRNA [NM_001004542]	9.04332	8.94407	8.96501	7.65953	7.8744	8.05678	-1.12056	8.42385	-9.56013	0.000114113	0.00173098	1.50699	A_15_P106624	NM_001004542	pon1	NM_001004542		Dr.118552	447803	GO:0004064(arylesterase activity)|GO:0005575(cellular_component)|GO:0009636(response to toxin)	ENSDART00000019353	TC388500
5449	Danio rerio spermine oxidase (smox), mRNA [NM_201502]	11.505	11.4794	11.387	11.0203	10.9824	10.7472	-0.540459	11.1869	-5.46219	0.00197779	0.00951531	-1.75043	A_15_P102417	NM_201502	smox	NM_201502		Dr.159623	387290	GO:0016491(oxidoreductase activity)|GO:0030097(hemopoiesis)|GO:0055114(oxidation-reduction process)	ENSDART00000124874	TC370748	Arginine and proline metabolism // beta-Alanine metabolism	dre00330 // dre00410
5464	Danio rerio glycine dehydrogenase (decarboxylating) (gldc), mRNA [NM_199554]	9.69971	9.60093	9.65603	10.5443	10.2086	10.6402	0.812112	10.0583	6.3239	0.000964149	0.00607492	-0.930194	A_15_P744451	NM_199554	gldc	NM_199554		Dr.76732	321621	GO:0003824(catalytic activity)|GO:0004375(glycine dehydrogenase (decarboxylating) activity)|GO:0006546(glycine catabolic process)|GO:0055114(oxidation-reduction process)	ENSDART00000172117	TC430037	Glycine, serine and threonine metabolism // Glyoxylate and dicarboxylate metabolism // Metabolic pathways // Carbon metabolism	dre00260 // dre00630 // dre01100 // dre01200
5469	asparaginyl-tRNA synthetase [Source:ZFIN;Acc:ZDB-GENE-030131-1016] [ENSDART00000144766]	10.9189	11.0046	11.0243	10.4893	10.4816	10.4873	-0.496545	10.7343	-7.48849	0.000409283	0.0035553	0.0495992	A_15_P104369	ENSDART00000144766	nars	EE706465		Dr.105013	568332	GO:0000166(nucleotide binding)|GO:0003676(nucleic acid binding)|GO:0004812(aminoacyl-tRNA ligase activity)|GO:0004816(asparagine-tRNA ligase activity)|GO:0005524(ATP binding)|GO:0005737(cytoplasm)|GO:0006412(translation)|GO:0006418(tRNA aminoacylation for protein translation)|GO:0006421(asparaginyl-tRNA aminoacylation)|GO:0016874(ligase activity)	ENSDART00000144766	TC384294	Aminoacyl-tRNA biosynthesis	dre00970
5490	PDX1 C-terminal inhibiting factor 1 [Source:ZFIN;Acc:ZDB-GENE-120920-2] [ENSDART00000172081]	8.36985	8.42376	8.2287	9.22254	9.04085	9.21108	0.817384	8.74946	8.84575	0.000171995	0.00218401	1.03973	A_15_P186291	ENSDART00000172081	pcif1	XM_683128			553360		ENSDART00000172081	TC407681
5498	coiled-coil serine-rich protein 2a [Source:ZFIN;Acc:ZDB-GENE-131121-492] [ENSDART00000122366]	5.91507	5.76409	5.36778	4.48353	4.10552	4.07347	-1.46147	4.95157	-7.79602	0.000332539	0.00316291	0.286985	A_15_P677676	ENSDART00000122366	ccser2a				793969		ENSDART00000122366	TC394162
5504	Danio rerio MORC family CW-type zinc finger 3a (morc3a), mRNA [NM_001089366]	7.4845	7.35518	7.19809	8.5384	8.39617	8.54708	1.14796	7.9199	11.3275	4.60883e-05	0.00106622	2.53433	A_15_P725361	NM_001089366	morc3a	NM_001089366		Dr.3008	553447	GO:0008270(zinc ion binding)
5506	Danio rerio complement component c3a, duplicate 2 (c3a.2), mRNA [NM_131243]	7.47742	7.29508	7.50106	11.5296	11.8116	11.1227	4.06345	9.45624	21.6234	1.34309e-06	0.000181368	6.38885	A_15_P445755	NM_131243	c3a.2	NM_131243		Dr.21006	30491	GO:0004866(endopeptidase inhibitor activity)|GO:0005576(extracellular region)|GO:0005615(extracellular space)|GO:0071391(cellular response to estrogen stimulus)	ENSDART00000127714	TC365542	Phagosome // Herpes simplex infection	dre04145 // dre05168
5511	sushi domain containing 1 [Source:HGNC Symbol;Acc:HGNC:25413] [ENSDART00000081769]	7.1797	7.1852	7.16824	6.26414	6.15908	5.93619	-1.05791	6.64876	-10.3945	7.30818e-05	0.00137652	2.01298	A_15_P145506	ENSDART00000081769	susd1	CK400921		Dr.160505	569485	GO:0005509(calcium ion binding)|GO:0016020(membrane)|GO:0016021(integral to membrane)	ENSDART00000081769	TC375927
5513		8.68547	8.83886	8.64279	3.01381	2.72574	3.81084	-5.5389	5.95292	-19.3868	2.45383e-06	0.000248678	5.75819	A_15_P685663	TC404833								TC404833
5518	Danio rerio pleiotropic regulator 1 (plrg1), mRNA [NM_213440]	11.7003	11.6451	11.5843	10.15	10.2087	9.73225	-1.61288	10.8368	-11.2464	4.79046e-05	0.00109194	2.49072	A_15_P664571	NM_213440	plrg1	NM_213440		Dr.79159	100004402	GO:0043066(negative regulation of apoptotic process)|GO:0043518(negative regulation of DNA damage response, signal transduction by p53 class mediator)	ENSDART00000131111	TC369531	Spliceosome	dre03040
5530		8.19242	8.26156	8.05134	7.09447	7.30929	6.72371	-1.12595	7.60547	-6.80961	0.000664737	0.00477972	-0.505028	A_15_P759039
5547	Danio rerio protein kinase C binding protein 1, like (prkcbp1l), mRNA [NM_199641]	10.1803	10.1815	10.0589	9.6089	9.56282	9.56537	-0.561189	9.85962	-7.94631	0.000301211	0.00298374	0.400062	A_15_P134386	NM_199641	prkcbp1l	NM_199641		Dr.2562	323479	GO:0000977(RNA polymerase II regulatory region sequence-specific DNA binding)|GO:0003682(chromatin binding)|GO:0003712(transcription cofactor activity)|GO:0005634(nucleus)|GO:0006355(regulation of transcription, DNA-dependent)|GO:0008270(zinc ion binding)|GO:0016301(kinase activity)|GO:0016310(phosphorylation)|GO:0016740(transferase activity)|GO:0042393(histone binding)|GO:0046872(metal ion bindi…	ENSDART00000124510	TC365850
5557	Danio rerio MANSC domain containing 1 (mansc1), mRNA [NM_001083027]	5.12425	4.60824	4.94961	5.72492	6.13117	5.93601	1.03667	5.41237	5.99026	0.00126142	0.00717098	-1.23726	A_15_P733421	NM_001083027	mansc1	NM_001083027		Dr.87422	100009658	GO:0003674(molecular_function)|GO:0008150(biological_process)|GO:0016020(membrane)|GO:0016021(integral to membrane)	ENSDART00000164425	TC370936
5562	Danio rerio lysine (K)-specific demethylase 5Bb (kdm5bb), mRNA [NM_001002166]	14.2235	14.2639	14.2106	13.7958	13.7241	13.835	-0.447691	14.0088	-6.61298	0.000770684	0.00526642	-0.674144	A_15_P108771	NM_001002166	kdm5bb	NM_001002166		Dr.35782	415256	GO:0000907(sulfonate dioxygenase activity)|GO:0003677(DNA binding)|GO:0005634(nucleus)|GO:0006351(transcription, DNA-dependent)|GO:0006355(regulation of transcription, DNA-dependent)|GO:0008270(zinc ion binding)|GO:0016491(oxidoreductase activity)|GO:0016568(chromatin modification)|GO:0016706(oxidoreductase activity, acting on paired donors, with incorporation or reduction of molecular oxygen, 2-…	ENSDART00000005583	TC365511
5571	Danio rerio plexin b2b (plxnb2b), mRNA [NM_001197316]	5.87563	5.86526	5.58157	4.85584	4.36432	4.29506	-1.26908	5.13961	-7.0273	0.000566612	0.00433936	-0.322368	A_15_P309316	NM_001197316	plxnb2b	NM_001197316		Dr.89205	100333657	GO:0007165(signal transduction)|GO:0016020(membrane)|GO:0016021(integral to membrane)|GO:0017154(semaphorin receptor activity)|GO:0043087(regulation of GTPase activity)|GO:0071526(semaphorin-plexin signaling pathway)	ENSDART00000042781
5574	Danio rerio Cbp/p300-interacting transactivator, with Glu/Asp-rich carboxy-terminal domain, 1 (cited1), mRNA [NM_001114891]	7.4304	7.3084	7.30966	6.85881	6.72687	6.9412	-0.507191	7.09589	-5.815	0.00145947	0.00782879	-1.40378	A_15_P624546	NM_001114891	cited1	NM_001114891		Dr.80388	793303	GO:0001105(RNA polymerase II transcription coactivator activity)|GO:0005634(nucleus)|GO:0006355(regulation of transcription, DNA-dependent)|GO:0032502(developmental process)	ENSDART00000109055	TC385838
5576	Danio rerio talin 1 (tln1), mRNA [NM_001009560]	9.3481	9.41437	9.33045	10.0386	10.0277	10.0322	0.668524	9.69857	10.4173	7.22315e-05	0.00136753	2.02624	A_15_P193616	NM_001009560	tln1	NM_001009560		Dr.96146	494453	GO:0001726(ruffle)|GO:0003779(actin binding)|GO:0005158(insulin receptor binding)|GO:0005200(structural constituent of cytoskeleton)|GO:0005856(cytoskeleton)|GO:0005925(focal adhesion)|GO:0007016(cytoskeletal anchoring at plasma membrane)|GO:0007155(cell adhesion)|GO:0051015(actin filament binding)			Focal adhesion	dre04510
5580	Danio rerio phosphoglucomutase 2 (pgm2), mRNA [NM_212886]	7.07345	6.83139	7.04068	6.24443	6.2803	6.31786	-0.700978	6.63135	-7.79658	0.000332415	0.00316274	0.287411	A_15_P421865	NM_212886	pgm2	NM_212886		Dr.87100	405822	GO:0000287(magnesium ion binding)|GO:0005829(cytosol)|GO:0005975(carbohydrate metabolic process)|GO:0016868(intramolecular transferase activity, phosphotransferases)|GO:0071704(organic substance metabolic process)	ENSDART00000020970	TC425744	Glycolysis / Gluconeogenesis // Pentose phosphate pathway // Galactose metabolism // Purine metabolism // Starch and sucrose metabolism // Amino sugar and nucleotide sugar metabolism // Metabolic pathways	dre00010 // dre00030 // dre00052 // dre00230 // dre00500 // dre00520 // dre01100
5585	Danio rerio RAB32a, member RAS oncogene family (rab32a), mRNA [NM_201332]	10.497	10.4764	10.469	10.9569	11.032	10.9172	0.487914	10.7247	7.26934	0.000476666	0.00391879	-0.124679	A_15_P210946	NM_201332	rab32a	NM_201332		Dr.119612	378969	GO:0000166(nucleotide binding)|GO:0005525(GTP binding)|GO:0005739(mitochondrion)|GO:0005802(trans-Golgi network)|GO:0007264(small GTPase mediated signal transduction)|GO:0015031(protein transport)|GO:0032438(melanosome organization)|GO:0042470(melanosome)|GO:0060036(notochord cell vacuolation)	ENSDART00000034248	TC391565
5589	Danio rerio solute carrier family 30 (zinc transporter), member 1a (slc30a1a), mRNA [NM_200879]	12.4503	12.4401	12.5167	12.9615	12.9421	13.0891	0.528531	12.7333	7.076	0.000547031	0.00424828	-0.282147	A_15_P210911	NM_200879	slc30a1a	NM_200879		Dr.79763	393853	GO:0005385(zinc ion transmembrane transporter activity)|GO:0005783(endoplasmic reticulum)|GO:0005794(Golgi apparatus)|GO:0005886(plasma membrane)|GO:0006812(cation transport)|GO:0006829(zinc ion transport)|GO:0008324(cation transmembrane transporter activity)|GO:0010043(response to zinc ion)|GO:0016020(membrane)|GO:0016021(integral to membrane)|GO:0019855(calcium channel inhibitor activity)|GO:00…	ENSDART00000007744	TC367032
5593	Danio rerio zgc:113119 (zgc:113119), mRNA [NM_001014293]	6.11002	5.7385	5.59556	7.53605	7.30726	8.00976	1.803	6.71619	7.97304	0.000296006	0.00294931	0.419978	A_15_P161977	NM_001014293	zgc:113119	NM_001014293		Dr.88723	541480	GO:0003676(nucleic acid binding)|GO:0046872(metal ion binding)		TC368433
5596	Danio rerio tubulin, alpha 4 like (tuba4l), mRNA [NM_199795]	10.8663	10.7846	10.8622	10.4692	10.3262	10.4265	-0.430389	10.6225	-5.83824	0.00143125	0.00774616	-1.38149	A_15_P624226	NM_199795	tuba4l	NM_199795		Dr.23436	327377	GO:0000166(nucleotide binding)|GO:0003924(GTPase activity)|GO:0005200(structural constituent of cytoskeleton)|GO:0005525(GTP binding)|GO:0005737(cytoplasm)|GO:0005856(cytoskeleton)|GO:0005874(microtubule)|GO:0007017(microtubule-based process)	ENSDART00000115157	NP13225999	Phagosome // Apoptosis // Tight junction // Gap junction	dre04145 // dre04210 // dre04530 // dre04540
5597	Danio rerio FK506 binding protein 2 (fkbp2), mRNA [NM_001004677]	12.7756	12.7356	12.8263	13.2059	13.2378	13.1967	0.434275	12.9963	6.6628	0.000742095	0.00514202	-0.630918	A_15_P659601	NM_001004677	fkbp2	NM_001004677		Dr.81584	447939	GO:0003755(peptidyl-prolyl cis-trans isomerase activity)|GO:0005528(FK506 binding)|GO:0005789(endoplasmic reticulum membrane)|GO:0006457(protein folding)|GO:0016853(isomerase activity)|GO:0061077(chaperone-mediated protein folding)	ENSDART00000114469	NP13225590
5615	Danio rerio small integral membrane protein 14 (smim14), mRNA [NM_205602]	7.41779	7.3235	7.5751	8.42989	8.46146	8.37371	0.982888	7.93024	11.0073	5.37681e-05	0.00115932	2.36031	A_15_P118815	NM_205602	smim14	NM_205602		Dr.9013	402894	GO:0003674(molecular_function)|GO:0008150(biological_process)|GO:0016020(membrane)|GO:0016021(integral to membrane)	ENSDART00000008201	TC370916
5621	Danio rerio endothelial differentiation-related factor 1 (edf1), mRNA [NM_200745]	14.614	14.6838	14.6865	13.8083	13.8157	13.8558	-0.834823	14.244	-12.8769	2.30511e-05	0.000745488	3.31252	A_15_P194566	NM_200745	edf1	NM_200745		Dr.9707	793036	GO:0003677(DNA binding)|GO:0005634(nucleus)|GO:0006351(transcription, DNA-dependent)|GO:0006355(regulation of transcription, DNA-dependent)|GO:0043565(sequence-specific DNA binding)	ENSDART00000015940	TC391798
5622	Danio rerio canopy4 (cnpy4), mRNA [NM_001039513]	10.5704	10.4793	10.5602	10.8983	10.9042	10.9052	0.365905	10.7196	5.61824	0.001726	0.00872671	-1.59517	A_15_P632231	NM_001039513	cnpy4	NM_001039513		Dr.78652	568776	GO:0005576(extracellular region)	ENSDART00000078192	NP13225578
5624	Danio rerio methyl-CpG binding domain protein 3a (mbd3a), mRNA [NM_212769]	9.36976	9.29167	9.55222	9.93722	9.99307	10.2005	0.63904	9.72407	5.71407	0.00158974	0.00826638	-1.50135	A_15_P422570	NM_212769	mbd3a	NM_212769		Dr.104630	337133	GO:0000122(negative regulation of transcription from RNA polymerase II promoter)|GO:0003677(DNA binding)|GO:0005634(nucleus)|GO:0006346(methylation-dependent chromatin silencing)|GO:0008327(methyl-CpG binding)	ENSDART00000149508	TC426065
5625		8.56252	8.48593	8.42613	7.50708	7.43948	7.34951	-1.0595	7.96178	-13.3998	1.85689e-05	0.000678426	3.55378	A_15_P497702	TC384606								TC384606
5626	tubulin folding cofactor D [Source:ZFIN;Acc:ZDB-GENE-060823-1] [ENSDART00000161419]	9.43218	9.5425	9.41406	8.72201	8.5613	8.56177	-0.847885	9.03897	-10.2464	7.89067e-05	0.00144036	1.92603	A_15_P521185	ENSDART00000161419	tbcd	XM_001922549		Dr.80786	553265	GO:0000226(microtubule cytoskeleton organization)|GO:0005096(GTPase activator activity)|GO:0005874(microtubule)|GO:0005912(adherens junction)|GO:0005923(tight junction)|GO:0006457(protein folding)|GO:0007021(tubulin complex assembly)|GO:0016328(lateral plasma membrane)|GO:0034333(adherens junction assembly)|GO:0048487(beta-tubulin binding)|GO:0070830(tight junction assembly)	ENSDART00000161419	TC375821
5627	Danio rerio amyloid beta (A4) precursor protein a (appa), mRNA [NM_131564]	13.0831	12.9973	12.9216	11.4277	11.2534	11.4464	-1.62482	12.1882	-18.2726	3.39966e-06	0.000300752	5.41121	A_15_P648341	NM_131564	appa	NM_131564		Dr.79604	58083	GO:0001944(vasculature development)|GO:0004867(serine-type endopeptidase inhibitor activity)|GO:0007399(nervous system development)|GO:0007417(central nervous system development)|GO:0008201(heparin binding)|GO:0016020(membrane)|GO:0016021(integral to membrane)|GO:0046914(transition metal ion binding)|GO:0060026(convergent extension)	ENSDART00000167331	TC386681
5646	Danio rerio pyruvate dehydrogenase complex, component X (pdhx), mRNA [NM_200560]	13.0897	13.2367	13.1435	12.6205	12.4462	12.659	-0.581421	12.8659	-6.48789	0.000848284	0.00559714	-0.783836	A_15_P104146	NM_200560	pdhx	NM_200560		Dr.108101	393532	GO:0008152(metabolic process)|GO:0016740(transferase activity)|GO:0016746(transferase activity, transferring acyl groups)	ENSDART00000102855	TC371393	Metabolic pathways	dre01100
5650	Danio rerio A kinase (PRKA) anchor protein 17A (akap17a), mRNA [NM_200682]	6.36166	6.38453	6.46802	7.44782	7.37003	7.2868	0.963482	6.88648	12.5008	2.70695e-05	0.000810267	3.13269	A_15_P759891	NM_200682	akap17a	NM_200682		Dr.78530	393655	GO:0000166(nucleotide binding)|GO:0003676(nucleic acid binding)|GO:0005575(cellular_component)	ENSDART00000159192	TC397086
5658	Danio rerio si:dkey-24l11.2 (si:dkey-24l11.2), mRNA [NM_001083062]	10.041	10.1571	10.02	11.1006	11.2655	11.2232	1.12372	10.6346	13.7312	1.62577e-05	0.000636909	3.70166	A_15_P174356	NM_001083062	si:dkey-24l11.2	NM_001083062		Dr.82330	100034462	GO:0008270(zinc ion binding)|GO:0046872(metal ion binding)	ENSDART00000134351	TC375552
5659	Danio rerio leucine rich repeat containing 8 family, member Db (lrrc8db), mRNA [NM_001077380]	4.83263	5.00653	5.09645	5.88259	5.85636	5.48728	0.76354	5.36031	5.45295	0.00199397	0.00956444	-1.75971	A_15_P746686	NM_001077380	lrrc8db	NM_001077380		Dr.87907	563923	GO:0008150(biological_process)|GO:0016020(membrane)|GO:0016021(integral to membrane)	ENSDART00000161585	TC366993
5660	Danio rerio nitric oxide synthase 1 (neuronal) (nos1), mRNA [NM_131660]	7.49319	7.46774	7.4712	6.80908	6.90114	6.83562	-0.628762	7.16299	-9.67283	0.000107232	0.00168109	1.57772	A_15_P148481	NM_131660	nos1	NM_131660		Dr.88599	60658	GO:0001889(liver development)|GO:0004517(nitric-oxide synthase activity)|GO:0005506(iron ion binding)|GO:0005516(calmodulin binding)|GO:0006809(nitric oxide biosynthetic process)|GO:0007263(nitric oxide mediated signal transduction)|GO:0010181(FMN binding)|GO:0016491(oxidoreductase activity)|GO:0020037(heme binding)|GO:0021517(ventral spinal cord development)|GO:0031284(positive regulation of gua…	ENSDART00000099810	TC365679	Arginine biosynthesis // Arginine and proline metabolism // Metabolic pathways // Calcium signaling pathway // Phagosome // Apelin signaling pathway	dre00220 // dre00330 // dre01100 // dre04020 // dre04145 // dre04371
5666	Danio rerio EMG1 N1-specific pseudouridine methyltransferase (emg1), mRNA [NM_001040337]	12.9903	12.9045	12.8219	13.4567	13.3282	13.5947	0.554288	13.1827	5.66393	0.00165942	0.00850955	-1.5503	A_15_P662076	NM_001040337	emg1	NM_001040337		Dr.41525	678588	GO:0005730(nucleolus)|GO:0008168(methyltransferase activity)|GO:0019843(rRNA binding)|GO:0032040(small-subunit processome)|GO:0070037(rRNA (pseudouridine) methyltransferase activity)|GO:0070475(rRNA base methylation)	ENSDART00000079497		Ribosome biogenesis in eukaryotes	dre03008
5670	AGENCOURT_21848961 NIH_ZGC_8 Danio rerio cDNA clone IMAGE:7261455 5', mRNA sequence [CN326084]	5.2184	5.02558	4.90409	3.93016	4.0556	4.14413	-1.00606	4.54633	-9.03368	0.000153969	0.00205889	1.16593	A_15_P106014	CN326084	rpl17	CN326084		Dr.18197	336641	GO:0003735(structural constituent of ribosome)|GO:0005622(intracellular)|GO:0005840(ribosome)|GO:0006412(translation)|GO:0015934(large ribosomal subunit)|GO:0030529(ribonucleoprotein complex)			Ribosome	dre03010
5679	Danio rerio adenylate kinase 1 (ak1), mRNA [NM_001003993]	4.5637	4.65399	4.57553	6.65119	6.36558	6.20201	1.80852	5.502	14.0539	1.43253e-05	0.000602614	3.84212	A_15_P675481	NM_001003993	ak1	NM_001003993		Dr.80929	445486	GO:0000166(nucleotide binding)|GO:0004017(adenylate kinase activity)|GO:0004550(nucleoside diphosphate kinase activity)|GO:0005524(ATP binding)|GO:0005737(cytoplasm)|GO:0006139(nucleobase-containing compound metabolic process)|GO:0006172(ADP biosynthetic process)|GO:0009142(nucleoside triphosphate biosynthetic process)|GO:0016301(kinase activity)|GO:0016310(phosphorylation)|GO:0016740(transferase…	ENSDART00000013404	TC415302	Purine metabolism // Thiamine metabolism // Metabolic pathways	dre00230 // dre00730 // dre01100
5680	Danio rerio ADP-ribosylation factor-like 2 binding protein (arl2bp), mRNA [NM_201001]	9.26234	9.15867	9.12942	7.31228	7.41628	8.31151	-1.50345	8.43175	-5.42262	0.00204819	0.00973316	-1.79029	A_15_P117495	NM_201001	arl2bp	NM_201001		Dr.110760	393976	GO:0005634(nucleus)|GO:0005737(cytoplasm)|GO:0005739(mitochondrion)|GO:0005758(mitochondrial intermembrane space)|GO:0005815(microtubule organizing center)|GO:0005819(spindle)|GO:0005856(cytoskeleton)|GO:0005929(cilium)|GO:0042995(cell projection)	ENSDART00000127182	TC374641
5681	Danio rerio slow myosin heavy chain 2 (smyhc2), mRNA [NM_001102626]	7.20914	7.03965	7.0471	3.93809	2.71551	2.16014	-4.16072	5.01827	-9.22549	0.000137805	0.00193111	1.29228	A_15_P132253	NM_001102626	smyhc2	NM_001102626		Dr.161747	100124599	GO:0003774(motor activity)|GO:0005524(ATP binding)|GO:0016459(myosin complex)|GO:0031444(slow-twitch skeletal muscle fiber contraction)|GO:0051015(actin filament binding)	ENSDART00000164612	TC414160
5686	Danio rerio Ras homolog enriched in brain like 1 (rhebl1), mRNA [NM_001076748]	14.5227	14.4797	14.4802	15.1126	15.0875	14.9405	0.552683	14.7705	7.22385	0.000492225	0.00398723	-0.161411	A_15_P171151	NM_001076748	rhebl1	NM_001076748		Dr.77867	767781	GO:0000166(nucleotide binding)|GO:0005525(GTP binding)|GO:0007165(signal transduction)|GO:0007264(small GTPase mediated signal transduction)|GO:0016020(membrane)	ENSDART00000057223	TC369655	Autophagy - animal // mTOR signaling pathway // Insulin signaling pathway	dre04140 // dre04150 // dre04910
5698	Danio rerio mitochondrial ribosomal protein S7 (mrps7), mRNA [NM_001033596]	14.3564	14.4591	14.5772	11.9598	11.1345	12.6041	-2.56474	13.1818	-6.95139	0.000598786	0.00447146	-0.385533	A_15_P208486	NM_001033596	mrps7	NM_001033596		Dr.77424	619204	GO:0000028(ribosomal small subunit assembly)|GO:0003729(mRNA binding)|GO:0003735(structural constituent of ribosome)|GO:0005739(mitochondrion)|GO:0005763(mitochondrial small ribosomal subunit)|GO:0005840(ribosome)|GO:0006412(translation)|GO:0019843(rRNA binding)|GO:0030529(ribonucleoprotein complex)|GO:0032543(mitochondrial translation)	ENSDART00000158899	TC379651	Ribosome	dre03010
5705	Danio rerio UPF3 regulator of nonsense transcripts homolog B (yeast) (upf3b), mRNA [NM_200954]	10.753	10.6222	10.6086	11.2306	11.1318	11.4781	0.618901	10.9707	5.47839	0.00194976	0.00943516	-1.73416	A_15_P120021	NM_200954	upf3b	NM_200954		Dr.13796	393929	GO:0000166(nucleotide binding)	ENSDART00000010019	TC430804	RNA transport // mRNA surveillance pathway	dre03013 // dre03015
5710	Danio rerio glypican 1a (gpc1a), mRNA [NM_001037373]	9.34203	9.23353	9.39902	5.44787	5.66398	3.60629	-4.41881	7.11545	-7.92783	0.000304872	0.00300489	0.386258	A_15_P365000	NM_001037373	gpc1a	NM_001037373		Dr.120113	553367	GO:0005576(extracellular region)|GO:0005578(proteinaceous extracellular matrix)|GO:0005615(extracellular space)|GO:0005886(plasma membrane)|GO:0016020(membrane)|GO:0016021(integral to membrane)|GO:0031225(anchored to membrane)|GO:0035622(intrahepatic bile duct development)|GO:0043395(heparan sulfate proteoglycan binding)|GO:0061009(common bile duct development)		TC366647
5712	Danio rerio xin actin binding repeat containing 1 (xirp1), mRNA [NM_001012377]	10.3022	10.3276	10.7195	8.33377	8.48017	7.95339	-2.19399	9.35277	-11.8349	3.63927e-05	0.000937427	2.80041	A_15_P170166	NM_001012377	xirp1	NM_001012377		Dr.152	497637	GO:0003779(actin binding)|GO:0007507(heart development)|GO:0030036(actin cytoskeleton organization)|GO:0030054(cell junction)	ENSDART00000042413	TC365382
5716	Danio rerio zgc:194948 (zgc:194948), mRNA [NM_001135982]	8.0574	8.16178	8.17926	7.6016	7.64815	7.36278	-0.5953	7.83516	-5.87205	0.0013913	0.00760615	-1.34917	A_15_P378310	NM_001135982	zgc:194948	NM_001135982		Dr.110334	796981	GO:0003674(molecular_function)|GO:0016020(membrane)|GO:0016021(integral to membrane)|GO:0030176(integral to endoplasmic reticulum membrane)|GO:0061024(membrane organization)	ENSDART00000167481	TC387298
5718	Rep: Chromosome 13 SCAF15000, whole genome shotgun sequence - Tetraodon nigroviridis (Green puffer), partial (50%) [TC423822]	8.18313	8.22283	8.15366	7.38882	7.07573	7.38106	-0.904669	7.7342	-8.41949	0.00022285	0.00250776	0.744204	A_15_P411935	TC423822								TC423822
5722	Danio rerio coiled-coil domain containing 102A (ccdc102a), mRNA [NM_205552]	11.4883	11.6198	11.5323	11.1573	11.1333	11.0983	-0.417127	11.3382	-5.94352	0.00131102	0.0073303	-1.28131	A_15_P102995	NM_205552	ccdc102a	NM_205552		Dr.79271	325319	GO:0003774(motor activity)|GO:0008150(biological_process)|GO:0016459(myosin complex)	ENSDART00000011324	TC366746
5737	Danio rerio homeobox C9a (hoxc9a), mRNA [NM_131528]	10.5253	10.5606	10.5187	9.38406	9.08554	9.36062	-1.25812	9.9058	-12.3699	2.8657e-05	0.000828567	3.06881	A_15_P114428	NM_131528	hoxc9a	NM_131528		Dr.132199	58043	GO:0003677(DNA binding)|GO:0005634(nucleus)|GO:0006351(transcription, DNA-dependent)|GO:0006355(regulation of transcription, DNA-dependent)|GO:0007275(multicellular organismal development)|GO:0043565(sequence-specific DNA binding)|GO:2001213(negative regulation of vasculogenesis)	ENSDART00000127384	TC376762
5738	Danio rerio si:dkey-7c18.24 (si:dkey-7c18.24), mRNA [NM_001082832]	7.20664	6.55986	6.96514	4.28427	4.098	4.76301	-2.52879	5.64615	-10.5685	6.6872e-05	0.00131531	2.11358	A_15_P184831	NM_001082832	si:dkey-7c18.24	NM_001082832		Dr.104301	562950		ENSDART00000060742	TC377853
5746	Danio rerio zgc:63920, mRNA (cDNA clone MGC:63920 IMAGE:6790722), complete cds. [BC054571]	7.399	7.29215	7.3244	9.30505	9.43897	9.03725	1.92191	8.29947	16.043	6.94819e-06	0.000418417	4.63837	A_15_P116988	BC054571		BC054571		Dr.80049				TC366335
5751	zinc finger, CCHC domain containing 11 [Source:HGNC Symbol;Acc:HGNC:28981] [ENSDART00000164907]	7.89607	7.67382	7.66831	8.42677	8.34742	8.61398	0.716652	8.1044	6.50203	0.000839073	0.00556003	-0.771353	A_15_P674491	ENSDART00000164907	LOC795358	EH556444		Dr.78317	795358		ENSDART00000164907	TC379283
[truncated: 6,683 more rows]
