# Supplementary material for: Microarray transcriptome datasets of maternal-zygotic DNA methyltransferase 3aa−/− zebrafish during early developmental stages
Source: Data Brief. 2023 Feb 9;47:108967. doi: 10.1016/j.dib.2023.108967 (PMC9938149; doi:10.1016/j.dib.2023.108967)
Supplement: Supplementary file 4 [file mmc4.xlsx]

## Sheet: 1dpf
FeatureNum	Description	wt_rep1_log2	wt_rep2_log2	wt_rep3_log2	dnmt3aa_rep1_log2	dnmt3aa_rep2_log2	dnmt3aa_rep3_log2	logFC	AveExpr	t	P.Value	adj.P.Val	B	ProbeID	PrimaryAccession	GeneSymbol	GenbankAccession	Cytoband	UniGeneID	EntrezGeneID	GO	EnsemblID	TIGRID	KEGG_Pathway	KEGG_Pathway_ID	KEGG_Link
21	Danio rerio tripartite motif containing 105 (trim105), mRNA [NM_001130662]	4.37428	4.85817	4.37215	7.19861	7.1518	7.12447	2.62343	5.84658	17.6987	4.62915e-06	0.000309897	5.06577	A_15_P220731	NM_001130662	trim105	NM_001130662		Dr.84738	100170828	GO:0005575(cellular_component)|GO:0008150(biological_process)|GO:0008270(zinc ion binding)|GO:0046872(metal ion binding)	ENSDART00000168075	TC373718
23	Danio rerio amine oxidase, copper containing 2 (aoc2), mRNA [NM_001013555]	7.506	7.66149	7.60412	8.2652	8.295	8.3064	0.698331	7.9397	10.7269	6.78429e-05	0.00120459	2.0611	A_15_P106518	NM_001013555	aoc2	NM_001013555		Dr.104643	541429	GO:0005507(copper ion binding)|GO:0008131(primary amine oxidase activity)|GO:0009308(amine metabolic process)|GO:0015922(aspartate oxidase activity)|GO:0016491(oxidoreductase activity)|GO:0043912(D-lysine oxidase activity)|GO:0046872(metal ion binding)|GO:0048038(quinone binding)|GO:0055114(oxidation-reduction process)	ENSDART00000121781	TC423287	Glycine, serine and threonine metabolism // Tyrosine metabolism // Phenylalanine metabolism // beta-Alanine metabolism // Metabolic pathways	dre00260 // dre00350 // dre00360 // dre00410 // dre01100
29	Danio rerio component of oligomeric golgi complex 2 (cog2), mRNA [NM_213354]	12.5929	12.6862	12.5987	13.1907	13.2603	13.0945	0.555924	12.9039	7.88411	0.000336993	0.00301583	0.226009	A_15_P111329	NM_213354	cog2	NM_213354		Dr.9055	406663	GO:0006891(intra-Golgi vesicle-mediated transport)|GO:0007030(Golgi organization)|GO:0008565(protein transporter activity)|GO:0015031(protein transport)|GO:0016020(membrane)|GO:0017119(Golgi transport complex)	ENSDART00000026189	TC367127
36	kinesin family member 26Aa [Source:ZFIN;Acc:ZDB-GENE-041001-148] [ENSDART00000002641]	8.85379	8.93337	8.88272	8.26426	8.32968	8.13809	-0.645949	8.56699	-8.85432	0.000185338	0.00208988	0.91211	A_15_P686526	ENSDART00000002641	kif26aa	XM_009304053			567643	GO:0000166(nucleotide binding)|GO:0003777(microtubule motor activity)|GO:0005524(ATP binding)|GO:0005871(kinesin complex)|GO:0005874(microtubule)|GO:0007018(microtubule-based movement)|GO:0007411(axon guidance)|GO:0008017(microtubule binding)|GO:0008104(protein localization)|GO:0008574(plus-end-directed microtubule motor activity)|GO:0030705(cytoskeleton-dependent intracellular transport)	ENSDART00000002641	TC365605
44	Danio rerio uridine-cytidine kinase 2a (uck2a), mRNA [NM_001171067]	9.42497	9.3456	9.36264	10.3281	10.3585	10.097	0.883497	9.81949	9.87196	0.000105056	0.0015103	1.56203	A_15_P720261	NM_001171067	uck2a	NM_001171067		Dr.81637	100005763	GO:0000166(nucleotide binding)|GO:0004849(uridine kinase activity)|GO:0005524(ATP binding)|GO:0005829(cytosol)|GO:0006206(pyrimidine base metabolic process)|GO:0006238(CMP salvage)|GO:0008152(metabolic process)|GO:0016301(kinase activity)|GO:0016310(phosphorylation)|GO:0016740(transferase activity)|GO:0019206(nucleoside kinase activity)|GO:0043097(pyrimidine nucleoside salvage)|GO:0044206(UMP sal…	ENSDART00000002186	TC370604	Pyrimidine metabolism // Drug metabolism - other enzymes // Metabolic pathways	dre00240 // dre00983 // dre01100
48	eukaryotic translation initiation factor 4 gamma, 1 [Source:HGNC Symbol;Acc:HGNC:3296] [ENSDART00000159240]	10.0769	10.2846	10.0838	10.9913	10.9723	11.1059	0.874717	10.5858	10.258	8.58743e-05	0.00136438	1.79232	A_15_P455965	ENSDART00000159240	LOC100333590	XM_002664724			100333590		ENSDART00000159240	TC381011
60	Danio rerio methylcrotonoyl-CoA carboxylase 1 (alpha) (mccc1), mRNA [NM_001044915]	9.45282	9.42487	9.41266	10.1122	10.0867	10.5647	0.824416	9.84232	5.79199	0.00156578	0.00832299	-1.53748	A_15_P108076	NM_001044915	mccc1	NM_001044915		Dr.22552	777632	GO:0000166(nucleotide binding)|GO:0003824(catalytic activity)|GO:0004075(biotin carboxylase activity)|GO:0005524(ATP binding)|GO:0005575(cellular_component)|GO:0016874(ligase activity)|GO:0046872(metal ion binding)	ENSDART00000158293	TC369565	Valine, leucine and isoleucine degradation // Metabolic pathways	dre00280 // dre01100
61	Danio rerio WD repeat domain 1 (wdr1), mRNA [NM_201039]	11.9192	11.874	11.8129	11.4576	11.2396	11.4734	-0.478502	11.6294	-5.54046	0.00193773	0.00956501	-1.78154	A_15_P628761	NM_201039	wdr1	NM_201039		Dr.121487	394014			TC376777
66	Danio rerio SH3-domain binding protein 5b (BTK-associated) (sh3bp5b), mRNA [NM_213458]	7.17151	6.94852	6.9593	6.37533	6.29896	6.16514	-0.746635	6.65313	-7.78166	0.000360278	0.00313986	0.149279	A_15_P204741	NM_213458	sh3bp5b	NM_213458		Dr.78598	406767	GO:0004860(protein kinase inhibitor activity)|GO:0005737(cytoplasm)|GO:0017124(SH3 domain binding)|GO:0035556(intracellular signal transduction)|GO:0061099(negative regulation of protein tyrosine kinase activity)	ENSDART00000166040	TC391818
68	Danio rerio potassium inwardly-rectifying channel, subfamily J, member 11, like (kcnj11l), mRNA [NM_001012387]	6.34686	6.15982	6.12089	5.68406	5.34305	5.51511	-0.695115	5.86163	-6.04717	0.00127026	0.00721629	-1.29771	A_15_P173431	NM_001012387	kcnj11l	NM_001012387		Dr.92813	497647	GO:0005242(inward rectifier potassium channel activity)|GO:0005244(voltage-gated ion channel activity)|GO:0005267(potassium channel activity)|GO:0005622(intracellular)|GO:0005886(plasma membrane)|GO:0005887(integral to plasma membrane)|GO:0006810(transport)|GO:0006811(ion transport)|GO:0006813(potassium ion transport)|GO:0010107(potassium ion import)|GO:0016020(membrane)|GO:0016021(integral to me…	ENSDART00000158627	TC371631
97	AGENCOURT_56115466 NIH_ZGC_10 Danio rerio cDNA clone IMAGE:8003943 5', mRNA sequence [DT079669]	6.58142	6.71925	6.50853	7.01778	7.26991	7.17241	0.550298	6.87822	5.69923	0.00169242	0.00875796	-1.62657	A_15_P556119	ENSDART00000165976	LOC101882475	DT079669		Dr.109913	101882475		ENSDART00000165976	TC424041
100	Danio rerio mannan-binding lectin serine peptidase 2 (masp2), mRNA [NM_001122858]	6.87555	7.0032	7.15238	6.07439	5.63563	5.77748	-1.18121	6.41977	-8.47352	0.00023268	0.00237879	0.651205	A_15_P493102	NM_001122858	masp2	NM_001122858		Dr.77212	560277	GO:0004252(serine-type endopeptidase activity)|GO:0005509(calcium ion binding)|GO:0005576(extracellular region)|GO:0006508(proteolysis)|GO:0006956(complement activation)|GO:0008233(peptidase activity)|GO:0016787(hydrolase activity)	ENSDART00000142273	TC421257
106		9.85197	9.84995	9.7746	8.44975	9.04089	9.00415	-0.99391	9.32855	-5.7685	0.00159678	0.00842848	-1.55993	A_15_P591167
107	fk86c01.y1 Zebrafish Research Genetics C32 fin Danio rerio cDNA 5', mRNA sequence [BE201126]	6.4603	6.60392	6.33342	6.91512	7.05973	6.97929	0.518832	6.72529	5.68068	0.00171914	0.00883665	-1.64451	A_15_P250686	BE201126	luzp1	BE201126		Dr.125821	558606	GO:0003674(molecular_function)|GO:0005575(cellular_component)|GO:0008150(biological_process)
110	Danio rerio GABA(A) receptor-associated protein, mRNA (cDNA clone IMAGE:6797129), partial cds. [BC056701]	11.1025	11.1498	11.073	11.7122	11.6514	11.613	0.550465	11.3837	9.17272	0.000154244	0.00187177	1.12256	A_15_P115449	BC056701	gabarapa	BC056701		Dr.12845	326974	GO:0000045(autophagic vacuole assembly)|GO:0000421(autophagic vacuole membrane)|GO:0000422(mitochondrion degradation)|GO:0005829(cytosol)|GO:0006914(autophagy)|GO:0006995(cellular response to nitrogen starvation)|GO:0007420(brain development)		TC436540	FoxO signaling pathway // Autophagy // NOD-like receptor signaling pathway	dre04068 // dre04140 // dre04621
122	Ets2 repressor factor like 3 [Source:ZFIN;Acc:ZDB-GENE-090529-4] [ENSDART00000091183]	13.4686	13.4371	13.4919	13.0388	13.0348	13.1479	-0.392022	13.2698	-6.34982	0.00099986	0.00615901	-1.02308	A_15_P774256	ENSDART00000091183	erfl3	BC161671		Dr.161876	565909	GO:0000981(sequence-specific DNA binding RNA polymerase II transcription factor activity)|GO:0003677(DNA binding)|GO:0003700(sequence-specific DNA binding transcription factor activity)|GO:0005634(nucleus)|GO:0006355(regulation of transcription, DNA-dependent)|GO:0006357(regulation of transcription from RNA polymerase II promoter)|GO:0030154(cell differentiation)|GO:0043565(sequence-specific DNA …	ENSDART00000091183	TC442830
127	GB	8.46058	8.31847	8.1603	7.56813	7.58102	7.54035	-0.749953	7.93814	-8.28018	0.000262073	0.00256007	0.514689	A_15_P269706	NP9854467								NP9854467
136	Danio rerio fibroblast growth factor 24 (fgf24), mRNA [NM_182871]	9.08461	9.05681	9.03593	8.38291	8.5457	8.67625	-0.524165	8.79704	-5.85697	0.00148359	0.00801215	-1.47569	A_15_P103671	NM_182871	fgf24	NM_182871		Dr.82992	359831	GO:0005102(receptor binding)|GO:0007422(peripheral nervous system development)|GO:0008083(growth factor activity)|GO:0009953(dorsal/ventral pattern formation)|GO:0031017(exocrine pancreas development)|GO:0033339(pectoral fin development)|GO:0035050(embryonic heart tube development)|GO:0035118(embryonic pectoral fin morphogenesis)|GO:0042664(negative regulation of endodermal cell fate specificatio…	ENSDART00000054877	NP13225051
137	Danio rerio EGF-like-domain, multiple 7 (egfl7), mRNA [NM_001040385]	11.2792	11.3391	11.3105	12.7102	12.6714	12.0041	1.15229	11.8857	5.68844	0.0017079	0.00881059	-1.637	A_15_P162576	NM_001040385	egfl7	NM_001040385		Dr.89996	678640	GO:0001570(vasculogenesis)|GO:0005509(calcium ion binding)	ENSDART00000169139	TC374389
148	Danio rerio fibrinogen beta chain (fgb), mRNA [NM_212774]	14.8813	14.8677	14.8454	14.2156	13.9061	13.7135	-0.919748	14.4049	-6.80597	0.000708726	0.0048841	-0.627933	A_15_P101786	NM_212774	fgb	NM_212774		Dr.8505	337315	GO:0005102(receptor binding)|GO:0005577(fibrinogen complex)|GO:0007165(signal transduction)|GO:0030168(platelet activation)|GO:0030674(protein binding, bridging)|GO:0051258(protein polymerization)|GO:0072378(blood coagulation, fibrin clot formation)	ENSDART00000011701	TC452139
151	AL926183 PJR-Z1+Z2 Danio rerio cDNA clone 166-C03-1, mRNA sequence [AL926183]	18.3697	18.3698	18.4849	18.9906	19.0194	18.9998	0.595111	18.7057	9.71509	0.000114259	0.00157087	1.46602	A_15_P709476	AL926183		AL926183		Dr.151767
155	si:dkey-60d5.3 [Source:ZFIN;Acc:ZDB-GENE-131127-467] [ENSDART00000154208]	6.0883	6.09307	6.09402	8.74816	8.80567	8.57079	2.61641	7.4	33.0554	1.53398e-07	6.23785e-05	8.53839	A_15_P772006	ENSDART00000154208							ENSDART00000154208	TC415060
157	Rep: Ligand-dependent nuclear receptor corepressor-like protein - Gallus gallus (Chicken), partial (24%) [TC382971]	9.16534	9.30021	9.23366	10.286	10.2367	10.3552	1.05957	9.76285	15.6387	9.03939e-06	0.000432751	4.33006	A_15_P672996	ENSDART00000138852	lcorl	XM_009291227			558430	GO:0003677(DNA binding)	ENSDART00000138852	TC382971
183	chondroitin sulfate N-acetylgalactosaminyltransferase 1 [Source:HGNC Symbol;Acc:HGNC:24290] [ENSDART00000130358]	5.65877	5.32312	5.11803	2.6176	2.32371	2.49505	-2.88785	3.92271	-17.9191	4.32881e-06	0.000304601	5.13885	A_15_P490482	ENSDART00000130358	LOC101886904	XM_005166676			101886904		ENSDART00000130358	NP13320281
192	Danio rerio SEH1-like (S. cerevisiae) (seh1l), mRNA [NM_199923]	11.9421	12.0677	12.1339	12.6884	12.6107	12.5302	0.561876	12.3288	6.99772	0.000616702	0.00443714	-0.468177	A_15_P114759	NM_199923	seh1l	NM_199923		Dr.20191	334749	GO:0000775(chromosome, centromeric region)|GO:0000776(kinetochore)|GO:0000777(condensed chromosome kinetochore)|GO:0003674(molecular_function)|GO:0005634(nucleus)|GO:0005643(nuclear pore)|GO:0005694(chromosome)|GO:0006810(transport)|GO:0006999(nuclear pore organization)|GO:0007049(cell cycle)|GO:0007059(chromosome segregation)|GO:0007067(mitosis)|GO:0007080(mitotic metaphase plate congression)|GO…	ENSDART00000052238	TC367258	RNA transport // mTOR signaling pathway	dre03013 // dre04150
202	SIL1 nucleotide exchange factor [Source:HGNC Symbol;Acc:HGNC:24624] [ENSDART00000159159]	10.1365	10.2635	10.2479	11.2434	11.1087	11.1905	0.964919	10.6984	13.7726	1.79119e-05	0.00060557	3.56766	A_15_P685846	ENSDART00000159159	sil1	XM_009291221			568308		ENSDART00000159159	TC371070	Protein processing in endoplasmic reticulum	dre04141
206	AGENCOURT_22437072 NIH_ZGC_7 Danio rerio cDNA clone IMAGE:7268481 5', mRNA sequence [CN502266]	2.9301	3.49478	3.01031	4.9864	5.01219	4.77243	1.77861	4.03437	10.3643	8.13363e-05	0.00132434	1.85428	A_15_P250363	CN502266	wu:fc84c02	CN502266		Dr.28832	325518
217	Danio rerio YTH N(6)-methyladenosine RNA binding protein 3 (ythdf3), mRNA [NM_199870]	7.89609	7.75778	7.83661	8.47903	8.21737	8.45127	0.552396	8.10636	5.88746	0.00144675	0.00787123	-1.44687	A_15_P156791	NM_199870	ythdf3	NM_199870		Dr.80669	334191		ENSDART00000122294	TC441437
218	Danio rerio G patch domain containing 1 (gpatch1), mRNA [NM_001204123]	12.7077	12.8665	12.6504	13.3103	13.2992	13.3393	0.574752	13.0289	7.56509	0.000415971	0.00344033	-0.0158238	A_15_P144306	NM_001204123	gpatch1	NM_001204123		Dr.36658	448925	GO:0003676(nucleic acid binding)|GO:0008150(biological_process)	ENSDART00000009386	TC412449
229	fc03g10.x1 Zebrafish WashU MPIMG EST Danio rerio cDNA clone IMAGE:3720354 3', mRNA sequence [AI601722]	5.35058	5.56362	5.75589	6.66417	6.53997	6.44066	0.99157	6.05248	7.93075	0.000326979	0.00296156	0.260652	A_15_P516687	AI601722	wu:fc03g10	AI601722		Dr.77999	323585
232	Danio rerio hypermethylated in cancer 2 (hic2), mRNA [NM_182869]	8.22976	8.31655	8.36333	8.82168	8.76524	8.86206	0.513115	8.55977	7.80995	0.000353665	0.00310445	0.170555	A_15_P108116	NM_182869	hic2	NM_182869		Dr.78385	359828	GO:0003676(nucleic acid binding)|GO:0003677(DNA binding)|GO:0005634(nucleus)|GO:0006351(transcription, DNA-dependent)|GO:0006355(regulation of transcription, DNA-dependent)|GO:0046872(metal ion binding)	ENSDART00000160046	TC369742
237	Danio rerio 1-acylglycerol-3-phosphate O-acyltransferase 4 (lysophosphatidic acid acyltransferase, delta) (agpat4), mRNA [NM_212992]	7.89612	7.95801	7.78457	8.69804	8.72315	8.35735	0.713274	8.23621	5.89876	0.00143338	0.00781521	-1.43622	A_15_P626021	NM_212992	agpat4	NM_212992		Dr.78538	406265	GO:0008152(metabolic process)|GO:0016020(membrane)|GO:0016021(integral to membrane)|GO:0016740(transferase activity)|GO:0016746(transferase activity, transferring acyl groups)	ENSDART00000167650		Glycerolipid metabolism // Glycerophospholipid metabolism // Metabolic pathways	dre00561 // dre00564 // dre01100
239	Danio rerio transmembrane protein 205 (tmem205), mRNA [NM_001080686]	7.9372	7.95748	7.86635	7.58222	7.35773	7.48533	-0.44525	7.69772	-5.62863	0.00179677	0.00907878	-1.69509	A_15_P723671	NM_001080686	tmem205	NM_001080686		Dr.88445	791204	GO:0003674(molecular_function)|GO:0008150(biological_process)|GO:0016020(membrane)|GO:0016021(integral to membrane)	ENSDART00000168229	TC439576
240	GB	7.62453	7.77638	7.84671	9.09969	8.61752	8.60551	1.02504	8.26172	6.48067	0.000904076	0.00577844	-0.907486	A_15_P399845	NP9863919		XM_005168604						NP9863919
244	leucyl-tRNA synthetase b [Source:ZFIN;Acc:ZDB-GENE-030114-7] [ENSDART00000026064]	11.4428	11.3926	11.4341	12.044	11.8927	12.0039	0.55704	11.7017	8.502	0.000228685	0.00235604	0.671076	A_15_P181261	ENSDART00000026064	larsb	XM_693187			569778	GO:0000166(nucleotide binding)|GO:0002161(aminoacyl-tRNA editing activity)|GO:0004812(aminoacyl-tRNA ligase activity)|GO:0004823(leucine-tRNA ligase activity)|GO:0005524(ATP binding)|GO:0006418(tRNA aminoacylation for protein translation)|GO:0006429(leucyl-tRNA aminoacylation)	ENSDART00000026064	TC384141	Aminoacyl-tRNA biosynthesis	dre00970
273	Rep: Flagellar basal body rod modification protein D - Bacillus sp. SG-1, partial (8%) [TC436382]	10.0486	10.0829	10.0879	10.5122	10.6021	10.6194	0.504759	10.3255	8.48047	0.000231697	0.00237359	0.65606	A_15_P584742	TC436382								TC436382
277	ninein (GSK3B interacting protein) [Source:ZFIN;Acc:ZDB-GENE-070725-1] [ENSDART00000150899]	6.95608	7.2219	7.02775	5.84992	6.14992	6.29346	-0.970811	6.58317	-6.92935	0.00064782	0.00457622	-0.524724	A_15_P676057	ENSDART00000150899	nin	XM_009307507			571879	GO:0001841(neural tube formation)|GO:0005509(calcium ion binding)|GO:0005813(centrosome)|GO:0030917(midbrain-hindbrain boundary development)|GO:0034454(microtubule anchoring at centrosome)	ENSDART00000150899	TC443506
283	Danio rerio zgc:123116, mRNA (cDNA clone IMAGE:7404469), with apparent retained intron. [BC093111]	6.99408	6.87701	6.9857	7.3106	7.45867	7.55965	0.490709	7.19762	5.67892	0.00172171	0.00884493	-1.64622	A_15_P130336	BC093111	dzank1	BC093111			407652	GO:0008150(biological_process)|GO:0008270(zinc ion binding)
289	Danio rerio zgc:194469 (zgc:194469), mRNA [NM_001136252]	11.0382	10.9599	10.8772	10.5397	10.5656	10.5936	-0.39214	10.7624	-5.92664	0.00140096	0.00770802	-1.41	A_15_P663171	NM_001136252	zgc:194469	NM_001136252		Dr.86735	100192215	GO:0004197(cysteine-type endopeptidase activity)|GO:0005737(cytoplasm)|GO:0006508(proteolysis)|GO:0006915(apoptotic process)|GO:0008234(cysteine-type peptidase activity)|GO:0008625(induction of apoptosis via death domain receptors)|GO:0030225(macrophage differentiation)|GO:0042981(regulation of apoptotic process)|GO:0097153(cysteine-type endopeptidase activity involved in apoptotic process)	ENSDART00000165375	TC392272
294	Danio rerio fragile site, folic acid type, rare, candidate 1 (fra10ac1), mRNA [NM_001006006]	11.3495	11.458	11.3442	10.7368	10.502	10.8871	-0.675271	11.0462	-5.978	0.00134345	0.00749999	-1.36194	A_15_P599517	NM_001006006	fra10ac1	NM_001006006		Dr.77717	449836	GO:0003674(molecular_function)|GO:0005575(cellular_component)|GO:0008150(biological_process)	ENSDART00000160037	TC374309
304	si:dkeyp-104f11.8 [Source:ZFIN;Acc:ZDB-GENE-130531-24] [ENSDART00000164312]	9.88426	9.7528	9.75479	8.86962	8.85137	8.91662	-0.918081	9.33824	-14.0335	1.61952e-05	0.000575648	3.68055	A_15_P721701	ENSDART00000159558							ENSDART00000159558	TC384488
305	Danio rerio adducin 3 (gamma) a (add3a), mRNA [NM_199663]	13.9544	14.0109	13.9231	14.5873	14.5123	14.3101	0.507053	14.2164	5.63601	0.00178554	0.009045	-1.6879	A_15_P121467	NM_199663	add3a	NM_199663		Dr.10904	556762	GO:0005856(cytoskeleton)	ENSDART00000027803	TC437479
307	Danio rerio zgc:158619 (zgc:158619), mRNA [NM_001082991]	10.8276	10.8681	10.8789	10.4679	10.4732	10.3721	-0.420436	10.648	-7.01466	0.000609263	0.00440437	-0.454236	A_15_P748281	NM_001082991	zgc:158619	NM_001082991		Dr.77683	100009622	GO:0003674(molecular_function)|GO:0005575(cellular_component)|GO:0008150(biological_process)		TC399782
311	Pim proto-oncogene, serine/threonine kinase, related 62 [Source:ZFIN;Acc:ZDB-GENE-131120-108] [ENSDART00000128096]	7.41008	7.54923	7.4768	8.31771	8.34993	8.84016	1.0239	7.99065	6.53085	0.000870207	0.00563385	-0.86365	A_15_P697286	ENSDART00000172028		EH451989		Dr.115031			ENSDART00000172028	TC376921
318	Danio rerio zgc:66430 (zgc:66430), mRNA [NM_200055]	8.71234	8.65272	8.7265	9.42496	9.51763	9.34557	0.732199	9.06329	10.5695	7.33496e-05	0.00124544	1.97216	A_15_P133601	NM_200055	zgc:66430	NM_200055		Dr.75384	337214	GO:0005634(nucleus)|GO:0006334(nucleosome assembly)	ENSDART00000007482	TC395340
325	oxysterol binding protein-like 3b [Source:ZFIN;Acc:ZDB-GENE-090109-1] [ENSDART00000145886]	7.41421	7.32111	7.40825	6.46703	6.67586	6.72762	-0.757687	7.00235	-8.52382	0.000225677	0.0023377	0.686266	A_15_P204071	ENSDART00000145886	osbpl3b	XM_691235			567921	GO:0006810(transport)|GO:0006869(lipid transport)	ENSDART00000145886	NP13324013
327	Danio rerio general transcription factor IIH, polypeptide 2 (gtf2h2), mRNA [NM_201581]	8.78088	8.80727	8.73946	8.31295	8.18531	8.14022	-0.563045	8.49435	-8.07779	0.000297607	0.00278545	0.368724	A_15_P736881	NM_201581	gtf2h2	NM_201581		Dr.1630	323239	GO:0000439(core TFIIH complex)|GO:0006281(DNA repair)|GO:0006289(nucleotide-excision repair)|GO:0006351(transcription, DNA-dependent)|GO:0008270(zinc ion binding)|GO:0046872(metal ion binding)	ENSDART00000007587	TC415282	Basal transcription factors // Nucleotide excision repair	dre03022 // dre03420
351	Danio rerio cytosolic thiouridylase subunit 1 homolog (S. pombe) (ctu1), mRNA [NM_200130]	11.1051	11.2043	11.1912	11.7878	11.7681	11.6221	0.559102	11.4464	7.66587	0.000388891	0.00328546	0.0615004	A_15_P106294	NM_200130	ctu1	NM_200130		Dr.80579	393098	GO:0000049(tRNA binding)|GO:0002098(tRNA wobble uridine modification)|GO:0003720(telomerase activity)|GO:0003723(RNA binding)|GO:0003724(RNA helicase activity)|GO:0003896(DNA primase activity)|GO:0004779(sulfate adenylyltransferase activity)|GO:0005737(cytoplasm)|GO:0005829(cytosol)|GO:0008033(tRNA processing)|GO:0008192(RNA guanylyltransferase activity)|GO:0008193(tRNA guanylyltransferase activi…	ENSDART00000017850	TC373204	Sulfur relay system	dre04122
376	Danio rerio zinc finger and BTB domain containing 10 (zbtb10), mRNA [NM_001128539]	8.22978	8.24165	8.26128	8.63542	8.61748	8.54906	0.356418	8.42244	6.30581	0.0010347	0.00628656	-1.06239	A_15_P625221	NM_001128539	zbtb10	NM_001128539		Dr.119366	566269	GO:0003676(nucleic acid binding)|GO:0046872(metal ion binding)	ENSDART00000113797	TC371789
378	Danio rerio major histocompatibility complex class I ZBA (mhc1zba), mRNA [NM_001110118]	8.29793	8.36212	8.32046	6.79581	6.50699	6.59457	-1.69438	7.47965	-18.7089	3.42575e-06	0.000281877	5.39269	A_15_P624321	NM_001110118	mhc1zba	NM_001110118		Dr.77541	791453	GO:0002474(antigen processing and presentation of peptide antigen via MHC class I)|GO:0006955(immune response)|GO:0016020(membrane)|GO:0016021(integral to membrane)|GO:0042605(peptide antigen binding)|GO:0042612(MHC class I protein complex)	ENSDART00000053153	TC369045
391	Danio rerio zgc:173962 (zgc:173962), mRNA [NM_001109731]	12.4201	12.5137	12.5508	12.8876	12.8951	13.0429	0.446994	12.7183	5.97861	0.00134279	0.00749769	-1.36138	A_15_P753801	NM_001109731	zgc:173962	NM_001109731		Dr.23079	799288	GO:0004364(glutathione transferase activity)|GO:0005575(cellular_component)|GO:0008152(metabolic process)|GO:0016740(transferase activity)		TC372381	Glutathione metabolism // Metabolism of xenobiotics by cytochrome P450 // Drug metabolism - cytochrome P450	dre00480 // dre00980 // dre00982
396	si:ch211-135f11.6 [Source:ZFIN;Acc:ZDB-GENE-060526-33] [ENSDART00000138220]	5.27101	5.27551	5.32551	6.6734	6.61831	7.14416	1.52128	6.05132	10.0101	9.76667e-05	0.00145206	1.64538	A_15_P145856	ENSDART00000138220		XM_005168572					ENSDART00000138220	TC404544
403	Danio rerio tetratricopeptide repeat domain 38 (ttc38), mRNA [NM_001020699]	7.48239	7.50353	7.67113	5.43919	5.76693	5.78698	-1.88798	6.60836	-15.6991	8.8533e-06	0.00043085	4.3531	A_15_P106714	NM_001020699	ttc38	NM_001020699		Dr.77705	553728	GO:0005575(cellular_component)|GO:0008150(biological_process)	ENSDART00000061838	TC388412
405	Danio rerio secretory carrier membrane protein 3 (scamp3), mRNA [NM_001007345]	10.1789	10.1867	10.2335	9.60722	9.49517	9.77549	-0.573731	9.91283	-6.55273	0.000855896	0.00557057	-0.84461	A_15_P755381	NM_001007345	scamp3	NM_001007345		Dr.16065	492473	GO:0003674(molecular_function)|GO:0015031(protein transport)|GO:0016020(membrane)|GO:0016021(integral to membrane)	ENSDART00000018973	TC369828
409	Danio rerio limb bud and heart development (lbh), mRNA [NM_200520]	12.1556	12.1129	12.1549	11.4452	11.3838	11.1338	-0.820171	11.731	-8.47256	0.000232817	0.00237929	0.650529	A_15_P112771	NM_200520	lbh	NM_200520		Dr.108160	393492	GO:0001755(neural crest cell migration)|GO:0003674(molecular_function)|GO:0005634(nucleus)|GO:0005737(cytoplasm)|GO:0006351(transcription, DNA-dependent)|GO:0006355(regulation of transcription, DNA-dependent)|GO:0048703(embryonic viscerocranium morphogenesis)		TC374859
441	si:ch73-195i19.3 [Source:ZFIN;Acc:ZDB-GENE-131127-583] [ENSDART00000154495]	6.5465	6.5079	6.74741	7.31549	7.37707	7.11879	0.669846	6.93553	6.3727	0.000982298	0.00609124	-1.00274	A_15_P501247	ENSDART00000154495	LOC100003996	XM_001343383			100003996		ENSDART00000154495	NP13318755	Glycosphingolipid biosynthesis - lacto and neolacto series // Metabolic pathways	dre00601 // dre01100
457	Danio rerio zgc:101772 (zgc:101772), mRNA [NM_001004625]	11.9451	11.9287	11.8539	11.383	11.4902	11.3352	-0.506463	11.656	-7.36314	0.000477155	0.00375141	-0.173463	A_15_P102508	NM_001004625	zgc:101772	NM_001004625		Dr.37018	447886	GO:0008150(biological_process)|GO:0016020(membrane)|GO:0016021(integral to membrane)		TC378684
463	Danio rerio discs, large homolog 2 (Drosophila) (dlg2), mRNA [NM_001012378]	4.88489	5.20704	5.13102	6.09077	6.04405	6.03336	0.981738	5.56519	9.95338	0.000100624	0.00147694	1.6113	A_15_P621122	NM_001012378	dlg2	NM_001012378		Dr.130482	497638	GO:0004385(guanylate kinase activity)|GO:0007268(synaptic transmission)|GO:0007399(nervous system development)|GO:0008328(ionotropic glutamate receptor complex)|GO:0010923(negative regulation of phosphatase activity)|GO:0014069(postsynaptic density)|GO:0016323(basolateral plasma membrane)|GO:0035255(ionotropic glutamate receptor binding)|GO:0043113(receptor clustering)|GO:0045197(establishment or…	ENSDART00000161761	TC455636	Tight junction	dre04530
464	Danio rerio S100 calcium binding protein S (s100s), mRNA [NM_001003989]	11.1151	11.1497	11.2149	10.6671	10.6701	10.6153	-0.509068	10.9054	-8.62742	0.000212016	0.00225594	0.757897	A_15_P687371	NM_001003989	s100s	NM_001003989		Dr.119276	445481	GO:0005509(calcium ion binding)|GO:0005575(cellular_component)|GO:0046872(metal ion binding)	ENSDART00000142955	TC456545
481	Danio rerio component of oligomeric golgi complex 5 (cog5), mRNA [NM_001045144]	9.55269	9.39323	9.47637	9.90877	9.91217	10.1296	0.509402	9.7288	5.67743	0.00172387	0.00884903	-1.64766	A_15_P725036	NM_001045144	cog5	NM_001045144		Dr.114606	567886	GO:0006891(intra-Golgi vesicle-mediated transport)|GO:0017119(Golgi transport complex)	ENSDART000000219530	TC368424
482	Danio rerio hedgehog acyltransferase-like, b (hhatlb), mRNA [NM_001077390]	9.86409	10.0264	10.0627	10.7816	10.6064	10.9652	0.800016	10.3844	6.97804	0.000625475	0.00447567	-0.484401	A_15_P743151	NM_001077390	hhatlb	NM_001077390		Dr.74495	792224	GO:0003674(molecular_function)|GO:0008150(biological_process)|GO:0016020(membrane)|GO:0016021(integral to membrane)	ENSDART00000131677	TC367048
484	AGENCOURT_15714698 NIH_ZGC_8 Danio rerio cDNA clone IMAGE:7014138 5', mRNA sequence [CF594890]	4.76469	4.46099	3.69887	7.35578	7.41639	7.87051	3.23938	5.92787	10.5162	7.5331e-05	0.00126969	1.94177	A_15_P520427	CF594890	wu:fj16a03	CF594890		Dr.80251	335475
499	Danio rerio calpain, small subunit 1 a (capns1a), mRNA [NM_001017899]	14.4865	14.5356	14.5339	13.9387	13.8409	13.7473	-0.676414	14.1805	-9.52978	0.000126375	0.00165467	1.35072	A_15_P272096	NM_001017899	capns1a	NM_001017899		Dr.77412	550598	GO:0004198(calcium-dependent cysteine-type endopeptidase activity)|GO:0005509(calcium ion binding)|GO:0006508(proteolysis)	ENSDART00000131339	TC379618
521	Danio rerio conserved helix-loop-helix ubiquitous kinase (chuk), mRNA [NM_200317]	10.6034	10.7029	10.6199	11.1141	11.2379	11.2437	0.556496	10.9203	8.18811	0.000277585	0.00266071	0.448682	A_15_P509977	NM_200317	chuk	NM_200317		Dr.14012	393287	GO:0000166(nucleotide binding)|GO:0001757(somite specification)|GO:0004672(protein kinase activity)|GO:0004674(protein serine/threonine kinase activity)|GO:0005515(protein binding)|GO:0005524(ATP binding)|GO:0005634(nucleus)|GO:0005737(cytoplasm)|GO:0006468(protein phosphorylation)|GO:0007249(I-kappaB kinase/NF-kappaB cascade)|GO:0007252(I-kappaB phosphorylation)|GO:0007417(central nervous system…	ENSDART00000027428	TC368218	MAPK signaling pathway // FoxO signaling pathway // mTOR signaling pathway // Apoptosis // Toll-like receptor signaling pathway // NOD-like receptor signaling pathway // RIG-I-like receptor signaling pathway // Cytosolic DNA-sensing pathway // Adipocytokine signaling pathway // Herpes simplex infection	dre04010 // dre04068 // dre04150 // dre04210 // dre04620 // dre04621 // dre04622 // dre04623 // dre04920 // dre05168
527	Danio rerio steroid 5 alpha-reductase 3 (srd5a3), mRNA [NM_001044939]	9.78849	9.76687	9.76345	10.812	10.807	10.6938	0.997976	10.2719	16.2803	7.27498e-06	0.00039507	4.57004	A_15_P115635	NM_001044939	srd5a3	NM_001044939		Dr.81044	560717	GO:0003865(3-oxo-5-alpha-steroid 4-dehydrogenase activity)|GO:0005737(cytoplasm)|GO:0005783(endoplasmic reticulum)|GO:0005789(endoplasmic reticulum membrane)|GO:0006486(protein glycosylation)|GO:0006488(dolichol-linked oligosaccharide biosynthetic process)|GO:0006629(lipid metabolic process)|GO:0016020(membrane)|GO:0016021(integral to membrane)|GO:0016095(polyprenol catabolic process)|GO:0016491(…	ENSDART00000063578	TC402926	Steroid hormone biosynthesis	dre00140
541	Danio rerio zgc:162358 (zgc:162358), mRNA [NM_001089571]	7.63137	7.7433	7.59339	7.12718	6.99105	7.11134	-0.579497	7.36627	-7.85303	0.000343864	0.00304849	0.202829	A_15_P621166	NM_001089571	zgc:162358	NM_001089571		Dr.159877	100038791	GO:0003676(nucleic acid binding)|GO:0008150(biological_process)|GO:0046872(metal ion binding)	ENSDART00000157880	TC369452
543	Danio rerio glutaminyl-peptide cyclotransferase-like a (qpctla), mRNA [NM_001044953]	12.2675	12.2398	12.1139	13.2295	13.1745	12.9628	0.91517	12.6647	9.61369	0.000120711	0.00161005	1.40319	A_15_P173326	NM_001044953	qpctla	NM_001044953		Dr.75278	561142	GO:0016020(membrane)|GO:0016021(integral to membrane)	ENSDART00000088247	TC398056
544	Danio rerio receptor activity-modifying protein 1 (LOC100007315), mRNA [NM_001111251]	8.10407	8.03927	8.04558	6.09101	6.06821	6.78429	-1.74847	7.18874	-8.42313	0.000239952	0.00242616	0.615893	A_15_P201631	NM_001111251	LOC100007315	NM_001111251		Dr.81969	100007315		ENSDART00000060321	NP13229165	Vascular smooth muscle contraction	dre04270
554	Danio rerio bromodomain-containing 2a, mRNA (cDNA clone IMAGE:3819897), partial cds. [BC045866]	12.6745	12.6591	12.5507	13.681	13.4541	13.2795	0.843398	13.0498	7.24352	0.000518339	0.00394721	-0.268569	A_15_P656526	BC045866	brd2a	BC045866		Dr.75177	30445	GO:0002574(thrombocyte differentiation)|GO:0003674(molecular_function)|GO:0005575(cellular_component)
557	Danio rerio zgc:64012 (zgc:64012), mRNA [NM_214761]	7.73142	7.86978	7.65067	5.96817	6.25882	6.39115	-1.54458	6.97834	-11.8627	3.97834e-05	0.000885931	2.66771	A_15_P114044	NM_214761	zgc:64012	NM_214761		Dr.32955	406638	GO:0005525(GTP binding)|GO:0008150(biological_process)|GO:0016020(membrane)|GO:0016021(integral to membrane)		TC370096
567	kelch-like family member 2 [Source:ZFIN;Acc:ZDB-GENE-090312-193] [ENSDART00000088545]	8.98342	8.82335	8.73194	8.23404	8.25153	8.26599	-0.595717	8.54838	-7.32208	0.000490847	0.00381572	-0.205964	A_15_P200226	ENSDART00000088545	klhl2	EG577093		Dr.151691	567966	GO:0004842(ubiquitin-protein ligase activity)|GO:0031463(Cul3-RING ubiquitin ligase complex)	ENSDART00000088545	TC380903
570	Danio rerio zgc:110626 (zgc:110626), mRNA [NM_001017889]	11.7358	11.7436	11.7554	12.2886	12.3743	12.3631	0.597068	12.0435	10.5877	7.2686e-05	0.00123977	1.98252	A_15_P169331	NM_001017889	zgc:110626	NM_001017889		Dr.86376	550588	GO:0003674(molecular_function)|GO:0005575(cellular_component)|GO:0008150(biological_process)	ENSDART00000045598	TC372765
571	faa27h07.y1 zebrafish fin day3 regeneration Danio rerio cDNA clone IMAGE:5910397 5', mRNA sequence [BQ258887]	6.76645	6.70157	6.83107	5.71322	5.37256	5.79616	-1.13905	6.19684	-9.04458	0.00016596	0.00196021	1.03868	A_15_P246046	BQ258887	arhgap22	BQ258887		Dr.92356	562503	GO:0005096(GTPase activator activity)|GO:0007165(signal transduction)		TC422752
573	si:dkey-246g23.2 [Source:ZFIN;Acc:ZDB-GENE-050419-100] [ENSDART00000138372]	7.67807	7.57524	7.48424	8.59133	8.35554	8.41297	0.874096	8.01623	9.4404	0.000132754	0.00170387	1.29437	A_15_P168131	ENSDART00000138372	si:dkey-246g23.2	XM_001343106			100003642	GO:0016020(membrane)|GO:0016021(integral to membrane)	ENSDART00000138372	TC387687
576	Danio rerio trafficking protein particle complex 5 (trappc5), mRNA [NM_001002482]	10.7407	10.7132	10.643	11.6238	11.4935	11.4496	0.82335	11.1106	11.3796	4.96193e-05	0.00101011	2.41701	A_15_P721306	NM_001002482	trappc5	NM_001002482		Dr.76532	436755	GO:0005575(cellular_component)	ENSDART00000141144	TC392606
586	Danio rerio coiled-coil domain containing 77 (ccdc77), mRNA [NM_001025478]	10.2945	10.3032	10.3788	10.998	10.8727	10.7387	0.544318	10.5976	6.40344	0.00095925	0.00599388	-0.975489	A_15_P140376	NM_001025478	ccdc77	NM_001025478		Dr.82288	555400	GO:0003674(molecular_function)|GO:0008150(biological_process)	ENSDART00000161090	TC384383
606	Danio rerio uroplakin 1a (upk1a), mRNA [NM_001040242]	6.65009	6.74186	6.77135	4.68884	5.03183	5.42107	-1.67385	5.88417	-8.80609	0.000190663	0.00212413	0.879631	A_15_P142836	NM_001040242	upk1a	NM_001040242		Dr.11816	678515	GO:0003674(molecular_function)|GO:0005887(integral to plasma membrane)|GO:0007166(cell surface receptor signaling pathway)|GO:0016020(membrane)|GO:0016021(integral to membrane)		TC368892
607	Danio rerio dual specificity phosphatase and pro isomerase domain containing 1 (dupd1), mRNA [NM_001039837]	7.70041	7.62737	7.7025	2.58997	3.52204	2.47109	-4.81573	5.2689	-16.6801	6.38064e-06	0.000369708	4.71443	A_15_P629426	NM_001039837	dupd1	NM_001039837		Dr.94086	664697	GO:0004721(phosphoprotein phosphatase activity)|GO:0004725(protein tyrosine phosphatase activity)|GO:0005737(cytoplasm)|GO:0006470(protein dephosphorylation)|GO:0008138(protein tyrosine/serine/threonine phosphatase activity)|GO:0016311(dephosphorylation)|GO:0016787(hydrolase activity)|GO:0016791(phosphatase activity)		TC374824
610	Danio rerio cellular retinoic acid binding protein 2, a (crabp2a), mRNA [NM_182859]	7.88264	7.97556	7.84261	9.16605	9.11676	9.36718	1.31639	8.55847	14.6964	1.26357e-05	0.000512264	3.95785	A_15_P305011	NM_182859	crabp2a	NM_182859		Dr.104443	171480	GO:0005215(transporter activity)|GO:0006810(transport)|GO:0008289(lipid binding)|GO:0021575(hindbrain morphogenesis)|GO:0048385(regulation of retinoic acid receptor signaling pathway)	ENSDART00000113913	NP13226064
625	Danio rerio tubulin tyrosine ligase-like family, member 6 (ttll6), mRNA [NM_001105524]	7.56479	7.57527	7.51701	8.38669	8.62216	8.09874	0.81684	7.96078	5.84659	0.00149638	0.00805873	-1.48552	A_15_P166866	NM_001105524	ttll6	NM_001105524		Dr.129033	564075	GO:0000166(nucleotide binding)|GO:0003341(cilium movement)|GO:0005524(ATP binding)|GO:0005737(cytoplasm)|GO:0005856(cytoskeleton)|GO:0005874(microtubule)|GO:0005929(cilium)|GO:0006464(cellular protein modification process)|GO:0015631(tubulin binding)|GO:0016874(ligase activity)|GO:0018095(protein polyglutamylation)|GO:0030030(cell projection organization)|GO:0035082(axoneme assembly)|GO:0036064(c…	ENSDART00000066278	TC368493
636	Danio rerio clone RK060A1D09 bA189K21.8 mRNA, complete cds. [AY394973]	6.43089	6.67705	6.58729	7.50815	7.37452	7.08195	0.756464	6.94331	5.6528	0.00176023	0.0089725	-1.67156	A_15_P104339	AY394973	dzank1	AY394973		Dr.25994	407652	GO:0008150(biological_process)|GO:0008270(zinc ion binding)
641	proprotein convertase subtilisin/kexin type 6 [Source:HGNC Symbol;Acc:HGNC:8569] [ENSDART00000169783]	8.40997	8.34407	8.21353	8.78294	8.98755	8.76192	0.521616	8.58333	5.55471	0.0019141	0.00948971	-1.7675	A_15_P143766	ENSDART00000169783		BI318623		Dr.121543			ENSDART00000169783	TC423803
647	Danio rerio SPO11 meiotic protein covalently bound to DSB (spo11), mRNA [NM_205682]	4.62127	4.66549	4.46127	5.75382	5.34098	5.46477	0.937182	5.05127	7.33913	0.000485105	0.00378897	-0.192445	A_15_P107456	NM_205682	spo11	NM_205682		Dr.87390	402982	GO:0000737(DNA catabolic process, endonucleolytic)|GO:0003677(DNA binding)|GO:0003824(catalytic activity)|GO:0005524(ATP binding)|GO:0005694(chromosome)|GO:0006259(DNA metabolic process)	ENSDART00000005373	TC373062
652	Danio rerio BRISC and BRCA1 A complex member 1 (babam1), mRNA [NM_001003752]	12.4026	12.259	12.3048	12.699	12.9599	12.7931	0.495177	12.5697	5.47931	0.00204298	0.00991864	-1.84206	A_15_P107631	NM_001003752	babam1	NM_001003752		Dr.78771	445296	GO:0003674(molecular_function)|GO:0005634(nucleus)|GO:0005737(cytoplasm)|GO:0006281(DNA repair)|GO:0006302(double-strand break repair)|GO:0006974(response to DNA damage stimulus)|GO:0010212(response to ionizing radiation)|GO:0016568(chromatin modification)|GO:0045739(positive regulation of DNA repair)|GO:0070531(BRCA1-A complex)|GO:0070536(protein K63-linked deubiquitination)|GO:0070552(BRISC com…	ENSDART00000008980	TC402190	Homologous recombination	dre03440
654	epithelial membrane protein 3 [Source:HGNC Symbol;Acc:HGNC:3335] [ENSDART00000052918]	6.60503	6.43559	6.51792	8.31463	8.11185	8.16606	1.678	7.35851	19.9968	2.38616e-06	0.00023683	5.78157	A_15_P289016	ENSDART00000052918	si:dkey-264d12.4	XM_009306274			796607		ENSDART00000052918	TC391745
671	Danio rerio si:dkey-33i11.3 (si:dkey-33i11.3), mRNA [NM_001098187]	6.21325	6.34114	6.41033	7.56453	7.51578	7.11874	1.07811	6.86063	7.71176	0.000377244	0.0032279	0.0964254	A_15_P150486	NM_001098187	si:dkey-33i11.3	NM_001098187		Dr.94246	569259	GO:0004252(serine-type endopeptidase activity)|GO:0005044(scavenger receptor activity)|GO:0006508(proteolysis)|GO:0008233(peptidase activity)|GO:0008236(serine-type peptidase activity)|GO:0016020(membrane)|GO:0016021(integral to membrane)|GO:0016787(hydrolase activity)|GO:0070008(serine-type exopeptidase activity)	ENSDART00000044097	TC365497
697	Rep: Sodium/potassium/calcium exchanger 3 precursor (Na(+)/K(+)/Ca(2+)- exchange protein 3) (Solute carrier family 24 member 3). - Danio rerio, complete [TC382219]	7.14276	7.19379	7.27915	6.7434	6.60075	6.58319	-0.562788	6.92384	-7.48558	0.000438898	0.00355565	-0.0774562	A_15_P115987	TC382219		XM_680210				GO:0003674(molecular_function)|GO:0004623(phospholipase A2 activity)|GO:0005215(transporter activity)|GO:0005575(cellular_component)|GO:0005615(extracellular space)|GO:0005624(membrane fraction)|GO:0005625(soluble fraction)|GO:0005737(cytoplasm)|GO:0005792(microsome)|GO:0005886(plasma membrane)|GO:0005887(integral to plasma membrane)|GO:0006139(nucleobase-containing compound metabolic process)|GO…		TC382219
699	Danio rerio basic leucine zipper nuclear factor 1 (blzf1), mRNA [NM_001144803]	12.1715	12.2126	12.1974	12.518	12.5654	12.5358	0.345898	12.3668	6.45333	0.000923181	0.00585142	-0.931493	A_15_P429185	NM_001144803	blzf1	NM_001144803		Dr.9166	114452	GO:0007030(Golgi organization)|GO:0043001(Golgi to plasma membrane protein transport)	ENSDART00000109415	TC399607
714	Danio rerio TAF13 RNA polymerase II, TATA box binding protein (TBP)-associated factor (taf13), mRNA [NM_001004665]	2.45063	3.35751	2.55701	9.2846	9.55816	8.05586	6.17782	5.87729	13.2506	2.20357e-05	0.000659996	3.33493	A_15_P100165	NM_001004665	taf13	NM_001004665		Dr.78526	324153	GO:0003677(DNA binding)|GO:0003712(transcription cofactor activity)|GO:0005669(transcription factor TFIID complex)|GO:0006357(regulation of transcription from RNA polymerase II promoter)|GO:0006366(transcription from RNA polymerase II promoter)|GO:0046982(protein heterodimerization activity)	ENSDART00000104334	TC385691	Basal transcription factors // Herpes simplex infection	dre03022 // dre05168
719	Danio rerio translocase of inner mitochondrial membrane 50 homolog (S. cerevisiae) (timm50), mRNA [NM_200665]	11.1208	11.0274	11.0653	10.4968	10.4329	10.5231	-0.586937	10.7777	-9.66827	0.000117187	0.00159096	1.43709	A_15_P173991	NM_200665	timm50	NM_200665		Dr.5208	393638	GO:0004721(phosphoprotein phosphatase activity)|GO:0004722(protein serine/threonine phosphatase activity)|GO:0004725(protein tyrosine phosphatase activity)|GO:0005739(mitochondrion)|GO:0005743(mitochondrial inner membrane)|GO:0005744(mitochondrial inner membrane presequence translocase complex)|GO:0006810(transport)|GO:0006915(apoptotic process)|GO:0007006(mitochondrial membrane organization)|GO:…	ENSDART00000048423	TC383671
723	Danio rerio angiogenic factor with G patch and FHA domains 1 (aggf1), mRNA [NM_001079982]	11.7028	11.755	11.7505	12.1546	12.0742	12.1829	0.401107	11.9367	6.68153	0.000777015	0.00519575	-0.733582	A_15_P106102	NM_001079982	aggf1	NM_001079982		Dr.75501	559905	GO:0001525(angiogenesis)|GO:0001570(vasculogenesis)|GO:0003676(nucleic acid binding)|GO:0051897(positive regulation of protein kinase B signaling cascade)|GO:0060217(hemangioblast cell differentiation)|GO:0060841(venous blood vessel development)	ENSDART00000084380	TC425168
731	Danio rerio potassium channel tetramerisation domain containing 12.2 (kctd12.2), mRNA [NM_001034019]	9.13295	9.34408	9.31195	10.7192	10.8493	10.8804	1.55331	10.0396	17.8891	4.36835e-06	0.000306204	5.12895	A_15_P119856	NM_001034019	kctd12.2	NM_001034019		Dr.161812	553403	GO:0006810(transport)|GO:0006811(ion transport)|GO:0021986(habenula development)|GO:0048814(regulation of dendrite morphogenesis)|GO:0051260(protein homooligomerization)	ENSDART00000075584	TC425433
741	Danio rerio poly(A) binding protein, nuclear 1 (pabpn1), transcript variant 2, mRNA [NM_001105132]	14.1277	14.0488	14.0941	13.553	13.4555	13.1367	-0.708467	13.736	-5.88399	0.0014509	0.00788814	-1.45015	A_15_P727161	NM_001105132	pabpn1	NM_001105132		Dr.76617	406543	GO:0000166(nucleotide binding)|GO:0003676(nucleic acid binding)	ENSDART00000109088	TC447055	mRNA surveillance pathway	dre03015
747	AGENCOURT_56120482 NIH_ZGC_7 Danio rerio cDNA clone IMAGE:7996835 5', mRNA sequence [DT078727]	4.84877	4.39056	4.69693	2.31022	2.06342	2.88992	-2.22424	3.5333	-9.12137	0.000158819	0.00190831	1.08908	A_15_P301271	DT078727		DT078727		Dr.152957				TC395671
754	Danio rerio PWP1 homolog (S. cerevisiae) (pwp1), mRNA [NM_200292]	12.394	12.5221	12.419	13.7208	13.7847	13.8163	1.3289	13.1095	20.2152	2.24933e-06	0.000234639	5.84464	A_15_P663281	NM_200292	pwp1	NM_200292		Dr.79178	393262	GO:0003674(molecular_function)|GO:0005575(cellular_component)|GO:0008150(biological_process)	ENSDART00000003790	TC370591
755	Rieske (Fe-S) domain containing [Source:HGNC Symbol;Acc:HGNC:29587] [ENSDART00000061792]	6.04557	6.24909	6.26969	7.12272	6.82872	7.09554	0.827543	6.60189	7.32971	0.000488266	0.00380604	-0.199907	A_15_P189736	ENSDART00000061792	LOC559859	XM_683247			559859		ENSDART00000061792	TC437300
757	Danio rerio homeobox B5a (hoxb5a), mRNA [NM_131101]	10.9927	11.0008	10.9659	11.5241	11.4565	11.3375	0.452926	11.2129	6.48782	0.00089916	0.00575281	-0.901226	A_15_P630616	NM_131101	hoxb5a	NM_131101		Dr.35792	30317	GO:0001708(cell fate specification)|GO:0003677(DNA binding)|GO:0003700(sequence-specific DNA binding transcription factor activity)|GO:0005634(nucleus)|GO:0006351(transcription, DNA-dependent)|GO:0006355(regulation of transcription, DNA-dependent)|GO:0007275(multicellular organismal development)|GO:0007420(brain development)|GO:0043565(sequence-specific DNA binding)	ENSDART00000025449	TC438309
790	Danio rerio proteasome 26S subunit, non-ATPase 1 (psmd1), mRNA [NM_201184]	14.5725	14.5707	14.5762	15.7286	15.6813	16.0056	1.232	15.1892	12.2775	3.31268e-05	0.000808508	2.87504	A_15_P110826	NM_201184	psmd1	NM_201184		Dr.3103	554967	GO:0000502(proteasome complex)|GO:0004175(endopeptidase activity)|GO:0005634(nucleus)|GO:0008540(proteasome regulatory particle, base subcomplex)|GO:0016020(membrane)|GO:0016021(integral to membrane)|GO:0030234(enzyme regulator activity)|GO:0034515(proteasome storage granule)|GO:0042176(regulation of protein catabolic process)|GO:0043161(proteasomal ubiquitin-dependent protein catabolic process)	ENSDART00000159016	TC406820	Proteasome	dre03050
795	Danio rerio dolichyl-phosphate (UDP-N-acetylglucosamine) N-acetylglucosaminephosphotransferase 1 (GlcNAc-1-P transferase) (dpagt1), mRNA [NM_001089411]	10.6054	10.5125	10.4752	11.1844	11.0522	11.1703	0.604589	10.8333	8.55243	0.000221804	0.00231396	0.706124	A_15_P205476	NM_001089411	dpagt1	NM_001089411		Dr.72641	566539	GO:0003975(UDP-N-acetylglucosamine-dolichyl-phosphate N-acetylglucosaminephosphotransferase activity)|GO:0005789(endoplasmic reticulum membrane)|GO:0006047(UDP-N-acetylglucosamine metabolic process)|GO:0006487(protein N-linked glycosylation)|GO:0008963(phospho-N-acetylmuramoyl-pentapeptide-transferase activity)|GO:0016020(membrane)|GO:0016021(integral to membrane)|GO:0019348(dolichol metabolic pr…		TC369559	N-Glycan biosynthesis // Metabolic pathways	dre00510 // dre01100
806	pleckstrin homology domain containing, family A member 6 [Source:ZFIN;Acc:ZDB-GENE-140106-14] [ENSDART00000032844]	6.40535	6.5714	6.57868	7.80116	8.18125	8.3408	1.58926	7.31311	10.3481	8.20103e-05	0.00133142	1.84486	A_15_P450650	ENSDART00000032844	plekha6	XM_009306004			568764		ENSDART00000032844	TC413020
812	GRAM domain containing 1A [Source:ZFIN;Acc:ZDB-GENE-060503-688] [ENSDART00000111956]	8.05408	7.93608	8.01395	7.052	7.09534	7.34086	-0.838635	7.58205	-8.65719	0.000208271	0.00223086	0.778335	A_15_P271351	ENSDART00000111956	gramd1a	XM_678684			555994	GO:0016020(membrane)|GO:0016021(integral to membrane)	ENSDART00000111956	TC372314
814	Danio rerio splicing factor 3b, subunit 3 (sf3b3), mRNA [NM_213503]	10.1842	10.1687	10.2637	12.0637	12.2844	11.6088	1.78017	11.0956	9.94781	0.00010092	0.00147876	1.60794	A_15_P175806	NM_213503	sf3b3	NM_213503		Dr.76176	406824	GO:0000398(nuclear mRNA splicing, via spliceosome)|GO:0003676(nucleic acid binding)|GO:0003723(RNA binding)|GO:0005634(nucleus)|GO:0005681(spliceosomal complex)|GO:0006397(mRNA processing)|GO:0008380(RNA splicing)	ENSDART00000159274	TC395497	Spliceosome	dre03040
816	polypyrimidine tract binding protein 3 [Source:ZFIN;Acc:ZDB-GENE-091116-1] [ENSDART00000040308]	7.25209	7.15307	7.08334	8.37476	8.31397	8.07573	1.09198	7.70883	10.6938	6.8957e-05	0.00121579	2.04255	A_15_P114584	ENSDART00000040308	ptbp3	XM_009305172			798982	GO:0000166(nucleotide binding)|GO:0003676(nucleic acid binding)|GO:0003723(RNA binding)|GO:0005634(nucleus)|GO:0006397(mRNA processing)	ENSDART00000040308	TC382611
820	Danio rerio activating transcription factor 4a (atf4a), mRNA [NM_213233]	13.9384	13.8768	13.8231	13.3664	13.2969	13.3627	-0.537437	13.6107	-8.71025	0.000201787	0.00219654	0.814612	A_15_P724916	NM_213233	atf4a	NM_213233		Dr.5846	406514	GO:0000977(RNA polymerase II regulatory region sequence-specific DNA binding)|GO:0000981(sequence-specific DNA binding RNA polymerase II transcription factor activity)|GO:0003677(DNA binding)|GO:0003700(sequence-specific DNA binding transcription factor activity)|GO:0005634(nucleus)|GO:0005737(cytoplasm)|GO:0005886(plasma membrane)|GO:0006351(transcription, DNA-dependent)|GO:0006355(regulation of…	ENSDART00000042970	TC389651	MAPK signaling pathway // Protein processing in endoplasmic reticulum // Apoptosis // Adrenergic signaling in cardiomyocytes // GnRH signaling pathway	dre04010 // dre04141 // dre04210 // dre04261 // dre04912
825	Danio rerio arylacetamide deacetylase-like 4 (aadacl4), mRNA [NM_001172642]	4.90166	5.07038	4.95887	2.28877	2.06258	3.35909	-2.40683	3.77356	-6.92899	0.000647988	0.00457655	-0.52502	A_15_P179856	NM_001172642	aadacl4	NM_001172642		Dr.83132	569798	GO:0008152(metabolic process)|GO:0016020(membrane)|GO:0016021(integral to membrane)|GO:0016787(hydrolase activity)|GO:0052689(carboxylic ester hydrolase activity)	ENSDART00000065851	TC373237
842	Danio rerio calcium activated nucleotidase 1a (cant1a), mRNA [NM_214743]	10.5342	10.6013	10.6548	11.6316	11.6846	11.666	1.06397	11.1287	17.5133	4.90085e-06	0.00032001	5.00353	A_15_P117939	NM_214743	cant1a	NM_214743		Dr.79734	406558	GO:0004382(guanosine-diphosphatase activity)|GO:0005509(calcium ion binding)|GO:0016020(membrane)|GO:0016021(integral to membrane)|GO:0016462(pyrophosphatase activity)|GO:0030166(proteoglycan biosynthetic process)|GO:0045134(uridine-diphosphatase activity)	ENSDART00000013376	TC370968	Purine metabolism // Pyrimidine metabolism	dre00230 // dre00240
858		8.93284	8.76516	8.79658	5.60363	6.60567	5.51249	-2.92426	7.36939	-9.55198	0.000124847	0.00164452	1.36465	A_15_P182516	TC376338		XR_661663						TC376338
863	Danio rerio mRNA for matrilin-3a (matn3a gene), isoform 3. [AJ629312]	5.23515	4.8772	5.73673	2.56466	2.28578	2.45077	-2.84929	3.85838	-12.4263	3.10645e-05	0.000784713	2.94771	A_15_P655991	AJ629312	matn3a	AJ629312		Dr.75586	445503	GO:0005509(calcium ion binding)		TC370620
886	serine incorporator 3 [Source:HGNC Symbol;Acc:HGNC:11699] [ENSDART00000125677]	2.43864	3.34044	2.70467	5.54645	5.60224	5.09458	2.58651	4.12117	9.54372	0.000125413	0.00164799	1.35947	A_15_P672372	ENSDART00000125677	LOC100535683	XM_003199409			100535683		ENSDART00000125677	TC387410
888	ligand dependent nuclear receptor interacting factor 1 [Source:HGNC Symbol;Acc:HGNC:30299] [ENSDART00000101616]	6.98565	7.14809	7.2474	7.79187	7.82865	7.76974	0.669708	7.4619	7.96126	0.000320614	0.00293058	0.283224	A_15_P220186	ENSDART00000101616	si:ch211-261n11.5	CT651166		Dr.116060	560890	GO:0006355(regulation of transcription, DNA-dependent)|GO:0042974(retinoic acid receptor binding)	ENSDART00000101616	TC381575
891	polypyrimidine tract binding protein 3 [Source:ZFIN;Acc:ZDB-GENE-091116-1] [ENSDART00000146727]	11.6328	11.5737	11.5676	12.6346	12.7139	12.4765	1.01693	12.0998	12.6286	2.84977e-05	0.000753835	3.04512	A_15_P671816	ENSDART00000146727	ptbp3	XM_009305172			798982	GO:0000166(nucleotide binding)|GO:0003676(nucleic acid binding)|GO:0003723(RNA binding)|GO:0005634(nucleus)|GO:0006397(mRNA processing)	ENSDART00000146727	TC382611
920	GB	6.54238	6.6598	6.47875	7.30446	7.31234	7.14073	0.692197	6.90641	8.3032	0.000258355	0.00253611	0.53109	A_15_P398890	ENSDART00000044425	LOC100000832	XM_001340918			100000832		ENSDART00000044425	NP13319857
928		5.86548	5.78775	6.07949	6.89642	7.00035	6.99566	1.05324	6.43753	11.1039	5.65111e-05	0.00108815	2.26916	A_15_P520787
929	Danio rerio dihydropyrimidinase (dpys), mRNA [NM_001123063]	10.967	10.9012	10.9844	10.2533	10.1816	10.338	-0.693206	10.6043	-10.2406	8.6647e-05	0.00136888	1.7821	A_15_P724706	NM_001123063	dpys	NM_001123063		Dr.41082	100144569	GO:0005737(cytoplasm)|GO:0016787(hydrolase activity)|GO:0016810(hydrolase activity, acting on carbon-nitrogen (but not peptide) bonds)	ENSDART00000114795	TC367466	Pyrimidine metabolism // beta-Alanine metabolism // Pantothenate and CoA biosynthesis // Drug metabolism - other enzymes // Metabolic pathways	dre00240 // dre00410 // dre00770 // dre00983 // dre01100
968	Danio rerio chromobox homolog 4 (Pc class homolog, Drosophila) (cbx4), mRNA [NM_205749]	7.18476	7.12737	7.01986	7.72508	7.65294	7.61733	0.554454	7.38789	7.79541	0.000357046	0.00311873	0.159628	A_15_P132581	NM_205749	cbx4	NM_205749		Dr.88560	573110	GO:0005634(nucleus)	ENSDART00000158791	TC376548
978	family with sequence similarity 129, member Bb [Source:ZFIN;Acc:ZDB-GENE-030131-6218] [ENSDART00000016628]	10.4344	10.4564	10.2928	10.9379	10.9202	11.085	0.586489	10.6878	7.2608	0.000512139	0.00391881	-0.254745	A_15_P146266	ENSDART00000016628	fam129bb	BC139617		Dr.33724	556540		ENSDART00000016628	TC368709
980	phosphatidylinositol transfer protein, alpha b [Source:ZFIN;Acc:ZDB-GENE-110408-51] [ENSDART00000002974]	4.04813	4.06827	3.91768	5.21937	5.41776	5.49478	1.36594	4.69433	14.2849	1.47216e-05	0.00054353	3.78728	A_15_P155376	ENSDART00000002974	pitpnab	EB955057		Dr.152835	100333060	GO:0005622(intracellular)|GO:0006810(transport)	ENSDART00000002974	TC400184
999	Danio rerio si:dkey-9i23.15 (si:dkey-9i23.15), mRNA [NM_001145559]	12.0267	12.1155	11.9166	10.8816	10.9885	11.1688	-1.00666	11.5163	-9.99493	9.84467e-05	0.0014571	1.63629	A_15_P403390	NM_001145559	si:dkey-9i23.15	NM_001145559		Dr.5322	555790	GO:0016020(membrane)|GO:0016021(integral to membrane)	ENSDART00000134635	TC376903
1002	microcephalin 1 [Source:ZFIN;Acc:ZDB-GENE-060421-6122] [ENSDART00000148907]	9.15811	9.12765	9.2219	10.0351	9.98024	10.0551	0.854266	9.59636	14.3273	1.44889e-05	0.00054058	3.80509	A_15_P195181	ENSDART00000148907	mcph1	BC115116		Dr.140766	678616	GO:0003674(molecular_function)|GO:0008150(biological_process)	ENSDART00000148907	TC372803
1039	Danio rerio zinc finger, HIT-type containing 1 (znhit1), mRNA [NM_001017401]	11.2146	11.1861	11.1804	11.5184	11.4939	11.5021	0.311111	11.3492	5.93325	0.0013934	0.00768531	-1.4038	A_15_P102926	NM_001017401	znhit1	NM_001017401		Dr.16573	407699	GO:0000812(Swr1 complex)|GO:0031063(regulation of histone deacetylation)|GO:0031491(nucleosome binding)|GO:0042826(histone deacetylase binding)|GO:0043486(histone exchange)	ENSDART00000076800	TC376843
1043	Danio rerio limb bud and heart development (lbh), mRNA [NM_200520]	13.8227	13.8168	13.9828	14.3916	14.4203	14.4899	0.559829	14.154	7.61911	0.00040119	0.00336325	0.0257352	A_15_P728556	NM_200520	lbh	NM_200520		Dr.108160	393492	GO:0001755(neural crest cell migration)|GO:0003674(molecular_function)|GO:0005634(nucleus)|GO:0005737(cytoplasm)|GO:0006351(transcription, DNA-dependent)|GO:0006355(regulation of transcription, DNA-dependent)|GO:0048703(embryonic viscerocranium morphogenesis)	ENSDART00000121457	TC398059
1055	Danio rerio cathepsin L.1 (ctsl.1), mRNA [NM_001002368]	5.02531	5.39663	5.37459	6.17815	6.52235	6.09643	1.00013	5.76558	6.25933	0.00107302	0.00644388	-1.10412	A_15_P721141	NM_001002368	ctsl.1	NM_001002368		Dr.85174	436641	GO:0004197(cysteine-type endopeptidase activity)|GO:0005615(extracellular space)|GO:0005764(lysosome)|GO:0006508(proteolysis)|GO:0008233(peptidase activity)|GO:0008234(cysteine-type peptidase activity)|GO:0016787(hydrolase activity)|GO:0051603(proteolysis involved in cellular protein catabolic process)	ENSDART00000017756	TC428401	Lysosome // Phagosome // Apoptosis	dre04142 // dre04145 // dre04210
1066	formyl peptide receptor 1 [Source:ZFIN;Acc:ZDB-GENE-121227-2] [ENSDART00000156958]	5.7091	5.35344	5.24116	6.38083	6.57709	6.52149	1.05857	5.96385	7.56623	0.000415655	0.00343981	-0.0149499	A_15_P389885	ENSDART00000156958	LOC568153	XM_003200188			568153		ENSDART00000156958	TC385926
1069	PREDICTED: Danio rerio si:ch211-250g4.3 (si:ch211-250g4.3), transcript variant X3, mRNA [XM_009294352]	7.91088	7.75402	7.96373	8.99335	9.06988	9.2237	1.21943	8.48593	12.963	2.47815e-05	0.000701848	3.20271	A_15_P468660	TC366791		XM_009294352						TC366791
1073	Danio rerio si:dkey-122c11.1 (si:dkey-122c11.1), mRNA [NM_001128297]	5.63604	5.70817	5.12303	9.77011	8.96984	9.19202	3.82158	7.39987	14.5839	1.31692e-05	0.000519608	3.91173	A_15_P158941	NM_001128297	si:dkey-122c11.1	NM_001128297		Dr.148316	100006693		ENSDART00000133258
1078	si:ch211-241j12.3 [Source:ZFIN;Acc:ZDB-GENE-040724-72] [ENSDART00000064546]	5.62267	5.19447	5.10447	2.94611	2.05442	2.40971	-2.83712	3.88864	-10.7195	6.80903e-05	0.00120662	2.05696	A_15_P191481	ENSDART00000064546	si:ch211-241j12.3	DY559750		Dr.82442	566552	GO:0016020(membrane)|GO:0016021(integral to membrane)	ENSDART00000064546	TC397830
1080	Danio rerio exostosin-like glycosyltransferase 3 (extl3), mRNA [NM_001008402]	7.72728	7.59722	7.56663	4.87146	4.98197	5.27504	-2.58756	6.3366	-21.1728	1.74861e-06	0.000203963	6.11214	A_15_P102569	NM_001008402	extl3	NM_001008402		Dr.79599	493783	GO:0001888(glucuronyl-galactosyl-proteoglycan 4-alpha-N-acetylglucosaminyltransferase activity)|GO:0006024(glycosaminoglycan biosynthetic process)|GO:0008375(acetylglucosaminyltransferase activity)|GO:0015012(heparan sulfate proteoglycan biosynthetic process)|GO:0016020(membrane)|GO:0016021(integral to membrane)|GO:0030516(regulation of axon extension)|GO:0031290(retinal ganglion cell axon guidan…	ENSDART00000148892	TC409607	Glycosaminoglycan biosynthesis - heparan sulfate / heparin // Metabolic pathways	dre00534 // dre01100
1085	acyl-Coenzyme A binding domain containing 3 [Source:ZFIN;Acc:ZDB-GENE-040426-1930] [ENSDART00000062525]	9.46278	9.41027	9.32901	10.5164	10.4926	10.3365	1.04781	9.92459	13.4753	2.0137e-05	0.000634581	3.43623	A_15_P184416	ENSDART00000062525	acbd3				406270	GO:0000062(fatty-acyl-CoA binding)|GO:0006810(transport)|GO:0016021(integral to membrane)	ENSDART00000062525	TC398796
1088	Danio rerio zinc finger, C4H2 domain containing (zc4h2), mRNA [NM_199642]	13.1319	13.1161	13.1184	13.551	13.5295	13.7148	0.476333	13.3603	6.64643	0.000797642	0.00530109	-0.763669	A_15_P720496	NM_199642	zc4h2	NM_199642		Dr.77787	323487	GO:0005634(nucleus)|GO:0005737(cytoplasm)|GO:0005886(plasma membrane)|GO:0007275(multicellular organismal development)|GO:0007528(neuromuscular junction development)|GO:0016020(membrane)|GO:0021522(spinal cord motor neuron differentiation)|GO:0030054(cell junction)|GO:0045202(synapse)|GO:0045211(postsynaptic membrane)|GO:0046872(metal ion binding)|GO:0048665(neuron fate specification)|GO:0048666(…	ENSDART00000020908	TC372259
1092	Danio rerio lysosomal protein transmembrane 4 alpha (laptm4a), mRNA [NM_214685]	11.2559	11.2452	11.2273	12.278	12.2612	12.4245	1.07841	11.782	15.8375	8.44342e-06	0.000419067	4.40556	A_15_P104575	NM_214685	laptm4a	NM_214685		Dr.2933	100003844	GO:0016020(membrane)|GO:0016021(integral to membrane)	ENSDART00000004601	TC391159	Lysosome	dre04142
1095	T-cell, immune regulator 1, ATPase, H+ transporting, lysosomal V0 subunit A3a [Source:ZFIN;Acc:ZDB-GENE-090311-31] [ENSDART00000033405]	5.71308	5.87857	5.97368	4.77223	4.95993	5.22794	-0.868411	5.42091	-6.20945	0.00111599	0.00662184	-1.14917	A_15_P595647	ENSDART00000033405	tcirg1a	XM_005160272			100003139	GO:0000220(vacuolar proton-transporting V-type ATPase, V0 domain)|GO:0006810(transport)|GO:0006811(ion transport)|GO:0015078(hydrogen ion transmembrane transporter activity)|GO:0015991(ATP hydrolysis coupled proton transport)|GO:0015992(proton transport)|GO:0016020(membrane)|GO:0016021(integral to membrane)|GO:0033179(proton-transporting V-type ATPase, V0 domain)	ENSDART00000033405	TC389952	Oxidative phosphorylation // Metabolic pathways // Lysosome // Phagosome	dre00190 // dre01100 // dre04142 // dre04145
1100	Danio rerio TATA box binding protein (Tbp)-associated factor, RNA polymerase I, B (taf1b), mRNA [NM_001025298]	8.72795	8.67964	8.56645	7.7484	7.47925	7.42394	-1.10748	8.10427	-10.2837	8.47503e-05	0.00135104	1.80736	A_15_P206561	NM_001025298	taf1b	NM_001025298		Dr.80597	449647	GO:0001164(RNA polymerase I CORE element sequence-specific DNA binding)|GO:0001187(RNA polymerase I CORE element sequence-specific DNA binding transcription factor recruiting transcription factor activity)|GO:0001189(RNA polymerase I transcriptional preinitiation complex assembly at the promoter for the nuclear large rRNA transcript)|GO:0003677(DNA binding)|GO:0005634(nucleus)|GO:0005668(RNA poly…	ENSDART00000062377	TC375991
1117	Danio rerio FAD-dependent oxidoreductase domain containing 1 (foxred1), mRNA [NM_001113578]	6.23812	6.38411	6.38452	5.86529	5.9458	5.926	-0.42322	6.12397	-6.11936	0.00119877	0.00693451	-1.23127	A_15_P746082	NM_001113578	foxred1	NM_001113578		Dr.75197	556387	GO:0016491(oxidoreductase activity)|GO:0055114(oxidation-reduction process)	ENSDART00000170079	TC368257
1125		2.48738	3.19291	3.13928	6.69928	6.37427	5.04146	3.09848	4.4891	6.50244	0.000889201	0.00571406	-0.88844	A_15_P408700	ENSDART00000153694							ENSDART00000153694	TC373648
1130	Danio rerio ATP-binding cassette, sub-family G (WHITE), member 2c (abcg2c), mRNA [NM_001039639]	10.1488	10.1492	10.1339	9.63941	9.62256	9.59584	-0.524731	9.88164	-9.97831	9.93109e-05	0.0014659	1.6263	A_15_P109703	NM_001039639	abcg2c	NM_001039639		Dr.40859	569858	GO:0000166(nucleotide binding)|GO:0005524(ATP binding)|GO:0016020(membrane)|GO:0016021(integral to membrane)|GO:0016887(ATPase activity)	ENSDART00000032322	TC395289
1140	Danio rerio sorting nexin family member 27a (snx27a), mRNA [NM_001045100]	9.37326	9.41114	9.32658	10.4373	10.3386	10.1296	0.931471	9.83606	9.79273	0.000109591	0.00154272	1.51372	A_15_P110465	NM_001045100	snx27a	NM_001045100		Dr.74757	566205	GO:0005769(early endosome)|GO:0006886(intracellular protein transport)|GO:0007165(signal transduction)|GO:0035091(phosphatidylinositol binding)	ENSDART00000144925	TC434805
1145	Danio rerio hedgehog interacting protein (hhip), mRNA [NM_001080012]	7.2855	7.3079	7.11024	5.49623	5.72422	5.9242	-1.51966	6.47471	-11.801	4.09029e-05	0.000899014	2.63625	A_15_P119973	NM_001080012	hhip	NM_001080012		Dr.119698	326102	GO:0003824(catalytic activity)|GO:0005975(carbohydrate metabolic process)|GO:0009968(negative regulation of signal transduction)|GO:0016021(integral to membrane)|GO:0016901(oxidoreductase activity, acting on the CH-OH group of donors, quinone or similar compound as acceptor)|GO:0031226(intrinsic to plasma membrane)|GO:0033333(fin development)|GO:0045879(negative regulation of smoothened signaling…	ENSDART00000085051	TC365670	Hedgehog signaling pathway	dre04340
1147	proline and serine rich 1 [Source:ZFIN;Acc:ZDB-GENE-111003-1] [ENSDART00000163102]	8.14374	8.03072	8.00065	8.49759	8.49543	8.56997	0.462626	8.28968	6.93819	0.000643696	0.0045579	-0.517388	A_15_P236211	ENSDART00000163102	proser1	CT609180		Dr.80783	556416		ENSDART00000163102	TC444189
1152	Danio rerio mirror-image polydactyly 1 (mipol1), mRNA [NM_001305467]	7.94201	8.1331	8.08142	8.79976	8.8482	8.78603	0.759153	8.43175	10.4708	7.70701e-05	0.00129019	1.91574	A_15_P398035	NM_001305467	mipol1	NM_001305467			321390		ENSDART00000171324	TC402817
1164	Danio rerio nipped-B homolog b (Drosophila) (nipblb), mRNA [NM_001161447]	11.4785	11.4397	11.4083	10.752	10.5665	10.6907	-0.772443	11.056	-10.8239	6.46905e-05	0.00116382	2.1153	A_15_P750521	NM_001161447	nipblb	NM_001161447		Dr.78039	794108	GO:0003146(heart jogging)|GO:0005634(nucleus)|GO:0007049(cell cycle)|GO:0007417(central nervous system development)|GO:0007507(heart development)|GO:0035118(embryonic pectoral fin morphogenesis)|GO:0048565(digestive tract development)|GO:0060828(regulation of canonical Wnt receptor signaling pathway)|GO:0071733(transcriptional activation by promoter-enhancer looping)	ENSDART00000140556	TC415272
1169	Danio rerio solute carrier family 25 (pyrimidine nucleotide carrier), member 33 (slc25a33), mRNA [NM_213157]	8.31649	8.44465	8.35913	7.84025	7.70766	7.56236	-0.670005	8.03842	-7.33445	0.000486673	0.00379723	-0.196152	A_15_P461950	NM_213157	slc25a33	NM_213157		Dr.76663	406436	GO:0003735(structural constituent of ribosome)|GO:0005739(mitochondrion)|GO:0005743(mitochondrial inner membrane)|GO:0006412(translation)|GO:0006810(transport)|GO:0016020(membrane)|GO:0016021(integral to membrane)|GO:0055085(transmembrane transport)	ENSDART00000058407	TC372103
1182	Danio rerio interferon-related developmental regulator 1 (ifrd1), mRNA [NM_001076555]	13.0356	12.963	13.0758	13.8405	13.8248	13.7361	0.775684	13.4126	11.9854	3.76625e-05	0.000861323	2.72979	A_15_P207711	NM_001076555	ifrd1	NM_001076555		Dr.74180	555178	GO:0005575(cellular_component)|GO:0008150(biological_process)	ENSDART00000099467	TC380096
1183	Danio rerio neuropilin 1b (nrp1b), mRNA [NM_205674]	8.45158	8.40469	8.4804	7.81198	7.55801	7.98197	-0.661573	8.11477	-5.58795	0.00186029	0.00930094	-1.73486	A_15_P628116	NM_205674	nrp1b	NM_205674		Dr.132331	402973	GO:0001525(angiogenesis)|GO:0001570(vasculogenesis)|GO:0002040(sprouting angiogenesis)|GO:0005021(vascular endothelial growth factor-activated receptor activity)|GO:0005515(protein binding)|GO:0007411(axon guidance)|GO:0016020(membrane)|GO:0016021(integral to membrane)|GO:0017154(semaphorin receptor activity)|GO:0030947(regulation of vascular endothelial growth factor receptor signaling pathway)|…	ENSDART00000098267	TC366225
1199	Danio rerio deoxycytidine kinase (dck), mRNA [NM_001007056]	9.37606	9.3751	9.26292	9.72085	9.93361	9.74106	0.460479	9.56827	5.50448	0.00199887	0.00976333	-1.81709	A_15_P169146	NM_001007056	dck	NM_001007056		Dr.78434	474325	GO:0005524(ATP binding)|GO:0005575(cellular_component)|GO:0006139(nucleobase-containing compound metabolic process)|GO:0016301(kinase activity)|GO:0016310(phosphorylation)|GO:0016740(transferase activity)|GO:0019206(nucleoside kinase activity)	ENSDART00000098499	NP13225771	Purine metabolism // Pyrimidine metabolism // Metabolic pathways	dre00230 // dre00240 // dre01100
1205	Danio rerio Fetuin-B-like (LOC563738), mRNA [NM_001045024]	8.4982	8.48396	8.5302	5.91262	5.98445	6.498	-2.37243	7.31791	-14.3142	1.45603e-05	0.000541229	3.7996	A_15_P549762	NM_001045024	LOC563738	NM_001045024		Dr.92573	563738		ENSDART00000132670	TC383643
1214	Danio rerio Indian hedgehog homolog b (ihhb), mRNA [NM_131088]	8.0523	8.16382	8.13747	8.81735	8.84301	8.51503	0.607269	8.4215	5.65853	0.0017517	0.00894929	-1.666	A_15_P114929	NM_131088	ihhb	NM_131088		Dr.75090	30299	GO:0005576(extracellular region)|GO:0005615(extracellular space)|GO:0005886(plasma membrane)|GO:0006508(proteolysis)|GO:0007154(cell communication)|GO:0007267(cell-cell signaling)|GO:0007275(multicellular organismal development)|GO:0008233(peptidase activity)|GO:0016020(membrane)|GO:0016539(intein-mediated protein splicing)|GO:0016787(hydrolase activity)|GO:0046872(metal ion binding)|GO:0048709(o…	ENSDART00000081760	TC373748	Hedgehog signaling pathway	dre04340
1219	Danio rerio heterogeneous nuclear ribonucleoprotein A/B, mRNA (cDNA clone MGC:114125 IMAGE:7451040), complete cds. [BC097183]	13.0384	13.1562	13.0508	13.4883	13.5963	13.7613	0.533499	13.3485	5.88212	0.00145313	0.00789577	-1.45191	A_15_P653551	BC097183		BC097183						TC386682
1225	Danio rerio 3-hydroxyacyl-CoA dehydratase 2 (hacd2), mRNA [NM_199861]	13.0107	12.974	12.9978	13.4453	13.4412	13.3628	0.422285	13.2053	7.42087	0.000458652	0.00366037	-0.128029	A_15_P114098	NM_199861	hacd2	NM_199861		Dr.12800	334121	GO:0016020(membrane)|GO:0016021(integral to membrane)	ENSDART00000133998	TC369793	Fatty acid elongation // Biosynthesis of unsaturated fatty acids // Fatty acid metabolism	dre00062 // dre01040 // dre01212
1227	Danio rerio novel NACHT domain containing protein (LOC100006564), mRNA [NM_001126485]	7.42564	7.40766	7.27536	8.45902	8.56334	8.67076	1.19482	7.96696	14.3019	1.46276e-05	0.000541677	3.79444	A_15_P651913	NM_001126485	LOC100006564	NM_001126485		Dr.131895	100006564		ENSDART00000121804	TC414831
1228	Danio rerio solute carrier family 5 (sodium/multivitamin and iodide cotransporter), member 6 (slc5a6b), mRNA [NM_001025528]	7.49477	7.45303	7.52797	7.9837	8.04599	8.03548	0.529801	7.75682	9.30573	0.000143094	0.00178834	1.2085	A_15_P161262	NM_001025528	slc5a6b	NM_001025528		Dr.46547	796312	GO:0005215(transporter activity)|GO:0006810(transport)|GO:0016020(membrane)|GO:0016021(integral to membrane)|GO:0055085(transmembrane transport)	ENSDART00000121789	TC368978
1250	Rep: Ubiquitin carboxyl-terminal hydrolase - Tetraodon nigroviridis (Green puffer), partial (80%) [TC371255]	10.4944	10.4416	10.6047	11.207	11.425	11.4593	0.850198	10.9387	9.03783	0.000166607	0.00196419	1.03423	A_15_P311071	TC371255						GO:0004197(cysteine-type endopeptidase activity)|GO:0005515(protein binding)|GO:0005575(cellular_component)|GO:0005813(centrosome)		TC371255
1258	relaxin/insulin-like family peptide receptor 3.3a3 [Source:ZFIN;Acc:ZDB-GENE-050419-246] [ENSDART00000132656]	6.65066	6.62734	6.45486	5.61035	5.54601	6.0074	-0.856365	6.14944	-5.97581	0.00134585	0.00750898	-1.36399	A_15_P550012	ENSDART00000132656	rxfp3.3a3	XM_001342231			100002494	GO:0004930(G-protein coupled receptor activity)|GO:0004945(angiotensin type II receptor activity)|GO:0007186(G-protein coupled receptor signaling pathway)|GO:0016020(membrane)|GO:0016021(integral to membrane)	ENSDART00000132656	TC376557
1263	ubiquitin specific peptidase 4 (proto-oncogene) [Source:ZFIN;Acc:ZDB-GENE-041008-187] [ENSDART00000039868]	11.0106	11.0152	11.0462	11.5841	11.3642	11.426	0.434141	11.241	5.68234	0.00171673	0.00883261	-1.6429	A_15_P671696	ENSDART00000039868	usp4	XM_002662510			449927	GO:0004843(ubiquitin-specific protease activity)|GO:0005634(nucleus)|GO:0006511(ubiquitin-dependent protein catabolic process)|GO:0016579(protein deubiquitination)	ENSDART00000039868	TC379307
1280	Danio rerio transmembrane protein 68 (tmem68), mRNA [NM_200492]	5.87354	6.0818	5.86137	7.75453	7.37644	7.44671	1.58699	6.7324	12.487	3.02671e-05	0.000776307	2.97709	A_15_P198951	NM_200492	tmem68	NM_200492		Dr.140697	393464	GO:0008152(metabolic process)|GO:0016020(membrane)|GO:0016021(integral to membrane)|GO:0016746(transferase activity, transferring acyl groups)	ENSDART00000062688	TC367856
1288	Danio rerio N-terminal EF-hand calcium binding protein 1 (necab1), mRNA [NM_001017848]	2.60128	3.65151	2.40411	5.19582	5.54237	4.92243	2.33458	4.05292	6.35382	0.00099677	0.00614793	-1.01953	A_15_P107945	NM_001017848	necab1	NM_001017848		Dr.84692	550546	GO:0005509(calcium ion binding)	ENSDART00000114117	TC412959
1289	Danio rerio PERP, TP53 apoptosis effector (perp), mRNA [NM_001256207]	8.56886	8.49454	8.60732	10.1731	10.1482	10.057	1.5692	9.3415	23.8403	9.15902e-07	0.000152959	6.78725	A_15_P513317	NM_001256207	perp	NM_001256207		Dr.24063	494479	GO:0009411(response to UV)|GO:0016020(membrane)|GO:0016021(integral to membrane)|GO:0030054(cell junction)|GO:0042981(regulation of apoptotic process)	ENSDART00000148356	TC436033	p53 signaling pathway	dre04115
1299	Danio rerio zgc:112175 (zgc:112175), mRNA [NM_001017719]	8.92689	8.95867	8.70466	9.87739	9.71601	9.71116	0.904783	9.31579	9.31169	0.000142616	0.00178497	1.21233	A_15_P732741	NM_001017719	zgc:112175	NM_001017719		Dr.88051	550414	GO:0003677(DNA binding)|GO:0008150(biological_process)|GO:0016020(membrane)|GO:0016021(integral to membrane)	ENSDART00000039829	TC407255
1304	Danio rerio acidic residue methyltransferase 1 (armt1), mRNA [NM_001014331]	8.06685	8.12032	8.16615	9.23344	9.46729	9.60301	1.31681	8.77617	12.1745	3.46484e-05	0.000825978	2.82423	A_15_P169026	NM_001014331	armt1	NM_001014331		Dr.107794	541518	GO:0000179(rRNA (adenine-N6,N6-)-dimethyltransferase activity)|GO:0003880(protein C-terminal carboxyl O-methyltransferase activity)|GO:0004809(tRNA (guanine-N2-)-methyltransferase activity)|GO:0005575(cellular_component)|GO:0008168(methyltransferase activity)|GO:0008169(C-methyltransferase activity)|GO:0008170(N-methyltransferase activity)|GO:0008171(O-methyltransferase activity)|GO:0008172(S-met…	ENSDART00000078062	TC371781
1321	Danio rerio zgc:113443 (zgc:113443), mRNA [NM_001077773]	10.6278	10.6977	10.7038	10.0163	10.0909	9.73975	-0.727445	10.3127	-6.82559	0.000698612	0.00483365	-0.611423	A_15_P153826	NM_001077773	zgc:113443	NM_001077773		Dr.136430	777726	GO:0003676(nucleic acid binding)|GO:0046872(metal ion binding)	ENSDART00000162498	TC369104
1337	Danio rerio golgi integral membrane protein 4b (golim4b), mRNA [NM_001014349]	8.01159	7.93697	7.96007	9.4769	9.59101	9.17793	1.44574	8.69241	12.2131	3.40692e-05	0.000819297	2.8433	A_15_P162961	NM_001014349	golim4b	NM_001014349		Dr.90259	541535	GO:0003674(molecular_function)|GO:0008150(biological_process)|GO:0016020(membrane)|GO:0016021(integral to membrane)	ENSDART00000002510	TC368245
1338	GB	3.56893	4.4265	3.79805	6.97055	8.0908	9.29661	4.18816	6.02524	6.80849	0.000707417	0.00487773	-0.62581	A_15_P298621	NP13321101								NP13321101
1339	Danio rerio hydroxypyruvate isomerase (hyi), mRNA [NM_200334]	11.557	11.4524	11.5891	10.7481	10.4473	10.0245	-1.12622	10.9697	-5.94416	0.00138103	0.00763919	-1.39357	A_15_P221881	NM_200334	hyi	NM_200334		Dr.13140	393305	GO:0008903(hydroxypyruvate isomerase activity)|GO:0016853(isomerase activity)		TC379638	Glyoxylate and dicarboxylate metabolism // Metabolic pathways	dre00630 // dre01100
1343	Danio rerio CDC42 small effector 1 (cdc42se1), mRNA [NM_200060]	7.61954	7.49829	7.39089	8.19177	8.04073	8.20179	0.641859	7.82384	7.27926	0.000505615	0.00388994	-0.240017	A_15_P120964	NM_200060	cdc42se1	NM_200060		Dr.75985	791998	GO:0005198(structural molecule activity)|GO:0005737(cytoplasm)|GO:0005856(cytoskeleton)|GO:0005886(plasma membrane)|GO:0007165(signal transduction)|GO:0008360(regulation of cell shape)|GO:0016020(membrane)|GO:0021555(midbrain-hindbrain boundary morphogenesis)	ENSDART00000031895	TC398260
1383	Danio rerio zgc:153012 (zgc:153012), mRNA [NM_001077734]	11.8961	11.9653	11.9041	11.4043	11.5693	11.4038	-0.462657	11.6905	-6.4264	0.000942452	0.00592523	-0.95521	A_15_P348830	NM_001077734	zgc:153012	NM_001077734		Dr.76652	777626	GO:0003700(sequence-specific DNA binding transcription factor activity)|GO:0005575(cellular_component)|GO:0006355(regulation of transcription, DNA-dependent)	ENSDART00000099832	TC416277
1387	Danio rerio zgc:77223, mRNA (cDNA clone IMAGE:6788859), partial cds. [BC053112]	10.1372	10.0772	9.99864	9.50674	9.45849	9.62183	-0.541995	9.80001	-7.3033	0.00049726	0.00384515	-0.220875	A_15_P656571	BC053112	asb2b	BC053112		Dr.81858	402848	GO:0003674(molecular_function)|GO:0035556(intracellular signal transduction)
1388	procollagen C-endopeptidase enhancer 2a [Source:ZFIN;Acc:ZDB-GENE-070705-25] [ENSDART00000040111]	6.79717	6.82595	6.86847	5.84491	5.96952	5.56919	-1.03599	6.31254	-9.04675	0.000165754	0.00195899	1.04011	A_15_P410160	ENSDART00000040111	pcolce2a	XM_001921196		Dr.113806	100002838	GO:0005576(extracellular region)|GO:0016020(membrane)|GO:0016021(integral to membrane)	ENSDART00000040111	TC444283
1390	Danio rerio structural maintenance of chromosomes 1A, like (smc1al), mRNA [NM_212810]	12.5442	12.6055	12.5484	12.9897	12.9098	13.0039	0.401718	12.7669	6.75372	0.000736514	0.00500581	-0.672104	A_15_P162441	NM_212810	smc1al	NM_212810		Dr.76942	403060	GO:0003682(chromatin binding)|GO:0005524(ATP binding)|GO:0005634(nucleus)|GO:0005694(chromosome)|GO:0006281(DNA repair)|GO:0007064(mitotic sister chromatid cohesion)|GO:0008280(cohesin core heterodimer)|GO:0051276(chromosome organization)	ENSDART00000121697	TC371806	Cell cycle // Oocyte meiosis	dre04110 // dre04114
1396	Danio rerio inositol-trisphosphate 3-kinase Cb (itpkcb), mRNA [NM_001305471]	7.40976	7.47634	7.41123	8.17432	8.18647	8.14742	0.736964	7.80092	13.2853	2.17288e-05	0.000657636	3.35071	A_15_P513162	NM_001305471	itpkcb	NM_001305471			322720	GO:0005575(cellular_component)|GO:0008440(inositol-1,4,5-trisphosphate 3-kinase activity)	ENSDART00000141023	TC405432	Inositol phosphate metabolism // Metabolic pathways // Calcium signaling pathway // Phosphatidylinositol signaling system	dre00562 // dre01100 // dre04020 // dre04070
1398	Danio rerio N(alpha)-acetyltransferase 15, NatA auxiliary subunit b (naa15b), mRNA [NM_203321]	13.4129	13.4754	13.415	13.9227	13.8517	13.8954	0.455519	13.6622	7.99488	0.000313771	0.00289426	0.308001	A_15_P130261	NM_203321	naa15b	NM_203321		Dr.132769	334099	GO:0004596(peptide alpha-N-acetyltransferase activity)|GO:0017196(N-terminal peptidyl-methionine acetylation)|GO:0031415(NatA complex)	ENSDART00000130490	TC384337
1399	Danio rerio ubinuclein 2b (ubn2b), mRNA [NM_001104940]	6.97564	7.01581	6.73736	7.94763	7.66388	7.86276	0.915155	7.36718	7.94689	0.000323594	0.00294426	0.272602	A_15_P188106	NM_001104940	ubn2b	NM_001104940		Dr.7295	561642	GO:0005634(nucleus)	ENSDART00000169757	TC365975
1419	fl92w69.x1 Zebrafish adult retina cDNA Danio rerio cDNA clone IMAGE:4144274 3' similar to SW:IPYR_BOVIN P37980 INORGANIC PYROPHOSPHATASE ;, mRNA sequence [BG308494]	5.22493	5.36088	5.32394	4.91246	4.92995	4.74407	-0.441091	5.08271	-5.52179	0.00196919	0.00966928	-1.79997	A_15_P707366	BG308494		BG308494		Dr.150872
1454	Danio rerio retinaldehyde binding protein 1a (rlbp1a), mRNA [NM_200705]	6.18348	6.6617	6.6629	4.11614	4.44523	4.07909	-2.2892	5.35809	-13.0023	2.43835e-05	0.000695825	3.22096	A_15_P731921	NM_200705	rlbp1a	NM_200705		Dr.81557	393678	GO:0005215(transporter activity)|GO:0005622(intracellular)|GO:0006810(transport)|GO:0007634(optokinetic behavior)|GO:0009416(response to light stimulus)	ENSDART00000006897	TC405355
1458	AGENCOURT_55703336 NIH_ZGC_21 Danio rerio cDNA clone IMAGE:7920060 5', mRNA sequence [DT070438]	5.45052	5.7108	5.1956	6.33819	6.72625	6.73859	1.1487	6.02666	6.49501	0.000894245	0.00573679	-0.894933	A_15_P528907	DT070438		DT070438		Dr.82460				TC400293
1462	Danio rerio mitogen-activated protein kinase 11 (mapk11), mRNA [NM_001002095]	11.4152	11.3979	11.4937	12.4492	12.4291	12.4965	1.02266	11.9469	17.1594	5.4738e-06	0.000341094	4.88262	A_15_P119638	NM_001002095	mapk11	NM_001002095		Dr.31087	415185	GO:0000166(nucleotide binding)|GO:0004672(protein kinase activity)|GO:0004674(protein serine/threonine kinase activity)|GO:0004707(MAP kinase activity)|GO:0005524(ATP binding)|GO:0006468(protein phosphorylation)|GO:0016301(kinase activity)|GO:0016310(phosphorylation)|GO:0016740(transferase activity)	ENSDART00000032857	TC369624	MAPK signaling pathway // FoxO signaling pathway // Adrenergic signaling in cardiomyocytes // VEGF signaling pathway // Toll-like receptor signaling pathway // NOD-like receptor signaling pathway // RIG-I-like receptor signaling pathway // GnRH signaling pathway // Progesterone-mediated oocyte maturation // AGE-RAGE signaling pathway in diabetic complications // Salmonella infection	dre04010 // dre04068 // dre04261 // dre04370 // dre04620 // dre04621 // dre04622 // dre04912 // dre04914 // dre04933 // dre05132
1468	Danio rerio striatin, calmodulin binding protein (strn), mRNA [NM_001080642]	6.34252	6.47146	6.41988	7.34272	7.36132	7.36021	0.943463	6.88302	15.5585	9.29362e-06	0.000436238	4.29933	A_15_P224176	NM_001080642	strn	NM_001080642		Dr.90294	791160	GO:0003674(molecular_function)|GO:0005575(cellular_component)|GO:0008150(biological_process)	ENSDART00000158771	TC367275
1469	Danio rerio leucine rich repeat containing 47 (lrrc47), mRNA [NM_001110372]	9.17469	9.21469	9.20688	10.0336	9.99439	9.8829	0.77154	9.58452	11.8764	3.95402e-05	0.000883861	2.67466	A_15_P317411	NM_001110372	lrrc47	NM_001110372		Dr.142520	553404	GO:0003723(RNA binding)|GO:0004826(phenylalanine-tRNA ligase activity)|GO:0006432(phenylalanyl-tRNA aminoacylation)|GO:0009328(phenylalanine-tRNA ligase complex)	ENSDART00000075129	TC411826
1471	FDR202-P00042-DEPE-R_A17 FDR202 Danio rerio cDNA clone FDR202-P00042-BR_A17 3', mRNA sequence [EH572282]	7.35994	7.17575	7.21705	6.32152	5.94799	6.21988	-1.08778	6.70702	-9.21538	0.00015056	0.00184687	1.15025	A_15_P682051	EH572282	wu:fc16h11	EH572282		Dr.105636	324018
1476	Danio rerio kelch-like ECH-associated protein 1b (keap1b), mRNA [NM_001113477]	5.00139	5.29783	5.04553	6.48083	6.54133	6.2384	1.30527	5.76755	10.6366	7.09382e-05	0.0012293	2.01026	A_15_P485870	NM_001113477	keap1b	NM_001113477		Dr.162180	100003679	GO:0004842(ubiquitin-protein ligase activity)|GO:0008134(transcription factor binding)|GO:0016567(protein ubiquitination)|GO:0031463(Cul3-RING ubiquitin ligase complex)|GO:0042787(protein ubiquitination involved in ubiquitin-dependent protein catabolic process)|GO:0042994(cytoplasmic sequestering of transcription factor)|GO:0043161(proteasomal ubiquitin-dependent protein catabolic process)|GO:004…	ENSDART00000148974	TC367147	Ubiquitin mediated proteolysis	dre04120
1485	Danio rerio profilin 2 (pfn2), mRNA [NM_201336]	12.6797	12.5557	12.6727	9.9205	9.93274	10.088	-2.65561	11.3082	-34.5156	1.21051e-07	5.94879e-05	8.7548	A_15_P600792	NM_201336	pfn2	NM_201336		Dr.76326	394235	GO:0003779(actin binding)|GO:0005737(cytoplasm)|GO:0030036(actin cytoskeleton organization)|GO:0030833(regulation of actin filament polymerization)|GO:0032233(positive regulation of actin filament bundle assembly)	ENSDART00000104687	NP13229090	Regulation of actin cytoskeleton // Salmonella infection	dre04810 // dre05132
1490	Danio rerio complement component 1, q subcomponent binding protein (c1qbp), mRNA [NM_001017858]	16.0174	15.9627	15.9738	14.9058	14.9137	14.8944	-1.07999	15.4446	-20.2111	2.25179e-06	0.000234639	5.84347	A_15_P397385	NM_001017858	c1qbp	NM_001017858		Dr.75937	334619	GO:0003674(molecular_function)|GO:0005759(mitochondrial matrix)|GO:0008150(biological_process)	ENSDART00000146840	NP13225478	Herpes simplex infection	dre05168
1497	Danio rerio ARP8 actin-related protein 8 homolog (yeast) (actr8), mRNA [NM_001001400]	8.29277	8.12814	8.10975	7.68864	7.60888	7.46587	-0.589089	7.88234	-6.5136	0.000881682	0.00568306	-0.878691	A_15_P156066	NM_001001400	actr8	NM_001001400		Dr.80288	326866	GO:0000166(nucleotide binding)|GO:0005524(ATP binding)|GO:0005634(nucleus)|GO:0005694(chromosome)|GO:0006281(DNA repair)|GO:0006310(DNA recombination)|GO:0006338(chromatin remodeling)|GO:0006351(transcription, DNA-dependent)|GO:0006355(regulation of transcription, DNA-dependent)|GO:0006974(response to DNA damage stimulus)|GO:0007049(cell cycle)|GO:0007067(mitosis)|GO:0031011(Ino80 complex)|GO:005…	ENSDART00000167839	TC369281
1498	Danio rerio eukaryotic translation initiation factor 3, subunit Jb (eif3jb), mRNA [NM_213502]	11.0123	10.9829	11.0308	11.5186	11.5193	11.4553	0.489021	11.2532	8.78563	0.000192976	0.00213615	0.865805	A_15_P623926	NM_213502	eif3jb	NM_213502		Dr.155062	406823	GO:0001731(formation of translation preinitiation complex)|GO:0002181(cytoplasmic translation)|GO:0003743(translation initiation factor activity)|GO:0005737(cytoplasm)|GO:0005852(eukaryotic translation initiation factor 3 complex)|GO:0006412(translation)|GO:0006413(translational initiation)|GO:0006446(regulation of translational initiation)|GO:0016282(eukaryotic 43S preinitiation complex)|GO:0033…	ENSDART00000075400	TC371757	RNA transport	dre03013
1505	Danio rerio WD repeat domain 21 (wdr21), mRNA [NM_200701]	10.2458	10.3163	10.2536	10.9678	11.1249	11.0914	0.789458	10.6666	11.5745	4.53412e-05	0.000950468	2.51939	A_15_P620952	NM_200701	wdr21	NM_200701		Dr.112279	393674			TC369108
1506	DR_ATE_NRM05_E07 adult testis normalized (TLL) Danio rerio cDNA, mRNA sequence [CO355144]	6.62202	6.61693	6.42503	5.85458	5.74277	5.54985	-0.838927	6.1352	-7.84172	0.000346408	0.00306158	0.194366	A_15_P402455	CO355144	si:ch1073-170o4.1	CO355144		Dr.448	335072			TC442145
1508	Danio rerio zgc:123335 (zgc:123335), mRNA [NM_001037406]	4.09961	4.42698	3.68343	2.25556	2.03432	2.17633	-1.9146	3.1127	-9.65378	0.00011811	0.0015961	1.42811	A_15_P621640	NM_001037406	zgc:123335	NM_001037406		Dr.83500	641417	GO:0003674(molecular_function)|GO:0005575(cellular_component)|GO:0008150(biological_process)
1509	Danio rerio bromodomain containing 2b (brd2b), mRNA [NM_001110524]	6.1952	6.19901	6.01126	4.73322	4.88443	5.43413	-1.1179	5.57621	-5.70504	0.00168415	0.00873701	-1.62096	A_15_P624676	NM_001110524	brd2b	NM_001110524		Dr.10549	569354	GO:0002574(thrombocyte differentiation)	ENSDART00000150121	TC373857
1522	15497370 ZF40 Danio rerio cDNA clone 4216680, mRNA sequence [EB982102]	12.2511	12.2413	12.3466	12.6228	12.6214	12.6486	0.351213	12.4553	5.93042	0.00139664	0.00769407	-1.40645	A_15_P507297	EB982102	wu:fb06h03	EB982102		Dr.4078	336824			TC404826
1545	Danio rerio keratin 94 (krt94), mRNA [NM_001077454]	9.00247	8.92951	8.98569	7.96115	7.55753	7.55592	-1.28102	8.33204	-10.0654	9.48776e-05	0.00143402	1.67847	A_15_P615937	NM_001077454	krt94	NM_001077454		Dr.74514	768289	GO:0005198(structural molecule activity)|GO:0005882(intermediate filament)|GO:0008150(biological_process)	ENSDART00000030103	TC440477
1551	AGENCOURT_16619345 NIH_ZGC_10 Danio rerio cDNA clone IMAGE:7050732 5', mRNA sequence [CK025620]	2.47767	2.36296	3.45146	4.87071	5.65928	4.69942	2.31244	3.92025	5.91479	0.00141464	0.00775617	-1.42113	A_15_P108525	CK025620		CK025620		Dr.156697				TC393781
1557	Danio rerio ribosomal RNA adenine dimethylase domain containing 1 (rrnad1), mRNA [NM_001089434]	7.94247	8.13135	7.97218	8.59244	8.85872	8.86016	0.755102	8.39289	7.23606	0.000521042	0.0039602	-0.274545	A_15_P204251	NM_001089434	rrnad1	NM_001089434		Dr.85704	791981	GO:0000154(rRNA modification)|GO:0000179(rRNA (adenine-N6,N6-)-dimethyltransferase activity)|GO:0005575(cellular_component)|GO:0008649(rRNA methyltransferase activity)	ENSDART00000050535	TC371903
1571	Danio rerio granulin a (grna), mRNA [NM_001001949]	7.08086	7.10332	7.04585	5.73959	5.26863	5.97493	-1.41563	6.36886	-7.65693	0.000391207	0.00329917	0.0546789	A_15_P649881	NM_001001949	grna	NM_001001949		Dr.67637	791524	GO:0001889(liver development)|GO:0048675(axon extension)	ENSDART00000103523	TC424053
1575	Danio rerio sperm associated antigen 1b (spag1b), mRNA [NM_001077321]	6.66262	6.74214	6.67351	6.11194	6.26993	6.07212	-0.541429	6.42204	-7.15044	0.000553268	0.0041233	-0.343486	A_15_P668676	NM_001077321	spag1b	NM_001077321		Dr.49001	768178	GO:0005575(cellular_component)|GO:0008150(biological_process)	ENSDART00000101207	TC369256
1576		10.9148	10.9162	10.9381	12.5075	12.494	12.3987	1.54375	11.6949	26.0042	5.69976e-07	0.000119219	7.27006	A_15_P267536
1582	GB	11.2382	11.0731	10.9939	11.7242	11.6838	11.5391	0.547328	11.3754	5.87141	0.00146602	0.00794876	-1.46203	A_15_P696426	NP13320380		XM_009294584						NP13320380
1591	GB	6.59443	6.12463	6.07563	4.20762	4.41151	4.95606	-1.73983	5.39498	-7.17501	0.000543786	0.00407256	-0.323626	A_15_P758317	NP13319048								NP13319048
1595	Danio rerio cleavage stimulation factor, 3' pre-RNA, subunit 2 (cstf2), mRNA [NM_200114]	10.8702	10.7528	10.7295	10.3405	10.0852	10.1312	-0.598503	10.4849	-6.49444	0.00089463	0.00573712	-0.895428	A_15_P752146	NM_200114	cstf2	NM_200114		Dr.113612	386806	GO:0000166(nucleotide binding)|GO:0003676(nucleic acid binding)|GO:0003729(mRNA binding)|GO:0005847(mRNA cleavage and polyadenylation specificity factor complex)|GO:0031124(mRNA 3'-end processing)	ENSDART00000162600	TC383009	mRNA surveillance pathway	dre03015
1599	enhancer of zeste 2 polycomb repressive complex 2 subunit [Source:ZFIN;Acc:ZDB-GENE-041111-259] [ENSDART00000024722]	9.54537	9.53027	9.54138	10.222	10.2022	10.3124	0.706552	9.89228	11.9737	3.78588e-05	0.000863708	2.7239	A_15_P134746	ENSDART00000024722	ezh2	BC095094		Dr.76424	768133	GO:0005634(nucleus)|GO:0006351(transcription, DNA-dependent)|GO:0006355(regulation of transcription, DNA-dependent)|GO:0008168(methyltransferase activity)|GO:0016568(chromatin modification)|GO:0016740(transferase activity)|GO:0018024(histone-lysine N-methyltransferase activity)|GO:0032259(methylation)|GO:0035098(ESC/E(Z) complex)|GO:0048511(rhythmic process)	ENSDART00000024722	TC366080	Lysine degradation	dre00310
1601	Danio rerio pyruvate dehydrogenase complex, component X (pdhx), mRNA [NM_200560]	10.3166	10.2513	10.1697	9.65302	9.57477	9.77932	-0.576832	9.95745	-7.1419	0.000556608	0.00413847	-0.3504	A_15_P747991	NM_200560	pdhx	NM_200560		Dr.108101	393532	GO:0008152(metabolic process)|GO:0016740(transferase activity)|GO:0016746(transferase activity, transferring acyl groups)	ENSDART00000102855	TC422167	Metabolic pathways	dre01100
1603	Danio rerio DEAD (Asp-Glu-Ala-Asp) box polypeptide 54 (ddx54), mRNA [NM_173268]	12.7094	12.5602	12.5784	11.8007	11.7054	11.4549	-0.962303	12.1348	-8.79687	0.000191702	0.00212926	0.873403	A_15_P100156	NM_173268	ddx54	NM_173268		Dr.18320	286777	GO:0000166(nucleotide binding)|GO:0003676(nucleic acid binding)|GO:0003723(RNA binding)|GO:0004004(ATP-dependent RNA helicase activity)|GO:0004386(helicase activity)|GO:0005524(ATP binding)|GO:0005634(nucleus)|GO:0010501(RNA secondary structure unwinding)|GO:0016787(hydrolase activity)|GO:0016818(hydrolase activity, acting on acid anhydrides, in phosphorus-containing anhydrides)	ENSDART00000165835	TC367286
1610	Danio rerio complement component 1, r subcomponent (c1r), mRNA [NM_001030150]	5.17113	4.64884	5.41492	2.32986	2.04067	2.19649	-2.88929	3.63365	-13.6455	1.8826e-05	0.000618602	3.51182	A_15_P205791	NM_001030150	c1r	NM_001030150		Dr.161724	560927	GO:0005509(calcium ion binding)|GO:0005575(cellular_component)|GO:0008150(biological_process)		TC372678
1625	Danio rerio family with sequence similarity 129, member Ba (fam129ba), mRNA [NM_001080586]	9.47897	9.52963	9.45484	9.7965	9.9002	9.79761	0.343623	9.65963	5.5432	0.00193316	0.00955142	-1.77884	A_15_P741576	NM_001080586	fam129ba	NM_001080586		Dr.81763	563073	GO:0005575(cellular_component)|GO:0008150(biological_process)	ENSDART00000102197	TC365746
1628	Danio rerio homeodomain interacting protein kinase 3a (hipk3a), mRNA [NM_001144047]	18.0572	18.0122	18.1417	18.5878	18.6534	18.6736	0.567891	18.3543	8.79869	0.000191496	0.00212842	0.874635	A_15_P432410	NM_001144047	hipk3a	NM_001144047		Dr.132427	564413	GO:0000166(nucleotide binding)|GO:0004672(protein kinase activity)|GO:0005524(ATP binding)|GO:0006468(protein phosphorylation)|GO:0071466(cellular response to xenobiotic stimulus)	ENSDART00000090330
1631	Danio rerio si:ch73-127m5.2 (si:ch73-127m5.2), mRNA [NM_001278598]	7.79621	7.73287	7.62417	9.39047	9.19695	9.30588	1.58002	8.50776	19.2368	2.94541e-06	0.000265701	5.55568	A_15_P418985	NM_001278598	si:ch73-127m5.2	NM_001278598			561202		ENSDART00000153034	TC378307
1635	Danio rerio tyrosine 3-monooxygenase/tryptophan 5-monooxygenase activation protein, beta polypeptide like (ywhabl), mRNA [NM_199562]	15.5053	15.5075	15.4723	15.9966	15.9948	16.0349	0.513737	15.7519	9.62575	0.000119922	0.00160746	1.4107	A_15_P114675	NM_199562	ywhabl	NM_199562		Dr.76857	321729	GO:0004497(monooxygenase activity)|GO:0016491(oxidoreductase activity)|GO:0019904(protein domain specific binding)|GO:0055114(oxidation-reduction process)	ENSDART00000114304	TC378356	Cell cycle // Oocyte meiosis	dre04110 // dre04114
1636	Danio rerio solute carrier family 8 (sodium/calcium exchanger), member 1b (slc8a1b), mRNA [NM_001039144]	4.55841	4.38239	4.84643	3.34059	3.20136	3.8248	-1.14016	4.02566	-5.57106	0.00188741	0.00940075	-1.75143	A_15_P666526	NM_001039144	slc8a1b	NM_001039144		Dr.87948	797199	GO:0005432(calcium:sodium antiporter activity)|GO:0006816(calcium ion transport)|GO:0007154(cell communication)|GO:0016020(membrane)|GO:0016021(integral to membrane)|GO:0055085(transmembrane transport)	ENSDART00000128875	TC367320	Calcium signaling pathway	dre04020
1639	Danio rerio DnaJ (Hsp40) homolog, subfamily C, member 3b (dnajc3b), mRNA [NM_131630]	9.78262	9.80548	9.8546	9.12336	9.17392	9.14119	-0.66808	9.4802	-11.9658	3.79924e-05	0.000865326	2.71991	A_15_P665986	NM_131630	dnajc3b	NM_131630		Dr.10669	58154	GO:0016301(kinase activity)|GO:0016310(phosphorylation)|GO:0016740(transferase activity)	ENSDART00000162357	TC426308
1648	Danio rerio pyruvate kinase, muscle, a (pkma), mRNA [NM_199333]	6.44541	6.38704	6.50579	6.90888	6.8075	6.81299	0.397045	6.6446	6.07445	0.00124268	0.00710093	-1.27253	A_15_P749616	NM_199333	pkma	NM_199333		Dr.79861	335817	GO:0000287(magnesium ion binding)|GO:0003824(catalytic activity)|GO:0004743(pyruvate kinase activity)|GO:0005575(cellular_component)|GO:0006096(glycolysis)|GO:0016301(kinase activity)|GO:0016310(phosphorylation)|GO:0016740(transferase activity)|GO:0030955(potassium ion binding)	ENSDART00000167229	TC418894	Glycolysis / Gluconeogenesis // Purine metabolism // Pyruvate metabolism // Metabolic pathways // Carbon metabolism // Biosynthesis of amino acids	dre00010 // dre00230 // dre00620 // dre01100 // dre01200 // dre01230
1652	Rep: Virion infectivity factor - Human immunodeficiency virus 1, partial (7%) [TC381279]	9.92706	9.98403	9.98638	11.7398	11.8716	11.7198	1.81123	10.8714	26.8435	4.79155e-07	0.000107297	7.4438	A_15_P591022	TC381279		XM_700626						TC381279
1662	si:dkey-221j11.3 [Source:ZFIN;Acc:ZDB-GENE-090313-247] [ENSDART00000145409]	8.77221	8.68541	8.57036	10.7513	10.9813	11.263	2.32251	9.83725	16.014	7.95311e-06	0.000410449	4.47168	A_15_P443275	ENSDART00000145409	si:dkey-221j11.3	EH449409		Dr.82120	100317168		ENSDART00000145409	TC408220
1664	DNA replication helicase/nuclease 2 [Source:ZFIN;Acc:ZDB-GENE-090313-71] [ENSDART00000144094]	10.266	10.2284	10.2548	10.7377	10.6442	10.75	0.460946	10.4802	7.75707	0.000366142	0.00317105	0.130732	A_15_P299981	ENSDART00000144094	dna2	EE321664		Dr.156870	559535	GO:0005760(gamma DNA polymerase complex)|GO:0006264(mitochondrial DNA replication)|GO:0006284(base-excision repair)|GO:0016890(site-specific endodeoxyribonuclease activity, specific for altered base)|GO:0017108(5'-flap endonuclease activity)|GO:0033567(DNA replication, Okazaki fragment processing)|GO:0043137(DNA replication, removal of RNA primer)|GO:0043142(single-stranded DNA-dependent ATPase a…	ENSDART00000144094	TC377127	DNA replication	dre03030
1671	trimethylguanosine synthase 1 [Source:ZFIN;Acc:ZDB-GENE-070802-2] [ENSDART00000097868]	6.8292	6.91484	6.97785	7.46313	7.37118	7.28162	0.464681	7.13964	6.01114	0.0013078	0.00736361	-1.3311	A_15_P575287	ENSDART00000097868	tgs1	EE716945		Dr.39844	100537552		ENSDART00000097868	TC411548	RNA transport	dre03013
1678	Danio rerio membrane-bound transcription factor peptidase, site 1 (mbtps1), mRNA [NM_199213]	10.3976	10.3065	10.306	10.0336	9.90687	9.98735	-0.360767	10.1563	-5.50117	0.00200461	0.0097785	-1.82037	A_15_P431635	NM_199213	mbtps1	NM_199213		Dr.7917	326710	GO:0001889(liver development)|GO:0004175(endopeptidase activity)|GO:0004252(serine-type endopeptidase activity)|GO:0006508(proteolysis)|GO:0006629(lipid metabolic process)|GO:0008233(peptidase activity)|GO:0016020(membrane)|GO:0016021(integral to membrane)|GO:0016787(hydrolase activity)|GO:0051216(cartilage development)	ENSDART00000114292	TC412668	Protein processing in endoplasmic reticulum	dre04141
1684	si:ch211-255f4.11 [Source:ZFIN;Acc:ZDB-GENE-050208-387] [ENSDART00000160793]	6.06159	6.48213	6.35621	7.03846	6.92565	7.10045	0.721542	6.66075	5.7359	0.00164099	0.00858802	-1.59122	A_15_P137351	ENSDART00000160793		XM_005161555					ENSDART00000160793
1688	Danio rerio SH3-domain GRB2-like endophilin B2b (sh3glb2b), mRNA [NM_201119]	13.6819	13.7392	13.7211	13.2516	13.1656	13.3668	-0.45276	13.4877	-6.2146	0.00111147	0.00660494	-1.14452	A_15_P118768	NM_201119	sh3glb2b	NM_201119		Dr.79610	394094	GO:0005737(cytoplasm)	ENSDART00000098172	TC370826	Endocytosis	dre04144
1694	Danio rerio glycerol kinase 5 (putative) (gk5), mRNA [NM_001077803]	9.2418	9.14127	9.25003	10.4279	10.3249	10.3533	1.15769	9.78988	17.8535	4.41568e-06	0.000307305	5.11722	A_15_P173846	NM_001077803	gk5	NM_001077803		Dr.78304	777765	GO:0000166(nucleotide binding)|GO:0004370(glycerol kinase activity)|GO:0005524(ATP binding)|GO:0005737(cytoplasm)|GO:0005975(carbohydrate metabolic process)|GO:0006071(glycerol metabolic process)|GO:0016301(kinase activity)|GO:0016310(phosphorylation)|GO:0016740(transferase activity)|GO:0016773(phosphotransferase activity, alcohol group as acceptor)|GO:0019563(glycerol catabolic process)	ENSDART00000091351	TC425941
1704	Danio rerio polybromo 1, like (pbrm1l), mRNA [NM_001003535]	12.1653	12.0858	12.0656	11.0579	10.9611	11.4346	-0.954398	11.6284	-7.02281	0.000605719	0.00438375	-0.447534	A_15_P728241	NM_001003535	pbrm1l	NM_001003535		Dr.78287	445141	GO:0003682(chromatin binding)|GO:0005634(nucleus)|GO:0008150(biological_process)	ENSDART00000131203	TC434642
1708	Danio rerio chromobox homolog 5 (HP1 alpha homolog, Drosophila) (cbx5), mRNA [NM_001080184]	11.9686	12.0137	11.9816	12.7355	12.7838	13.0374	0.864269	12.4201	9.04154	0.000166251	0.00196121	1.03668	A_15_P751636	NM_001080184	cbx5	NM_001080184		Dr.104817	563396	GO:0005634(nucleus)	ENSDART00000146986	NP13225930
1712	Danio rerio zgc:173679, mRNA (cDNA clone MGC:173679 IMAGE:8156371), complete cds. [BC152133]	17.2263	17.4383	17.5042	17.9572	18.0543	18.0688	0.637206	17.7082	6.85779	0.00068237	0.00475062	-0.584406	A_15_P179766	BC152133	zgc:112023	BC152133		Dr.115234	550368	GO:0006629(lipid metabolic process)|GO:0008081(phosphoric diester hydrolase activity)		TC376199
1714	Danio rerio mechanistic target of rapamycin (serine/threonine kinase) (mtor), mRNA [NM_001077211]	9.75776	9.81824	9.90695	10.8714	10.7783	10.8034	0.990085	10.3227	14.6667	1.27743e-05	0.000513905	3.94569	A_15_P628161	NM_001077211	mtor	NM_001077211		Dr.43038	324254	GO:0000166(nucleotide binding)|GO:0005524(ATP binding)|GO:0006281(DNA repair)|GO:0008144(drug binding)|GO:0016301(kinase activity)|GO:0016310(phosphorylation)|GO:0016740(transferase activity)|GO:0016773(phosphotransferase activity, alcohol group as acceptor)|GO:0043588(skin development)|GO:0048565(digestive tract development)	ENSDART00000075189	TC406918	ErbB signaling pathway // mTOR signaling pathway // Insulin signaling pathway // Adipocytokine signaling pathway	dre04012 // dre04150 // dre04910 // dre04920
1721	Danio rerio retinoblastoma binding protein 9 (rbbp9), mRNA [NM_001042748]	12.0938	12.1594	12.0471	12.778	12.7893	12.6286	0.631859	12.416	8.63723	0.000210773	0.00224817	0.764638	A_15_P139411	NM_001042748	rbbp9	NM_001042748		Dr.10397	553083	GO:0016787(hydrolase activity)	ENSDART00000104423	NP9495263
1727	Danio rerio metallophosphoesterase 1 (mppe1), mRNA [NM_001017701]	8.58185	8.59993	8.52025	7.93861	7.72307	7.97924	-0.687036	8.22382	-7.85668	0.00034305	0.00304553	0.205553	A_15_P418145	NM_001017701	mppe1	NM_001017701		Dr.84739	550396	GO:0004518(nuclease activity)|GO:0005793(endoplasmic reticulum-Golgi intermediate compartment)|GO:0005794(Golgi apparatus)|GO:0005801(cis-Golgi network)|GO:0006506(GPI anchor biosynthetic process)|GO:0006810(transport)|GO:0006888(ER to Golgi vesicle-mediated transport)|GO:0008081(phosphoric diester hydrolase activity)|GO:0016020(membrane)|GO:0016021(integral to membrane)|GO:0016192(vesicle-mediat…	ENSDART00000150185	TC393864
1728	Danio rerio adenosine kinase b (adkb), mRNA [NM_198802]	12.5554	12.4923	12.5488	10.6199	10.333	10.6947	-1.98298	11.5407	-18.2863	3.87785e-06	0.000292901	5.25841	A_15_P107904	NM_198802	adkb	NM_198802		Dr.77153	322229	GO:0004001(adenosine kinase activity)|GO:0006166(purine ribonucleoside salvage)|GO:0016301(kinase activity)|GO:0016310(phosphorylation)|GO:0016740(transferase activity)|GO:0016773(phosphotransferase activity, alcohol group as acceptor)		TC371263	Purine metabolism // Metabolic pathways	dre00230 // dre01100
1731	Danio rerio cleavage stimulation factor, 3' pre-RNA, subunit 3 (cstf3), mRNA [NM_213053]	10.0727	10.0548	9.9906	9.56685	9.51625	9.28811	-0.582288	9.74821	-6.34348	0.00100479	0.00618196	-1.02873	A_15_P109117	NM_213053	cstf3	NM_213053		Dr.104620	406326	GO:0003729(mRNA binding)|GO:0005622(intracellular)|GO:0005634(nucleus)|GO:0006379(mRNA cleavage)|GO:0006396(RNA processing)|GO:0006397(mRNA processing)|GO:0031123(RNA 3'-end processing)	ENSDART00000171660	TC387630	mRNA surveillance pathway	dre03015
1733	Danio rerio si:ch211-125e6.12 (si:ch211-125e6.12), mRNA [NM_001109829]	6.9349	7.06862	7.11633	3.41553	4.81444	3.23326	-3.21887	5.43051	-7.46043	0.000446458	0.00359331	-0.0970741	A_15_P101263	NM_001109829	si:ch211-125e6.12	NM_001109829		Dr.159898	100126100		ENSDART00000053061	TC396890
1738	Danio rerio zgc:63863 (zgc:63863), mRNA [NM_200401]	5.39235	5.00524	5.25264	6.53772	6.29493	7.01556	1.39932	5.91641	6.63153	0.000806588	0.00534045	-0.776478	A_15_P661611	NM_200401	zgc:63863	NM_200401		Dr.82376	393372	GO:0016020(membrane)|GO:0016021(integral to membrane)	ENSDART00000166088	TC389511
1740	Danio rerio purine nucleoside phosphorylase 5b (pnp5b), mRNA [NM_001004628]	5.63752	5.72493	5.41439	7.7518	7.99225	8.09735	2.35485	6.76971	18.3603	3.79382e-06	0.000288861	5.28218	A_15_P108245	NM_001004628	pnp5b	NM_001004628		Dr.88161	447889	GO:0003824(catalytic activity)|GO:0004731(purine-nucleoside phosphorylase activity)|GO:0005737(cytoplasm)|GO:0006139(nucleobase-containing compound metabolic process)|GO:0009116(nucleoside metabolic process)|GO:0016740(transferase activity)|GO:0016757(transferase activity, transferring glycosyl groups)|GO:0016763(transferase activity, transferring pentosyl groups)|GO:0043101(purine-containing com…		TC375965
1743	Danio rerio transmembrane protein 144b (tmem144b), mRNA [NM_001005983]	6.56878	6.62938	6.67091	7.78833	7.48002	7.48981	0.963029	7.10454	9.30439	0.000143201	0.00178851	1.20764	A_15_P432340	NM_001005983	tmem144b	NM_001005983		Dr.84785	449810	GO:0003674(molecular_function)|GO:0008150(biological_process)|GO:0016020(membrane)|GO:0016021(integral to membrane)	ENSDART00000052648	TC413061
1759	Danio rerio jagged 1b (jag1b), mRNA [NM_131863]	12.847	12.8566	12.8324	11.1448	10.7671	10.9677	-1.88547	11.9026	-17.7223	4.59583e-06	0.000309897	5.07365	A_15_P281291	NM_131863	jag1b	NM_131863		Dr.12589	140423	GO:0001889(liver development)|GO:0005112(Notch binding)|GO:0005509(calcium ion binding)|GO:0007154(cell communication)|GO:0007219(Notch signaling pathway)|GO:0007275(multicellular organismal development)|GO:0009953(dorsal/ventral pattern formation)|GO:0016020(membrane)|GO:0016021(integral to membrane)|GO:0030878(thyroid gland development)|GO:0031016(pancreas development)|GO:0031101(fin regenerati…	ENSDART00000019323	TC366175	Notch signaling pathway	dre04330
1763	OAF homolog a (Drosophila) [Source:ZFIN;Acc:ZDB-GENE-090917-1] [ENSDART00000109931]	8.21287	8.02393	8.12651	8.58201	8.678	8.49826	0.464983	8.3536	5.65587	0.00175566	0.00895905	-1.66858	A_15_P569507	ENSDART00000109931	oafa	XM_695363			571744		ENSDART00000109931	TC383509
1767	Danio rerio copper metabolism (Murr1) domain containing 1 (commd1), mRNA [NM_001045265]	17.0727	17.1099	17.1104	17.6072	17.6293	17.6709	0.538159	17.3667	9.83017	0.00010742	0.00152698	1.5366	A_15_P662931	NM_001045265	commd1	NM_001045265		Dr.91555	692293			TC371748
1772	Danio rerio male-specific lethal 2 homolog b (Drosophila) (msl2b), mRNA [NM_001163313]	12.2775	12.3037	12.2541	12.5963	12.6688	12.6473	0.35902	12.458	6.43154	0.000938739	0.00591363	-0.950678	A_15_P156876	NM_001163313	msl2b	NM_001163313		Dr.77262	797201	GO:0008270(zinc ion binding)|GO:0043984(histone H4-K16 acetylation)|GO:0072487(MSL complex)	ENSDART00000123354	TC372061
1777	Danio rerio six-cysteine containing astacin protease 3 (c6ast3), mRNA [NM_001013526]	6.11623	6.19436	6.45371	4.31368	4.45787	4.71558	-1.75906	5.37524	-12.3639	3.191e-05	0.000797542	2.91735	A_15_P621816	NM_001013526	c6ast3	NM_001013526		Dr.85151	541399	GO:0004222(metalloendopeptidase activity)|GO:0005575(cellular_component)|GO:0006508(proteolysis)|GO:0008233(peptidase activity)|GO:0008237(metallopeptidase activity)|GO:0008270(zinc ion binding)|GO:0016787(hydrolase activity)|GO:0046872(metal ion binding)	ENSDART00000114934	NP13225653
1779	Danio rerio zgc:165507 (zgc:165507), mRNA [NM_001099419]	6.81601	6.46206	6.85833	5.04176	5.35191	5.51669	-1.40868	6.00779	-8.38861	0.000245087	0.00245581	0.591595	A_15_P195286	NM_001099419	zgc:165507	NM_001099419		Dr.111213	561188	GO:0005887(integral to plasma membrane)|GO:0008028(monocarboxylic acid transmembrane transporter activity)|GO:0015129(lactate transmembrane transporter activity)|GO:0015718(monocarboxylic acid transport)|GO:0016020(membrane)|GO:0016021(integral to membrane)|GO:0035879(plasma membrane lactate transport)|GO:0055085(transmembrane transport)		TC373087
1782	Danio rerio procollagen, type IX, alpha 2 (col9a2), mRNA [NM_212579]	10.2994	10.117	10.1073	11.4741	11.2068	11.1682	1.10847	10.7288	10.039	9.61953e-05	0.00144172	1.66272	A_15_P134081	NM_212579	col9a2	NM_212579		Dr.75252	321212	GO:0005581(collagen)	ENSDART00000033037	TC369196	Focal adhesion // ECM-receptor interaction	dre04510 // dre04512
1790	PREDICTED: Danio rerio finTRIM family, member 27 (ftr27), transcript variant X1, mRNA [XM_684184]	5.19233	5.30009	5.3911	5.94809	5.68727	5.85647	0.536104	5.56256	5.56722	0.00189364	0.00942314	-1.7552	A_15_P308721	TC393070		XM_684184				GO:0003674(molecular_function)|GO:0005575(cellular_component)|GO:0006950(response to stress)|GO:0008150(biological_process)|GO:0009409(response to cold)		TC393070
1796	Danio rerio spinster homolog 3 (Drosophila) (spns3), mRNA [NM_001100036]	5.87216	5.75069	5.85491	4.89352	5.28713	4.9612	-0.778635	5.4366	-6.48608	0.000900351	0.0057592	-0.902746	A_15_P719056	NM_001100036	spns3	NM_001100036		Dr.53252	568387	GO:0003376(sphingosine-1-phosphate signaling pathway)|GO:0005765(lysosomal membrane)|GO:0006810(transport)|GO:0006869(lipid transport)|GO:0016020(membrane)|GO:0016021(integral to membrane)|GO:0031982(vesicle)|GO:0040011(locomotion)|GO:0046624(sphingolipid transporter activity)|GO:0055085(transmembrane transport)	ENSDART00000127787	TC373494
1798	Danio rerio PDLIM1 interacting kinase 1 like (pdik1l), mRNA [NM_001037700]	10.2115	10.1928	10.3969	10.9558	11.0151	10.8765	0.682044	10.6081	8.21823	0.000272394	0.00262852	0.470351	A_15_P192941	NM_001037700	pdik1l	NM_001037700		Dr.104427	569665	GO:0000166(nucleotide binding)|GO:0004672(protein kinase activity)|GO:0004674(protein serine/threonine kinase activity)|GO:0005524(ATP binding)|GO:0005634(nucleus)|GO:0006468(protein phosphorylation)|GO:0016301(kinase activity)|GO:0016310(phosphorylation)|GO:0016740(transferase activity)	ENSDART00000079014	TC373271
1809	Danio rerio transmembrane protein 19 (tmem19), mRNA [NM_001002098]	9.33722	9.4315	9.33009	9.9889	10.2126	9.95196	0.684886	9.70871	7.55089	0.000419964	0.00345968	-0.0267971	A_15_P675846	NM_001002098	tmem19	NM_001002098		Dr.151550	415188	GO:0003674(molecular_function)|GO:0008150(biological_process)|GO:0016020(membrane)|GO:0016021(integral to membrane)	ENSDART00000163193	TC384433
1812	Danio rerio eukaryotic translation initiation factor 3, subunit H, b (eif3hb), mRNA [NM_001035264]	12.0903	12.1089	11.9857	11.0104	11.1223	10.6659	-1.1288	11.4972	-8.55502	0.000221458	0.00231161	0.707916	A_15_P656941	NM_001035264	eif3hb	NM_001035264		Dr.86151	567151	GO:0001731(formation of translation preinitiation complex)|GO:0003743(translation initiation factor activity)|GO:0005737(cytoplasm)|GO:0005852(eukaryotic translation initiation factor 3 complex)|GO:0006412(translation)|GO:0006413(translational initiation)|GO:0007420(brain development)|GO:0007507(heart development)|GO:0016282(eukaryotic 43S preinitiation complex)|GO:0033290(eukaryotic 48S preiniti…		TC374901	RNA transport	dre03013
1815	Danio rerio dystrobrevin binding protein 1b (dtnbp1b), mRNA [NM_001044814]	11.0227	11.0556	10.9481	10.3629	10.1784	10.4868	-0.666119	10.6757	-6.94409	0.000640961	0.00454462	-0.512495	A_15_P176196	NM_001044814	dtnbp1b	NM_001044814		Dr.90718	556784	GO:0005737(cytoplasm)		TC376509
1821	Danio rerio carbonic anhydrase (cahz), mRNA [NM_131110]	11.4392	11.4412	11.3781	10.2515	9.96274	9.84295	-1.40046	10.7193	-11.994	3.75183e-05	0.000859354	2.73413	A_15_P599927	NM_131110	cahz	NM_131110		Dr.32297	30331	GO:0004089(carbonate dehydratase activity)|GO:0006730(one-carbon metabolic process)|GO:0008270(zinc ion binding)|GO:0015670(carbon dioxide transport)|GO:0016829(lyase activity)|GO:0042539(hypotonic salinity response)|GO:0046872(metal ion binding)	ENSDART00000013411	TC445561	Nitrogen metabolism	dre00910
1832	mitochondrial ribosomal protein L39 [Source:ZFIN;Acc:ZDB-GENE-030131-6520] [ENSDART00000143526]	8.26857	8.15799	8.0507	7.61899	7.58207	7.32953	-0.648891	7.83464	-6.04505	0.00127244	0.0072222	-1.29967	A_15_P725181	ENSDART00000143526	mrpl39	BC053133		Dr.39871	334588	GO:0000166(nucleotide binding)|GO:0005840(ribosome)|GO:0030529(ribonucleoprotein complex)	ENSDART00000143526	TC434612
1844	Danio rerio si:ch211-264f5.2 (si:ch211-264f5.2), mRNA [NM_001098253]	2.33162	1.94857	2.10155	5.05522	5.03642	5.06439	2.92476	3.58963	27.0508	4.59427e-07	0.000105358	7.48563	A_15_P160641	NM_001098253	si:ch211-264f5.2	NM_001098253		Dr.134280	570749	GO:0016020(membrane)|GO:0016021(integral to membrane)	ENSDART00000112211	TC385104
1845	Danio rerio cyclin-dependent kinase inhibitor 1Bb (cdkn1bb), mRNA [NM_212792]	10.4377	10.5874	10.607	11.2774	11.3608	11.5096	0.838598	10.9633	9.33939	0.000140424	0.00176599	1.23007	A_15_P629201	NM_212792	cdkn1bb	NM_212792		Dr.75267	368329	GO:0004861(cyclin-dependent protein kinase inhibitor activity)|GO:0005634(nucleus)|GO:0005737(cytoplasm)|GO:0007050(cell cycle arrest)|GO:0016301(kinase activity)|GO:0016310(phosphorylation)|GO:0016740(transferase activity)|GO:0042127(regulation of cell proliferation)	ENSDART00000076417	TC371413	ErbB signaling pathway // FoxO signaling pathway // Cell cycle // AGE-RAGE signaling pathway in diabetic complications	dre04012 // dre04068 // dre04110 // dre04933
1848	EST269353 zebrafish T0315, Steve Ekker Danio rerio cDNA clone RZBDA30 similar to ribosomal protein S4, mRNA sequence [AI964239]	5.43812	5.4316	5.63034	3.48561	2.30075	3.74921	-2.32149	4.33927	-5.99436	0.00132572	0.00743369	-1.34671	A_15_P116473	AI964239	hm:zehn2185	AI964239		Dr.26403	337759
1852	Danio rerio CWC25 spliceosome-associated protein homolog (S. cerevisiae) (cwc25), mRNA [NM_213462]	10.0045	9.95438	9.93228	9.5089	9.47072	9.31272	-0.532937	9.69725	-7.13199	0.000560513	0.004161	-0.358431	A_15_P173336	NM_213462	cwc25	NM_213462		Dr.38328	406771		ENSDART00000100924	TC370767
1865	Danio rerio membrane protein, palmitoylated 6b (MAGUK p55 subfamily member 6) (mpp6b), mRNA [NM_001044777]	7.97303	7.96499	7.9618	8.27264	8.33248	8.40524	0.370177	8.1517	6.08001	0.00123715	0.00708206	-1.26741	A_15_P507257	NM_001044777	mpp6b	NM_001044777		Dr.67769	394134		ENSDART00000126173	TC404730
1866	Danio rerio odorant receptor, family E, subfamily 125, member 7 (or125-7), mRNA [NM_001128414]	5.30504	5.37803	5.25532	7.12621	6.6991	6.60725	1.49806	6.06183	10.0675	9.47738e-05	0.00143339	1.67973	A_15_P180647	NM_001128414	or125-7	NM_001128414		Dr.146251	100151063	GO:0004871(signal transducer activity)|GO:0004888(transmembrane signaling receptor activity)|GO:0004930(G-protein coupled receptor activity)|GO:0004984(olfactory receptor activity)|GO:0005886(plasma membrane)|GO:0007165(signal transduction)|GO:0007186(G-protein coupled receptor signaling pathway)|GO:0007608(sensory perception of smell)|GO:0016020(membrane)|GO:0016021(integral to membrane)|GO:0050…	ENSDART00000136171
1875	Danio rerio REM2 and RAB-like small GTPase 1 (rsg1), mRNA [NM_001004649]	10.7958	10.9138	10.9661	10.0797	10.1371	10.299	-0.719924	10.5319	-8.2525	0.000266628	0.00259046	0.49491	A_15_P151601	NM_001004649	rsg1	NM_001004649		Dr.84113	447911	GO:0000166(nucleotide binding)|GO:0005525(GTP binding)|GO:0005737(cytoplasm)|GO:0005856(cytoskeleton)|GO:0005929(cilium)|GO:0006810(transport)|GO:0006887(exocytosis)|GO:0007264(small GTPase mediated signal transduction)|GO:0015031(protein transport)|GO:0017157(regulation of exocytosis)|GO:0030030(cell projection organization)|GO:0031338(regulation of vesicle fusion)|GO:0034613(cellular protein lo…		TC395819
1888	Danio rerio centrosomal protein 70 (cep70), mRNA [NM_001114576]	5.94205	5.53353	5.83373	6.56712	6.67577	7.05692	0.996836	6.26819	5.80169	0.00155318	0.0082764	-1.52822	A_15_P732501	NM_001114576	cep70	NM_001114576		Dr.78911	100136857	GO:0060271(cilium morphogenesis)|GO:0060287(epithelial cilium movement involved in determination of left/right asymmetry)	ENSDART00000115344	TC370187
1889	Danio rerio prominin 1 b (prom1b), mRNA [NM_198071]	4.79376	4.67374	4.76819	2.42818	2.18405	3.24637	-2.1257	3.68238	-7.58053	0.000411685	0.00341771	-0.00392616	A_15_P669181	NM_198071	prom1b	NM_198071		Dr.81933	378834	GO:0016020(membrane)|GO:0016021(integral to membrane)|GO:0016324(apical plasma membrane)	ENSDART00000166891	TC365977
1904	Danio rerio sp2 transcription factor (sp2), mRNA [NM_001099982]	7.81775	7.89978	7.68832	8.30587	8.41208	8.62682	0.646305	8.1251	5.93354	0.00139307	0.00768525	-1.40352	A_15_P739096	NM_001099982	sp2	NM_001099982		Dr.42288	556835	GO:0000981(sequence-specific DNA binding RNA polymerase II transcription factor activity)|GO:0003676(nucleic acid binding)|GO:0005634(nucleus)|GO:0035264(multicellular organism growth)|GO:0046872(metal ion binding)	ENSDART00000111919	TC449056
1907	Danio rerio membrane protein, palmitoylated 1 (mpp1), mRNA [NM_214692]	8.79648	8.77265	8.54167	9.55797	9.5804	9.23425	0.753944	9.08057	5.86521	0.00147353	0.00797703	-1.46789	A_15_P735226	NM_214692	mpp1	NM_214692		Dr.111730	325542		ENSDART00000157826	TC421858
1915	Danio rerio carboxypeptidase E (cpe), mRNA [NM_214810]	5.66573	5.18429	5.351	6.67397	7.19805	7.31456	1.66185	6.23127	7.80503	0.000354805	0.00310812	0.166858	A_15_P109527	NM_214810	cpe	NM_214810		Dr.106912	407979	GO:0004181(metallocarboxypeptidase activity)|GO:0004185(serine-type carboxypeptidase activity)|GO:0005615(extracellular space)|GO:0005794(Golgi apparatus)|GO:0006508(proteolysis)|GO:0008270(zinc ion binding)|GO:0030070(insulin processing)|GO:0030141(secretory granule)|GO:0043025(neuronal cell body)|GO:0097060(synaptic membrane)	ENSDART00000078271	TC365699
1917	zinc finger protein 1007 [Source:ZFIN;Acc:ZDB-GENE-131120-139] [ENSDART00000115172]	9.01063	9.02306	9.11305	9.89047	9.84365	9.72526	0.77088	9.43435	10.7479	6.71452e-05	0.00119667	2.07288	A_15_P164881	ENSDART00000115172	LOC553302	BC155766		Dr.131489	553302		ENSDART00000115172	TC371398
1923	si:ch211-11k18.4 [Source:ZFIN;Acc:ZDB-GENE-070912-22] [ENSDART00000140731]	13.3468	13.2453	13.2082	13.6661	13.6723	13.8716	0.469909	13.5017	5.54124	0.00193643	0.00956139	-1.78077	A_15_P723691	ENSDART00000140731	si:ch211-11k18.4	XM_702892			559333	GO:0005525(GTP binding)|GO:0016020(membrane)|GO:0016021(integral to membrane)	ENSDART00000140731	TC377622
1927	Danio rerio myoglobin (mb), mRNA [NM_200586]	12.2709	12.2475	12.3122	12.6313	12.5817	12.7222	0.368193	12.461	5.73647	0.00164021	0.0085863	-1.59068	A_15_P720941	NM_200586	mb	NM_200586		Dr.76034	393558	GO:0001570(vasculogenesis)|GO:0001666(response to hypoxia)|GO:0005344(oxygen transporter activity)|GO:0005575(cellular_component)|GO:0006810(transport)|GO:0014823(response to activity)|GO:0015671(oxygen transport)|GO:0019825(oxygen binding)|GO:0020037(heme binding)|GO:0046872(metal ion binding)|GO:0048565(digestive tract development)		TC393161
1929	Danio rerio si:dkey-11p23.7 (si:dkey-11p23.7), mRNA [NM_001102395]	8.03599	7.82487	7.85156	6.86109	6.90752	7.18959	-0.918074	7.4451	-7.9035	0.000332787	0.00299634	0.240434	A_15_P194771	NM_001102395	si:dkey-11p23.7	NM_001102395		Dr.142068	100006927	GO:0016020(membrane)|GO:0016021(integral to membrane)	ENSDART00000049976	TC376462
1936	Danio rerio CDC42 effector protein (Rho GTPase binding) 3 (cdc42ep3), mRNA [NM_001004568]	7.75452	7.66948	7.65168	7.13518	6.94059	6.99945	-0.666822	7.35848	-8.77421	0.000194282	0.0021425	0.858075	A_15_P740341	NM_001004568	cdc42ep3	NM_001004568		Dr.36552	447829	GO:0005096(GTPase activator activity)|GO:0005737(cytoplasm)|GO:0005886(plasma membrane)|GO:0007266(Rho protein signal transduction)|GO:0008360(regulation of cell shape)|GO:0017049(GTP-Rho binding)|GO:0030838(positive regulation of actin filament polymerization)|GO:0031274(positive regulation of pseudopodium assembly)	ENSDART00000074707	TC400988
1950	Danio rerio zgc:110741 (zgc:110741), mRNA [NM_001013347]	7.55961	7.58771	7.63055	8.49956	8.26872	8.5361	0.842171	8.01371	9.39604	0.00013606	0.00173171	1.26621	A_15_P174691	NM_001013347	abhd18	NM_001013347		Dr.81898	503769	GO:0003674(molecular_function)|GO:0005575(cellular_component)|GO:0008150(biological_process)		TC421333
1952	Danio rerio E4F transcription factor 1 (e4f1), mRNA [NM_001025513]	10.2358	10.2415	10.2743	11.5316	10.93	11.3934	1.0345	10.7678	6.31931	0.00102387	0.00625067	-1.05031	A_15_P195741	NM_001025513	e4f1	NM_001025513		Dr.75675	561158	GO:0000122(negative regulation of transcription from RNA polymerase II promoter)|GO:0000977(RNA polymerase II regulatory region sequence-specific DNA binding)|GO:0003676(nucleic acid binding)|GO:0003677(DNA binding)|GO:0003700(sequence-specific DNA binding transcription factor activity)|GO:0005634(nucleus)|GO:0005654(nucleoplasm)|GO:0005737(cytoplasm)|GO:0006351(transcription, DNA-dependent)|GO:0…	ENSDART00000055767	TC368628
1969	Danio rerio guanine nucleotide binding protein (G protein), beta polypeptide 1a (gnb1a), mRNA [NM_212609]	10.3539	10.3632	10.2985	9.69366	9.68925	9.68691	-0.648598	10.0142	-11.9848	3.76721e-05	0.000861323	2.7295	A_15_P724436	NM_212609	gnb1a	NM_212609		Dr.75526	322104	GO:0004871(signal transducer activity)|GO:0007165(signal transduction)|GO:0048920(posterior lateral line neuromast primordium migration)	ENSDART00000130104	TC425353	Phototransduction	dre04744
1978	Danio rerio mitochondrial transcription termination factor 3 (mterf3), mRNA [NM_001002615]	11.3203	11.2588	11.2114	10.8863	10.7475	10.9127	-0.414695	11.0562	-5.71671	0.00166768	0.00868194	-1.6097	A_15_P118502	NM_001002615	mterf3	NM_001002615		Dr.161828	436888	GO:0003690(double-stranded DNA binding)|GO:0005739(mitochondrion)|GO:0006355(regulation of transcription, DNA-dependent)	ENSDART00000006338	TC374674
1981	wu:fd14a06 [Source:ZFIN;Acc:ZDB-GENE-030131-5337] [ENSDART00000076554]	9.95059	9.99345	10.0315	9.16313	9.18632	9.24269	-0.79445	9.5946	-13.5601	1.94708e-05	0.000628457	3.47401	A_15_P200866	ENSDART00000076554	wu:fd14a06	XM_003200494			794433	GO:0016020(membrane)|GO:0016021(integral to membrane)	ENSDART00000076554	TC388750
1984	Danio rerio cellular retinoic acid binding protein 2, a (crabp2a), mRNA [NM_182859]	12.2859	12.1127	12.1798	13.299	13.3289	13.3792	1.14288	12.7642	16.366	7.07156e-06	0.000389581	4.60129	A_15_P750771	NM_182859	crabp2a	NM_182859		Dr.104443	171480	GO:0005215(transporter activity)|GO:0006810(transport)|GO:0008289(lipid binding)|GO:0021575(hindbrain morphogenesis)|GO:0048385(regulation of retinoic acid receptor signaling pathway)	ENSDART00000170957	TC442113
1990	Danio rerio zgc:193807 (zgc:193807), mRNA [NM_001130768]	7.73751	7.64385	7.72775	7.14785	7.27094	7.10742	-0.527635	7.43922	-7.439	0.000453015	0.00362908	-0.113823	A_15_P666626	NM_001130768	zgc:193807	NM_001130768		Dr.92226	555981	GO:0003674(molecular_function)|GO:0005575(cellular_component)|GO:0008150(biological_process)	ENSDART00000111324	TC372428
1996	Danio rerio dorsal inhibitory axon guidance protein (draxin), mRNA [NM_001033727]	8.86532	8.87754	8.77052	7.87211	7.75117	8.15483	-0.911756	8.38191	-7.74368	0.000369382	0.00318541	0.120616	A_15_P207296	NM_001033727	draxin	NM_001033727		Dr.8705	619245	GO:0005515(protein binding)|GO:0005576(extracellular region)|GO:0007275(multicellular organismal development)|GO:0007411(axon guidance)|GO:0007417(central nervous system development)|GO:0016055(Wnt receptor signaling pathway)|GO:0021516(dorsal spinal cord development)|GO:0021528(commissural neuron differentiation in spinal cord)|GO:0030182(neuron differentiation)|GO:0030900(forebrain development)…	ENSDART00000081098	TC399386
1999	Danio rerio solute carrier family 7 (cationic amino acid transporter, y+ system), member 2 (slc7a2), mRNA [NM_001008584]	6.07839	6.14325	6.01487	3.38921	2.63023	2.52853	-3.22952	4.46408	-13.4986	1.99509e-05	0.000631785	3.44666	A_15_P190816	NM_001008584	slc7a2	NM_001008584		Dr.160184	494041	GO:0003333(amino acid transmembrane transport)|GO:0005886(plasma membrane)|GO:0006810(transport)|GO:0006865(amino acid transport)|GO:0015171(amino acid transmembrane transporter activity)|GO:0015179(L-amino acid transmembrane transporter activity)|GO:0015297(antiporter activity)|GO:0016020(membrane)|GO:0016021(integral to membrane)	ENSDART00000053921	TC406304
2006	PREDICTED: Danio rerio NIPA-like domain containing 2 (nipal2), mRNA [XM_009292756]	5.07749	5.11732	4.99856	6.40256	6.45491	7.10044	1.58818	5.85855	7.92772	0.000327619	0.00296583	0.258407	A_15_P570812	XM_009292756	nipal2	XM_009292756			101883692
2013	Danio rerio eukaryotic translation initiation factor 3, subunit E, b (eif3eb), mRNA [NM_001044951]	10.2525	10.1778	10.023	9.63342	9.71203	9.69186	-0.471975	9.91509	-5.92158	0.00140678	0.00772777	-1.41475	A_15_P150546	NM_001044951	eif3eb	NM_001044951		Dr.5119	561049	GO:0001731(formation of translation preinitiation complex)|GO:0003743(translation initiation factor activity)|GO:0005634(nucleus)|GO:0005737(cytoplasm)|GO:0005852(eukaryotic translation initiation factor 3 complex)|GO:0006412(translation)|GO:0006413(translational initiation)|GO:0006446(regulation of translational initiation)|GO:0016282(eukaryotic 43S preinitiation complex)|GO:0033290(eukaryotic 4…	ENSDART00000150052	TC428579	RNA transport	dre03013
2020	Danio rerio reactive oxygen species modulator 1 (romo1), mRNA [NM_200797]	13.5985	13.6369	13.5967	14.5228	14.497	14.6064	0.931353	14.0764	15.6357	9.0488e-06	0.000432751	4.32891	A_15_P141446	NM_200797	romo1	NM_200797		Dr.107712	393770	GO:0001302(replicative cell aging)|GO:0005739(mitochondrion)|GO:0005743(mitochondrial inner membrane)|GO:0008284(positive regulation of cell proliferation)|GO:0016020(membrane)|GO:0016021(integral to membrane)|GO:0034614(cellular response to reactive oxygen species)|GO:0042742(defense response to bacterium)|GO:2000379(positive regulation of reactive oxygen species metabolic process)	ENSDART00000055510	TC417711
2022	si:dkey-234l24.8 [Source:ZFIN;Acc:ZDB-GENE-050420-23] [ENSDART00000147061]	5.9863	5.96695	6.10192	5.52474	5.31459	5.19292	-0.674306	5.68124	-6.50349	0.000888488	0.00571141	-0.887519	A_15_P159231	ENSDART00000147061		EL646094		Dr.162201			ENSDART00000147061
2036	si:dkeyp-53d3.3 [Source:ZFIN;Acc:ZDB-GENE-050208-644] [ENSDART00000165677]	6.14099	6.32494	6.19973	7.18666	7.10669	7.56399	1.06389	6.75383	7.67262	0.000387149	0.0032764	0.0666552	A_15_P175146	ENSDART00000165677	si:dkeyp-53d3.3	BC135079		Dr.134177	562337	GO:0003676(nucleic acid binding)|GO:0046872(metal ion binding)	ENSDART00000165677	TC380804
2045	si:ch73-308l14.2 [Source:ZFIN;Acc:ZDB-GENE-141219-12] [ENSDART00000161487]	12.5858	12.5731	12.5127	13.1755	13.1552	12.9385	0.532539	12.8235	6.28284	0.00105343	0.00636036	-1.08298	A_15_P765521	ENSDART00000161487	si:ch73-308l14.2	XM_002664257			100329277		ENSDART00000161487	TC394498
2049	Danio rerio secretagogin, EF-hand calcium binding protein (scgn), mRNA [NM_001005776]	6.70102	6.8603	6.5567	5.81648	6.06496	6.1434	-0.697727	6.35714	-5.64457	0.00177258	0.00900555	-1.67956	A_15_P106387	NM_001005776	scgn	NM_001005776		Dr.89417	573010	GO:0005509(calcium ion binding)|GO:0005634(nucleus)|GO:0005737(cytoplasm)|GO:0005829(cytosol)|GO:0007420(brain development)|GO:0043005(neuron projection)|GO:0045202(synapse)|GO:0046872(metal ion binding)|GO:0051480(cytosolic calcium ion homeostasis)	ENSDART00000081649	TC372613
2054	si:ch211-141o9.10 [Source:ZFIN;Acc:ZDB-GENE-130603-5] [ENSDART00000153260]	9.35277	9.32746	9.33583	7.89076	7.47587	7.52813	-1.7071	8.48514	-13.9171	1.69359e-05	0.000586106	3.63046	A_15_P112452	ENSDART00000153260	si:ch211-141o9.10	XM_681387		Dr.86974	558198	GO:0003677(DNA binding)|GO:0003906(DNA-(apurinic or apyrimidinic site) lyase activity)|GO:0005634(nucleus)|GO:0005739(mitochondrion)|GO:0006281(DNA repair)|GO:0006284(base-excision repair)|GO:0008081(phosphoric diester hydrolase activity)|GO:0008270(zinc ion binding)	ENSDART00000153260	TC389886
2057	Danio rerio RNA binding protein with multiple splicing 2a (rbpms2a), mRNA [NM_001002409]	7.9774	7.84587	7.79743	7.48437	7.29989	7.31039	-0.508681	7.61923	-5.93999	0.00138575	0.0076564	-1.39748	A_15_P750411	NM_001002409	rbpms2a	NM_001002409		Dr.82744	436682	GO:0000166(nucleotide binding)|GO:0000398(nuclear mRNA splicing, via spliceosome)|GO:0003676(nucleic acid binding)|GO:0005575(cellular_component)|GO:0017069(snRNA binding)|GO:0048813(dendrite morphogenesis)	ENSDART00000067514	TC412022
2063	family with sequence similarity 89, member B [Source:ZFIN;Acc:ZDB-GENE-091204-269] [ENSDART00000147518]	6.42222	6.70258	6.35138	7.44137	7.19617	7.31439	0.825249	6.90469	6.82167	0.00070062	0.00484136	-0.614721	A_15_P739556	ENSDART00000147518	fam89b	XM_001921384			100151239		ENSDART00000147518	TC419473
2071	Danio rerio zinc finger, CCHC domain containing 24 (zcchc24), mRNA [NM_001098388]	7.75125	7.72011	7.7205	8.31662	8.23405	8.10203	0.486947	7.9741	6.5382	0.00086537	0.00561118	-0.857249	A_15_P432695	NM_001098388	zcchc24	NM_001098388		Dr.76547	562028	GO:0003676(nucleic acid binding)|GO:0008270(zinc ion binding)	ENSDART00000109307	TC365449
2077	Danio rerio NOP2/Sun domain family, member 5 (nsun5), mRNA [NM_213285]	8.75444	8.59021	8.8031	9.80704	9.81513	9.28615	0.920194	9.17601	5.50789	0.00199299	0.0097493	-1.81372	A_15_P722426	NM_213285	nsun5	NM_213285		Dr.78961	406690	GO:0005575(cellular_component)|GO:0008150(biological_process)|GO:0008168(methyltransferase activity)	ENSDART00000142954	TC394716
2083	Danio rerio intelectin 3 (itln3), mRNA [NM_001159584]	4.2041	3.9873	4.14377	7.38687	6.96526	6.49884	2.8386	5.53102	12.2738	3.31805e-05	0.000808587	2.8732	A_15_P190506	NM_001159584	itln3	NM_001159584		Dr.117747	555334		ENSDART00000003040	TC428619
2086	Danio rerio MOB kinase activator 3A (mob3a), mRNA [NM_199716]	11.4178	11.4597	11.4143	12.0608	12.0558	11.9409	0.588559	11.7249	9.42431	0.000133943	0.00171608	1.28416	A_15_P111123	NM_199716	mob3a	NM_199716		Dr.35692	325366	GO:0016301(kinase activity)|GO:0016310(phosphorylation)|GO:0016740(transferase activity)	ENSDART00000145444	TC374133
2088	Danio rerio testis expressed 2 (tex2), mRNA [NM_001099252]	12.2889	12.2881	12.2274	12.8792	12.8281	12.6241	0.508989	12.5226	5.93825	0.00138772	0.00766584	-1.39911	A_15_P161821	NM_001099252	tex2	NM_001099252		Dr.151245	798401	GO:0008150(biological_process)|GO:0016020(membrane)|GO:0016021(integral to membrane)	ENSDART00000123544	TC416000
2097	Danio rerio Rh type C glycoprotein2a (rhcg2a), mRNA [NM_001102618]	2.3325	2.25062	2.09811	5.06993	4.20806	5.02072	2.53916	3.49666	10.1291	9.17845e-05	0.00140493	1.71633	A_15_P749421	NM_001102618	rhcg2a	NM_001102618		Dr.115945	563826		ENSDART00000004727	TC370569
2100	nuclear mitotic apparatus protein 1 [Source:ZFIN;Acc:ZDB-GENE-110517-1] [ENSDART00000166209]	8.84518	8.76873	8.65443	7.77689	7.69042	7.97683	-0.941396	8.28541	-9.37006	0.000138041	0.00174634	1.24966	A_15_P722271	ENSDART00000166209	numa1	CN503593		Dr.34513	572344	GO:0000139(Golgi membrane)|GO:0005515(protein binding)|GO:0005737(cytoplasm)|GO:0005819(spindle)|GO:0005938(cell cortex)	ENSDART00000166209	TC380570
2102	Danio rerio PRELI domain containing 1b (prelid1b), mRNA [NM_001020679]	7.04578	7.12426	7.07107	7.97971	7.98015	8.12113	0.946626	7.55368	13.9124	1.6967e-05	0.000586648	3.62841	A_15_P173886	NM_001020679	prelid1b	NM_001020679		Dr.88535	553707	GO:0005758(mitochondrial intermembrane space)	ENSDART00000064846	TC375606
2109	Danio rerio cytokine inducible SH2-containing protein (cish), mRNA [NM_001076617]	8.84977	8.87426	8.89998	9.63719	9.57113	9.74894	0.777752	9.26354	11.2961	5.15985e-05	0.00103078	2.37256	A_15_P695121	NM_001076617	cish	NM_001076617		Dr.74191	767678	GO:0004860(protein kinase inhibitor activity)|GO:0005737(cytoplasm)|GO:0016567(protein ubiquitination)|GO:0019221(cytokine-mediated signaling pathway)|GO:0035556(intracellular signal transduction)|GO:0046426(negative regulation of JAK-STAT cascade)|GO:0046627(negative regulation of insulin receptor signaling pathway)	ENSDART00000084861	TC397610
2130	Danio rerio exportin 7 (xpo7), mRNA [NM_001128230]	6.44461	6.43107	6.17884	5.78424	5.76396	5.83742	-0.556303	6.07336	-6.06644	0.00125071	0.00713717	-1.27992	A_15_P273171	NM_001128230	xpo7	NM_001128230		Dr.75302	407710	GO:0005049(nuclear export signal receptor activity)|GO:0005643(nuclear pore)|GO:0005737(cytoplasm)|GO:0006886(intracellular protein transport)|GO:0008536(Ran GTPase binding)	ENSDART00000172713	TC412366
2139	dual specificity phosphatase 27 (putative) [Source:HGNC Symbol;Acc:HGNC:25034] [ENSDART00000167359]	6.84161	6.67376	6.57093	6.06101	6.23638	6.09074	-0.566055	6.4124	-5.87298	0.00146411	0.00794183	-1.46054	A_15_P581697	ENSDART00000167359	dusp27	BC129409		Dr.88158	792623		ENSDART00000167359	TC367518
2141	Danio rerio carbonic anhydrase XVb (ca15b), mRNA [NM_213182]	6.27256	6.41422	6.01444	3.16708	2.6745	2.34855	-3.5037	4.48189	-15.1133	1.08684e-05	0.000474473	4.12558	A_15_P749276	NM_213182	ca15b	NM_213182		Dr.31955	791844	GO:0004089(carbonate dehydratase activity)|GO:0006730(one-carbon metabolic process)|GO:0008270(zinc ion binding)|GO:0016020(membrane)|GO:0016021(integral to membrane)|GO:0046872(metal ion binding)	ENSDART00000152377	TC403038
2143	Danio rerio arginine and glutamate rich 1a (arglu1a), mRNA [NM_213216]	12.6298	12.752	12.8239	13.4121	13.3603	13.5195	0.6954	13.0829	8.58518	0.000217466	0.00228822	0.728783	A_15_P169906	NM_213216	arglu1a	NM_213216		Dr.75129	406834	GO:0003674(molecular_function)|GO:0005575(cellular_component)|GO:0008150(biological_process)	ENSDART00000142272	TC371808
2146		2.46292	3.59351	2.313	5.03555	5.27771	5.23189	2.39191	3.98576	6.75407	0.000736325	0.00500543	-0.67181	A_15_P764291
2151	Danio rerio coenzyme Q7 homolog, ubiquinone (yeast) (coq7), mRNA [NM_001083011]	9.24876	9.17727	9.26093	9.97929	9.99661	9.9482	0.745713	9.60184	13.0386	2.40224e-05	0.000690178	3.23776	A_15_P172831	NM_001083011	coq7	NM_001083011		Dr.86345	559504	GO:0006744(ubiquinone biosynthetic process)|GO:0055114(oxidation-reduction process)	ENSDART00000090709	TC373768	Ubiquinone and other terpenoid-quinone biosynthesis // Metabolic pathways	dre00130 // dre01100
2153	Danio rerio COX16 cytochrome c oxidase assembly homolog (S. cerevisiae) (cox16), mRNA [NM_001017594]	10.309	10.2883	10.2282	7.84818	6.07471	5.71735	-3.72845	8.41097	-6.60474	0.000822977	0.00541959	-0.799576	A_15_P119833	NM_001017594	cox16	NM_001017594		Dr.40014	550257	GO:0003674(molecular_function)|GO:0008150(biological_process)|GO:0016020(membrane)|GO:0016021(integral to membrane)|GO:0031966(mitochondrial membrane)	ENSDART00000057164	TC387994
2161	Danio rerio si:dkey-167i21.2 (si:dkey-167i21.2), long non-coding RNA [NR_015622]	7.55501	7.67678	7.70594	6.92479	6.98311	6.89715	-0.710894	7.29046	-10.4248	7.88797e-05	0.00130379	1.88927	A_15_P632811	NR_015622	si:dkey-167i21.2	NR_015622		Dr.83488	796588	GO:0003785(actin monomer binding)|GO:0007015(actin filament organization)	ENSDART00000137171	TC419799
2163	IgLON family member 5 [Source:HGNC Symbol;Acc:HGNC:34550] [ENSDART00000101627]	9.02641	8.8133	8.88213	9.46622	9.30563	9.47406	0.508024	9.16129	5.79434	0.00156272	0.00831209	-1.53523	A_15_P678251	ENSDART00000101627	zgc:110372				550472	GO:0005515(protein binding)	ENSDART00000101627	TC394467
2164	Danio rerio optic atrophy 3 (opa3), mRNA [NM_001080166]	9.16212	9.11747	9.15883	8.72255	8.66571	8.66615	-0.461336	8.91547	-8.36839	0.000248155	0.00246974	0.577319	A_15_P721911	NM_001080166	opa3	NM_001080166		Dr.80495	497278	GO:0005739(mitochondrion)|GO:0007626(locomotory behavior)|GO:0019216(regulation of lipid metabolic process)|GO:0031413(regulation of buoyancy)|GO:0050881(musculoskeletal movement)	ENSDART00000088488	TC381586
2174	Danio rerio cytochrome P450, family 46, subfamily A, polypeptide 1, tandem duplicate 4 (cyp46a1.4), mRNA [NM_200479]	8.25517	8.32	8.29135	5.85097	5.74778	5.7618	-2.50199	7.03785	-41.4411	4.44159e-08	4.44592e-05	9.62109	A_15_P210986	NM_200479	cyp46a1.4	NM_200479		Dr.17457	393451	GO:0004497(monooxygenase activity)|GO:0005506(iron ion binding)|GO:0016491(oxidoreductase activity)|GO:0016705(oxidoreductase activity, acting on paired donors, with incorporation or reduction of molecular oxygen)|GO:0020037(heme binding)|GO:0046872(metal ion binding)|GO:0055114(oxidation-reduction process)	ENSDART00000099258	TC380019	Primary bile acid biosynthesis	dre00120
2182	Danio rerio ribulose-5-phosphate-3-epimerase (rpe), mRNA [NM_201312]	13.8526	13.8508	13.8581	13.3871	13.2765	13.0439	-0.617964	13.5448	-6.15784	0.00116257	0.00679904	-1.19609	A_15_P118506	NM_201312	rpe	NM_201312		Dr.75331	334897	GO:0003824(catalytic activity)|GO:0004750(ribulose-phosphate 3-epimerase activity)|GO:0005829(cytosol)|GO:0005975(carbohydrate metabolic process)|GO:0006098(pentose-phosphate shunt)|GO:0008152(metabolic process)|GO:0009052(pentose-phosphate shunt, non-oxidative branch)|GO:0016853(isomerase activity)|GO:0016857(racemase and epimerase activity, acting on carbohydrates and derivatives)|GO:0019323(pe…	ENSDART00000021218	TC425685	Pentose phosphate pathway // Pentose and glucuronate interconversions // Metabolic pathways // Carbon metabolism // Biosynthesis of amino acids	dre00030 // dre00040 // dre01100 // dre01200 // dre01230
2187	Danio rerio glucosamine-phosphate N-acetyltransferase 1 (gnpnat1), mRNA [NM_001024374]	9.8318	9.78236	9.81243	9.50125	9.51126	9.53157	-0.294173	9.66178	-5.52174	0.00196926	0.00966928	-1.80001	A_15_P111937	NM_001024374	gnpnat1	NM_001024374		Dr.82291	554143	GO:0004343(glucosamine 6-phosphate N-acetyltransferase activity)|GO:0005575(cellular_component)|GO:0006048(UDP-N-acetylglucosamine biosynthetic process)|GO:0008080(N-acetyltransferase activity)	ENSDART00000058351	TC378552	Amino sugar and nucleotide sugar metabolism	dre00520
2189	Danio rerio zgc:73337, mRNA (cDNA clone MGC:73337 IMAGE:4790281), complete cds. [BC059655]	4.27355	4.54214	4.86255	10.0986	10.7753	8.48113	5.22561	7.17222	8.70349	0.0002026	0.00220096	0.809998	A_15_P107868	BC059655	zgc:73337	BC059655		Dr.85333	393768	GO:0003674(molecular_function)|GO:0005575(cellular_component)|GO:0008150(biological_process)		TC393423
2197	Danio rerio similar to N-acetylgalactosaminyltransferase, mRNA (cDNA clone IMAGE:7414185), partial cds. [BC153893]	2.29169	1.92135	2.07642	5.33741	5.71474	4.14292	2.96854	3.58076	7.11246	0.000568301	0.00419998	-0.374283	A_15_P665611	BC153893	b4galnt2.2	BC153893		Dr.16810	557782	GO:0016020(membrane)|GO:0016021(integral to membrane)|GO:0016758(transferase activity, transferring hexosyl groups)|GO:0030173(integral to Golgi membrane)|GO:0030259(lipid glycosylation)
2199	Rep: Chromosome 10 SCAF14634, whole genome shotgun sequence - Tetraodon nigroviridis (Green puffer), partial (91%) [TC383131]	10.6118	10.5235	10.6605	11.0628	10.943	11.0473	0.41911	10.8082	6.0323	0.0012856	0.00727411	-1.31147	A_15_P677456	ENSDART00000079392	LOC100002825				100002825		ENSDART00000079392	TC383131
2204	Danio rerio ring finger protein 13 (rnf13), mRNA [NM_201044]	3.73252	1.90992	3.69014	10.3872	10.4354	9.12423	6.87141	6.54657	10.88	6.29456e-05	0.00114472	2.14644	A_15_P102518	NM_201044	rnf13	NM_201044		Dr.80141	793981	GO:0008270(zinc ion binding)|GO:0016020(membrane)|GO:0016021(integral to membrane)|GO:0046872(metal ion binding)	ENSDART00000003303	TC370410
2207	chromosome 16 open reading frame 72 [Source:HGNC Symbol;Acc:HGNC:30103] [ENSDART00000077734]	12.114	12.2275	12.1947	12.9714	12.745	12.7064	0.628858	12.4932	6.85311	0.0006847	0.0047625	-0.588321	A_15_P683916	ENSDART00000077734							ENSDART00000077734	TC377651
2208	Danio rerio solute carrier family 25, member 43 (slc25a43), mRNA [NM_001004497]	5.12183	4.95493	5.13221	6.69377	6.56263	6.97914	1.67552	5.90742	13.2374	2.21529e-05	0.000661426	3.32896	A_15_P509253	NM_001004497	slc25a43	NM_001004497		Dr.76536	796731	GO:0003735(structural constituent of ribosome)|GO:0005739(mitochondrion)|GO:0005743(mitochondrial inner membrane)|GO:0006412(translation)|GO:0006810(transport)|GO:0016020(membrane)|GO:0016021(integral to membrane)|GO:0055085(transmembrane transport)	ENSDART00000169380	TC411231
2230	Danio rerio chromobox homolog 1a (HP1 beta homolog Drosophila) (cbx1a), mRNA [NM_199746]	13.9125	13.9605	13.8568	14.5784	14.5372	14.5007	0.628809	14.2243	10.4086	7.9531e-05	0.00130871	1.87989	A_15_P659546	NM_199746	cbx1a	NM_199746		Dr.76974	326746	GO:0005634(nucleus)	ENSDART00000143088	NP13229193
2233	Danio rerio endo-beta-N-acetylglucosaminidase (engase), mRNA [NM_001080578]	5.65264	5.91527	5.72161	6.64493	6.62578	6.49837	0.826519	6.17643	8.88071	0.000182497	0.00207012	0.929815	A_15_P117798	NM_001080578	engase	NM_001080578		Dr.110643	561239	GO:0005737(cytoplasm)|GO:0005829(cytosol)|GO:0008152(metabolic process)|GO:0016787(hydrolase activity)|GO:0016798(hydrolase activity, acting on glycosyl bonds)|GO:0033925(mannosyl-glycoprotein endo-beta-N-acetylglucosaminidase activity)	ENSDART00000002568	TC390394	Other glycan degradation	dre00511
2236	Danio rerio fidgetin (fign), mRNA [NM_001020575]	10.4728	10.3973	10.4087	10.7559	10.9131	10.8058	0.398634	10.6256	5.88031	0.0014553	0.00790421	-1.45362	A_15_P174671	NM_001020575	fign	NM_001020575		Dr.62622	553599	GO:0000166(nucleotide binding)|GO:0005524(ATP binding)|GO:0005634(nucleus)|GO:0005737(cytoplasm)|GO:0005815(microtubule organizing center)|GO:0005856(cytoskeleton)|GO:0005874(microtubule)|GO:0007049(cell cycle)|GO:0007067(mitosis)|GO:0008568(microtubule-severing ATPase activity)|GO:0010569(regulation of double-strand break repair via homologous recombination)|GO:0016363(nuclear matrix)|GO:0051301…	ENSDART00000023105	TC366829
2237	zinc finger and BTB domain containing 3 [Source:ZFIN;Acc:ZDB-GENE-050506-105] [ENSDART00000052637]	6.77293	6.91218	7.05202	7.42471	7.41622	7.49173	0.531848	7.1783	6.03583	0.00128194	0.00726205	-1.3082	A_15_P411850	ENSDART00000052637	zbtb3	XM_009291211			100003975	GO:0003676(nucleic acid binding)|GO:0046872(metal ion binding)	ENSDART00000052637	TC375098
2243	AGENCOURT_90108162 NIH_ZGC_29 Danio rerio cDNA clone IMAGE:8818500 5', mRNA sequence [EE687836]	6.99956	6.99106	6.81398	5.1656	5.44836	5.43723	-1.58447	6.14263	-14.7714	1.22944e-05	0.000507769	3.98837	A_15_P403525	EE687836	wu:fd60g04	EE687836		Dr.6262	326070
2245	Danio rerio zgc:172121 (zgc:172121), transcript variant 1, mRNA [NM_001114914]	7.31156	7.33725	7.34676	6.79152	6.73648	6.5483	-0.639761	7.01198	-7.84363	0.000345976	0.00306158	0.195799	A_15_P488865	NM_001114914	zgc:172121	NM_001114914		Dr.115279	337599		ENSDART00000043496	NP1365027	Cysteine and methionine metabolism // Metabolic pathways	dre00270 // dre01100
2248	Danio rerio zinc finger, C2HC-type containing 1A (zc2hc1a), mRNA [NM_199680]	11.1952	11.4427	11.5258	12.348	12.3944	12.6378	1.07213	11.924	8.56297	0.000220397	0.0023052	0.713425	A_15_P117695	NM_199680	zc2hc1a	NM_199680		Dr.78720	324412	GO:0005575(cellular_component)|GO:0008150(biological_process)|GO:0046872(metal ion binding)	ENSDART00000169409	TC370363
2254	Danio rerio myosin binding protein C, fast type b (mybpc2b), mRNA [NM_001013511]	17.6712	17.6993	17.7457	18.0326	18.1212	18.1883	0.408643	17.9097	6.1258	0.00119262	0.00691349	-1.22537	A_15_P734621	NM_001013511	mybpc2b	NM_001013511		Dr.78871	541384	GO:0003674(molecular_function)|GO:0005575(cellular_component)|GO:0008150(biological_process)		TC365365
2256	Danio rerio major facilitator superfamily domain containing 10 (mfsd10), mRNA [NM_001017667]	7.91633	8.08984	7.88653	9.27463	8.99912	9.20073	1.19393	8.5612	11.6622	4.35588e-05	0.000930003	2.5649	A_15_P174421	NM_001017667	mfsd10	NM_001017667		Dr.76666	550360	GO:0008493(tetracycline transporter activity)|GO:0015904(tetracycline transport)|GO:0016020(membrane)|GO:0016021(integral to membrane)|GO:0031526(brush border membrane)|GO:0055085(transmembrane transport)		TC370634
2258	Danio rerio serpin peptidase inhibitor, clade H (heat shock protein 47), member 1a (serpinh1a), mRNA [NM_001110374]	9.64977	9.65852	9.5875	10.8532	11.1519	11.0056	1.37164	10.3177	14.9668	1.14542e-05	0.000488058	4.06719	A_15_P629921	NM_001110374	serpinh1a	NM_001110374		Dr.148688	555328	GO:0004867(serine-type endopeptidase inhibitor activity)|GO:0005518(collagen binding)|GO:0005615(extracellular space)|GO:0005783(endoplasmic reticulum)|GO:0030199(collagen fibril organization)	ENSDART00000109752	TC372684
2261	lysine-rich nucleolar protein 1 [Source:ZFIN;Acc:ZDB-GENE-090313-76] [ENSDART00000132785]	10.2567	10.12	10.1833	11.6752	11.6625	11.6415	1.47305	10.9232	23.7888	9.26762e-07	0.000153597	6.77511	A_15_P262056	ENSDART00000132785	knop1				558776		ENSDART00000132785	TC438523
2263	Danio rerio adenosine deaminase, tRNA-specific 1 (adat1), mRNA [NM_001082887]	9.52447	9.67527	9.50787	10.7391	10.8455	10.511	1.12934	10.1339	10.4086	7.95321e-05	0.00130871	1.87987	A_15_P174106	NM_001082887	adat1	NM_001082887		Dr.17409	792614	GO:0003723(RNA binding)|GO:0004000(adenosine deaminase activity)|GO:0005575(cellular_component)|GO:0006396(RNA processing)	ENSDART00000087410	TC372825
2270	Danio rerio calponin 3, acidic a (cnn3a), mRNA [NM_199753]	9.18835	9.0891	9.18079	8.37575	8.22986	7.94027	-0.970782	8.66735	-7.85408	0.00034363	0.00304849	0.203612	A_15_P156956	NM_199753	cnn3a	NM_199753		Dr.22283	326931	GO:0003779(actin binding)|GO:0005516(calmodulin binding)|GO:0031032(actomyosin structure organization)	ENSDART00000158808	TC414990
2271	Danio rerio guanine nucleotide binding protein (G protein), gamma 7 (gng7), mRNA [NM_001002397]	10.0616	10.104	10.1477	10.7921	10.9395	10.7859	0.734724	10.4718	10.485	7.65217e-05	0.00128271	1.92388	A_15_P100462	NM_001002397	gng7	NM_001002397		Dr.107534	436670	GO:0004871(signal transducer activity)|GO:0005834(heterotrimeric G-protein complex)|GO:0005886(plasma membrane)|GO:0007165(signal transduction)|GO:0007186(G-protein coupled receptor signaling pathway)|GO:0016020(membrane)	ENSDART00000056514	TC388616
2272	Danio rerio inhibitor of DNA binding 2, dominant negative helix-loop-helix protein, a (id2a), mRNA [NM_201291]	9.79312	9.81275	9.88032	9.13538	9.27506	9.28899	-0.595587	9.53094	-8.52029	0.000226161	0.00234103	0.683807	A_15_P103330	NM_201291	id2a	NM_201291		Dr.32819	266599	GO:0005634(nucleus)|GO:0005737(cytoplasm)|GO:0031573(intra-S DNA damage checkpoint)|GO:0045664(regulation of neuron differentiation)|GO:0045892(negative regulation of transcription, DNA-dependent)|GO:0046983(protein dimerization activity)	ENSDART00000077626	TC377105	TGF-beta signaling pathway	dre04350
2277	Danio rerio opa interacting protein 5 (oip5), mRNA [NM_001145620]	10.2966	10.2283	10.2204	7.8089	7.05748	7.72482	-2.71803	8.88941	-12.9373	2.50465e-05	0.000705751	3.19073	A_15_P111535	NM_001145620	oip5	NM_001145620		Dr.117593	799087		ENSDART00000146144	TC384570
2279	Danio rerio chemokine CCL-C25y-like (LOC100000034), mRNA [NM_001128808]	3.94764	4.30281	4.6946	5.43758	5.60259	5.47586	1.19033	4.91018	6.08448	0.00123271	0.00706517	-1.26329	A_15_P625326	NM_001128808	LOC100000034	NM_001128808		Dr.93495	100000034		ENSDART00000169041	TC431075
2280	Danio rerio potassium channel, subfamily K, member 5b (kcnk5b), mRNA [NM_200633]	9.6123	9.65042	9.62591	10.0139	10.1181	10.1483	0.463899	9.86149	7.40443	0.000463834	0.00368468	-0.140936	A_15_P106038	NM_200633	kcnk5b	NM_200633		Dr.27095	393606	GO:0005267(potassium channel activity)|GO:0005887(integral to plasma membrane)|GO:0006810(transport)|GO:0006811(ion transport)|GO:0015271(outward rectifier potassium channel activity)|GO:0016020(membrane)|GO:0016021(integral to membrane)|GO:0022841(potassium ion leak channel activity)|GO:0030322(stabilization of membrane potential)|GO:0033333(fin development)|GO:0033334(fin morphogenesis)|GO:0042…	ENSDART00000023293	TC368216
2281	Danio rerio family with sequence similarity 133, member B (fam133b), mRNA [NM_001080087]	13.5206	13.5726	13.5437	13.8747	13.859	13.9643	0.353731	13.7225	5.91459	0.00141486	0.00775617	-1.42132	A_15_P101393	NM_001080087	fam133b	NM_001080087		Dr.14852	790942	GO:0003674(molecular_function)|GO:0005575(cellular_component)|GO:0008150(biological_process)	ENSDART00000136716	TC407587
2284	Rep: NAD-dependent deacetylase sirtuin-5 (SIR2-like protein 5). - Gallus gallus, partial (87%) [TC381045]	13.2314	13.2408	13.2402	13.7911	13.8662	13.6681	0.537673	13.5063	7.55818	0.000417909	0.00345072	-0.0211632	A_15_P565557	TC381045		XM_003197804				GO:0003674(molecular_function)|GO:0005575(cellular_component)|GO:0008150(biological_process)		TC381045
2289	Danio rerio acyl-CoA dehydrogenase, C-4 to C-12 straight chain (acadm), mRNA [NM_213010]	13.1304	13.1989	13.2355	12.3041	12.2438	12.6706	-0.782118	12.7972	-6.1351	0.00118381	0.00688018	-1.21686	A_15_P742446	NM_213010	acadm	NM_213010		Dr.132310	406283	GO:0000062(fatty-acyl-CoA binding)|GO:0003995(acyl-CoA dehydrogenase activity)|GO:0005739(mitochondrion)|GO:0005777(peroxisome)|GO:0008152(metabolic process)|GO:0009055(electron carrier activity)|GO:0016491(oxidoreductase activity)|GO:0016627(oxidoreductase activity, acting on the CH-CH group of donors)|GO:0033539(fatty acid beta-oxidation using acyl-CoA dehydrogenase)|GO:0050660(flavin adenine d…	ENSDART00000132125	NP13225197	Fatty acid degradation // Valine, leucine and isoleucine degradation // beta-Alanine metabolism // Propanoate metabolism // Metabolic pathways // Carbon metabolism // Fatty acid metabolism // PPAR signaling pathway	dre00071 // dre00280 // dre00410 // dre00640 // dre01100 // dre01200 // dre01212 // dre03320
2291	Danio rerio cDNA clone IMAGE:7244142. [BC117617]	9.83916	10.1506	9.86719	8.63669	9.0508	8.79381	-1.12521	9.3897	-7.87501	0.000338988	0.00302443	0.219231	A_15_P724006	BC117617	g6pca.2	BC117617		Dr.105165	563180	GO:0004346(glucose-6-phosphatase activity)|GO:0006094(gluconeogenesis)|GO:0016020(membrane)|GO:0016021(integral to membrane)|GO:0030176(integral to endoplasmic reticulum membrane)|GO:0051156(glucose 6-phosphate metabolic process)		TC389195	Glycolysis / Gluconeogenesis // Galactose metabolism // Starch and sucrose metabolism // Metabolic pathways // FoxO signaling pathway // Insulin signaling pathway // Adipocytokine signaling pathway	dre00010 // dre00052 // dre00500 // dre01100 // dre04068 // dre04910 // dre04920
2293	PREDICTED: Danio rerio zinc finger protein 664 (LOC100149217), misc_RNA [XR_084512]	11.2258	11.2914	11.2581	12.1111	12.0388	11.9928	0.789182	11.653	12.883	2.56168e-05	0.000714488	3.16535	A_15_P742393	TC373445		XR_084512		Dr.134383		GO:0001666(response to hypoxia)|GO:0003674(molecular_function)|GO:0003677(DNA binding)|GO:0004112(cyclic-nucleotide phosphodiesterase activity)|GO:0005575(cellular_component)|GO:0007399(nervous system development)|GO:0008150(biological_process)|GO:0030553(cGMP binding)|GO:0042311(vasodilation)|GO:0046069(cGMP catabolic process)|GO:0047555(3',5'-cyclic-GMP phosphodiesterase activity)		TC373445
2302	Rep: tubulin tyrosine ligase-like family, member 10 - Canis familiaris, partial (47%) [TC430031]	4.7506	4.85187	4.43062	8.20029	8.43894	6.81072	3.13895	6.24717	6.98865	0.000620727	0.00445426	-0.475649	A_15_P686981	TC430031								TC430031
2304	si:ch73-281n10.2 [Source:ZFIN;Acc:ZDB-GENE-131120-172] [ENSDART00000155252]	17.3834	17.3479	17.4337	16.7518	16.6547	16.9569	-0.600507	17.0881	-6.38473	0.000973202	0.00605153	-0.992064	A_15_P545977	ENSDART00000155252	si:ch73-281n10.2	BC142830		Dr.36180	561719		ENSDART00000155252	TC416284
2311	Danio rerio ubiquitin-conjugating enzyme E2Ia (ube2ia), mRNA [NM_131833]	9.29661	9.42002	9.41478	9.82102	9.79482	9.86909	0.451173	9.60272	6.99987	0.000615751	0.0044336	-0.466404	A_15_P723101	NM_131833	ube2ia	NM_131833		Dr.112951	114445	GO:0000166(nucleotide binding)|GO:0005524(ATP binding)|GO:0005634(nucleus)|GO:0005737(cytoplasm)|GO:0007049(cell cycle)|GO:0007059(chromosome segregation)|GO:0007067(mitosis)|GO:0007275(multicellular organismal development)|GO:0008766(UDP-N-acetylmuramoylalanyl-D-glutamyl-2,6-diaminopimelate-D-alanyl-D-alanine ligase activity)|GO:0016874(ligase activity)|GO:0016925(protein sumoylation)|GO:0018169…	ENSDART00000155648	TC394378	RNA transport // Ubiquitin mediated proteolysis	dre03013 // dre04120
2312	Danio rerio inner mitochondrial membrane peptidase subunit 2 (immp2l), mRNA [NM_001003755]	7.6718	7.85627	7.75988	8.93533	9.19138	8.79985	1.21287	8.36908	10.1512	9.07357e-05	0.00139721	1.72945	A_15_P176431	NM_001003755	immp2l	NM_001003755		Dr.82163	445299	GO:0004252(serine-type endopeptidase activity)|GO:0005739(mitochondrion)|GO:0005743(mitochondrial inner membrane)|GO:0006465(signal peptide processing)|GO:0006508(proteolysis)|GO:0006627(protein processing involved in protein targeting to mitochondrion)|GO:0008233(peptidase activity)|GO:0008236(serine-type peptidase activity)|GO:0016020(membrane)|GO:0016021(integral to membrane)|GO:0016787(hydrol…		TC381742	Protein export	dre03060
2313	Danio rerio brambleberry (bmb), mRNA [NM_001270554]	6.88784	6.9855	7.11196	6.09098	5.95854	6.03845	-0.965775	6.51221	-11.7392	4.20617e-05	0.000914974	2.60458	A_15_P419130	NM_001270554	bmb	NM_001270554		Dr.80340	559540	GO:0000741(karyogamy)|GO:0005634(nucleus)|GO:0007344(pronuclear fusion)|GO:0016020(membrane)|GO:0016021(integral to membrane)|GO:0031965(nuclear membrane)	ENSDART00000152649	TC410352
2323	Danio rerio transient receptor potential cation channel, subfamily V, member 6 (trpv6), mRNA [NM_001001849]	6.61194	6.70408	6.83367	5.62613	5.38924	4.81284	-1.44049	5.99632	-6.57196	0.000843548	0.00550715	-0.827924	A_15_P101761	NM_001001849	trpv6	NM_001001849		Dr.81752	100000322	GO:0005216(ion channel activity)|GO:0005262(calcium channel activity)|GO:0006810(transport)|GO:0006811(ion transport)|GO:0006816(calcium ion transport)|GO:0016020(membrane)|GO:0016021(integral to membrane)|GO:0042539(hypotonic salinity response)|GO:0045893(positive regulation of transcription, DNA-dependent)|GO:0051592(response to calcium ion)|GO:0055074(calcium ion homeostasis)|GO:0055085(transm…	ENSDART00000127453	TC375453
2336	Danio rerio Parkinson disease 7 domain containing 1 (pddc1), mRNA [NM_001037118]	10.1883	10.2449	10.1727	10.4898	10.5197	10.5376	0.313726	10.3589	5.61543	0.0018171	0.00915113	-1.70797	A_15_P194961	NM_001037118	pddc1	NM_001037118		Dr.1836	100148360	GO:0005576(extracellular region)|GO:0019172(glyoxalase III activity)|GO:0019243(methylglyoxal catabolic process to D-lactate)	ENSDART00000154691	TC414558
2338		6.97307	7.04799	6.79381	5.06888	3.74036	5.13183	-2.29126	5.79266	-5.79313	0.00156429	0.0083193	-1.53638	A_15_P460970
2343	Danio rerio TAF9 RNA polymerase II, TATA box binding protein (TBP)-associated factor (taf9), mRNA [NM_001044395]	12.756	12.6635	12.6744	12.3732	12.3643	12.3657	-0.330258	12.5329	-5.78862	0.0015702	0.00833439	-1.5407	A_15_P260016	NM_001044395	taf9	NM_001044395		Dr.1499	321485	GO:0006352(transcription initiation, DNA-dependent)|GO:0046982(protein heterodimerization activity)	ENSDART00000151534	NP13226148	Basal transcription factors	dre03022
2357	Danio rerio staphylococcal nuclease and tudor domain containing 1 (snd1), transcript variant p100L, mRNA [NM_182865]	11.7526	11.7039	11.7354	12.246	12.3925	12.1208	0.522489	11.9919	6.1333	0.00118551	0.00688689	-1.2185	A_15_P159461	NM_182865	snd1	NM_182865		Dr.76177	324404	GO:0003676(nucleic acid binding)|GO:0004518(nuclease activity)|GO:0005737(cytoplasm)|GO:0016442(RNA-induced silencing complex)|GO:0031047(gene silencing by RNA)	ENSDART00000090972	TC380573
2359	Danio rerio unc-51 like kinase 3 (ulk3), mRNA [NM_001089472]	10.5403	10.4941	10.5501	11.0112	11.1827	11.1123	0.573892	10.8151	8.41721	0.000240823	0.00243303	0.611732	A_15_P164101	NM_001089472	ulk3	NM_001089472		Dr.134297	100037316	GO:0000166(nucleotide binding)|GO:0004672(protein kinase activity)|GO:0005524(ATP binding)|GO:0006468(protein phosphorylation)|GO:0016020(membrane)|GO:0016021(integral to membrane)	ENSDART00000167884	TC370558	Autophagy // mTOR signaling pathway	dre04140 // dre04150
2360	Danio rerio ATPase family, AAA domain containing 5b (atad5b), mRNA [NM_001082829]	8.9362	9.0009	8.91418	9.60153	9.52979	9.70844	0.662827	9.28184	9.29858	0.000143669	0.00179141	1.20391	A_15_P112218	NM_001082829	atad5b	NM_001082829		Dr.1990	321619	GO:0000166(nucleotide binding)|GO:0005524(ATP binding)	ENSDART00000167463	TC365939
2373	Danio rerio STT3B, subunit of the oligosaccharyltransferase complex (catalytic) (stt3b), mRNA [NM_199661]	9.50798	9.3982	9.50922	10.3415	10.1598	10.345	0.810273	9.87693	10.1806	8.93675e-05	0.00138768	1.7468	A_15_P117983	NM_199661	stt3b	NM_199661		Dr.132440	323918	GO:0004576(oligosaccharyl transferase activity)|GO:0006486(protein glycosylation)|GO:0016020(membrane)|GO:0016021(integral to membrane)|GO:0016740(transferase activity)	ENSDART00000102525	TC420748	N-Glycan biosynthesis // Metabolic pathways // Protein processing in endoplasmic reticulum	dre00510 // dre01100 // dre04141
2402	Danio rerio complement component 1, q subcomponent binding protein (c1qbp), mRNA [NM_001017858]	15.8705	15.864	15.8354	15.3165	15.2405	15.1263	-0.628861	15.5422	-8.95095	0.000175183	0.00201721	0.976702	A_15_P261731	NM_001017858	c1qbp	NM_001017858		Dr.75937	334619	GO:0003674(molecular_function)|GO:0005759(mitochondrial matrix)|GO:0008150(biological_process)	ENSDART00000146840	TC378088	Herpes simplex infection	dre05168
2412	Danio rerio lysophospholipase II (lypla2), mRNA [NM_200749]	11.0636	10.9407	10.9922	10.3778	10.4442	10.0976	-0.692285	10.6527	-6.38513	0.000972903	0.00605072	-0.991711	A_15_P553707	NM_200749	lypla2	NM_200749		Dr.78630	393722	GO:0002084(protein depalmitoylation)|GO:0005737(cytoplasm)|GO:0008474(palmitoyl-(protein) hydrolase activity)|GO:0016787(hydrolase activity)|GO:0052689(carboxylic ester hydrolase activity)	ENSDART00000135599	TC381274	Glycerophospholipid metabolism	dre00564
2413	Danio rerio polycomb group ring finger 6 (pcgf6), mRNA [NM_001089369]	10.273	10.2154	10.2446	9.73299	9.72087	9.47674	-0.600795	9.94393	-6.76094	0.000732602	0.00498814	-0.665988	A_15_P723306	NM_001089369	pcgf6	NM_001089369		Dr.79341	555238	GO:0005575(cellular_component)|GO:0008270(zinc ion binding)|GO:0046872(metal ion binding)	ENSDART00000101582	TC372228
2424		5.44705	5.31602	5.3268	6.20485	6.54784	6.45329	1.0387	5.88264	9.67805	0.000116568	0.00158482	1.44314	A_15_P316136
2431	Danio rerio dishevelled associated activator of morphogenesis 1b (daam1b), mRNA [NM_001030136]	10.8247	10.8035	10.7286	11.2391	11.3309	11.3536	0.522289	11.0468	8.11934	0.000289874	0.00274023	0.398954	A_15_P173676	NM_001030136	daam1b	NM_001030136		Dr.74015	560060	GO:0003779(actin binding)|GO:0016043(cellular component organization)|GO:0017048(Rho GTPase binding)|GO:0030036(actin cytoskeleton organization)|GO:0060026(convergent extension)	ENSDART00000109084	TC422800	Wnt signaling pathway	dre04310
2432	Danio rerio protein-O-mannosyltransferase 1 (pomt1), mRNA [NM_001048067]	8.1247	8.15943	8.25323	8.49385	8.53617	8.53143	0.341366	8.3498	5.51455	0.00198153	0.00971199	-1.80712	A_15_P147271	NM_001048067	pomt1	NM_001048067		Dr.118913	569769	GO:0000030(mannosyltransferase activity)|GO:0000032(cell wall mannoprotein biosynthetic process)|GO:0004169(dolichyl-phosphate-mannose-protein mannosyltransferase activity)|GO:0006493(protein O-linked glycosylation)|GO:0007275(multicellular organismal development)|GO:0016020(membrane)|GO:0016021(integral to membrane)|GO:0016740(transferase activity)|GO:0016757(transferase activity, transferring g…	ENSDART00000092002	NP13225389	Other types of O-glycan biosynthesis // Mannose type O-glycan biosynthesis // Metabolic pathways	dre00514 // dre00515 // dre01100
2444	Danio rerio bromodomain adjacent to zinc finger domain, 2A (baz2a), mRNA [NM_001006099]	8.55842	8.50034	8.55142	7.51341	7.53932	7.55332	-1.00138	8.03604	-18.3652	3.7884e-06	0.000288861	5.28373	A_15_P152356	NM_001006099	baz2a	NM_001006099		Dr.120332	450079	GO:0003677(DNA binding)|GO:0005634(nucleus)|GO:0008150(biological_process)|GO:0008270(zinc ion binding)|GO:0046872(metal ion binding)	ENSDART00000159653	TC371081
2446	Danio rerio PNN-interacting serine/arginine-rich protein (pnisr), mRNA [NM_001083837]	12.6293	12.5946	12.6709	11.6872	11.5921	11.9016	-0.904626	12.1793	-9.49495	0.000128817	0.00167309	1.32882	A_15_P110775	NM_001083837	pnisr	NM_001083837		Dr.76955	563938		ENSDART00000123980	TC366844
2450	Danio rerio macrophage migration inhibitory factor (mif), mRNA [NM_001043321]	13.455	13.4951	13.4701	13.9469	13.9225	14.1562	0.53513	13.741	6.52213	0.000875983	0.00566066	-0.871245	A_15_P104051	NM_001043321	mif	NM_001043321		Dr.81056	751093	GO:0008283(cell proliferation)|GO:0043066(negative regulation of apoptotic process)|GO:0048598(embryonic morphogenesis)|GO:0048839(inner ear development)	ENSDART00000165514	TC398305	Tyrosine metabolism // Phenylalanine metabolism	dre00350 // dre00360
2454	Danio rerio argininosuccinate synthase 1 (ass1), mRNA [NM_001004603]	11.4155	11.3603	11.3653	12.0635	12.1972	12.5766	0.898733	11.8297	6.35022	0.000999555	0.00615813	-1.02273	A_15_P175756	NM_001004603	ass1	NM_001004603		Dr.4095	447864	GO:0000050(urea cycle)|GO:0000053(argininosuccinate metabolic process)|GO:0000166(nucleotide binding)|GO:0004055(argininosuccinate synthase activity)|GO:0005524(ATP binding)|GO:0005737(cytoplasm)|GO:0006526(arginine biosynthetic process)|GO:0008652(cellular amino acid biosynthetic process)|GO:0016874(ligase activity)		TC366254	Arginine biosynthesis // Alanine, aspartate and glutamate metabolism // Metabolic pathways // Biosynthesis of amino acids	dre00220 // dre00250 // dre01100 // dre01230
2456	AGENCOURT_88170941 NIH_ZGC_26 Danio rerio cDNA clone IMAGE:8765591 5', mRNA sequence [EG573599]	6.21539	6.31869	6.36085	6.89843	7.37116	7.39145	0.922038	6.75933	6.09968	0.00121779	0.00700514	-1.24932	A_15_P271681	EG573599		EG573599		Dr.135435				TC390590
2474	PDX1 C-terminal inhibiting factor 1 [Source:ZFIN;Acc:ZDB-GENE-120920-2] [ENSDART00000165911]	6.63327	6.67063	6.45256	7.22417	7.29562	7.18678	0.650036	6.91051	7.96075	0.00032072	0.00293067	0.282846	A_15_P186296	ENSDART00000165911	pcif1	BC092722		Dr.82962	553360		ENSDART00000165911	TC407681
2475	Danio rerio zgc:100911 (zgc:100911), mRNA [NM_001003641]	5.51522	5.62231	5.31327	6.19063	6.32648	6.03132	0.699209	5.83321	5.93301	0.00139368	0.00768571	-1.40402	A_15_P640121	NM_001003641	zgc:100911	NM_001003641		Dr.75726	445247	GO:0008150(biological_process)|GO:0016020(membrane)|GO:0016021(integral to membrane)	ENSDART00000053571	TC373569
2476	Danio rerio phosphatidylinositol 4-kinase, catalytic, beta (pi4kb), mRNA [NM_001034977]	9.0502	9.02698	9.05891	8.29162	8.252	8.26933	-0.774382	8.65817	-14.6562	1.28234e-05	0.000513905	3.9414	A_15_P719876	NM_001034977	pi4kb	NM_001034977		Dr.48538	563201	GO:0000166(nucleotide binding)|GO:0004430(1-phosphatidylinositol 4-kinase activity)|GO:0005524(ATP binding)|GO:0005739(mitochondrion)|GO:0005741(mitochondrial outer membrane)|GO:0005783(endoplasmic reticulum)|GO:0016020(membrane)|GO:0016301(kinase activity)|GO:0016310(phosphorylation)|GO:0016740(transferase activity)|GO:0016773(phosphotransferase activity, alcohol group as acceptor)|GO:0030867(ro…	ENSDART00000112165	TC445580	Inositol phosphate metabolism // Metabolic pathways // Phosphatidylinositol signaling system	dre00562 // dre01100 // dre04070
2479	G patch domain containing 8 [Source:ZFIN;Acc:ZDB-GENE-030131-6966] [ENSDART00000151193]	13.4274	13.5146	13.4139	13.8735	13.8226	13.8059	0.382004	13.643	6.31813	0.00102481	0.00625177	-1.05137	A_15_P212526	ENSDART00000151193	gpatch8	BC125884		Dr.35328	565404	GO:0003676(nucleic acid binding)|GO:0046872(metal ion binding)	ENSDART00000151193	TC439118
2482	Danio rerio mitogen-activated protein kinase 1 (mapk1), mRNA [NM_182888]	12.0046	11.934	11.9999	11.001	10.9404	10.8258	-1.05711	11.451	-15.0635	1.10637e-05	0.000478604	4.10578	A_15_P110082	NM_182888	mapk1	NM_182888		Dr.10452	360144	GO:0000166(nucleotide binding)|GO:0004672(protein kinase activity)|GO:0004674(protein serine/threonine kinase activity)|GO:0004707(MAP kinase activity)|GO:0005524(ATP binding)|GO:0006468(protein phosphorylation)|GO:0007369(gastrulation)|GO:0016301(kinase activity)|GO:0016310(phosphorylation)|GO:0016740(transferase activity)	ENSDART00000030213	TC372497	MAPK signaling pathway // ErbB signaling pathway // FoxO signaling pathway // Oocyte meiosis // mTOR signaling pathway // Apoptosis // Adrenergic signaling in cardiomyocytes // Vascular smooth muscle contraction // Dorso-ventral axis formation // TGF-beta signaling pathway // VEGF signaling pathway // Focal adhesion // Adherens junction // Gap junction // Toll-like receptor signaling pathway // N…	dre04010 // dre04012 // dre04068 // dre04114 // dre04150 // dre04210 // dre04261 // dre04270 // dre04320 // dre04350 // dre04370 // dre04510 // dre04520 // dre04540 // dre04620 // dre04621 // dre04810 // dre04910 // dre04912 // dre04914 // dre04916 // dre04933 // dre05132
2493	fc51f05.y1 Zebrafish WashU MPIMG EST Danio rerio cDNA clone IMAGE:3724929 5', mRNA sequence [AI877793]	13.4994	13.4396	13.4728	11.6503	11.9008	11.6006	-1.75336	12.5939	-18.3549	3.79991e-06	0.000288861	5.28044	A_15_P682198	AI877793	si:busm1-79m10.1	AI877793		Dr.106051	368642			TC404756
2503	Danio rerio p21 protein (Cdc42/Rac)-activated kinase 4 (pak4), mRNA [NM_001002222]	9.35712	9.35864	9.43772	9.87829	9.72919	9.80426	0.41942	9.5942	6.25793	0.0010742	0.00644995	-1.10539	A_15_P531887	NM_001002222	pak4	NM_001002222		Dr.132625	431769	GO:0000166(nucleotide binding)|GO:0002573(myeloid leukocyte differentiation)|GO:0004672(protein kinase activity)|GO:0004674(protein serine/threonine kinase activity)|GO:0004702(receptor signaling protein serine/threonine kinase activity)|GO:0005524(ATP binding)|GO:0005737(cytoplasm)|GO:0006355(regulation of transcription, DNA-dependent)|GO:0006468(protein phosphorylation)|GO:0007266(Rho protein s…	ENSDART00000165509	TC413811	ErbB signaling pathway // Focal adhesion // Regulation of actin cytoskeleton	dre04012 // dre04510 // dre04810
2510	GB	4.98341	4.36927	4.71618	6.64844	6.62156	6.30074	1.83396	5.6066	9.84787	0.000106411	0.00151918	1.54738	A_15_P762341	NP13315485		XM_009297972						NP13315485
2512	Danio rerio nuclear factor of kappa light polypeptide gene enhancer in B-cells 2 (p49/p100) (nfkb2), mRNA [NM_001001840]	7.12004	7.10367	6.94669	6.21697	6.08596	5.88176	-0.995235	6.55918	-9.17483	0.000154059	0.00187111	1.12394	A_15_P708501	NM_001001840	nfkb2	NM_001001840		Dr.117553	415100	GO:0000122(negative regulation of transcription from RNA polymerase II promoter)|GO:0000977(RNA polymerase II regulatory region sequence-specific DNA binding)|GO:0000981(sequence-specific DNA binding RNA polymerase II transcription factor activity)|GO:0003677(DNA binding)|GO:0003682(chromatin binding)|GO:0003700(sequence-specific DNA binding transcription factor activity)|GO:0005634(nucleus)|GO:0…	ENSDART00000134122	TC366090	MAPK signaling pathway	dre04010
2515	Danio rerio rhomboid 5 homolog 1a (Drosophila) (rhbdf1a), mRNA [NM_001002228]	9.81764	9.77811	9.68456	9.00154	9.1224	9.03094	-0.708477	9.40587	-10.3069	8.37543e-05	0.00134473	1.82085	A_15_P684061	NM_001002228	rhbdf1a	NM_001002228		Dr.32169	798402	GO:0000139(Golgi membrane)|GO:0004252(serine-type endopeptidase activity)|GO:0005783(endoplasmic reticulum)|GO:0005789(endoplasmic reticulum membrane)|GO:0005794(Golgi apparatus)|GO:0006508(proteolysis)|GO:0006810(transport)|GO:0008283(cell proliferation)|GO:0015031(protein transport)|GO:0016020(membrane)|GO:0016021(integral to membrane)|GO:0016477(cell migration)|GO:0016485(protein processing)|G…	ENSDART00000053095	TC408085
2517	Danio rerio connexin 43 (cx43), mRNA [NM_131038]	11.9849	12.0225	12.0333	12.7862	12.8609	12.6785	0.761628	12.3944	10.9655	6.03929e-05	0.00112148	2.19357	A_15_P117544	NM_131038	cx43	NM_131038		Dr.75809	30236	GO:0005243(gap junction channel activity)|GO:0005515(protein binding)|GO:0005886(plasma membrane)|GO:0005921(gap junction)|GO:0005922(connexon complex)|GO:0007154(cell communication)|GO:0007267(cell-cell signaling)|GO:0007275(multicellular organismal development)|GO:0007507(heart development)|GO:0008283(cell proliferation)|GO:0014704(intercalated disc)|GO:0016020(membrane)|GO:0016021(integral to …	ENSDART00000061261	TC376735	Gap junction	dre04540
2518	GB	2.33167	1.94334	2.09257	4.07954	3.69606	4.66855	2.02553	3.13529	7.65104	0.000392742	0.00330772	0.0501825	A_15_P762531	NP13315866		XM_009294884						NP13315866
2521	CT601250 ZF_mu Danio rerio cDNA clone ZF_mu_82j23 3', mRNA sequence [CT601250]	3.6169	3.98497	4.5952	6.3032	6.20468	5.5079	1.93957	5.03547	5.91953	0.00140914	0.00773515	-1.41668	A_15_P262036	CT601250	wu:fb30f12	CT601250		Dr.23664	321708
2533	Danio rerio cartilage intermediate layer protein, nucleotide pyrophosphohydrolase (cilp), mRNA [NM_001199362]	11.0537	11.0729	11.1227	10.4124	10.3475	10.0902	-0.799721	10.6832	-8.00643	0.000311459	0.00288189	0.316492	A_15_P144471	NM_001199362	cilp	NM_001199362		Dr.80671	553329	GO:0005575(cellular_component)	ENSDART00000075398	TC370335
2534	tripartite motif containing 29 [Source:HGNC Symbol;Acc:HGNC:17274] [ENSDART00000077072]	8.7716	8.85724	8.80021	7.89729	8.01932	7.87664	-0.8786	8.37038	-13.0513	2.38982e-05	0.000687646	3.2436	A_15_P157321	ENSDART00000077072		XM_688693					ENSDART00000077072	TC394970
2535	tripartite motif containing 14 [Source:HGNC Symbol;Acc:HGNC:16283] [ENSDART00000112972]	13.7408	13.7574	13.7619	12.2299	12.3564	12.7123	-1.32051	13.0931	-9.89115	0.000103991	0.00150465	1.57368	A_15_P627241	ENSDART00000112972	zgc:171679	BC153312		Dr.76700	100126114	GO:0003674(molecular_function)|GO:0005575(cellular_component)|GO:0008150(biological_process)	ENSDART00000112972	NP13326882
2541	Danio rerio zinc finger, DHHC-type containing 9 (zdhhc9), mRNA [NM_001110026]	6.91344	7.05876	7.00729	7.4765	7.51675	7.82044	0.611399	7.29886	5.46523	0.00206814	0.00999744	-1.85607	A_15_P269791	NM_001110026	zdhhc9	NM_001110026		Dr.132960	560095	GO:0008270(zinc ion binding)|GO:0016020(membrane)|GO:0016021(integral to membrane)|GO:0016740(transferase activity)|GO:0016746(transferase activity, transferring acyl groups)|GO:0019706(protein-cysteine S-palmitoleyltransferase activity)|GO:0046872(metal ion binding)	ENSDART00000085335	TC366376
2545	Danio rerio ATP synthase, H+ transporting, mitochondrial Fo complex, subunit Eb (atp5ib), mRNA [NM_001098481]	14.6418	14.6305	14.6603	15.3426	15.0298	15.1314	0.523734	14.9061	5.56486	0.00189748	0.00943426	-1.75752	A_15_P676161	NM_001098481	atp5ib	NM_001098481		Dr.82730	767750	GO:0000276(mitochondrial proton-transporting ATP synthase complex, coupling factor F(o))|GO:0001666(response to hypoxia)|GO:0015078(hydrogen ion transmembrane transporter activity)|GO:0015986(ATP synthesis coupled proton transport)	ENSDART00000099891	TC412115	Oxidative phosphorylation // Metabolic pathways	dre00190 // dre01100
2554	Danio rerio regulator of telomere elongation helicase 1 (rtel1), mRNA [NM_001013310]	10.6583	10.6336	10.6079	10.9772	11.0903	11.0807	0.41613	10.8413	6.80786	0.000707745	0.00487911	-0.626342	A_15_P153416	NM_001013310	rtel1	NM_001013310		Dr.87074	503732	GO:0000166(nucleotide binding)|GO:0000723(telomere maintenance)|GO:0003676(nucleic acid binding)|GO:0003677(DNA binding)|GO:0004003(ATP-dependent DNA helicase activity)|GO:0004386(helicase activity)|GO:0005524(ATP binding)|GO:0005634(nucleus)|GO:0006139(nucleobase-containing compound metabolic process)|GO:0006260(DNA replication)|GO:0006281(DNA repair)|GO:0006310(DNA recombination)|GO:0006974(res…	ENSDART00000104127	TC405863
2567	Danio rerio ST3 beta-galactoside alpha-2,3-sialyltransferase 3a (st3gal3a), mRNA [NM_200355]	8.45984	8.53877	8.49627	7.99758	7.89599	7.87212	-0.576394	8.21009	-9.01938	0.000168385	0.00197902	1.02206	A_15_P106439	NM_200355	st3gal3a	NM_200355		Dr.83376	393326	GO:0001574(ganglioside biosynthetic process)|GO:0003836(beta-galactoside (CMP) alpha-2,3-sialyltransferase activity)|GO:0005794(Golgi apparatus)|GO:0006486(protein glycosylation)|GO:0008118(N-acetyllactosaminide alpha-2,3-sialyltransferase activity)|GO:0008373(sialyltransferase activity)|GO:0009311(oligosaccharide metabolic process)|GO:0016020(membrane)|GO:0016021(integral to membrane)|GO:0016740…	ENSDART00000133707	TC393541
2571	Danio rerio phosphatidylinositol 4-kinase type 2 alpha (pi4k2a), mRNA [NM_213358]	6.24635	6.54842	6.23344	7.4527	7.13528	7.05978	0.873183	6.77933	6.04479	0.00127271	0.00722239	-1.29991	A_15_P205941	NM_213358	pi4k2a	NM_213358		Dr.79494	406667	GO:0000166(nucleotide binding)|GO:0004430(1-phosphatidylinositol 4-kinase activity)|GO:0005524(ATP binding)|GO:0005739(mitochondrion)|GO:0005768(endosome)|GO:0005794(Golgi apparatus)|GO:0005886(plasma membrane)|GO:0005887(integral to plasma membrane)|GO:0006661(phosphatidylinositol biosynthetic process)|GO:0016020(membrane)|GO:0016023(cytoplasmic membrane-bounded vesicle)|GO:0016301(kinase activi…	ENSDART00000162075	TC374177	Inositol phosphate metabolism // Metabolic pathways // Phosphatidylinositol signaling system	dre00562 // dre01100 // dre04070
2581	Danio rerio growth factor receptor-bound protein 10a (grb10a), mRNA [NM_001004287]	8.27483	8.33279	8.2126	7.06784	7.13611	6.90102	-1.23842	7.6542	-14.7486	1.23971e-05	0.000509096	3.9791	A_15_P182246	NM_001004287	grb10a	NM_001004287		Dr.105808	446167	GO:0005575(cellular_component)|GO:0007165(signal transduction)	ENSDART00000042172	TC383265
2589	Danio rerio metaxin 1b (mtx1b), mRNA [NM_001007280]	9.37327	9.28283	9.23669	8.35426	8.3995	8.3112	-0.942611	8.82629	-14.4207	1.39913e-05	0.000533154	3.84413	A_15_P721136	NM_001007280	mtx1b	NM_001007280		Dr.84714	286740	GO:0005741(mitochondrial outer membrane)|GO:0006626(protein targeting to mitochondrion)|GO:0016020(membrane)|GO:0016021(integral to membrane)	ENSDART00000052422	TC440150
2591	Danio rerio zgc:173714 (zgc:173714), mRNA [NM_001109840]	11.4563	11.4894	11.4423	11.8362	12.0441	11.8262	0.439467	11.6824	5.47578	0.00204925	0.00994023	-1.84557	A_15_P622886	NM_001109840	zgc:173714	NM_001109840		Dr.126723	100126112	GO:0003676(nucleic acid binding)|GO:0008150(biological_process)|GO:0046872(metal ion binding)	ENSDART00000151957	TC403110
2594	Danio rerio guanylyl cyclase 3 (gc3), mRNA [NM_131866]	6.66568	6.51411	6.57462	5.00697	5.31445	5.45605	-1.32564	5.92198	-10.2226	8.74533e-05	0.00137285	1.77152	A_15_P146761	NM_131866	gc3	NM_131866		Dr.86944	140426	GO:0000166(nucleotide binding)|GO:0004016(adenylate cyclase activity)|GO:0004383(guanylate cyclase activity)|GO:0004672(protein kinase activity)|GO:0005524(ATP binding)|GO:0005886(plasma membrane)|GO:0006182(cGMP biosynthetic process)|GO:0006468(protein phosphorylation)|GO:0007165(signal transduction)|GO:0008074(guanylate cyclase complex, soluble)|GO:0009190(cyclic nucleotide biosynthetic process…	ENSDART00000097770	NP395687	Purine metabolism // Phototransduction	dre00230 // dre04744
2602	Danio rerio family with sequence similarity 199, X-linked (fam199x), mRNA [NM_001003766]	4.67111	5.14363	5.20328	3.86393	3.42045	3.09739	-1.54541	4.2333	-6.35542	0.00099553	0.00614128	-1.0181	A_15_P207196	NM_001003766	fam199x	NM_001003766		Dr.87487	445309	GO:0003674(molecular_function)|GO:0005575(cellular_component)|GO:0008150(biological_process)	ENSDART00000003879	TC373103
2603	si:dkey-253d23.5 [Source:ZFIN;Acc:ZDB-GENE-050208-729] [ENSDART00000081450]	9.78443	9.77171	9.85407	8.56647	8.31297	9.04347	-1.16243	9.22219	-6.08869	0.00122856	0.00704883	-1.25943	A_15_P100579	ENSDART00000081450	wu:fi42h12	XM_005173987			334358		ENSDART00000081450	TC388438
2606	Danio rerio ubiquitin-like with PHD and ring finger domains 1 (uhrf1), mRNA [NM_213077]	10.5461	10.6068	10.4163	9.32007	9.23086	9.28566	-1.24421	9.90097	-16.907	5.93088e-06	0.000352226	4.79471	A_15_P541062	NM_213077	uhrf1	NM_213077		Dr.77703	406350	GO:0000122(negative regulation of transcription from RNA polymerase II promoter)|GO:0000790(nuclear chromatin)|GO:0000791(euchromatin)|GO:0000792(heterochromatin)|GO:0001889(liver development)|GO:0002088(lens development in camera-type eye)|GO:0003677(DNA binding)|GO:0004842(ubiquitin-protein ligase activity)|GO:0005634(nucleus)|GO:0005657(replication fork)|GO:0005720(nuclear heterochromatin)|GO:…	ENSDART00000169317	TC401114
2611	T-cell lymphoma invasion and metastasis 2a [Source:ZFIN;Acc:ZDB-GENE-030219-98] [ENSDART00000156492]	8.47275	8.4898	8.43672	9.55118	9.41804	9.34673	0.972227	8.95254	13.2082	2.24168e-05	0.000666168	3.31564	A_15_P135536	ENSDART00000156492	LOC100334442	DN860965		Dr.77450	100334442		ENSDART00000156492	TC383989
2617	cysteine-serine-rich nuclear protein 1a [Source:ZFIN;Acc:ZDB-GENE-070912-475] [ENSDART00000041877]	5.03054	5.21142	4.95191	4.59081	4.54088	4.38848	-0.557895	4.78567	-5.68976	0.001706	0.00880476	-1.63572	A_15_P198661	ENSDART00000041877	csrnp1a	XM_683666			560270	GO:0060215(primitive hemopoiesis)	ENSDART00000041877	TC414227
2618	Danio rerio csrp2 binding protein (csrp2bp), mRNA [NM_001002699]	9.09015	9.02956	9.08344	9.90003	9.71726	9.51294	0.642359	9.3889	5.86736	0.00147092	0.00797081	-1.46585	A_15_P742001	NM_001002699	csrp2bp	NM_001002699		Dr.15223	562636	GO:0008080(N-acetyltransferase activity)	ENSDART00000131811	TC368723
2630	Danio rerio Ral GTPase activating protein, alpha subunit 1 (catalytic) (ralgapa1), mRNA [NM_001146304]	7.58268	7.48528	7.61368	6.14702	6.17912	6.43984	-1.30522	6.90794	-13.0725	2.36908e-05	0.00068473	3.25342	A_15_P334274	NM_001146304	ralgapa1	NM_001146304		Dr.60457	556427	GO:0005096(GTPase activator activity)|GO:0005737(cytoplasm)|GO:0007420(brain development)|GO:0051056(regulation of small GTPase mediated signal transduction)	ENSDART00000124584	TC382911
2641	Danio rerio beta-1,3-glucuronyltransferase 3 (glucuronosyltransferase I) (b3gat3), mRNA [NM_001015059]	8.36438	8.36533	8.47639	8.94988	8.84466	8.75689	0.448441	8.62626	5.83916	0.00150561	0.00808897	-1.49257	A_15_P102350	NM_001015059	b3gat3	NM_001015059		Dr.80627	192334	GO:0005975(carbohydrate metabolic process)|GO:0015012(heparan sulfate proteoglycan biosynthetic process)|GO:0015018(galactosylgalactosylxylosylprotein 3-beta-glucuronosyltransferase activity)|GO:0016020(membrane)|GO:0016021(integral to membrane)|GO:0016740(transferase activity)|GO:0016757(transferase activity, transferring glycosyl groups)|GO:0030166(proteoglycan biosynthetic process)|GO:0030198(…	ENSDART00000149966	TC372895	Glycosaminoglycan biosynthesis - chondroitin sulfate / dermatan sulfate // Glycosaminoglycan biosynthesis - heparan sulfate / heparin // Metabolic pathways	dre00532 // dre00534 // dre01100
2646	mitogen-activated protein kinase kinase kinase 14 [Source:HGNC Symbol;Acc:HGNC:6853] [ENSDART00000151236]	8.86874	8.90797	8.85988	8.23822	8.34466	8.42273	-0.543656	8.60703	-7.79208	0.000357824	0.00312351	0.157127	A_15_P564497	ENSDART00000151236	map3k14a	XM_009299661			100004261	GO:0004672(protein kinase activity)|GO:0004702(receptor signaling protein serine/threonine kinase activity)|GO:0005524(ATP binding)|GO:0005737(cytoplasm)|GO:0006468(protein phosphorylation)|GO:0007346(regulation of mitotic cell cycle)|GO:0008349(MAP kinase kinase kinase kinase activity)|GO:0031098(stress-activated protein kinase signaling cascade)|GO:0042981(regulation of apoptotic process)|GO:00…	ENSDART00000151236	TC421005	MAPK signaling pathway // Apoptosis // Intestinal immune network for IgA production	dre04010 // dre04210 // dre04672
2648	Danio rerio growth hormone inducible transmembrane protein, mRNA (cDNA clone MGC:77363 IMAGE:6968682), complete cds. [BC066450]	11.618	11.5685	11.579	11.2108	11.0761	11.0909	-0.462541	11.3572	-7.20794	0.000531376	0.00400845	-0.297105	A_15_P668011	BC066450	ghitm	BC066450		Dr.82840	393563	GO:0016020(membrane)|GO:0016021(integral to membrane)		TC404569
2658	Danio rerio complement component c3a, duplicate 6 (c3a.6), mRNA [NM_001008582]	10.153	10.0552	10.3631	9.24963	9.12146	8.88751	-1.10426	9.63833	-8.51944	0.000226277	0.00234103	0.683218	A_15_P598497	NM_001008582	c3a.6	NM_001008582		Dr.77047	494039	GO:0004866(endopeptidase inhibitor activity)|GO:0005575(cellular_component)	ENSDART00000075469	TC415682	Phagosome // Herpes simplex infection	dre04145 // dre05168
2659	Danio rerio zgc:63972 (zgc:63972), mRNA [NM_200354]	7.85269	7.95351	7.62945	5.80283	6.15068	6.07382	-1.80277	6.9105	-13.6714	1.86356e-05	0.000618501	3.52323	A_15_P119436	NM_200354	zgc:63972	NM_200354		Dr.82419	572862	GO:0003674(molecular_function)|GO:0010038(response to metal ion)|GO:0016020(membrane)|GO:0016021(integral to membrane)	ENSDART00000143652	TC373734
2660	si:dkey-157l19.2 [Source:ZFIN;Acc:ZDB-GENE-090313-190] [ENSDART00000084929]	7.34785	7.35584	7.35088	8.04918	8.22336	8.05489	0.757618	7.73033	10.7064	6.85322e-05	0.00121118	2.04959	A_15_P246356	ENSDART00000084929	si:dkey-157l19.2	DR716864		Dr.157064	561062		ENSDART00000084929	TC387597
2664	Danio rerio BLOC-1 related complex subunit 7 (borcs7), mRNA [NM_001039988]	11.0044	10.9868	11.0144	11.6079	11.7411	11.6253	0.656237	11.33	10.4426	7.81736e-05	0.00130009	1.89953	A_15_P161601	NM_001039988	borcs7	NM_001039988		Dr.85483	664759	GO:0003674(molecular_function)|GO:0005575(cellular_component)|GO:0008150(biological_process)	ENSDART00000077383	TC385427
2668	Danio rerio flj13639 (flj13639), mRNA [NM_203511]	4.61022	5.24868	4.6946	6.30822	6.23632	6.73676	1.57593	5.63913	7.08128	0.000581	0.00426567	-0.399671	A_15_P118794	NM_203511	flj13639	NM_203511		Dr.81111	677747	GO:0008152(metabolic process)|GO:0016491(oxidoreductase activity)	ENSDART00000011737	TC372203
2672	si:zfos-905g2.1 [Source:ZFIN;Acc:ZDB-GENE-030131-9565] [ENSDART00000143391]	11.11	11.2035	11.0994	10.4552	10.515	10.5279	-0.638272	10.8185	-10.368	8.11871e-05	0.00132361	1.85638	A_15_P529182	ENSDART00000143391	si:zfos-905g2.1	XM_001338211			100003955		ENSDART00000143391	TC400405
2674	Danio rerio CD74 molecule, major histocompatibility complex, class II invariant chain b (cd74b), mRNA [NM_131372]	5.89089	5.86313	5.93808	5.4933	5.47219	5.50256	-0.408014	5.69336	-7.40402	0.000463966	0.00368468	-0.141262	A_15_P721491	NM_131372	cd74b	NM_131372		Dr.75719	30645	GO:0006886(intracellular protein transport)|GO:0006955(immune response)|GO:0016020(membrane)|GO:0016021(integral to membrane)|GO:0019882(antigen processing and presentation)|GO:0042289(MHC class II protein binding)|GO:0048839(inner ear development)|GO:0048884(neuromast development)	ENSDART00000053205	TC406121
2676	Danio rerio zinc finger, matrin-type 5 (zmat5), mRNA [NM_001003771]	10.8137	10.8547	10.8225	10.1424	10.0689	10.2459	-0.677924	10.4913	-9.93156	0.00010179	0.00148603	1.59813	A_15_P154061	NM_001003771	zmat5	NM_001003771		Dr.87072	445314	GO:0005634(nucleus)|GO:0005681(spliceosomal complex)|GO:0006397(mRNA processing)|GO:0008270(zinc ion binding)|GO:0008380(RNA splicing)|GO:0046872(metal ion binding)	ENSDART00000051357	TC399256
2690	Rep: Si:ch211-173p18.1 protein - Danio rerio (Zebrafish) (Brachydanio rerio), partial (9%) [TC407360]	5.95597	6.01608	6.03335	6.96134	6.85394	7.19828	1.00272	6.50316	9.76095	0.000111474	0.00155211	1.49424	A_15_P182741	TC407360								TC407360
2691	Danio rerio sorting nexin family member 30 (snx30), mRNA [NM_001017798]	6.18763	6.22522	6.34546	7.77124	7.82853	8.00435	1.61527	7.06041	18.2268	3.947e-06	0.000295777	5.23923	A_15_P674416	NM_001017798	snx30	NM_001017798		Dr.151498	550496	GO:0005768(endosome)|GO:0006810(transport)|GO:0006897(endocytosis)|GO:0015031(protein transport)|GO:0016050(vesicle organization)|GO:0019898(extrinsic to membrane)|GO:0035091(phosphatidylinositol binding)	ENSDART00000050177	TC370154
2698	Danio rerio CD99 molecule (cd99), mRNA [NM_001079980]	11.285	11.2482	11.2264	11.6907	11.7212	11.7227	0.458321	11.4823	8.47951	0.000231833	0.00237434	0.655385	A_15_P744266	NM_001079980	cd99	NM_001079980		Dr.54339	559896	GO:0003674(molecular_function)|GO:0008150(biological_process)|GO:0016020(membrane)|GO:0016021(integral to membrane)	ENSDART00000136383	TC371548	Cell adhesion molecules (CAMs)	dre04514
2700	Danio rerio transcriptional adaptor 1 (tada1), mRNA [NM_205606]	12.4895	12.4533	12.5553	13.4916	13.1884	13.2268	0.802853	12.9008	8.07626	0.000297896	0.002787	0.367613	A_15_P117801	NM_205606	tada1	NM_205606		Dr.83623	402899	GO:0003674(molecular_function)|GO:0005634(nucleus)|GO:0006351(transcription, DNA-dependent)|GO:0006355(regulation of transcription, DNA-dependent)|GO:0070461(SAGA-type complex)	ENSDART00000164389	TC390330
2702	FERM domain containing 4Ba [Source:ZFIN;Acc:ZDB-GENE-130412-1] [ENSDART00000061947]	9.09249	9.13582	9.14049	8.26924	8.26234	8.36082	-0.825463	8.7102	-13.8889	1.71216e-05	0.000588786	3.61824	A_15_P216311	ENSDART00000061947	frmd4ba	EV758004		Dr.156026	100333566	GO:0005737(cytoplasm)|GO:0005856(cytoskeleton)|GO:0008092(cytoskeletal protein binding)|GO:0019898(extrinsic to membrane)	ENSDART00000061947	TC381209
2705	Danio rerio POU class 3 homeobox 2b (pou3f2b), mRNA [NM_131160]	10.1654	10.2749	10.2293	10.9098	10.8671	11.3309	0.812761	10.6296	5.85271	0.00148882	0.0080305	-1.47972	A_15_P644331	NM_131160	pou3f2b	NM_131160		Dr.221	30397	GO:0003677(DNA binding)|GO:0003700(sequence-specific DNA binding transcription factor activity)|GO:0005634(nucleus)|GO:0006351(transcription, DNA-dependent)|GO:0006355(regulation of transcription, DNA-dependent)|GO:0006357(regulation of transcription from RNA polymerase II promoter)|GO:0007275(multicellular organismal development)|GO:0007420(brain development)|GO:0043565(sequence-specific DNA bin…	ENSDART00000093250	TC366562
2706	Danio rerio ketohexokinase (khk), mRNA [NM_001002636]	9.71374	9.65638	9.59432	8.64839	8.57529	7.90353	-1.27908	9.01528	-6.07357	0.00124357	0.00710386	-1.27335	A_15_P107640	NM_001002636	khk	NM_001002636		Dr.80216	436909	GO:0016301(kinase activity)|GO:0016310(phosphorylation)|GO:0016740(transferase activity)	ENSDART00000105218	TC374745	Fructose and mannose metabolism // Metabolic pathways	dre00051 // dre01100
2716	Danio rerio zgc:153952 (zgc:153952), mRNA [NM_001077729]	6.48818	6.09307	6.24029	4.76243	5.29996	5.24773	-1.17047	5.68861	-6.38651	0.000971867	0.00604823	-0.990488	A_15_P107991	NM_001077729	zgc:153952	NM_001077729		Dr.80485	777621	GO:0004672(protein kinase activity)|GO:0004674(protein serine/threonine kinase activity)|GO:0005524(ATP binding)|GO:0005634(nucleus)|GO:0006468(protein phosphorylation)	ENSDART00000145317	TC416142
2722	excision repair cross-complementation group 6 [Source:ZFIN;Acc:ZDB-GENE-070228-1] [ENSDART00000112380]	11.7947	11.7328	11.826	12.393	12.2939	12.1536	0.495654	12.0323	6.06498	0.00125218	0.00714236	-1.28127	A_15_P249406	ENSDART00000112380	ercc6	XM_683880			560477	GO:0005524(ATP binding)|GO:0006974(response to DNA damage stimulus)	ENSDART00000112380	TC395401	Nucleotide excision repair	dre03420
2725	tetratricopeptide repeat domain 23 [Source:ZFIN;Acc:ZDB-GENE-050419-126] [ENSDART00000141686]	6.45424	6.58514	6.52258	5.09758	5.62776	5.57812	-1.08616	5.97757	-6.94621	0.000639981	0.00454191	-0.510739	A_15_P224606	ENSDART00000141686	ttc23	XM_005159155			558875		ENSDART00000141686	TC393846
2727	Danio rerio kinesin family member 2C (kif2c), mRNA [NM_001114593]	10.8822	10.8441	10.8295	11.9028	12.2385	12.358	1.31446	11.5092	10.2932	8.43414e-05	0.00134793	1.81288	A_15_P745281	NM_001114593	kif2c	NM_001114593		Dr.78383	100136875	GO:0000166(nucleotide binding)|GO:0003777(microtubule motor activity)|GO:0005524(ATP binding)|GO:0005871(kinesin complex)|GO:0005874(microtubule)|GO:0007018(microtubule-based movement)|GO:0008017(microtubule binding)|GO:0016887(ATPase activity)	ENSDART00000111430	TC397297
2730	Danio rerio DEAD (Asp-Glu-Ala-Asp) box helicase 42 (ddx42), mRNA [NM_001037805]	7.61451	7.59141	7.58375	8.03737	8.05428	8.05934	0.453773	7.82345	8.69386	0.000203765	0.00220555	0.803424	A_15_P106950	NM_001037805	ddx42	NM_001037805		Dr.81895	503932	GO:0000166(nucleotide binding)|GO:0003676(nucleic acid binding)|GO:0004004(ATP-dependent RNA helicase activity)|GO:0004386(helicase activity)|GO:0005524(ATP binding)|GO:0005575(cellular_component)|GO:0010501(RNA secondary structure unwinding)|GO:0016787(hydrolase activity)	ENSDART00000127297	TC405396	Spliceosome	dre03040
2731		8.38514	8.49121	8.53883	7.97819	7.85063	8.02883	-0.519174	8.21214	-6.60747	0.000821288	0.005412	-0.797217	A_15_P687397	TC418261						GO:0003674(molecular_function)|GO:0004713(protein tyrosine kinase activity)|GO:0005575(cellular_component)|GO:0005634(nucleus)|GO:0008150(biological_process)|GO:0018108(peptidyl-tyrosine phosphorylation)|GO:0046777(protein autophosphorylation)		TC418261
2739	Danio rerio kif1 binding protein (kif1bp), mRNA [NM_001013462]	12.1617	12.2197	12.172	11.3294	11.2133	11.0194	-0.997053	11.6859	-10.6239	7.13868e-05	0.00123038	2.00308	A_15_P195781	NM_001013462	kif1bp	NM_001013462		Dr.39118	100002194	GO:0000226(microtubule cytoskeleton organization)|GO:0005737(cytoplasm)|GO:0005739(mitochondrion)|GO:0005856(cytoskeleton)|GO:0006839(mitochondrial transport)|GO:0007275(multicellular organismal development)|GO:0007399(nervous system development)|GO:0019894(kinesin binding)|GO:0021952(central nervous system projection neuron axonogenesis)|GO:0030154(cell differentiation)|GO:0048484(enteric nervou…	ENSDART00000089242	TC400223
2744	ArfGAP with dual PH domains 2 [Source:ZFIN;Acc:ZDB-GENE-070912-21] [ENSDART00000131288]	5.8709	5.63727	5.47745	6.80086	6.66918	6.42209	0.968837	6.14629	6.67263	0.000782189	0.00522118	-0.741205	A_15_P187381	ENSDART00000131288	adap2	XM_002661169			100331455	GO:0001947(heart looping)|GO:0003146(heart jogging)|GO:0003171(atrioventricular valve development)|GO:0005096(GTPase activator activity)|GO:0007507(heart development)	ENSDART00000131288
2747	Danio rerio zgc:154064 (zgc:154064), mRNA [NM_001077726]	7.33107	7.41628	7.42037	9.42567	9.39016	9.10469	1.9176	8.34804	18.4943	3.64711e-06	0.000283765	5.32493	A_15_P668866	NM_001077726	zgc:154064	NM_001077726		Dr.108555	791699	GO:0003674(molecular_function)|GO:0005737(cytoplasm)|GO:0008150(biological_process)	ENSDART00000159041	TC403477
2752	Danio rerio solute carrier family 25 (S-adenosylmethionine carrier), member 26 (slc25a26), mRNA [NM_001030143]	9.99549	9.93386	9.86877	9.37527	9.29757	9.21558	-0.636567	9.61442	-8.87149	0.000183484	0.00207574	0.923633	A_15_P721081	NM_001030143	slc25a26	NM_001030143		Dr.80000	560478	GO:0000095(S-adenosylmethionine transmembrane transporter activity)|GO:0003735(structural constituent of ribosome)|GO:0005739(mitochondrion)|GO:0005743(mitochondrial inner membrane)|GO:0006412(translation)|GO:0006810(transport)|GO:0016020(membrane)|GO:0016021(integral to membrane)	ENSDART00000147190	NP13229039
2760	IKBKB interacting protein [Source:ZFIN;Acc:ZDB-GENE-131122-26] [ENSDART00000130100]	8.7143	8.93723	8.50485	10.2016	10.3588	10.4189	1.60763	9.52261	12.3251	3.24493e-05	0.000801609	2.89841	A_15_P209376	ENSDART00000130100							ENSDART00000130100	TC440180
2765	Danio rerio ribosomal RNA adenine dimethylase domain containing 1 (rrnad1), mRNA [NM_001089434]	7.38702	7.24199	7.2913	8.13213	8.4089	8.2673	0.962673	7.7881	10.3867	8.042e-05	0.00131731	1.86721	A_15_P644296	NM_001089434	rrnad1	NM_001089434		Dr.85704	791981	GO:0000154(rRNA modification)|GO:0000179(rRNA (adenine-N6,N6-)-dimethyltransferase activity)|GO:0005575(cellular_component)|GO:0008649(rRNA methyltransferase activity)	ENSDART00000050535	TC372336
2769	Danio rerio angel homolog 2 (Drosophila) (angel2), mRNA [NM_001029960]	11.2376	11.1393	11.1295	12.0124	12.0259	11.7586	0.763498	11.5506	8.05045	0.000302826	0.00282134	0.348766	A_15_P103283	NM_001029960	angel2	NM_001029960		Dr.105422	562704	GO:0003674(molecular_function)|GO:0005575(cellular_component)|GO:0008150(biological_process)	ENSDART00000168342	TC402560
2770	Danio rerio steroid receptor RNA activator 1 (sra1), mRNA [NM_001002047]	11.8596	11.8938	11.8559	11.0652	11.1741	11.3031	-0.688976	11.5253	-8.76822	0.000194971	0.00214823	0.854015	A_15_P106298	NM_001002047	sra1	NM_001002047		Dr.86806	415137	GO:0005634(nucleus)|GO:0030374(ligand-dependent nuclear receptor transcription coactivator activity)|GO:0060047(heart contraction)|GO:2000273(positive regulation of receptor activity)	ENSDART00000075672	TC376326
2789	Danio rerio cell division cycle 25B (cdc25b), mRNA [NM_001115095]	9.85724	9.82821	9.83426	10.3097	10.4396	10.4719	0.567179	10.1235	8.48091	0.000231635	0.00237359	0.656366	A_15_P655751	NM_001115095	cdc25b	NM_001115095		Dr.81316	57925	GO:0004725(protein tyrosine phosphatase activity)|GO:0005622(intracellular)|GO:0006470(protein dephosphorylation)|GO:0009794(regulation of mitotic cell cycle, embryonic)|GO:0010389(regulation of G2/M transition of mitotic cell cycle)|GO:0045931(positive regulation of mitotic cell cycle)	ENSDART00000020576	TC367016	MAPK signaling pathway // Cell cycle // Progesterone-mediated oocyte maturation	dre04010 // dre04110 // dre04914
2794	phosphoinositide-3-kinase adaptor protein 1 [Source:ZFIN;Acc:ZDB-GENE-090313-250] [ENSDART00000148034]	5.61195	5.38426	5.31226	4.79897	4.5937	4.83764	-0.692716	5.0898	-6.1402	0.00117901	0.00686275	-1.2122	A_15_P594822	ENSDART00000148034	pik3ap1	EE691045		Dr.73118	100002256		ENSDART00000148034	TC452066
2800	Danio rerio pyruvate dehydrogenase complex, component X (pdhx), mRNA [NM_200560]	11.2628	11.2473	11.1872	10.5705	10.4442	10.694	-0.662873	10.901	-8.03982	0.000304885	0.00283636	0.340984	A_15_P687191	NM_200560	pdhx	NM_200560		Dr.108101	393532	GO:0008152(metabolic process)|GO:0016740(transferase activity)|GO:0016746(transferase activity, transferring acyl groups)	ENSDART00000102855	TC401134	Metabolic pathways	dre01100
2803	Rep: Glutamate dehydrogenase 1a - Danio rerio (Zebrafish) (Brachydanio rerio), partial (37%) [TC396893]	6.38476	6.39445	6.48992	3.33016	2.00633	2.15333	-3.92644	4.45982	-10.846	6.3996e-05	0.00115569	2.1276	A_15_P760566	TC396893						GO:0003674(molecular_function)|GO:0005575(cellular_component)|GO:0008150(biological_process)		TC396893
2810	Danio rerio si:dkeyp-4c4.1 (si:dkeyp-4c4.1), mRNA [NM_001100956]	7.06163	7.35822	7.2664	8.19969	7.97647	8.05461	0.84817	7.65284	7.96928	0.000318966	0.00292306	0.289145	A_15_P669591	NM_001100956	si:dkeyp-4c4.1	NM_001100956		Dr.40100	571990		ENSDART00000163135	TC370233
2811	Danio rerio DAZ associated protein 2 (dazap2), mRNA [NM_199793]	10.7795	10.8198	10.702	11.4588	11.4739	11.2135	0.614922	11.0746	6.60112	0.000825218	0.00542657	-0.802699	A_15_P110255	NM_199793	dazap2	NM_199793		Dr.105515	324316		ENSDART00000024695	TC369326
2819	Danio rerio dihydropyrimidine dehydrogenase a, tandem duplicate 1 (dpyda.1), mRNA [NM_001077308]	4.58726	4.88433	4.62747	6.14954	6.33672	6.1652	1.51747	5.45842	14.1269	1.56283e-05	0.000562322	3.72044	A_15_P714988	NM_001077308	dpyda.1	NM_001077308		Dr.19758	768165	GO:0016491(oxidoreductase activity)|GO:0051536(iron-sulfur cluster binding)|GO:0055114(oxidation-reduction process)	ENSDART00000162555	TC429199
2820	Danio rerio glutathione peroxidase 1a (gpx1a), mRNA [NM_001007281]	12.9947	13.0133	13.0633	12.4256	12.3638	12.486	-0.598652	12.7244	-9.66032	0.000117692	0.00159442	1.43216	A_15_P597192	NM_001007281	gpx1a	NM_001007281		Dr.76059	352926	GO:0004601(peroxidase activity)|GO:0004602(glutathione peroxidase activity)|GO:0006979(response to oxidative stress)|GO:0016491(oxidoreductase activity)|GO:0055114(oxidation-reduction process)	ENSDART00000138609	NP13228581	Glutathione metabolism // Arachidonic acid metabolism	dre00480 // dre00590
2830	Danio rerio RNA binding protein with multiple splicing 2b (rbpms2b), mRNA [NM_200259]	9.13738	9.09513	9.05424	8.57029	8.25665	8.39884	-0.686988	8.75209	-7.23089	0.000522924	0.00396706	-0.278687	A_15_P101016	NM_200259	rbpms2b	NM_200259		Dr.81683	393229	GO:0000166(nucleotide binding)|GO:0000398(nuclear mRNA splicing, via spliceosome)|GO:0003676(nucleic acid binding)|GO:0003729(mRNA binding)|GO:0005515(protein binding)|GO:0005575(cellular_component)|GO:0017069(snRNA binding)|GO:0048813(dendrite morphogenesis)	ENSDART00000134832	TC397522
2835	tyrosyl-DNA phosphodiesterase 1 [Source:ZFIN;Acc:ZDB-GENE-090909-1] [ENSDART00000108712]	11.513	11.5074	11.5617	12.118	12.2226	12.1126	0.623707	11.8392	10.1461	9.09774e-05	0.00139875	1.72642	A_15_P598167	ENSDART00000108712	tdp1	XM_695082			571485	GO:0005634(nucleus)|GO:0006281(DNA repair)|GO:0008081(phosphoric diester hydrolase activity)	ENSDART00000108712	TC378954
2839	Danio rerio 5'-nucleotidase, cytosolic IIa (nt5c2a), mRNA [NM_201427]	13.5239	13.5688	13.5286	14.0345	13.9942	13.8289	0.412104	13.7465	5.48038	0.00204109	0.00991384	-1.841	A_15_P111232	NM_201427	nt5c2a	NM_201427		Dr.78870	324845	GO:0046872(metal ion binding)	ENSDART00000057574	TC366687	Purine metabolism // Pyrimidine metabolism // Nicotinate and nicotinamide metabolism // Metabolic pathways	dre00230 // dre00240 // dre00760 // dre01100
2842	Danio rerio zgc:86709 (zgc:86709), mRNA [NM_001002066]	13.2037	13.0169	12.9664	14.1314	14.0047	13.8087	0.919295	13.522	8.11731	0.000290247	0.00274218	0.397476	A_15_P661986	NM_001002066	zgc:86709	NM_001002066		Dr.78112	570210	GO:0000166(nucleotide binding)|GO:0005524(ATP binding)|GO:0005737(cytoplasm)|GO:0010628(positive regulation of gene expression)|GO:0030027(lamellipodium)|GO:0030175(filopodium)|GO:0044297(cell body)|GO:0090131(mesenchyme migration)	ENSDART00000080664	NP13315975	Cardiac muscle contraction // Adrenergic signaling in cardiomyocytes	dre04260 // dre04261
2844	BTB (POZ) domain containing 3b [Source:ZFIN;Acc:ZDB-GENE-041210-282] [ENSDART00000129559]	7.28821	7.16963	7.21593	5.56939	5.94661	5.87816	-1.42654	6.51132	-12.377	3.17299e-05	0.000795714	2.92375	A_15_P191726	ENSDART00000129559	btbd3b	XM_009307448			562593		ENSDART00000129559	TC372713
2848	Danio rerio ggolgi-associated, gamma adaptin ear containing, ARF binding protein 3 (gga3), mRNA [NM_001089354]	7.68789	7.70662	7.73073	7.28429	7.21116	7.39877	-0.41034	7.50324	-5.85652	0.00148414	0.00801396	-1.47611	A_15_P546857	NM_001089354	gga3	NM_001089354		Dr.41140	492643	GO:0005622(intracellular)|GO:0005802(trans-Golgi network)|GO:0006886(intracellular protein transport)|GO:0016192(vesicle-mediated transport)|GO:0030131(clathrin adaptor complex)|GO:0030306(ADP-ribosylation factor binding)	ENSDART00000157972	TC408088	Lysosome	dre04142
2863	bromodomain adjacent to zinc finger domain, 1A [Source:ZFIN;Acc:ZDB-GENE-030131-6105] [ENSDART00000092209]	11.7148	11.7843	11.7344	12.6177	12.5162	12.8843	0.928279	12.2086	8.58065	0.000218061	0.00229123	0.72565	A_15_P370585	ENSDART00000092209		BC096971		Dr.159556			ENSDART00000092209	TC380373
2869		8.61644	8.8063	8.79964	9.37716	9.53703	9.90434	0.865383	9.17348	5.68741	0.0017094	0.00881499	-1.638	A_15_P262876	TC410488								TC410488
2870	Danio rerio thioredoxin domain containing 12 (endoplasmic reticulum) (txndc12), mRNA [NM_001020824]	12.936	12.9424	13.0238	13.3939	13.416	13.4679	0.458558	13.1967	7.68446	0.000384122	0.0032613	0.0756715	A_15_P174181	NM_001020824	txndc12	NM_001020824		Dr.21703	324900	GO:0045454(cell redox homeostasis)	ENSDART00000056899	TC369189	Glutathione metabolism	dre00480
2876	Danio rerio acyl-CoA binding domain containing 5a (acbd5a), mRNA [NM_001020647]	9.15941	9.23865	9.27432	8.59361	8.54232	8.829	-0.569151	8.93955	-5.95555	0.00136825	0.00759057	-1.38291	A_15_P194156	NM_001020647	acbd5a	NM_001020647		Dr.81660	553674	GO:0000062(fatty-acyl-CoA binding)|GO:0006810(transport)|GO:0006914(autophagy)|GO:0008289(lipid binding)|GO:0016020(membrane)|GO:0016021(integral to membrane)	ENSDART00000135124	TC366656
2877	Danio rerio hepatic leukemia factor a (hlfa), mRNA [NM_001077334]	5.6901	5.7338	5.73937	6.34106	6.27988	6.17546	0.54438	5.99328	8.10971	0.000291646	0.00275015	0.391956	A_15_P629301	NM_001077334	hlfa	NM_001077334		Dr.152872	768192	GO:0003677(DNA binding)|GO:0003700(sequence-specific DNA binding transcription factor activity)|GO:0005634(nucleus)|GO:0006355(regulation of transcription, DNA-dependent)|GO:0043565(sequence-specific DNA binding)	ENSDART00000127157	NP13225618
2879	Danio rerio zona pellucida glycoprotein 2, like 2 (zp2l2), mRNA [NM_001089502]	7.41721	7.33396	7.46226	5.5165	5.42607	5.55921	-1.90388	6.45254	-27.5461	4.16046e-07	0.000101038	7.58392	A_15_P663551	NM_001089502	zp2l2	NM_001089502		Dr.75678	559251	GO:0016020(membrane)|GO:0016021(integral to membrane)		TC373389
2882	Danio rerio ADP-dependent glucokinase (adpgk), mRNA [NM_001079965]	8.28655	8.35827	8.24981	8.66187	8.64968	8.59614	0.337687	8.46705	5.57878	0.00187495	0.00935092	-1.74384	A_15_P151476	NM_001079965	adpgk	NM_001079965		Dr.66437	557919	GO:0005575(cellular_component)|GO:0005975(carbohydrate metabolic process)|GO:0016301(kinase activity)|GO:0016310(phosphorylation)|GO:0016740(transferase activity)|GO:0016773(phosphotransferase activity, alcohol group as acceptor)	ENSDART00000113382	TC367425	Glycolysis / Gluconeogenesis // Metabolic pathways // Carbon metabolism	dre00010 // dre01100 // dre01200
2884	Danio rerio excision repair cross-complementation group 2 (ercc2), mRNA [NM_200926]	6.73376	6.49422	6.51678	7.25669	7.13343	7.1181	0.587825	6.8755	6.46425	0.000915494	0.00582501	-0.921894	A_15_P275026	NM_200926	ercc2	NM_200926		Dr.5152	393900	GO:0000166(nucleotide binding)|GO:0003676(nucleic acid binding)|GO:0003677(DNA binding)|GO:0004003(ATP-dependent DNA helicase activity)|GO:0004386(helicase activity)|GO:0005524(ATP binding)|GO:0005634(nucleus)|GO:0006139(nucleobase-containing compound metabolic process)|GO:0006289(nucleotide-excision repair)|GO:0008026(ATP-dependent helicase activity)|GO:0016787(hydrolase activity)|GO:0016818(hyd…	ENSDART00000141618	TC426063	Basal transcription factors // Nucleotide excision repair	dre03022 // dre03420
2889	Danio rerio solute carrier family 39 (zinc transporter), member 13 (slc39a13), mRNA [NM_001005306]	12.5836	12.4081	12.9277	11.7143	11.5622	11.1735	-1.15649	12.0615	-5.9006	0.00143121	0.00781009	-1.43448	A_15_P108098	NM_001005306	slc39a13	NM_001005306		Dr.75981	368686	GO:0000139(Golgi membrane)|GO:0005385(zinc ion transmembrane transporter activity)|GO:0005794(Golgi apparatus)|GO:0006810(transport)|GO:0006811(ion transport)|GO:0006829(zinc ion transport)|GO:0006882(cellular zinc ion homeostasis)|GO:0016020(membrane)|GO:0016021(integral to membrane)|GO:0030001(metal ion transport)|GO:0046873(metal ion transmembrane transporter activity)|GO:0055085(transmembrane…	ENSDART00000121972	TC375564
2902	Rep: Homolog of Oncorhynchus mykiss "Somatostatin receptor type 1 subtype B. - Takifugu rubripes, partial (42%) [TC399508]	8.46243	8.48288	8.36584	5.92963	6.20488	6.22173	-2.3183	7.2779	-23.0734	1.0947e-06	0.000161544	6.6029	A_15_P413010	TC399508		XM_009297722						TC399508
2906	Danio rerio zgc:110788 (zgc:110788), mRNA [NM_001013288]	9.51683	9.72405	9.6154	11.072	11.0924	10.4499	1.2527	10.2451	6.46378	0.00091582	0.00582599	-0.922303	A_15_P665196	NM_001013288	zgc:110788	NM_001013288		Dr.83494	503601	GO:0003674(molecular_function)|GO:0006810(transport)|GO:0016020(membrane)|GO:0016021(integral to membrane)|GO:0016192(vesicle-mediated transport)	ENSDART00000104160	TC378301
2908	Danio rerio THO complex 2 (thoc2), mRNA [NM_001003847]	11.1827	11.17	11.0822	10.1334	10.3435	10.4287	-0.843129	10.7234	-8.90985	0.000179421	0.0020474	0.949306	A_15_P691791	NM_001003847	thoc2	NM_001003847		Dr.77325	368417		ENSDART00000143316	TC421753	RNA transport // Spliceosome	dre03013 // dre03040
2914	Danio rerio zgc:109986 (zgc:109986), mRNA [NM_001020545]	9.96035	9.97385	9.92295	9.60444	9.52889	9.37364	-0.450063	9.72735	-5.73687	0.00163966	0.00858457	-1.59029	A_15_P143236	NM_001020545	zgc:109986	NM_001020545		Dr.45584	553566	GO:0008757(S-adenosylmethionine-dependent methyltransferase activity)|GO:0032259(methylation)	ENSDART00000166081	TC373697
2925	mitofusin 1 [Source:HGNC Symbol;Acc:HGNC:18262] [ENSDART00000026201]	7.18832	7.12324	6.92692	2.23652	2.04127	2.18236	-4.92611	4.61644	-50.3273	1.52912e-08	2.31382e-05	10.4422	A_15_P368175	ENSDART00000026201		XM_002660707					ENSDART00000026201	TC387256
2926	Danio rerio ubiquitin-conjugating enzyme E2E 3 (UBC4/5 homolog, yeast) (ube2e3), mRNA [NM_200921]	14.3078	14.3106	14.3036	14.6526	14.8073	14.6799	0.405909	14.5103	6.20104	0.00112343	0.00665036	-1.1568	A_15_P691236	NM_200921	ube2e3	NM_200921		Dr.20040	321689	GO:0000166(nucleotide binding)|GO:0005524(ATP binding)|GO:0005575(cellular_component)|GO:0016874(ligase activity)	ENSDART00000020550	TC455260	Ubiquitin mediated proteolysis	dre04120
2944	Danio rerio si:dkey-111e8.4 (si:dkey-111e8.4), mRNA [NM_001100959]	6.01157	6.10896	6.24733	3.27398	3.83544	3.41596	-2.61416	4.81554	-16.0021	7.98488e-06	0.000411324	4.46728	A_15_P193611	NM_001100959	si:dkey-111e8.4	NM_001100959		Dr.114981	793802	GO:0016020(membrane)|GO:0016021(integral to membrane)	ENSDART00000139936
2962	Danio rerio G protein-coupled receptor 39 (gpr39), mRNA [NM_200417]	10.4796	10.5956	10.4037	9.16807	9.18999	8.99082	-1.37669	9.80463	-15.603	9.15156e-06	0.000434659	4.3164	A_15_P170506	NM_200417	gpr39	NM_200417		Dr.87870	791773	GO:0004871(signal transducer activity)|GO:0004930(G-protein coupled receptor activity)|GO:0007165(signal transduction)|GO:0007186(G-protein coupled receptor signaling pathway)|GO:0016020(membrane)|GO:0016021(integral to membrane)		TC374773
2979	Danio rerio semaphorin 7a (LOC559008), mRNA [NM_001126391]	7.82629	8.21641	8.13549	11.1409	10.9286	9.91479	2.60204	9.36042	7.60803	0.000404171	0.00338005	0.0172313	A_15_P204241	NM_001126391	LOC559008	NM_001126391		Dr.118527	559008		ENSDART00000148405	TC374010
2982	si:dkey-233e3.3 [Source:ZFIN;Acc:ZDB-GENE-110914-41] [ENSDART00000163550]	10.8114	10.9276	10.8452	11.5819	11.4498	11.5999	0.68249	11.2026	9.53323	0.000126136	0.00165407	1.35289	A_15_P463385	ENSDART00000163550		BC153412		Dr.124604			ENSDART00000163550	TC391991
2983	Danio rerio cDNA clone IMAGE:7155955. [BC092188]	7.11084	7.0012	7.46947	4.07637	4.30518	4.38622	-2.93791	5.72488	-19.1948	2.98059e-06	0.000266977	5.54289	A_15_P679386	BC092188	LOC560118	BC092188		Dr.93236	560118			TC427579
2988	GB	14.9831	15.0545	15.0408	15.4865	15.4057	15.4328	0.415519	15.2339	7.13906	0.000557722	0.00414432	-0.352696	A_15_P145176	NP13320139		XM_005168801						NP13320139
2994		11.1041	11.0536	11.195	10.5851	10.6893	10.7285	-0.449934	10.8926	-6.23628	0.00109263	0.00653076	-1.12491	A_15_P772336
2996	Danio rerio suppression of tumorigenicity 7 (st7), mRNA [NM_001040336]	10.254	10.1844	10.1654	9.0068	9.11204	8.61008	-1.29162	9.55545	-9.10119	0.000160661	0.00192449	1.07587	A_15_P622941	NM_001040336	st7	NM_001040336		Dr.43903	678587	GO:0008150(biological_process)|GO:0016020(membrane)|GO:0016021(integral to membrane)		TC370123
3005	Danio rerio aldehyde dehydrogenase 5 family, member A1 (succinate-semialdehyde dehydrogenase) (aldh5a1), mRNA [NM_001110468]	4.95732	5.37385	4.83517	2.26258	2.05977	2.38803	-2.81865	3.64612	-16.6633	6.41565e-06	0.00037004	4.70842	A_15_P178301	NM_001110468	aldh5a1	NM_001110468		Dr.118596	565235	GO:0004777(succinate-semialdehyde dehydrogenase (NAD+) activity)|GO:0005739(mitochondrion)|GO:0006681(galactosylceramide metabolic process)|GO:0008152(metabolic process)|GO:0009013(succinate-semialdehyde dehydrogenase [NAD(P)+] activity)|GO:0009450(gamma-aminobutyric acid catabolic process)|GO:0016491(oxidoreductase activity)|GO:0016620(oxidoreductase activity, acting on the aldehyde or oxo group…	ENSDART00000109087	TC371370	Alanine, aspartate and glutamate metabolism // Butanoate metabolism // Metabolic pathways	dre00250 // dre00650 // dre01100
3007	Danio rerio solute carrier family 25 (carnitine/acylcarnitine translocase), member 20 (slc25a20), mRNA [NM_200859]	11.5747	11.5479	11.5456	10.6368	10.1659	9.61324	-1.41741	10.8473	-5.50445	0.00199893	0.00976333	-1.81713	A_15_P720801	NM_200859	slc25a20	NM_200859		Dr.2784	393833	GO:0003735(structural constituent of ribosome)|GO:0006412(translation)|GO:0006810(transport)|GO:0016020(membrane)|GO:0016021(integral to membrane)	ENSDART00000059140	TC405049
3009		5.1882	5.07455	4.82212	6.38248	5.95666	6.40563	1.21997	5.63827	7.47621	0.000441698	0.00356926	-0.0847606	A_15_P764171	ENSDART00000168726							ENSDART00000168726	TC381359
3012	Danio rerio MMS22-like, DNA repair protein (mms22l), mRNA [NM_001130601]	5.42895	5.51714	5.70281	4.80397	4.655	4.34984	-0.946698	5.07629	-6.63543	0.000804237	0.0053291	-0.773126	A_15_P731701	NM_001130601	mms22l	NM_001130601		Dr.79045	563411	GO:0000724(double-strand break repair via homologous recombination)|GO:0005634(nucleus)|GO:0006281(DNA repair)|GO:0006974(response to DNA damage stimulus)|GO:0031297(replication fork processing)|GO:0035101(FACT complex)|GO:0042555(MCM complex)|GO:0043596(nuclear replication fork)	ENSDART00000134381	TC412676
3016	Danio rerio acyl-CoA thioesterase 11b (acot11b), mRNA [NM_001037572]	6.88633	6.849	6.78788	5.68012	5.81609	5.70448	-1.1075	6.28732	-16.5047	6.75619e-06	0.000381029	4.65153	A_15_P142361	NM_001037572	acot11b	NM_001037572		Dr.88215	641574	GO:0005575(cellular_component)|GO:0008150(biological_process)|GO:0008289(lipid binding)	ENSDART00000122730	TC371760
3019	Danio rerio ribonucleotide reductase M1 polypeptide (rrm1), mRNA [NM_131455]	13.0677	13.0696	13.0644	12.6322	12.4483	12.7021	-0.473002	12.8307	-5.7373	0.00163907	0.00858352	-1.58988	A_15_P746991	NM_131455	rrm1	NM_131455		Dr.33356	30740	GO:0000166(nucleotide binding)|GO:0003824(catalytic activity)|GO:0004748(ribonucleoside-diphosphate reductase activity, thioredoxin disulfide as acceptor)|GO:0005524(ATP binding)|GO:0005737(cytoplasm)|GO:0005971(ribonucleoside-diphosphate reductase complex)|GO:0006260(DNA replication)|GO:0008152(metabolic process)|GO:0009263(deoxyribonucleotide biosynthetic process)|GO:0016491(oxidoreductase acti…	ENSDART00000012091	TC434931	Purine metabolism // Pyrimidine metabolism // Glutathione metabolism // Metabolic pathways	dre00230 // dre00240 // dre00480 // dre01100
3020	Danio rerio transcription factor B1, mitochondrial (tfb1m), mRNA [NM_001076769]	9.74319	9.8237	9.78505	9.20911	9.19655	9.15775	-0.596176	9.48589	-10.5443	7.42791e-05	0.00125456	1.9578	A_15_P630156	NM_001076769	tfb1m	NM_001076769		Dr.110030	767802	GO:0000154(rRNA modification)|GO:0000179(rRNA (adenine-N6,N6-)-dimethyltransferase activity)|GO:0003880(protein C-terminal carboxyl O-methyltransferase activity)|GO:0004809(tRNA (guanine-N2-)-methyltransferase activity)|GO:0006364(rRNA processing)|GO:0008168(methyltransferase activity)|GO:0008169(C-methyltransferase activity)|GO:0008170(N-methyltransferase activity)|GO:0008171(O-methyltransferase…	ENSDART00000150172	TC372042
3028	Danio rerio cyclin-dependent kinase 20 (cdk20), mRNA [NM_001008655]	5.90944	6.00852	5.81498	4.76877	4.74623	4.54404	-1.22463	5.29866	-13.1964	2.25246e-05	0.000666769	3.31024	A_15_P117966	NM_001008655	cdk20	NM_001008655		Dr.37814	494112	GO:0000166(nucleotide binding)|GO:0004672(protein kinase activity)|GO:0004674(protein serine/threonine kinase activity)|GO:0004693(cyclin-dependent protein kinase activity)|GO:0005524(ATP binding)|GO:0005634(nucleus)|GO:0005737(cytoplasm)|GO:0005929(cilium)|GO:0006468(protein phosphorylation)|GO:0007049(cell cycle)|GO:0007275(multicellular organismal development)|GO:0016301(kinase activity)|GO:00…	ENSDART00000140098	NP13226015
3032	kelch domain containing 3 [Source:ZFIN;Acc:ZDB-GENE-040426-2426] [ENSDART00000160698]	9.86966	9.838	9.85028	8.81766	8.94786	8.78621	-1.00207	9.35161	-14.9844	1.13821e-05	0.000485754	4.07422	A_15_P219686	ENSDART00000160698		BC068372		Dr.84824			ENSDART00000160698	TC396702
3043	Danio rerio neutrophil cytosolic factor 2 (ncf2), mRNA [NM_001110462]	6.33488	6.3161	6.3249	7.28377	7.14646	6.93158	0.795308	6.72295	7.84074	0.000346628	0.00306158	0.193637	A_15_P144651	NM_001110462	ncf2	NM_001110462		Dr.66415	562473	GO:0008150(biological_process)	ENSDART00000099138	TC368719	Phagosome	dre04145
3047	Danio rerio CCAAT/enhancer binding protein (C/EBP) 1 (cebp1), mRNA [NM_131837]	8.7554	8.72707	8.57156	7.72716	7.51544	7.61915	-1.06409	8.15263	-12.11	3.56437e-05	0.000839389	2.79217	A_15_P104075	NM_131837	cebp1	NM_131837		Dr.41318	114453	GO:0003700(sequence-specific DNA binding transcription factor activity)|GO:0006351(transcription, DNA-dependent)|GO:0006355(regulation of transcription, DNA-dependent)|GO:0010628(positive regulation of gene expression)|GO:0030099(myeloid cell differentiation)|GO:0043565(sequence-specific DNA binding)		TC375912
3053	ankyrin-repeat and fibronectin type III domain containing 1 [Source:HGNC Symbol;Acc:HGNC:26766] [ENSDART00000086389]	4.7471	4.67294	4.70005	4.28512	3.86566	3.91799	-0.683771	4.36481	-5.46862	0.00206206	0.00998201	-1.8527	A_15_P282351	ENSDART00000086389		XM_009306800					ENSDART00000086389
3056	PREDICTED: Danio rerio pleckstrin homology-like domain family A member 1 (LOC100002472), transcript variant X2, mRNA [XM_009301201]	2.2509	1.89168	2.03123	8.82748	7.69654	8.48924	6.27982	5.19784	20.676	1.9898e-06	0.000222944	5.97517	A_15_P443365	TC393966		XM_009301201						TC393966
3057	Danio rerio carboxypeptidase E (cpe), mRNA [NM_214810]	6.74534	6.30441	6.32201	5.31145	5.54296	5.59953	-0.972607	5.97095	-6.36066	0.000991496	0.00612533	-1.01344	A_15_P215301	NM_214810	cpe	NM_214810		Dr.106912	407979	GO:0004181(metallocarboxypeptidase activity)|GO:0004185(serine-type carboxypeptidase activity)|GO:0005615(extracellular space)|GO:0005794(Golgi apparatus)|GO:0006508(proteolysis)|GO:0008270(zinc ion binding)|GO:0030070(insulin processing)|GO:0030141(secretory granule)|GO:0043025(neuronal cell body)|GO:0097060(synaptic membrane)	ENSDART00000078271	TC365699
3074	Danio rerio cell death-inducing DFFA-like effector c (cidec), mRNA [NM_001045047]	6.89201	6.8395	6.88198	6.15241	6.06013	6.07131	-0.776545	6.48289	-13.2531	2.20129e-05	0.000659996	3.3361	A_15_P257286	NM_001045047	cidec	NM_001045047		Dr.34109	564304	GO:0005622(intracellular)|GO:0005811(lipid particle)|GO:0006915(apoptotic process)|GO:0042981(regulation of apoptotic process)	ENSDART00000083126	NP13225584
3078	Danio rerio cellular retinoic acid binding protein 2, a (crabp2a), mRNA [NM_182859]	6.90917	6.76701	7.06258	9.49054	9.46031	9.70998	2.64069	8.23326	23.6894	9.48177e-07	0.000153597	6.75157	A_15_P422320	NM_182859	crabp2a	NM_182859		Dr.104443	171480	GO:0005215(transporter activity)|GO:0006810(transport)|GO:0008289(lipid binding)|GO:0021575(hindbrain morphogenesis)|GO:0048385(regulation of retinoic acid receptor signaling pathway)		TC425942
3080	Danio rerio v-Ki-ras2 Kirsten rat sarcoma viral oncogene homolog (kras), mRNA [NM_001003744]	12.9548	12.9958	13.0672	13.4028	13.5227	13.4326	0.446769	13.2293	6.76714	0.000729258	0.00497163	-0.660733	A_15_P722081	NM_001003744	kras	NM_001003744		Dr.20193	445289	GO:0000166(nucleotide binding)|GO:0005525(GTP binding)|GO:0007165(signal transduction)|GO:0007264(small GTPase mediated signal transduction)|GO:0007507(heart development)|GO:0016020(membrane)|GO:0030097(hemopoiesis)|GO:0048701(embryonic cranial skeleton morphogenesis)	ENSDART00000009126	TC425586	MAPK signaling pathway // ErbB signaling pathway // FoxO signaling pathway // mTOR signaling pathway // Apoptosis // Dorso-ventral axis formation // VEGF signaling pathway // Gap junction // Regulation of actin cytoskeleton // Insulin signaling pathway // GnRH signaling pathway // Progesterone-mediated oocyte maturation // Melanogenesis // AGE-RAGE signaling pathway in diabetic complications	dre04010 // dre04012 // dre04068 // dre04150 // dre04210 // dre04320 // dre04370 // dre04540 // dre04810 // dre04910 // dre04912 // dre04914 // dre04916 // dre04933
3084	STR00143 gastrula stage cDNA library Danio rerio cDNA clone CB122 5', mRNA sequence [BM259619]	13.1288	13.1255	13.1822	14.3819	14.4323	14.325	1.23422	13.7626	20.6439	2.00671e-06	0.000222944	5.96618	A_15_P689226	BM259619	sb:cb122	BM259619		Dr.123792	321109			TC425993
3088	Danio rerio zgc:153293 (zgc:153293), mRNA [NM_001045845]	10.128	10.1401	10.1794	10.8548	10.9953	10.5786	0.660425	10.4793	5.64305	0.00177487	0.00901115	-1.68104	A_15_P113911	NM_001045845	zgc:153293	NM_001045845		Dr.83024	555710	GO:0003674(molecular_function)|GO:0005575(cellular_component)|GO:0008150(biological_process)	ENSDART00000157777	TC375344
3093	Danio rerio zgc:194252 (zgc:194252), mRNA [NM_001128708]	4.88155	4.7989	4.22774	7.09085	6.99137	7.30107	2.4917	5.88191	12.5514	2.94468e-05	0.000768842	3.00813	A_15_P144246	NM_001128708	zgc:194252	NM_001128708		Dr.148376	561367	GO:0005575(cellular_component)|GO:0008150(biological_process)	ENSDART00000053213	TC381416
3094	GB	4.07982	4.43504	4.21775	5.02651	5.51821	5.24116	1.01776	4.75308	6.42009	0.000947037	0.0059378	-0.96078	A_15_P762086	NP13326940		XM_009299473						NP13326940
3103	si:dkey-51a16.9 [Source:ZFIN;Acc:ZDB-GENE-030616-560] [ENSDART00000128562]	10.0821	10.3209	10.269	9.41782	9.3971	9.72894	-0.709375	9.86931	-5.82526	0.00152307	0.00815358	-1.50578	A_15_P197416	ENSDART00000128562	LOC100005267	CA473742		Dr.78967	100005267		ENSDART00000128562	TC391206
3135	Danio rerio si:dkeyp-94h10.5 (si:dkeyp-94h10.5), mRNA [NM_001126468]	9.95326	9.88971	9.94207	9.45939	9.47164	9.3635	-0.496841	9.67993	-8.1038	0.000292738	0.00275499	0.387665	A_15_P508432	NM_001126468	si:dkeyp-94h10.5	NM_001126468		Dr.155792	100000849	GO:0003690(double-stranded DNA binding)|GO:0005739(mitochondrion)|GO:0006355(regulation of transcription, DNA-dependent)	ENSDART00000155362	TC402204
3137	Danio rerio zinc and ring finger 2a (znrf2a), mRNA [NM_001102637]	9.01627	8.95752	8.98264	5.54783	5.24931	3.96179	-4.06583	6.95256	-9.71879	0.000114031	0.00156882	1.46831	A_15_P661616	NM_001102637	znrf2a	NM_001102637		Dr.83439	100124611	GO:0005575(cellular_component)|GO:0008270(zinc ion binding)|GO:0046872(metal ion binding)	ENSDART00000113951	TC375698
3142	Danio rerio dynactin 1a (dctn1a), mRNA [NM_001077212]	7.81503	7.81546	7.67864	8.37784	8.26906	8.40483	0.580864	8.06014	7.9119	0.000330982	0.00298787	0.246677	A_15_P104423	NM_001077212	dctn1a	NM_001077212		Dr.77671	407638	GO:0005869(dynactin complex)|GO:0010842(retina layer formation)|GO:0010970(microtubule-based transport)|GO:0040023(establishment of nucleus localization)|GO:0045176(apical protein localization)|GO:0045502(dynein binding)|GO:0048663(neuron fate commitment)|GO:0060042(retina morphogenesis in camera-type eye)|GO:0060219(camera-type eye photoreceptor cell differentiation)	ENSDART00000102795	TC366018
3150	Danio rerio SH3-domain GRB2-like endophilin B2a (sh3glb2a), transcript variant 2, mRNA [NM_205593]	6.66234	6.50632	6.48689	5.87924	5.48228	5.21188	-1.02738	6.03816	-5.72711	0.00165316	0.00863153	-1.59969	A_15_P151736	NM_205593	sh3glb2a	NM_205593		Dr.87884	402885	GO:0005737(cytoplasm)		TC395718	Endocytosis	dre04144
3153	Danio rerio aminoadipate-semialdehyde dehydrogenase-phosphopantetheinyl transferase (aasdhppt), mRNA [NM_001033729]	10.0486	10.0534	10.0687	11.4321	11.2892	11.2677	1.27277	10.6933	18.7828	3.35324e-06	0.000279331	5.41582	A_15_P661441	NM_001033729	aasdhppt	NM_001033729		Dr.41732	619247	GO:0000287(magnesium ion binding)|GO:0008897(holo-[acyl-carrier-protein] synthase activity)|GO:0018070(peptidyl-serine phosphopantetheinylation)|GO:0019878(lysine biosynthetic process via aminoadipic acid)	ENSDART00000054605	TC375637	Pantothenate and CoA biosynthesis	dre00770
3159	Danio rerio unc-50 homolog (C. elegans) (unc50), mRNA [NM_200247]	11.7906	11.7347	11.7886	12.0928	12.1794	12.0938	0.350685	11.9467	5.95092	0.00137343	0.00761273	-1.38724	A_15_P105182	NM_200247	unc50	NM_200247		Dr.116532	393217	GO:0003723(RNA binding)|GO:0005634(nucleus)|GO:0005637(nuclear inner membrane)|GO:0005794(Golgi apparatus)|GO:0006810(transport)|GO:0015031(protein transport)|GO:0016020(membrane)|GO:0016021(integral to membrane)|GO:0030173(integral to Golgi membrane)	ENSDART00000059212	TC375408
3160	Danio rerio partial mRNA for glycine receptor betaZ subunit (glyR beta gene). [AJ404971]	6.10775	6.13227	6.08821	5.13421	4.84306	5.07503	-1.09197	5.56342	-11.8529	3.99584e-05	0.000887477	2.66274	A_15_P655972	AJ404971	glrba	AJ404971		Dr.7438	83412	GO:0005230(extracellular ligand-gated ion channel activity)|GO:0006810(transport)|GO:0006811(ion transport)|GO:0006821(chloride transport)|GO:0007218(neuropeptide signaling pathway)|GO:0016020(membrane)|GO:0016021(integral to membrane)|GO:0016594(glycine binding)|GO:0016934(extracellular-glycine-gated chloride channel activity)|GO:0043200(response to amino acid stimulus)|GO:0045211(postsynaptic m…			Neuroactive ligand-receptor interaction	dre04080
3164	Danio rerio centriole, cilia and spindle-associated protein b (ccsapb), mRNA [NM_001161361]	11.4231	11.3918	11.3622	10.4867	10.5317	10.3183	-0.946801	10.919	-12.3062	3.27165e-05	0.000802598	2.88913	A_15_P632631	NM_001161361	ccsapb	NM_001161361		Dr.151364	100003801	GO:0003341(cilium movement)|GO:0005737(cytoplasm)|GO:0005814(centriole)|GO:0005819(spindle)|GO:0005856(cytoskeleton)|GO:0005929(cilium)|GO:0005930(axoneme)|GO:0007275(multicellular organismal development)|GO:0007420(brain development)|GO:0008017(microtubule binding)|GO:0030424(axon)|GO:0035869(ciliary transition zone)|GO:0036064(cilium basal body)|GO:0042995(cell projection)|GO:0045930(negative r…	ENSDART00000058628	TC418747
3170		2.42198	3.102	3.1275	5.09631	5.50693	5.27854	2.4101	4.08888	10.5994	7.2265e-05	0.00123751	1.98914	A_15_P501692	TC411616								TC411616
3171	Danio rerio si:rp71-1g18.7 (si:rp71-1g18.7), mRNA [NM_001080752]	13.609	13.8072	13.4691	11.6868	11.8519	10.8077	-2.17962	12.5386	-7.43305	0.000454857	0.00363936	-0.118483	A_15_P163596	NM_001080752	si:rp71-1g18.7	NM_001080752		Dr.80007	559830	GO:0030529(ribonucleoprotein complex)	ENSDART00000034595	TC375948
3173	succinate-CoA ligase, GDP-forming, beta subunit [Source:ZFIN;Acc:ZDB-GENE-030114-3] [ENSDART00000122222]	12.2094	12.2304	12.28	11.7041	11.8761	11.7258	-0.47125	12.0043	-6.61582	0.000816154	0.00538982	-0.790016	A_15_P108096	ENSDART00000122222	suclg2	BC056551		Dr.102495	317746	GO:0000166(nucleotide binding)|GO:0003824(catalytic activity)|GO:0003996(acyl-CoA ligase activity)|GO:0004774(succinate-CoA ligase activity)|GO:0005524(ATP binding)|GO:0008152(metabolic process)|GO:0010435(3-oxo-2-(2'-pentenyl)cyclopentane-1-octanoic acid CoA ligase activity)|GO:0015645(fatty acid ligase activity)|GO:0016874(ligase activity)|GO:0018854(3-isopropenyl-6-oxoheptanoyl-CoA synthetase …	ENSDART00000122222	TC369514	Citrate cycle (TCA cycle) // Propanoate metabolism // Metabolic pathways // Carbon metabolism	dre00020 // dre00640 // dre01100 // dre01200
3176	Danio rerio clone RK143A1D09 chromosome 2 open reading frame 6 (C2orf6) mRNA, complete cds. [AY398317]	7.48491	7.51626	7.61149	6.43308	6.75258	6.86482	-0.854062	7.11052	-6.78484	0.000719813	0.00493589	-0.645761	A_15_P112884	AY398317	mob1bb	AY398317		Dr.30432	407654	GO:0005575(cellular_component)|GO:0008150(biological_process)
3181	CREB binding protein a [Source:ZFIN;Acc:ZDB-GENE-050208-439] [ENSDART00000158756]	6.70176	6.98089	7.07416	7.72329	7.62569	7.67782	0.756663	7.29727	6.82019	0.000701379	0.00484487	-0.615964	A_15_P138941	ENSDART00000158756	crebbpa	NM_001089455		Dr.41906	566841	GO:0000123(histone acetyltransferase complex)|GO:0003712(transcription cofactor activity)|GO:0003713(transcription coactivator activity)|GO:0004402(histone acetyltransferase activity)|GO:0005634(nucleus)|GO:0006355(regulation of transcription, DNA-dependent)|GO:0008270(zinc ion binding)|GO:0016573(histone acetylation)	ENSDART00000158756	TC367956	FoxO signaling pathway // Cell cycle // Wnt signaling pathway // Notch signaling pathway // TGF-beta signaling pathway // Adherens junction // Melanogenesis // Herpes simplex infection	dre04068 // dre04110 // dre04310 // dre04330 // dre04350 // dre04520 // dre04916 // dre05168
3188	Danio rerio interferon regulatory factor 3 (irf3), mRNA [NM_001143904]	2.34597	1.95602	2.11021	5.23409	4.37893	4.42401	2.54161	3.40821	9.73884	0.000112807	0.00155662	1.48065	A_15_P267556	NM_001143904	irf3	NM_001143904		Dr.117120	564854	GO:0000975(regulatory region DNA binding)|GO:0003700(sequence-specific DNA binding transcription factor activity)|GO:0006355(regulation of transcription, DNA-dependent)	ENSDART00000152489	TC441704	Toll-like receptor signaling pathway // NOD-like receptor signaling pathway // RIG-I-like receptor signaling pathway // Cytosolic DNA-sensing pathway // Herpes simplex infection	dre04620 // dre04621 // dre04622 // dre04623 // dre05168
3191	Danio rerio transmembrane protein 243, mitochondrial a (tmem243a), mRNA [NM_001017748]	2.33492	2.96089	3.90666	8.53491	8.73911	9.18618	5.75257	5.94378	13.5113	1.98508e-05	0.000631079	3.45231	A_15_P641501	NM_001017748	tmem243a	NM_001017748		Dr.92654	550443	GO:0003674(molecular_function)|GO:0008150(biological_process)|GO:0016020(membrane)|GO:0016021(integral to membrane)	ENSDART00000142866	TC376927
3198	Danio rerio zgc:112210 (zgc:112210), mRNA [NM_001024411]	7.8029	8.00935	8.34416	7.00266	6.66567	6.55434	-1.31124	7.39651	-7.11954	0.000565463	0.0041855	-0.368532	A_15_P194441	NM_001024411	zgc:112210	NM_001024411		Dr.44285	100000319	GO:0003824(catalytic activity)|GO:0005575(cellular_component)|GO:0009058(biosynthetic process)	ENSDART00000138196	TC376652
3202	Danio rerio epoxide hydrolase 2, cytoplasmic (ephx2), mRNA [NM_001008642]	7.05508	7.18228	7.25372	8.21451	8.43589	8.33262	1.16398	7.74568	12.9671	2.47398e-05	0.000701785	3.20461	A_15_P118901	NM_001008642	ephx2	NM_001008642		Dr.30620	494099	GO:0002244(hemopoietic progenitor cell differentiation)|GO:0003824(catalytic activity)|GO:0004301(epoxide hydrolase activity)|GO:0016787(hydrolase activity)|GO:0060841(venous blood vessel development)	ENSDART00000171084	TC369406	Arachidonic acid metabolism // Metabolic pathways // Peroxisome	dre00590 // dre01100 // dre04146
3210	CR927895 PJR-Z1+Z2 Danio rerio cDNA clone 221-D03-2, mRNA sequence [CR927895]	5.88524	5.8604	6.16922	7.04219	6.98514	7.01346	1.04198	6.49261	10.4395	7.82956e-05	0.00130098	1.89775	A_15_P672261	CR927895		CR927895		Dr.48836				TC409949
3211	Danio rerio enhancer of polycomb homolog 1 (Drosophila) b (epc1b), mRNA [NM_001089409]	9.82523	9.78158	9.66341	10.1285	10.345	10.3277	0.510345	10.0119	5.76498	0.00160149	0.00844868	-1.56331	A_15_P106301	NM_001089409	epc1b	NM_001089409		Dr.84508	566102	GO:0005634(nucleus)|GO:0006351(transcription, DNA-dependent)|GO:0006355(regulation of transcription, DNA-dependent)|GO:0006357(regulation of transcription from RNA polymerase II promoter)|GO:0032777(Piccolo NuA4 histone acetyltransferase complex)|GO:0035267(NuA4 histone acetyltransferase complex)	ENSDART00000084223	TC441146
3238	Danio rerio eukaryotic translation initiation factor 3, subunit H, b (eif3hb), mRNA [NM_001035264]	11.5503	11.6067	11.5859	10.663	10.7679	10.2391	-1.02429	11.0688	-6.93332	0.000645963	0.00456903	-0.521425	A_15_P207096	NM_001035264	eif3hb	NM_001035264		Dr.86151	567151	GO:0001731(formation of translation preinitiation complex)|GO:0003743(translation initiation factor activity)|GO:0005737(cytoplasm)|GO:0005852(eukaryotic translation initiation factor 3 complex)|GO:0006412(translation)|GO:0006413(translational initiation)|GO:0007420(brain development)|GO:0007507(heart development)|GO:0016282(eukaryotic 43S preinitiation complex)|GO:0033290(eukaryotic 48S preiniti…		TC374901	RNA transport	dre03013
3258	Danio rerio inversin (invs), mRNA [NM_152970]	8.69929	8.66967	8.50777	6.81952	6.84672	6.63021	-1.8601	7.69553	-20.0846	2.33e-06	0.000236338	5.80702	A_15_P626286	NM_152970	invs	NM_152970		Dr.32732	245946	GO:0001736(establishment of planar polarity)|GO:0001822(kidney development)|GO:0001947(heart looping)|GO:0005516(calmodulin binding)|GO:0005737(cytoplasm)|GO:0005856(cytoskeleton)|GO:0005929(cilium)|GO:0007275(multicellular organismal development)|GO:0010171(body morphogenesis)|GO:0016055(Wnt receptor signaling pathway)|GO:0035844(cloaca development)|GO:0060027(convergent extension involved in ga…			Wnt signaling pathway	dre04310
3260	Danio rerio structural maintenance of chromosomes 1A (smc1a), mRNA [NM_001161631]	11.2504	11.2178	11.2158	10.6342	10.6275	10.5563	-0.622014	10.917	-11.0407	5.82458e-05	0.0011042	2.23476	A_15_P183676	NM_001161631	smc1a	NM_001161631		Dr.120420	559665	GO:0003682(chromatin binding)|GO:0005524(ATP binding)|GO:0005634(nucleus)|GO:0005694(chromosome)|GO:0006281(DNA repair)|GO:0007064(mitotic sister chromatid cohesion)|GO:0008280(cohesin core heterodimer)|GO:0051276(chromosome organization)	ENSDART00000078148	TC423217	Cell cycle // Oocyte meiosis	dre04110 // dre04114
3261	Danio rerio intraflagellar transport 27 homolog (Chlamydomonas) (ift27), mRNA [NM_001008588]	11.6381	11.6327	11.6143	11.235	11.2831	11.1128	-0.418041	11.4193	-6.20738	0.00111781	0.00662818	-1.15105	A_15_P104546	NM_001008588	ift27	NM_001008588		Dr.37833	494045	GO:0001822(kidney development)|GO:0005525(GTP binding)|GO:0007264(small GTPase mediated signal transduction)|GO:0042384(cilium assembly)	ENSDART00000162865	TC387542
3267	complexin 1 [Source:HGNC Symbol;Acc:HGNC:2309] [ENSDART00000084014]	10.961	10.9079	10.8951	9.87777	9.85039	9.87018	-1.05522	10.3937	-19.347	2.8554e-06	0.000259995	5.58907	A_15_P269941	ENSDART00000084014	LOC563082	XM_686443			563082		ENSDART00000084014
3268	Danio rerio derlin 1 (derl1), mRNA [NM_213444]	11.2626	11.2139	11.2169	10.0757	10.106	9.95472	-1.18563	10.6383	-17.9488	4.29012e-06	0.000302999	5.14862	A_15_P752011	NM_213444	derl1	NM_213444		Dr.1920	406753	GO:0003674(molecular_function)|GO:0008150(biological_process)|GO:0016020(membrane)|GO:0016021(integral to membrane)	ENSDART00000135893	NP13226230	Protein processing in endoplasmic reticulum	dre04141
3276	Danio rerio CDC42 effector protein (Rho GTPase binding) 3 (cdc42ep3), mRNA [NM_001004568]	11.4702	11.4809	11.5298	10.627	10.5455	10.4132	-0.96505	11.0111	-12.7869	2.66629e-05	0.000729224	3.12022	A_15_P110733	NM_001004568	cdc42ep3	NM_001004568		Dr.36552	447829	GO:0005096(GTPase activator activity)|GO:0005737(cytoplasm)|GO:0005886(plasma membrane)|GO:0007266(Rho protein signal transduction)|GO:0008360(regulation of cell shape)|GO:0017049(GTP-Rho binding)|GO:0030838(positive regulation of actin filament polymerization)|GO:0031274(positive regulation of pseudopodium assembly)	ENSDART00000074707	TC422277
3295	Danio rerio selenoprotein W, 2a (sepw2a), mRNA [NM_194417]	16.1176	16.1153	16.1566	14.2583	14.1164	14.7518	-1.75434	15.2527	-10.176	8.95824e-05	0.00138773	1.74406	A_15_P767066	NM_194417	sepw2a	NM_194417		Dr.80611	378437		ENSDART00000139902	TC406548
3299	Danio rerio NFKB activating protein (nkap), mRNA [NM_001003414]	12.2386	12.2576	12.191	12.7913	12.7569	12.77	0.54369	12.5009	9.94514	0.000101062	0.00147985	1.60633	A_15_P624316	NM_001003414	nkap	NM_001003414		Dr.16023	336120		ENSDART00000105688	TC384446
3310		7.23723	7.36731	7.4036	6.68542	6.81981	6.40837	-0.698182	6.98696	-5.6718	0.00173211	0.00887573	-1.65311	A_15_P213671
3320	Danio rerio ferritin, heavy polypeptide 1a (fth1a), mRNA [NM_131585]	17.0462	17.0459	16.9996	16.6607	16.7314	16.7483	-0.317107	16.872	-5.49703	0.00201182	0.0098049	-1.82448	A_15_P110725	NM_131585	fth1a	NM_131585		Dr.6496	58108	GO:0006826(iron ion transport)|GO:0006879(cellular iron ion homeostasis)|GO:0008199(ferric iron binding)|GO:0046872(metal ion binding)	ENSDART00000027329	NP13225823
3321	Danio rerio GPN-loop GTPase 1 (gpn1), mRNA [NM_001003633]	12.2437	12.3648	12.2557	12.9287	12.9869	12.9907	0.680688	12.6284	10.7606	6.67277e-05	0.00119258	2.07999	A_15_P112783	NM_001003633	gpn1	NM_001003633		Dr.14823	445239	GO:0003924(GTPase activity)	ENSDART00000139918	TC372263
3323	Danio rerio si:dkeyp-89c11.2 (si:dkeyp-89c11.2), mRNA [NM_001030110]	9.11289	9.0061	8.98665	10.4169	10.3991	9.88484	1.19843	9.63443	7.449	0.000449941	0.00361078	-0.106002	A_15_P112110	NM_001030110	si:dkeyp-89c11.2	NM_001030110		Dr.11945	557184	GO:0006637(acyl-CoA metabolic process)|GO:0016790(thiolester hydrolase activity)	ENSDART00000028297	TC447553
3333	ATP-binding cassette, sub-family B (MDR/TAP), member 6b [Source:ZFIN;Acc:ZDB-GENE-070912-584] [ENSDART00000135458]	9.22558	9.33585	9.43846	7.28375	7.37376	7.2585	-2.02796	8.31932	-25.6174	6.18593e-07	0.000125928	7.18756	A_15_P309196	ENSDART00000135458	abcb6b	XR_044793		Dr.89149	100004801	GO:0000166(nucleotide binding)|GO:0005524(ATP binding)|GO:0006810(transport)|GO:0016020(membrane)|GO:0016021(integral to membrane)|GO:0016887(ATPase activity)|GO:0042626(ATPase activity, coupled to transmembrane movement of substances)|GO:0055085(transmembrane transport)	ENSDART00000135458		ABC transporters	dre02010
3338	Danio rerio zgc:110788 (zgc:110788), mRNA [NM_001013288]	9.92974	10.1097	10.0047	11.2493	11.3104	10.6949	1.07014	10.5498	5.93754	0.00138852	0.00766762	-1.39977	A_15_P195851	NM_001013288	zgc:110788	NM_001013288		Dr.83494	503601	GO:0003674(molecular_function)|GO:0006810(transport)|GO:0016020(membrane)|GO:0016021(integral to membrane)|GO:0016192(vesicle-mediated transport)	ENSDART00000104160	TC378301
3341	adhesion G protein-coupled receptor G4b [Source:ZFIN;Acc:ZDB-GENE-091204-201] [ENSDART00000131482]	5.96247	5.84172	6.4625	3.08081	2.72288	2.21626	-3.41558	4.38111	-12.5035	3.00539e-05	0.000774833	2.98508	A_15_P310151	ENSDART00000131482		CK027440		Dr.89821			ENSDART00000131482	TC388393
3349	Danio rerio death-associated protein kinase 1 (dapk1), mRNA [NM_001099990]	3.86656	4.34028	3.62372	5.40179	5.71212	5.89551	1.72629	4.80666	7.72689	0.000373493	0.00320539	0.107904	A_15_P337945	NM_001099990	dapk1	NM_001099990		Dr.80768	558314	GO:0000166(nucleotide binding)|GO:0004672(protein kinase activity)|GO:0005524(ATP binding)|GO:0006468(protein phosphorylation)|GO:0007165(signal transduction)|GO:0016301(kinase activity)|GO:0016310(phosphorylation)|GO:0016740(transferase activity)|GO:0042981(regulation of apoptotic process)	ENSDART00000124059	TC367376
3356	si:ch211-245n8.4 [Source:ZFIN;Acc:ZDB-GENE-110914-56] [ENSDART00000150246]	11.2629	11.2875	11.3523	10.0739	10.3558	9.74156	-1.24381	10.679	-7.70486	0.000378967	0.00323572	0.0911902	A_15_P772765	ENSDART00000150246	si:ch211-245n8.4	BC155248		Dr.117835	100537085	GO:0003676(nucleic acid binding)|GO:0046872(metal ion binding)	ENSDART00000150246	TC382430
3364	Danio rerio similar to zinc finger protein 239, mRNA (cDNA clone IMAGE:7141491), partial cds. [BC154360]	9.37233	9.33616	9.35014	10.4548	10.53	10.2986	1.07493	9.89034	13.7761	1.78875e-05	0.00060557	3.56919	A_15_P658086	BC154360	LOC100149217	BC154360		Dr.134383	100149217			TC373445
3365	iroquois homeobox 5b [Source:ZFIN;Acc:ZDB-GENE-040628-5] [ENSDART00000036147]	11.0919	11.0392	11.1166	10.5557	10.6976	10.5651	-0.476439	10.8443	-7.07451	0.000583802	0.00427635	-0.405197	A_15_P658431	ENSDART00000036147	irx5b	BC160654		Dr.30395	405792	GO:0003677(DNA binding)|GO:0005634(nucleus)|GO:0006355(regulation of transcription, DNA-dependent)|GO:0043565(sequence-specific DNA binding)	ENSDART00000036147	TC375705
3378	Danio rerio nitrilase 1 (nit1), mRNA [NM_001004638]	7.78267	7.79322	7.7734	9.0132	9.1119	9.35513	1.37698	8.47159	13.661	1.87115e-05	0.000618602	3.51867	A_15_P109170	NM_001004638	nit1	NM_001004638		Dr.83166	447900	GO:0005575(cellular_component)|GO:0006807(nitrogen compound metabolic process)|GO:0016810(hydrolase activity, acting on carbon-nitrogen (but not peptide) bonds)	ENSDART00000102629	TC374715
3379	Danio rerio TruB pseudouridine (psi) synthase family member 2 (trub2), mRNA [NM_001002200]	12.4424	12.4508	12.4535	12.9274	12.9193	12.8546	0.451507	12.6747	8.21092	0.000273644	0.00263298	0.465097	A_15_P106099	NM_001002200	trub2	NM_001002200		Dr.78123	431747	GO:0001522(pseudouridine synthesis)|GO:0003723(RNA binding)|GO:0006396(RNA processing)|GO:0009451(RNA modification)|GO:0009982(pseudouridine synthase activity)	ENSDART00000134293	TC445457
3381	Danio rerio zgc:152951 (zgc:152951), mRNA [NM_001077176]	7.67375	7.76568	7.72012	8.21264	8.44695	8.63439	0.71148	8.07559	6.02084	0.00129757	0.00732118	-1.3221	A_15_P163226	NM_001077176	zgc:152951	NM_001077176		Dr.17417	569013	GO:0005575(cellular_component)|GO:0009055(electron carrier activity)|GO:0015035(protein disulfide oxidoreductase activity)|GO:0045454(cell redox homeostasis)	ENSDART00000099396	TC372612
3390	Danio rerio Rh type C glycoprotein2a (rhcg2a), mRNA [NM_001102618]	2.26258	1.89435	2.06212	5.93896	5.9407	6.46473	4.04178	4.0939	22.2067	1.34872e-06	0.000182068	6.38538	A_15_P185721	NM_001102618	rhcg2a	NM_001102618		Dr.115945	563826		ENSDART00000004727	TC370569
3402	Danio rerio potassium inwardly-rectifying channel, subfamily J, member 1a, tandem duplicate 6 (kcnj1a.6), mRNA [NM_001045175]	6.42947	6.59244	6.27681	5.39776	5.51259	5.334	-1.01812	5.92384	-9.86388	0.000105508	0.00151166	1.55712	A_15_P206951	NM_001045175	kcnj1a.6	NM_001045175		Dr.90093	569052	GO:0005242(inward rectifier potassium channel activity)|GO:0005244(voltage-gated ion channel activity)|GO:0005887(integral to plasma membrane)|GO:0006810(transport)|GO:0006811(ion transport)|GO:0006813(potassium ion transport)|GO:0010107(potassium ion import)|GO:0015272(ATP-activated inward rectifier potassium channel activity)|GO:0016020(membrane)|GO:0016021(integral to membrane)|GO:0034765(regu…	ENSDART00000058989	TC376119
3403	Danio rerio E3 ubiquitin-protein ligase RBBP6-like (LOC573060), mRNA [NM_001309639]	11.2938	11.1874	11.1507	9.1934	9.68072	9.91172	-1.61535	10.403	-8.44814	0.00023631	0.00240338	0.63344	A_15_P189771	NM_001309639	LOC573060	NM_001309639		Dr.116445	573060		ENSDART00000167729	NP13316122
3404	Danio rerio semaphorin 4e (sema4e), transcript variant 1, mRNA [NM_131049]	12.5544	12.5852	12.4142	10.8253	10.8618	10.5803	-1.76211	11.6369	-17.3442	5.16536e-06	0.000333279	4.94609	A_15_P118909	NM_131049	sema4e	NM_131049		Dr.78248	796377	GO:0001755(neural crest cell migration)|GO:0005615(extracellular space)|GO:0016020(membrane)|GO:0016021(integral to membrane)|GO:0030215(semaphorin receptor binding)|GO:0030335(positive regulation of cell migration)|GO:0045499(chemorepellent activity)|GO:0048843(negative regulation of axon extension involved in axon guidance)|GO:0050919(negative chemotaxis)|GO:0071526(semaphorin-plexin signaling …		TC367004
3405	family with sequence similarity 189, member A2 [Source:ZFIN;Acc:ZDB-GENE-050309-90] [ENSDART00000169307]	9.07663	9.13921	9.20148	6.69403	6.592	6.77411	-2.45239	7.91291	-32.7903	1.60314e-07	6.34369e-05	8.49763	A_15_P207541	ENSDART00000169307		BC134240		Dr.91039			ENSDART00000169307	TC428430
3407		2.49446	3.65229	2.64482	4.71554	4.97777	5.11748	2.00641	3.93373	6.08319	0.001234	0.0070691	-1.26449	A_15_P759466	TC369405						GO:0000910(cytokinesis)|GO:0003674(molecular_function)|GO:0005515(protein binding)|GO:0005977(glycogen metabolic process)|GO:0006470(protein dephosphorylation)|GO:0016787(hydrolase activity)		TC369405
3428	Danio rerio sterol regulatory element binding transcription factor 2 (srebf2), mRNA [NM_001089466]	12.8929	12.8811	12.8057	12.1079	12.1856	12.4704	-0.605265	12.5573	-5.5249	0.0019639	0.00965663	-1.79689	A_15_P758926	NM_001089466	srebf2	NM_001089466		Dr.82297	100037309	GO:0000139(Golgi membrane)|GO:0003677(DNA binding)|GO:0005634(nucleus)|GO:0005783(endoplasmic reticulum)|GO:0005789(endoplasmic reticulum membrane)|GO:0005794(Golgi apparatus)|GO:0006351(transcription, DNA-dependent)|GO:0006355(regulation of transcription, DNA-dependent)|GO:0006629(lipid metabolic process)|GO:0008202(steroid metabolic process)|GO:0008203(cholesterol metabolic process)|GO:0012507(…	ENSDART00000092690	TC365724
3432	NADH dehydrogenase (ubiquinone) 1 alpha subcomplex, 4-like 2a [Source:ZFIN;Acc:ZDB-GENE-070912-358] [ENSDART00000159956]	8.98753	8.90252	8.87589	7.84282	7.94019	7.20929	-1.25788	8.29304	-6.16507	0.00115591	0.00677284	-1.1895	A_15_P491262	ENSDART00000159956	ndufa4l2a	XM_001342673			100003066	GO:0016020(membrane)|GO:0016021(integral to membrane)	ENSDART00000159956	TC381716	Oxidative phosphorylation // Metabolic pathways	dre00190 // dre01100
3433	Danio rerio oxysterol binding protein-like 3a (osbpl3a), mRNA [NM_001004646]	7.27423	7.24749	7.45909	8.24325	8.29706	8.23691	0.932138	7.793	11.9225	3.87325e-05	0.000872983	2.69805	A_15_P238731	NM_001004646	osbpl3a	NM_001004646		Dr.82956	447908	GO:0005575(cellular_component)|GO:0006810(transport)|GO:0006869(lipid transport)	ENSDART00000142841	TC426988
3437	Danio rerio gene rich cluster, C10 gene (grcc10), mRNA [NM_212646]	7.89976	7.81746	7.84887	2.19976	2.01262	2.15003	-5.73456	4.98808	-78.5815	1.32182e-09	6.07336e-06	11.8816	A_15_P748871	NM_212646	grcc10	NM_212646		Dr.77839	323559	GO:0003674(molecular_function)|GO:0005737(cytoplasm)|GO:0008150(biological_process)	ENSDART00000152418	TC438252
3440	G protein-coupled receptor 45 [Source:HGNC Symbol;Acc:HGNC:4503] [ENSDART00000092537]	5.72638	6.01086	5.61641	2.59438	2.00167	3.13612	-3.20716	4.18097	-10.6489	7.0508e-05	0.00122609	2.0172	A_15_P201251	ENSDART00000092537	si:dkeyp-118h3.5	XM_005167437			795372	GO:0004930(G-protein coupled receptor activity)|GO:0007186(G-protein coupled receptor signaling pathway)|GO:0016020(membrane)|GO:0016021(integral to membrane)	ENSDART00000092537	NP9859264
3441	Danio rerio dual adaptor of phosphotyrosine and 3-phosphoinositides (dapp1), mRNA [NM_001017691]	5.06337	4.59455	4.94808	6.73772	6.67436	6.16797	1.65802	5.69767	8.21572	0.000272824	0.00262868	0.468543	A_15_P176516	NM_001017691	dapp1	NM_001017691		Dr.41688	550386		ENSDART00000057762	TC373397
3448	Danio rerio ribosomal protein L17 (rpl17), mRNA [NM_001243037]	18.7848	18.7853	18.7567	18.4465	18.4893	18.3751	-0.338694	18.6063	-5.72339	0.00165834	0.00865153	-1.60327	A_15_P756956	NM_001243037	rpl17	NM_001243037		Dr.18197	336641	GO:0003735(structural constituent of ribosome)|GO:0005622(intracellular)|GO:0005840(ribosome)|GO:0006412(translation)|GO:0015934(large ribosomal subunit)|GO:0030529(ribonucleoprotein complex)	ENSDART00000145591	TC454746	Ribosome	dre03010
3450	Danio rerio spermidine/spermine N1-acetyltransferase 1a, duplicate 2 (sat1a.2), mRNA [NM_001002169]	11.8098	11.8056	11.7994	12.2363	12.227	12.1501	0.399554	12.0047	7.08714	0.000578591	0.00425295	-0.394897	A_15_P398715	NM_001002169	sat1a.2	NM_001002169		Dr.76365	431716	GO:0004145(diamine N-acetyltransferase activity)|GO:0005575(cellular_component)	ENSDART00000168560	NP13228809	Arginine and proline metabolism // Metabolic pathways	dre00330 // dre01100
3451	Danio rerio HMG box domain containing 4a (hmgxb4a), mRNA [NM_001127512]	8.83615	8.8244	8.75122	9.12364	9.11032	9.17607	0.332756	8.9703	5.67661	0.00172507	0.00885399	-1.64845	A_15_P296466	NM_001127512	hmgxb4a	NM_001127512		Dr.84473	559742		ENSDART00000133523	TC442687
3454	spindlin 1 [Source:HGNC Symbol;Acc:HGNC:11243] [ENSDART00000081922]	10.6148	10.5733	10.5716	9.74162	9.70725	9.92453	-0.795466	10.1889	-10.2009	8.84377e-05	0.00137864	1.75874	A_15_P157581	ENSDART00000081922	spin1	XM_001331747		Dr.116594	792822		ENSDART00000081922	TC422700
3459	Danio rerio putative homeodomain transcription factor 2 (phtf2), mRNA [NM_001002305]	11.7761	11.6712	11.7566	11.3027	11.2643	11.089	-0.515973	11.4766	-6.38569	0.000972478	0.00604907	-0.99121	A_15_P699676	NM_001002305	phtf2	NM_001002305		Dr.89943	432376	GO:0003674(molecular_function)|GO:0008150(biological_process)|GO:0016020(membrane)|GO:0016021(integral to membrane)	ENSDART00000159640	TC373933
3463	myosin VAb [Source:ZFIN;Acc:ZDB-GENE-050411-72] [ENSDART00000089034]	10.9213	10.862	10.9617	10.0306	10	9.63052	-1.02793	10.401	-8.32168	0.000255414	0.00251567	0.544231	A_15_P594337	ENSDART00000089034	myo5ab	EH433302		Dr.151495	565267	GO:0000166(nucleotide binding)|GO:0003774(motor activity)|GO:0005524(ATP binding)|GO:0016459(myosin complex)|GO:0051015(actin filament binding)	ENSDART00000089034	TC388173
3468	si:ch211-238e22.5 [Source:ZFIN;Acc:ZDB-GENE-041210-374] [ENSDART00000170198]	3.63629	3.77471	3.72696	6.05152	5.83703	5.42174	2.05744	4.74137	12.1501	3.50214e-05	0.000832206	2.81211	A_15_P159901	ENSDART00000170198							ENSDART00000170198	TC425497
3481	Danio rerio v-Ki-ras2 Kirsten rat sarcoma viral oncogene homolog (kras), mRNA [NM_001003744]	12.8193	12.852	12.8872	13.3385	13.3239	13.2922	0.465408	13.0855	8.43363	0.000238415	0.00241523	0.623263	A_15_P136961	NM_001003744	kras	NM_001003744		Dr.20193	445289	GO:0000166(nucleotide binding)|GO:0005525(GTP binding)|GO:0007165(signal transduction)|GO:0007264(small GTPase mediated signal transduction)|GO:0007507(heart development)|GO:0016020(membrane)|GO:0030097(hemopoiesis)|GO:0048701(embryonic cranial skeleton morphogenesis)	ENSDART00000009126	TC378047	MAPK signaling pathway // ErbB signaling pathway // FoxO signaling pathway // mTOR signaling pathway // Apoptosis // Dorso-ventral axis formation // VEGF signaling pathway // Gap junction // Regulation of actin cytoskeleton // Insulin signaling pathway // GnRH signaling pathway // Progesterone-mediated oocyte maturation // Melanogenesis // AGE-RAGE signaling pathway in diabetic complications	dre04010 // dre04012 // dre04068 // dre04150 // dre04210 // dre04320 // dre04370 // dre04540 // dre04810 // dre04910 // dre04912 // dre04914 // dre04916 // dre04933
3491	Danio rerio AVL9 homolog (S. cerevisiase) (avl9), mRNA [NM_001045565]	5.70164	5.53253	5.49446	6.31535	6.34944	6.04648	0.660875	5.90665	5.97051	0.00135167	0.00752931	-1.36893	A_15_P151881	NM_001045565	avl9	NM_001045565		Dr.136152	751682	GO:0003674(molecular_function)|GO:0005575(cellular_component)|GO:0008150(biological_process)	ENSDART00000163758	TC372183
3499	Danio rerio translocase of inner mitochondrial membrane 8 homolog A (yeast) (timm8a), mRNA [NM_001003637]	8.98222	9.02743	9.01693	9.36699	9.44166	9.31602	0.366028	9.19187	5.99032	0.00133007	0.00744713	-1.35046	A_15_P106172	NM_001003637	timm8a	NM_001003637		Dr.30891	445243	GO:0005739(mitochondrion)|GO:0005743(mitochondrial inner membrane)|GO:0006810(transport)|GO:0015031(protein transport)|GO:0016020(membrane)|GO:0046872(metal ion binding)	ENSDART00000043317	TC376574
3504	CT646084 ZF_mu Danio rerio cDNA clone ZF_mu_133o04 5', mRNA sequence [CT646084]	7.78512	7.86368	7.82382	8.47115	8.41531	8.26542	0.559754	8.10408	7.38366	0.00047048	0.00371736	-0.157279	A_15_P671731	CT646084	fam208aa	CT646084		Dr.39076	334512			TC398126
3517	Danio rerio splicing factor, suppressor of white-apricot family (sfswap), mRNA [NM_201168]	9.12651	9.24765	9.16984	10.0152	10.2247	10.081	0.925653	9.64416	11.6387	4.40282e-05	0.000934788	2.55274	A_15_P112774	NM_201168	sfswap	NM_201168		Dr.15152	394143	GO:0003723(RNA binding)|GO:0005575(cellular_component)|GO:0006376(mRNA splice site selection)|GO:0006396(RNA processing)	ENSDART00000141809	TC372210
3529	Danio rerio cDNA clone IMAGE:6911520. [BC092129]	7.23455	7.14926	7.18956	8.02165	8.12412	8.19882	0.92374	7.653	13.0785	2.36334e-05	0.000684199	3.25615	A_15_P568622	BC092129	LOC100003140	BC092129		Dr.93231	100003140
3538	Danio rerio RAB3D, member RAS oncogene family, a (rab3da), mRNA [NM_001145597]	8.44142	8.51656	8.34677	8.97481	8.99066	9.00421	0.554976	8.71241	8.3315	0.000253868	0.00250954	0.551197	A_15_P119543	NM_001145597	rab3da	NM_001145597		Dr.80431	567288	GO:0000166(nucleotide binding)|GO:0005525(GTP binding)|GO:0007264(small GTPase mediated signal transduction)|GO:0015031(protein transport)	ENSDART00000023757	TC381203
3539	Danio rerio component of oligomeric golgi complex 6 (cog6), mRNA [NM_200320]	9.87872	9.97714	9.95211	12.0716	12.1461	12.0149	2.14154	11.0068	32.6073	1.65303e-07	6.34369e-05	8.46922	A_15_P118969	NM_200320	cog6	NM_200320		Dr.79596	393290	GO:0003674(molecular_function)|GO:0006891(intra-Golgi vesicle-mediated transport)|GO:0017119(Golgi transport complex)	ENSDART00000169559	TC370234
3551	Danio rerio zgc:173720 (zgc:173720), mRNA [NM_001113606]	8.81635	8.86394	8.83025	9.68343	9.50125	9.67783	0.783988	9.22884	10.6921	6.90167e-05	0.00121579	2.04156	A_15_P331909	NM_001113606	zgc:173720	NM_001113606		Dr.114740	566529	GO:0003676(nucleic acid binding)|GO:0008150(biological_process)|GO:0046872(metal ion binding)	ENSDART00000163357	TC371482
3555	Danio rerio tousled-like kinase 2 (tlk2), mRNA [NM_001110417]	7.46023	7.40695	7.29177	8.07947	8.24515	8.08145	0.749042	7.76084	9.20723	0.000151257	0.00185265	1.14497	A_15_P345684	NM_001110417	tlk2	NM_001110417		Dr.79789	407732	GO:0000166(nucleotide binding)|GO:0004672(protein kinase activity)|GO:0004674(protein serine/threonine kinase activity)|GO:0005524(ATP binding)|GO:0005634(nucleus)|GO:0006468(protein phosphorylation)|GO:0016301(kinase activity)|GO:0016310(phosphorylation)|GO:0016740(transferase activity)	ENSDART00000006490	TC415779
3556	Danio rerio metaxin 2 (mtx2), mRNA [NM_212575]	8.35175	8.27718	8.35625	7.12695	7.20918	7.06318	-1.19529	7.73075	-18.0061	4.21658e-06	0.000300874	5.16743	A_15_P101612	NM_212575	mtx2	NM_212575		Dr.132194	286741		ENSDART00000041858	TC453153
3559	UDP-N-acetyl-alpha-D-galactosamine:polypeptide N-acetylgalactosaminyltransferase 12 [Source:ZFIN;Acc:ZDB-GENE-060503-704] [ENSDART00000141950]	7.24616	7.30271	7.23777	7.65111	7.58471	7.62223	0.357137	7.44078	6.31237	0.00102941	0.00626742	-1.05651	A_15_P182656	ENSDART00000141950	galnt12	XM_683102			559736	GO:0000009(alpha-1,6-mannosyltransferase activity)|GO:0000026(alpha-1,2-mannosyltransferase activity)|GO:0000030(mannosyltransferase activity)|GO:0000033(alpha-1,3-mannosyltransferase activity)|GO:0000139(Golgi membrane)|GO:0001962(alpha-1,3-galactosyltransferase activity)|GO:0003980(UDP-glucose:glycoprotein glucosyltransferase activity)|GO:0004376(glycolipid mannosyltransferase activity)|GO:0004…	ENSDART00000141950	TC373004	Mucin type O-glycan biosynthesis // Metabolic pathways	dre00512 // dre01100
3560	Danio rerio zinc finger, DHHC-type containing 16b (zdhhc16b), mRNA [NM_200345]	5.99607	6.09944	6.1256	3.7407	2.457	4.21158	-2.60394	4.77173	-5.77027	0.00159443	0.00842073	-1.55824	A_15_P620106	NM_200345	zdhhc16b	NM_200345		Dr.26462	393316	GO:0008270(zinc ion binding)|GO:0016020(membrane)|GO:0016021(integral to membrane)|GO:0016740(transferase activity)|GO:0016746(transferase activity, transferring acyl groups)|GO:0019706(protein-cysteine S-palmitoleyltransferase activity)|GO:0046872(metal ion binding)		TC368689
3568	Danio rerio ubiquitin-conjugating enzyme E2Q family member 2 (ube2q2), mRNA [NM_212987]	8.34337	8.45087	8.39501	9.15326	9.15199	8.97661	0.697539	8.74519	9.13259	0.000157806	0.00190167	1.09641	A_15_P102584	NM_212987	ube2q2	NM_212987		Dr.79829	406260	GO:0016020(membrane)|GO:0016021(integral to membrane)	ENSDART00000155506	TC392955	Ubiquitin mediated proteolysis	dre04120
3577	Danio rerio PHD finger protein 5A (phf5a), mRNA [NM_173266]	12.9173	12.9402	12.9227	13.5345	13.4666	13.4901	0.570346	13.2119	10.4954	7.6123e-05	0.00127874	1.92984	A_15_P282226	NM_173266	phf5a	NM_173266		Dr.17446	286774	GO:0005686(U2 snRNP)|GO:0005689(U12-type spliceosomal complex)|GO:0045292(nuclear mRNA cis splicing, via spliceosome)|GO:0071011(precatalytic spliceosome)|GO:0071013(catalytic step 2 spliceosome)	ENSDART00000141346	TC407196	Spliceosome	dre03040
3589	Danio rerio bone gamma-carboxyglutamate (gla) protein (bglap), mRNA [NM_001083857]	6.05592	6.2437	6.01712	5.13188	5.05157	5.39325	-0.913345	5.64891	-7.7399	0.000370303	0.00318569	0.117755	A_15_P644596	NM_001083857	bglap	NM_001083857		Dr.94152	792433		ENSDART00000100845	TC413668
3590	Danio rerio POU class 2 homeobox 1b (pou2f1b), mRNA [NM_001089329]	12.6998	12.6868	12.7035	13.1461	13.2284	13.3679	0.550735	12.9721	7.2978	0.000499159	0.00385436	-0.225254	A_15_P208086	NM_001089329	pou2f1b	NM_001089329		Dr.77946	323702	GO:0003677(DNA binding)|GO:0003700(sequence-specific DNA binding transcription factor activity)|GO:0005634(nucleus)|GO:0006351(transcription, DNA-dependent)|GO:0006355(regulation of transcription, DNA-dependent)|GO:0043565(sequence-specific DNA binding)	ENSDART00000170615	TC436717
3591	Danio rerio si:ch211-39a7.1 (si:ch211-39a7.1), mRNA [NM_001045097]	7.47022	7.54979	7.59539	9.15118	9.43804	9.46883	1.81421	8.44558	17.2656	5.29398e-06	0.000337279	4.91919	A_15_P205546	NM_001045097	si:ch211-39a7.1	NM_001045097		Dr.104111	566141	GO:0004889(acetylcholine-activated cation-selective channel activity)|GO:0005216(ion channel activity)|GO:0005230(extracellular ligand-gated ion channel activity)|GO:0005886(plasma membrane)|GO:0005892(acetylcholine-gated channel complex)|GO:0006810(transport)|GO:0006811(ion transport)|GO:0007271(synaptic transmission, cholinergic)|GO:0015464(acetylcholine receptor activity)|GO:0016020(membrane)|…	ENSDART00000138971	TC371607	Calcium signaling pathway // Neuroactive ligand-receptor interaction	dre04020 // dre04080
3599	Danio rerio homeobox B9a (hoxb9a), mRNA [NM_131121]	10.7848	10.8219	10.7305	11.1171	11.1914	11.1197	0.363649	10.9609	6.08394	0.00123325	0.00706697	-1.26379	A_15_P130861	NM_131121	hoxb9a	NM_131121		Dr.75786	30344	GO:0003677(DNA binding)|GO:0005634(nucleus)|GO:0006351(transcription, DNA-dependent)|GO:0006355(regulation of transcription, DNA-dependent)|GO:0007275(multicellular organismal development)|GO:0043565(sequence-specific DNA binding)	ENSDART00000023674	TC384802
3617	Danio rerio secreted frizzled-related protein 5 (sfrp5), mRNA [NM_131858]	11.0944	11.1118	11.0395	11.4868	11.5532	11.6287	0.474332	11.3191	7.32229	0.000490773	0.00381572	-0.205791	A_15_P130431	NM_131858	sfrp5	NM_131858		Dr.86566	117510	GO:0001654(eye development)|GO:0004930(G-protein coupled receptor activity)|GO:0005576(extracellular region)|GO:0007275(multicellular organismal development)|GO:0016021(integral to membrane)|GO:0016055(Wnt receptor signaling pathway)|GO:0017147(Wnt-protein binding)|GO:0030177(positive regulation of Wnt receptor signaling pathway)|GO:0030513(positive regulation of BMP signaling pathway)|GO:0030900…	ENSDART00000056996	TC431675	Wnt signaling pathway	dre04310
3630	Danio rerio DNA (cytosine-5-)-methyltransferase 1 (dnmt1), mRNA [NM_131189]	13.9099	13.8461	13.8586	13.0373	12.9282	13.2245	-0.808181	13.4674	-8.84469	0.000186387	0.00209489	0.905637	A_15_P632541	NM_131189	dnmt1	NM_131189		Dr.25162	30430	GO:0001889(liver development)|GO:0002088(lens development in camera-type eye)|GO:0003677(DNA binding)|GO:0003682(chromatin binding)|GO:0003886(DNA (cytosine-5-)-methyltransferase activity)|GO:0005634(nucleus)|GO:0006306(DNA methylation)|GO:0008134(transcription factor binding)|GO:0008168(methyltransferase activity)|GO:0008270(zinc ion binding)|GO:0010842(retina layer formation)|GO:0016740(transfe…	ENSDART00000021977	TC411671	Cysteine and methionine metabolism // Metabolic pathways	dre00270 // dre01100
3651	Danio rerio CDC42 binding protein kinase beta (DMPK-like) (cdc42bpb), mRNA [NM_001045125]	7.58947	7.6201	7.64445	8.12331	8.08103	7.97497	0.441762	7.83889	6.79277	0.000715632	0.00491745	-0.63907	A_15_P514347	NM_001045125	cdc42bpb	NM_001045125		Dr.67361	567039	GO:0000166(nucleotide binding)|GO:0004672(protein kinase activity)|GO:0004674(protein serine/threonine kinase activity)|GO:0005524(ATP binding)|GO:0006468(protein phosphorylation)|GO:0016301(kinase activity)|GO:0016310(phosphorylation)|GO:0016740(transferase activity)|GO:0035556(intracellular signal transduction)|GO:0046872(metal ion binding)	ENSDART00000049437	TC387245
3654	Rep: Probable sugar phosphate nucleotydyl transferase - Flavobacterium psychrophilum (strain JIP02/86 / ATCC 49511), partial (5%) [TC411232]	7.90736	7.89275	7.78985	8.47669	8.43618	8.78838	0.703765	8.2152	6.26327	0.00106971	0.00642905	-1.10057	A_15_P263406	TC411232		XM_005165208						TC411232
3655	Danio rerio lamin B2 (lmnb2), mRNA [NM_131002]	10.0644	10.097	10.0909	10.3987	10.4054	10.4096	0.320487	10.2443	6.15655	0.00116376	0.00680209	-1.19726	A_15_P626786	NM_131002	lmnb2	NM_131002		Dr.75473	30196	GO:0005198(structural molecule activity)|GO:0005635(nuclear envelope)|GO:0005637(nuclear inner membrane)|GO:0005638(lamin filament)|GO:0005882(intermediate filament)	ENSDART00000170983	TC369254	Apoptosis	dre04210
3670		9.3359	9.32364	9.22776	9.74394	9.84187	9.64769	0.448734	9.52013	5.91031	0.00141984	0.00776924	-1.42535	A_15_P517922	TC379066								TC379066
3675	GB	4.19554	4.3862	4.02929	2.30997	3.12968	2.24276	-1.64287	3.38224	-6.23357	0.00109497	0.0065418	-1.12736	A_15_P761201	NP13324301								NP13324301
3677	O-linked N-acetylglucosamine (GlcNAc) transferase, tandem duplicate 2 [Source:ZFIN;Acc:ZDB-GENE-051128-1] [ENSDART00000168092]	7.48466	7.37252	7.36254	8.29314	8.21023	8.42864	0.904098	7.85862	11.053	5.79037e-05	0.00110076	2.24147	A_15_P515886	ENSDART00000168092	ogt.2	BC091821		Dr.77267	652952	GO:0016262(protein N-acetylglucosaminyltransferase activity)	ENSDART00000168092	TC413559	Other types of O-glycan biosynthesis	dre00514
3691	Danio rerio F-box protein 43 (fbxo43), mRNA [NM_200431]	5.37564	5.26016	5.45128	4.47844	4.59359	4.70845	-0.768863	4.97793	-8.55306	0.00022172	0.00231372	0.706556	A_15_P566542	NM_200431	fbxo43	NM_200431		Dr.78604	393403	GO:0003674(molecular_function)|GO:0005634(nucleus)|GO:0007088(regulation of mitosis)|GO:0045835(negative regulation of meiosis)|GO:0051436(negative regulation of ubiquitin-protein ligase activity involved in mitotic cell cycle)		TC421883	Oocyte meiosis	dre04114
3692	si:ch211-253p2.2 [Source:ZFIN;Acc:ZDB-GENE-041111-272] [ENSDART00000145413]	8.29781	8.50337	8.31787	7.67684	7.58519	7.35711	-0.833304	7.95636	-7.5097	0.000431793	0.00351754	-0.0587057	A_15_P166256	ENSDART00000145413		BC091954		Dr.109480			ENSDART00000145413
3693	Danio rerio WD and tetratricopeptide repeats 1 (wdtc1), mRNA [NM_001130606]	5.56275	5.80883	5.64933	6.58218	7.04113	7.27299	1.2918	6.31954	6.77424	0.000725452	0.0049563	-0.654723	A_15_P196706	NM_001130606	wdtc1	NM_001130606		Dr.78779	570606		ENSDART00000113358	TC404623
3698	Danio rerio si:dkey-15h8.11 (si:dkey-15h8.11), mRNA [NM_001104945]	2.33024	2.66747	2.09163	13.1997	13.2369	12.9055	10.7509	7.73856	61.1549	5.24329e-09	1.24751e-05	11.1499	A_15_P118856	NM_001104945	si:dkey-15h8.11	NM_001104945		Dr.148525	571761		ENSDART00000168205	TC375509
3702	Danio rerio sorting nexin 1b (snx1b), mRNA [NM_001033735]	7.09782	6.96825	7.03195	7.5584	7.54075	7.83307	0.611395	7.33837	6.06581	0.00125134	0.0071397	-1.2805	A_15_P599812	NM_001033735	snx1b	NM_001033735		Dr.151510	619253	GO:0006886(intracellular protein transport)|GO:0006897(endocytosis)|GO:0010008(endosome membrane)|GO:0016050(vesicle organization)|GO:0019898(extrinsic to membrane)|GO:0030904(retromer complex)|GO:0034498(early endosome to Golgi transport)|GO:0035091(phosphatidylinositol binding)|GO:0042147(retrograde transport, endosome to Golgi)	ENSDART00000161326	TC445463	Endocytosis	dre04144
3705	Danio rerio baculoviral IAP repeat containing 2 (birc2), mRNA [NM_194395]	6.48335	6.52759	6.56321	7.21622	7.07827	7.09626	0.605532	6.82748	9.14843	0.000156389	0.00188869	1.10674	A_15_P343685	NM_194395	birc2	NM_194395		Dr.77093	373107	GO:0004842(ubiquitin-protein ligase activity)|GO:0005634(nucleus)|GO:0005876(spindle microtubule)|GO:0008270(zinc ion binding)|GO:0009966(regulation of signal transduction)|GO:0042981(regulation of apoptotic process)|GO:0043027(cysteine-type endopeptidase inhibitor activity involved in apoptotic process)|GO:0046872(metal ion binding)|GO:0090307(spindle assembly involved in mitosis)	ENSDART00000151621	TC367901	Ubiquitin mediated proteolysis // Apoptosis // Focal adhesion // NOD-like receptor signaling pathway	dre04120 // dre04210 // dre04510 // dre04621
3713	Danio rerio lin-9 DREAM MuvB core complex component (lin9), mRNA [NM_001044946]	7.03028	7.02842	7.1449	7.50258	7.53977	7.72635	0.521698	7.32872	6.1508	0.0011691	0.00682433	-1.20251	A_15_P104231	NM_001044946	lin9	NM_001044946		Dr.76676	560867	GO:0005634(nucleus)|GO:0006351(transcription, DNA-dependent)|GO:0007049(cell cycle)|GO:0017053(transcriptional repressor complex)|GO:0051726(regulation of cell cycle)	ENSDART00000152976	NP13228495
3717	Danio rerio sorting nexin 9b (snx9b), mRNA [NM_001030124]	6.07508	6.2422	6.40654	6.84209	7.10652	6.97378	0.732858	6.6077	6.30178	0.00103795	0.00629886	-1.06599	A_15_P213829	NM_001030124	snx9b	NM_001030124		Dr.132718	558917	GO:0000281(cytokinesis after mitosis)|GO:0006886(intracellular protein transport)|GO:0006897(endocytosis)|GO:0007067(mitosis)|GO:0015031(protein transport)|GO:0016020(membrane)|GO:0030659(cytoplasmic vesicle membrane)|GO:0031410(cytoplasmic vesicle)|GO:0035091(phosphatidylinositol binding)	ENSDART00000060982	TC440804
3720	Danio rerio acetyl-CoA acyltransferase 1 (acaa1), mRNA [NM_001002207]	11.4268	11.3572	11.3644	11.0955	11.029	11.0235	-0.333443	11.2161	-5.74015	0.00163515	0.00856938	-1.58714	A_15_P111509	NM_001002207	acaa1	NM_001002207		Dr.82559	431754	GO:0003824(catalytic activity)|GO:0008152(metabolic process)|GO:0016740(transferase activity)|GO:0016746(transferase activity, transferring acyl groups)|GO:0016747(transferase activity, transferring acyl groups other than amino-acyl groups)	ENSDART00000007997	TC372427	Fatty acid degradation // Valine, leucine and isoleucine degradation // alpha-Linolenic acid metabolism // Biosynthesis of unsaturated fatty acids // Metabolic pathways // Fatty acid metabolism // PPAR signaling pathway // Peroxisome	dre00071 // dre00280 // dre00592 // dre01040 // dre01100 // dre01212 // dre03320 // dre04146
3734	SET binding factor 2 [Source:ZFIN;Acc:ZDB-GENE-030911-10] [ENSDART00000082664]	8.70777	8.64496	8.64417	9.34371	9.38499	9.5021	0.74463	9.03795	10.9919	5.96279e-05	0.00111544	2.20808	A_15_P405745	ENSDART00000082664	sbf2	XM_009303601			378456	GO:0019208(phosphatase regulator activity)|GO:0043087(regulation of GTPase activity)	ENSDART00000082664	TC413702
3736	ZF637-2-000646 Zebrafish shield stage whole embryo cDNA library MPMGp637 Danio rerio cDNA clone MPMGp637_21F22;MPMGp637F2221 5', mRNA sequence [BI888891]	11.9019	11.8971	11.9201	10.634	10.2026	9.64274	-1.74663	11.0331	-6.98465	0.000622514	0.00446456	-0.478951	A_15_P688711	BI888891	si:busm1-172k9.2	BI888891		Dr.123070	368501			TC383210
3737	Danio rerio dihydropyrimidine dehydrogenase a, tandem duplicate 1 (dpyda.1), mRNA [NM_001077308]	5.2002	5.52717	5.39702	6.22145	6.26846	6.16837	0.844627	5.79711	8.5297	0.000224875	0.00233395	0.690349	A_15_P687066	NM_001077308	dpyda.1	NM_001077308		Dr.19758	768165	GO:0016491(oxidoreductase activity)|GO:0051536(iron-sulfur cluster binding)|GO:0055114(oxidation-reduction process)	ENSDART00000162555	TC429199
3741	family with sequence similarity 13, member A [Source:ZFIN;Acc:ZDB-GENE-050208-102] [ENSDART00000080389]	7.92876	7.97438	7.82502	8.47034	8.42489	8.42438	0.530484	8.17463	8.16733	0.000281233	0.00268859	0.433696	A_15_P188316	ENSDART00000080389	fam13a	XM_678637		Dr.38944	559330	GO:0003674(molecular_function)|GO:0007165(signal transduction)	ENSDART00000080389
3742	myosin IB [Source:ZFIN;Acc:ZDB-GENE-030131-695] [ENSDART00000131398]	7.42894	7.58773	7.54339	6.82718	6.93451	6.97761	-0.606914	7.21656	-8.03065	0.000306675	0.00285022	0.334265	A_15_P202191	ENSDART00000131398	myo1b	BC095271		Dr.75412	541515	GO:0000166(nucleotide binding)|GO:0003774(motor activity)|GO:0005524(ATP binding)|GO:0016459(myosin complex)	ENSDART00000131398	TC376956
3758	Danio rerio zinc finger, C4H2 domain containing (zc4h2), mRNA [NM_199642]	12.6269	12.6284	12.6669	13.614	13.6664	13.8821	1.08012	13.1808	12.3503	3.20977e-05	0.000797542	2.91072	A_15_P118703	NM_199642	zc4h2	NM_199642		Dr.77787	323487	GO:0005634(nucleus)|GO:0005737(cytoplasm)|GO:0005886(plasma membrane)|GO:0007275(multicellular organismal development)|GO:0007528(neuromuscular junction development)|GO:0016020(membrane)|GO:0021522(spinal cord motor neuron differentiation)|GO:0030054(cell junction)|GO:0045202(synapse)|GO:0045211(postsynaptic membrane)|GO:0046872(metal ion binding)|GO:0048665(neuron fate specification)|GO:0048666(…	ENSDART00000020908	TC372259
3759	PREDICTED: Danio rerio zinc finger protein 664 (LOC100149217), misc_RNA [XR_084512]	11.2451	11.2594	11.2582	11.9688	12.0174	11.9322	0.718557	11.6135	12.9305	2.51173e-05	0.000706911	3.18755	A_15_P614514	TC373445		XR_084512		Dr.134383		GO:0001666(response to hypoxia)|GO:0003674(molecular_function)|GO:0003677(DNA binding)|GO:0004112(cyclic-nucleotide phosphodiesterase activity)|GO:0005575(cellular_component)|GO:0007399(nervous system development)|GO:0008150(biological_process)|GO:0030553(cGMP binding)|GO:0042311(vasodilation)|GO:0046069(cGMP catabolic process)|GO:0047555(3',5'-cyclic-GMP phosphodiesterase activity)		TC373445
3767	Danio rerio cathepsin L, like (ctsll), mRNA [NM_001005999]	12.811	12.7774	12.6919	14.0122	14.4021	13.6787	1.27088	13.3955	6.76281	0.000731593	0.00498394	-0.664405	A_15_P119947	NM_001005999	ctsll	NM_001005999		Dr.79994	449826	GO:0004197(cysteine-type endopeptidase activity)|GO:0005615(extracellular space)|GO:0005764(lysosome)|GO:0006508(proteolysis)|GO:0008233(peptidase activity)|GO:0008234(cysteine-type peptidase activity)|GO:0016787(hydrolase activity)|GO:0051603(proteolysis involved in cellular protein catabolic process)	ENSDART00000144226	TC374056
3777	Danio rerio ovo-like zinc finger 1 (ovol1), mRNA [NM_001114744]	8.61799	8.768	8.72923	9.82463	9.78707	9.8038	1.10009	9.25512	17.0046	5.7491e-06	0.00034661	4.82885	A_15_P629481	NM_001114744	ovol1	NM_001114744		Dr.34799	792456	GO:0000981(sequence-specific DNA binding RNA polymerase II transcription factor activity)|GO:0001755(neural crest cell migration)|GO:0003676(nucleic acid binding)|GO:0003700(sequence-specific DNA binding transcription factor activity)|GO:0005634(nucleus)|GO:0006351(transcription, DNA-dependent)|GO:0006366(transcription from RNA polymerase II promoter)|GO:0046872(metal ion binding)|GO:0070285(pigm…	ENSDART00000149812	TC368154
3792	Danio rerio plexin b2a (plxnb2a), mRNA [NM_001161600]	8.4475	8.41754	8.3961	8.93585	9.05983	8.97086	0.568467	8.70461	9.24396	0.00014815	0.00182635	1.16873	A_15_P663316	NM_001161600	plxnb2a	NM_001161600		Dr.77248	561433	GO:0002040(sprouting angiogenesis)|GO:0002116(semaphorin receptor complex)|GO:0005887(integral to plasma membrane)|GO:0007162(negative regulation of cell adhesion)|GO:0007165(signal transduction)|GO:0008360(regulation of cell shape)|GO:0016020(membrane)|GO:0016021(integral to membrane)|GO:0017154(semaphorin receptor activity)|GO:0030334(regulation of cell migration)|GO:0043087(regulation of GTPas…	ENSDART00000137847	TC427020
3796	Danio rerio sphingosine-1-phosphate receptor 5b (s1pr5b), mRNA [NM_001079656]	15.035	14.9747	15.0871	15.7591	15.8903	15.9451	0.832538	15.4485	11.1155	5.62006e-05	0.00108491	2.27543	A_15_P272791	NM_001079656	s1pr5b	NM_001079656		Dr.40408	780835	GO:0004930(G-protein coupled receptor activity)|GO:0007186(G-protein coupled receptor signaling pathway)|GO:0016020(membrane)|GO:0016021(integral to membrane)|GO:0038036(sphingosine-1-phosphate receptor activity)	ENSDART00000063876	TC448760
3808	Danio rerio tubulin, alpha 7 like (tuba7l), mRNA [NM_001002230]	12.8344	12.7559	12.7905	11.7	11.7158	11.842	-1.04102	12.2731	-15.5659	9.26982e-06	0.000435886	4.30218	A_15_P625186	NM_001002230	tuba7l	NM_001002230		Dr.12524	431777	GO:0000166(nucleotide binding)|GO:0003924(GTPase activity)|GO:0005200(structural constituent of cytoskeleton)|GO:0005525(GTP binding)|GO:0005737(cytoplasm)|GO:0005856(cytoskeleton)|GO:0005874(microtubule)|GO:0007017(microtubule-based process)	ENSDART00000171267	NP13225354	Phagosome // Apoptosis // Tight junction // Gap junction	dre04145 // dre04210 // dre04530 // dre04540
3814	Danio rerio von Willebrand factor C domain containing 2 (vwc2), mRNA [NM_001114628]	5.04938	5.11089	5.03371	5.98203	6.02222	5.97389	0.928056	5.52869	16.417	6.95353e-06	0.000386998	4.61983	A_15_P685516	NM_001114628	vwc2	NM_001114628		Dr.154648	798521	GO:0007399(nervous system development)	ENSDART00000147868	TC377992
3816	Danio rerio DNA-damage-inducible transcript 4 (ddit4), mRNA [NM_200107]	8.87808	9.05819	9.08214	10.9399	10.9617	11.711	2.19807	10.1052	9.60535	0.00012126	0.00161464	1.39799	A_15_P194351	NM_200107	ddit4	NM_200107		Dr.82488	378866	GO:0005737(cytoplasm)|GO:0005739(mitochondrion)|GO:0006915(apoptotic process)|GO:0009953(dorsal/ventral pattern formation)|GO:0009968(negative regulation of signal transduction)	ENSDART00000054788	TC384681	mTOR signaling pathway	dre04150
3817	Danio rerio vitellogenin 6 (vtg6), mRNA [NM_001122610]	6.92174	6.7704	6.74655	2.20434	3.42082	2.10711	-4.23547	4.69516	-11.5408	4.60499e-05	0.000957415	2.50179	A_15_P746141	NM_001122610	vtg6	NM_001122610		Dr.143778	559229	GO:0005319(lipid transporter activity)|GO:0006869(lipid transport)	ENSDART00000139171	TC433215
3818	Danio rerio huntingtin interacting protein 1 (hip1), mRNA [NM_001166205]	8.64901	8.67232	8.58521	9.08861	9.1911	9.10271	0.491962	8.88149	7.9073	0.000331969	0.0029923	0.243259	A_15_P347420	NM_001166205	hip1	NM_001166205		Dr.48111	793823	GO:0001878(response to yeast)|GO:0003779(actin binding)|GO:0005543(phospholipid binding)|GO:0006897(endocytosis)|GO:0006915(apoptotic process)|GO:0030136(clathrin-coated vesicle)|GO:0030276(clathrin binding)|GO:0035091(phosphatidylinositol binding)|GO:0043009(chordate embryonic development)|GO:0048268(clathrin coat assembly)|GO:0072583(clathrin-mediated endocytosis)	ENSDART00000014465	TC384289
3829	Danio rerio zgc:194990 (zgc:194990), mRNA [NM_001130790]	6.34083	6.19726	6.06846	5.35644	5.33013	5.4317	-0.829424	5.78747	-9.38951	0.000136555	0.00173627	1.26205	A_15_P188996	NM_001130790	zgc:194990	NM_001130790		Dr.82685	568410	GO:0003674(molecular_function)|GO:0005575(cellular_component)|GO:0008150(biological_process)	ENSDART00000100992	TC374043
3841	Danio rerio serpin peptidase inhibitor, clade B (ovalbumin), member 1-like (LOC569077), mRNA [NM_001201454]	5.29167	5.34011	5.31969	6.54428	6.75374	6.08198	1.14285	5.88858	6.44871	0.000926453	0.00586143	-0.935555	A_15_P357435	NM_001201454	LOC569077	NM_001201454		Dr.160844	569077		ENSDART00000133235	TC392847
3844	Rep: Small EDRK-rich factor 2 (4F5rel) (h4F5rel) (Gastric cancer-related protein VRG107). - Danio rerio, complete [TC443023]	13.4072	13.4206	13.4637	12.8222	12.9803	12.8982	-0.53029	13.1654	-8.03392	0.000306035	0.00284635	0.336664	A_15_P531402	TC443023						GO:0004177(aminopeptidase activity)|GO:0004179(membrane alanyl aminopeptidase activity)|GO:0006508(proteolysis)|GO:0008237(metallopeptidase activity)		TC443023
3846	Danio rerio zgc:171480 (zgc:171480), mRNA [NM_001111179]	12.8477	12.7801	12.8085	12.1952	12.2041	12.3415	-0.565171	12.5295	-8.38665	0.000245382	0.00245628	0.590211	A_15_P100261	NM_001111179	zgc:171480	NM_001111179		Dr.14504	564733	GO:0003674(molecular_function)|GO:0008150(biological_process)	ENSDART00000063717	TC430109
3853	Danio rerio spindle and centriole associated protein 1 (spice1), mRNA [NM_001008636]	10.608	10.6717	10.5611	9.2109	9.28327	9.81877	-1.17596	10.0256	-6.77828	0.000723298	0.00494848	-0.651308	A_15_P172431	NM_001008636	spice1	NM_001008636		Dr.85458	494093	GO:0003674(molecular_function)|GO:0005814(centriole)|GO:0005819(spindle)|GO:0046599(regulation of centriole replication)|GO:0051310(metaphase plate congression)|GO:0090307(spindle assembly involved in mitosis)	ENSDART00000012653	TC378159
3861	Rep: Tetraspanin-9 (Tspan-9) (Tetraspan NET-5). - Danio rerio, complete [TC371093]	12.908	12.9328	12.9238	13.3589	13.4894	13.2652	0.449621	13.1463	5.93353	0.00139308	0.00768525	-1.40353	A_15_P117159	TC371093						GO:0001784(phosphotyrosine binding)|GO:0003674(molecular_function)|GO:0004721(phosphoprotein phosphatase activity)|GO:0004725(protein tyrosine phosphatase activity)|GO:0004727(prenylated protein tyrosine phosphatase activity)|GO:0005515(protein binding)|GO:0005624(membrane fraction)|GO:0005737(cytoplasm)|GO:0005856(cytoskeleton)|GO:0005887(integral to plasma membrane)|GO:0006470(protein dephospho…		TC371093
3863	Danio rerio Rh family, B glycoprotein (gene/pseudogene) (rhbg), mRNA [NM_200071]	10.6856	10.6073	10.7789	10.3557	10.1963	10.2237	-0.432035	10.4746	-5.49521	0.002015	0.0098166	-1.82628	A_15_P631766	NM_200071	rhbg	NM_200071		Dr.118521	337596	GO:0005886(plasma membrane)|GO:0005887(integral to plasma membrane)|GO:0006810(transport)|GO:0006995(cellular response to nitrogen starvation)|GO:0008519(ammonium transmembrane transporter activity)|GO:0015695(organic cation transport)|GO:0015696(ammonium transport)|GO:0016020(membrane)|GO:0016021(integral to membrane)|GO:0016323(basolateral plasma membrane)|GO:0019740(nitrogen utilization)|GO:00…	ENSDART00000058870	TC405500
3867	Danio rerio protein O-fucosyltransferase 1 (pofut1), mRNA [NM_205718]	9.57503	9.48567	9.54665	10.0047	10.0155	10.0107	0.47451	9.77304	8.46462	0.000233946	0.00238634	0.64498	A_15_P195926	NM_205718	pofut1	NM_205718		Dr.84151	403029	GO:0016740(transferase activity)|GO:0016757(transferase activity, transferring glycosyl groups)|GO:0046922(peptide-O-fucosyltransferase activity)	ENSDART00000018512	TC371457	Other types of O-glycan biosynthesis	dre00514
3868	Danio rerio zgc:162544 (zgc:162544), mRNA [NM_001089346]	3.8483	4.30797	3.74535	2.81826	1.97543	2.10575	-1.6674	3.13351	-6.1184	0.00119969	0.00693857	-1.23214	A_15_P108124	NM_001089346	zgc:162544	NM_001089346		Dr.952	796025	GO:0004792(thiosulfate sulfurtransferase activity)|GO:0016740(transferase activity)	ENSDART00000077493	TC417609	Cysteine and methionine metabolism // Sulfur metabolism // Metabolic pathways // Sulfur relay system	dre00270 // dre00920 // dre01100 // dre04122
3870	Rep: Low-density lipoprotein receptor-related protein 4 precursor (Multiple epidermal growth factor-like domains 7). - Takifugu rubripes, partial (33%) [TC401228]	7.07458	6.91465	7.01446	5.74057	5.58944	5.44755	-1.40871	6.29687	-14.5175	1.34967e-05	0.000525887	3.88432	A_15_P684576	TC401228		XM_009303637						TC401228
3878	Danio rerio N-acetylneuraminic acid synthase b (nansb), mRNA [NM_001007420]	11.472	10.8375	11.2252	12.9898	13.3043	13.1398	1.96639	12.1615	10.7564	6.68645e-05	0.0011939	2.07765	A_15_P101942	NM_001007420	nansb	NM_001007420		Dr.89856	492779	GO:0003824(catalytic activity)|GO:0005575(cellular_component)|GO:0016051(carbohydrate biosynthetic process)		TC369954
3894	Danio rerio transcription factor binding to IGHM enhancer 3a (tfe3a), mRNA [NM_131848]	11.205	11.1921	11.273	11.906	11.9171	12.0114	0.721438	11.5841	11.5507	4.58408e-05	0.000956201	2.50695	A_15_P113761	NM_131848	tfe3a	NM_131848		Dr.78052	114834	GO:0000981(sequence-specific DNA binding RNA polymerase II transcription factor activity)|GO:0005654(nucleoplasm)|GO:0006351(transcription, DNA-dependent)|GO:0006355(regulation of transcription, DNA-dependent)|GO:0006959(humoral immune response)|GO:0045670(regulation of osteoclast differentiation)|GO:0045893(positive regulation of transcription, DNA-dependent)|GO:0046983(protein dimerization acti…	ENSDART00000171325	TC369328
3897	Danio rerio solute carrier family 24 (sodium/potassium/calcium exchanger), member 2 (slc24a2), mRNA [NM_001045400]	4.87372	4.6877	5.22128	6.09851	6.02741	6.16882	1.17068	5.51291	7.96194	0.000320475	0.00293058	0.283723	A_15_P173156	NM_001045400	slc24a2	NM_001045400		Dr.41804	751686	GO:0005262(calcium channel activity)|GO:0005509(calcium ion binding)|GO:0005887(integral to plasma membrane)|GO:0006874(cellular calcium ion homeostasis)|GO:0008273(calcium, potassium:sodium antiporter activity)|GO:0016020(membrane)|GO:0016021(integral to membrane)|GO:0030955(potassium ion binding)|GO:0031402(sodium ion binding)|GO:0055085(transmembrane transport)|GO:0060291(long-term synaptic po…	ENSDART00000111805	NP13229064
3899	Danio rerio paired box 2a (pax2a), mRNA [NM_131184]	8.605	8.42615	8.51876	7.98707	7.77936	8.05589	-0.575863	8.22871	-5.87984	0.00145586	0.00790608	-1.45406	A_15_P721321	NM_131184	pax2a	NM_131184		Dr.75076	30425	GO:0001708(cell fate specification)|GO:0001822(kidney development)|GO:0003677(DNA binding)|GO:0005634(nucleus)|GO:0006351(transcription, DNA-dependent)|GO:0006355(regulation of transcription, DNA-dependent)|GO:0007275(multicellular organismal development)|GO:0007399(nervous system development)|GO:0007422(peripheral nervous system development)|GO:0009880(embryonic pattern specification)|GO:0009952…	ENSDART00000132004	TC375747
3902	zinc finger protein 710 [Source:HGNC Symbol;Acc:HGNC:25352] [ENSDART00000002892]	7.96079	7.96969	7.96072	8.42293	8.2862	8.47963	0.43252	8.17999	6.09681	0.00122059	0.00701685	-1.25196	A_15_P392650	ENSDART00000002892	LOC100149283	AW454720		Dr.81727	100149283		ENSDART00000002892	TC408218
3906	si:dkey-19a16.7 [Source:ZFIN;Acc:ZDB-GENE-060503-903] [ENSDART00000142235]	2.23772	1.87763	2.01247	9.02113	8.99135	8.85422	6.91296	5.49909	61.6536	5.01449e-09	1.24751e-05	11.1768	A_15_P403435	ENSDART00000142235	LOC101883120	GW708867		Dr.5445	101883120		ENSDART00000142235	TC435982
3916	Danio rerio breast cancer anti-estrogen resistance 1 (bcar1), mRNA [NM_001135133]	6.84284	6.69315	6.7084	6.22963	6.39564	6.21075	-0.469457	6.5134	-5.70013	0.00169114	0.00875511	-1.6257	A_15_P167746	NM_001135133	bcar1	NM_001135133		Dr.75362	568309		ENSDART00000128965	TC414414	Focal adhesion // Regulation of actin cytoskeleton	dre04510 // dre04810
3920	Danio rerio ER membrane protein complex subunit 3 (emc3), mRNA [NM_213505]	7.84353	7.92518	7.87554	8.42453	8.42294	8.464	0.555742	8.15929	9.86847	0.000105251	0.00151094	1.55991	A_15_P185976	NM_213505	emc3	NM_213505		Dr.80620	406826	GO:0005794(Golgi apparatus)|GO:0016020(membrane)|GO:0016021(integral to membrane)|GO:0030140(trans-Golgi network transport vesicle)|GO:0034975(protein folding in endoplasmic reticulum)|GO:0045494(photoreceptor cell maintenance)|GO:0060041(retina development in camera-type eye)|GO:0072546(ER membrane protein complex)	ENSDART00000025441	TC375822
3926	Danio rerio uncharacterized LOC795545 (LOC795545), long non-coding RNA [NR_104060]	13.5046	13.5489	13.5497	13.0095	13.1795	13.05	-0.454755	13.307	-6.63241	0.000806062	0.00533933	-0.775728	A_15_P657831	NR_104060	LOC795545	NR_104060		Dr.104534	795545			TC406040
3928	Danio rerio novel immune-type receptor 12 (nitr12), mRNA [NM_001025496]	7.22887	7.28331	7.26827	6.79191	6.84897	6.62484	-0.504909	7.00769	-6.45953	0.000918809	0.00583732	-0.926043	A_15_P162566	NM_001025496	nitr12	NM_001025496		Dr.135695	557932	GO:0016020(membrane)|GO:0016021(integral to membrane)	ENSDART00000161797	TC377403
3934	Danio rerio transmembrane protein 106Bb (tmem106bb), mRNA [NM_001045052]	5.21768	5.48991	5.95783	6.85074	6.94971	7.0602	1.39841	6.25435	7.05777	0.000590798	0.00431018	-0.418882	A_15_P171186	NM_001045052	tmem106bb	NM_001045052		Dr.84910	566699	GO:0003674(molecular_function)|GO:0005764(lysosome)|GO:0005765(lysosomal membrane)|GO:0005768(endosome)|GO:0006810(transport)|GO:0016020(membrane)|GO:0016021(integral to membrane)|GO:0031902(late endosome membrane)|GO:0032418(lysosome localization)|GO:0048813(dendrite morphogenesis)	ENSDART00000137292	TC382884
3935	Danio rerio translocase of outer mitochondrial membrane 70 homolog A (S. cerevisiae) (tomm70a), mRNA [NM_200002]	9.93192	9.83367	9.80682	10.9697	11.0449	10.7294	1.0572	10.3861	10.435	7.84757e-05	0.00130197	1.89513	A_15_P622701	NM_200002	tomm70a	NM_200002		Dr.78267	572969	GO:0016020(membrane)|GO:0016021(integral to membrane)	ENSDART00000147285	TC398307
3938	Danio rerio UBA-like domain containing 1b (ubald1b), mRNA [NM_001020671]	7.27403	7.4161	7.3819	6.79162	6.75207	6.62884	-0.633166	7.04076	-8.37943	0.000246474	0.00245996	0.585119	A_15_P109144	NM_001020671	ubald1b	NM_001020671		Dr.84157	553697	GO:0003674(molecular_function)|GO:0005575(cellular_component)|GO:0008150(biological_process)	ENSDART00000074010	TC381089
3939	retinoblastoma binding protein 6 [Source:HGNC Symbol;Acc:HGNC:9889] [ENSDART00000160455]	10.1541	10.0145	10.169	6.99978	7.00404	6.76621	-3.18919	8.51794	-33.8421	1.34852e-07	6.11134e-05	8.65667	A_15_P763366	ENSDART00000160455	LOC100537156	XM_009305867			100537156		ENSDART00000160455	TC383184
3942	Danio rerio phosphoinositide-3-kinase interacting protein 1 (pik3ip1), mRNA [NM_198374]	10.4418	10.5495	10.593	11.1156	11.1155	11.0263	0.557699	10.8069	8.09764	0.000293884	0.00276165	0.383181	A_15_P109893	NM_198374	pik3ip1	NM_198374		Dr.78563	386643	GO:0004252(serine-type endopeptidase activity)|GO:0005886(plasma membrane)|GO:0016020(membrane)|GO:0016021(integral to membrane)|GO:0043553(negative regulation of phosphatidylinositol 3-kinase activity)	ENSDART00000134697	TC369930
3948	Danio rerio quiescin Q6 sulfhydryl oxidase 1 (qsox1), mRNA [NM_001128364]	10.5135	10.5005	10.5069	9.55087	9.35966	8.83323	-1.25905	9.87744	-6.62516	0.000810452	0.00536375	-0.781966	A_15_P189066	NM_001128364	qsox1	NM_001128364		Dr.78099	100004382	GO:0003756(protein disulfide isomerase activity)|GO:0005615(extracellular space)|GO:0016020(membrane)|GO:0016021(integral to membrane)|GO:0016491(oxidoreductase activity)|GO:0016971(flavin-linked sulfhydryl oxidase activity)|GO:0016972(thiol oxidase activity)|GO:0030173(integral to Golgi membrane)|GO:0045454(cell redox homeostasis)|GO:0055114(oxidation-reduction process)	ENSDART00000057645	TC418679
3951	Danio rerio peroxiredoxin 3 (prdx3), mRNA [NM_001013460]	13.4026	13.4126	13.4176	12.494	12.583	12.614	-0.847304	12.9873	-14.1544	1.54657e-05	0.00055892	3.73214	A_15_P413025	NM_001013460	prdx3	NM_001013460		Dr.9770	373079	GO:0016209(antioxidant activity)|GO:0016491(oxidoreductase activity)|GO:0051920(peroxiredoxin activity)|GO:0055114(oxidation-reduction process)	ENSDART00000141406	NP13228483
3960	si:ch211-226h7.2 [Source:ZFIN;Acc:ZDB-GENE-130531-8] [ENSDART00000133756]	4.98249	5.25343	5.19207	6.418	6.6937	6.94556	1.54309	5.91421	9.87923	0.000104651	0.00150733	1.56644	A_15_P760446	ENSDART00000133756		XM_692289					ENSDART00000133756	TC440008
3963	Danio rerio zgc:154040 (zgc:154040), mRNA [NM_001076626]	7.45036	7.47243	7.27837	6.05271	5.61025	5.38916	-1.71634	6.54221	-9.44327	0.000132544	0.00170213	1.29618	A_15_P621411	NM_001076626	zgc:154040	NM_001076626		Dr.90121	767688	GO:0003674(molecular_function)|GO:0005575(cellular_component)|GO:0008150(biological_process)	ENSDART00000159301	TC400731
3966	Danio rerio carbohydrate (N-acetylglucosamine-6-O) sulfotransferase 2a (chst2a), mRNA [NM_001079995]	8.93221	8.85923	8.88609	9.34361	9.46077	9.57551	0.567453	9.17624	7.1957	0.000535952	0.00403134	-0.306956	A_15_P104372	NM_001079995	chst2a	NM_001079995		Dr.81182	561896	GO:0000139(Golgi membrane)|GO:0001517(N-acetylglucosamine 6-O-sulfotransferase activity)|GO:0001537(N-acetylgalactosamine 4-O-sulfotransferase activity)|GO:0004394(heparan sulfate 2-O-sulfotransferase activity)|GO:0005975(carbohydrate metabolic process)|GO:0006790(sulfur compound metabolic process)|GO:0008146(sulfotransferase activity)|GO:0016020(membrane)|GO:0016021(integral to membrane)|GO:0016…	ENSDART00000138136	NP13229010	Glycosaminoglycan biosynthesis - keratan sulfate	dre00533
3968	Danio rerio MORC family CW-type zinc finger 3a (morc3a), mRNA [NM_001089366]	10.7931	10.8824	10.8244	11.5098	11.5034	11.2955	0.602967	11.1348	7.34909	0.000481789	0.00377537	-0.184566	A_15_P174086	NM_001089366	morc3a	NM_001089366		Dr.3008	553447	GO:0008270(zinc ion binding)	ENSDART00000163272	TC366079
3969	Danio rerio zgc:158619 (zgc:158619), mRNA [NM_001082991]	11.1029	11.1154	11.1582	12.3847	12.5034	12.4192	1.31027	11.7806	21.4319	1.63658e-06	0.000200431	6.18207	A_15_P143441	NM_001082991	zgc:158619	NM_001082991		Dr.77683	100009622	GO:0003674(molecular_function)|GO:0005575(cellular_component)|GO:0008150(biological_process)		TC367945
3979	deoxyribonuclease II, lysosomal [Source:ZFIN;Acc:ZDB-GENE-010724-16] [ENSDART00000147343]	8.02864	7.96073	7.88452	7.43474	7.48734	7.57366	-0.459383	7.72827	-6.44391	0.000929864	0.00587633	-0.939774	A_15_P738506	ENSDART00000147343	dnase2	BC159268		Dr.104594	100000399	GO:0004531(deoxyribonuclease II activity)|GO:0006259(DNA metabolic process)	ENSDART00000147343	TC418452	Lysosome	dre04142
3982	Danio rerio HYDIN, axonemal central pair apparatus protein (hydin), mRNA [NM_001114415]	7.55843	7.58281	7.48544	8.09565	8.2482	8.1704	0.629194	7.85682	9.21458	0.000150628	0.00184687	1.14973	A_15_P244461	NM_001114415	hydin	NM_001114415		Dr.91374	557988		ENSDART00000079297	TC414901
3983	Danio rerio pyruvate dehydrogenase complex, component X (pdhx), mRNA [NM_200560]	11.6014	11.518	11.4426	10.8996	10.852	10.9785	-0.61065	11.2154	-8.50971	0.000227617	0.00235013	0.676444	A_15_P732081	NM_200560	pdhx	NM_200560		Dr.108101	393532	GO:0008152(metabolic process)|GO:0016740(transferase activity)|GO:0016746(transferase activity, transferring acyl groups)	ENSDART00000102855	TC401134	Metabolic pathways	dre01100
3986	Danio rerio si:ch211-234f20.3, mRNA (cDNA clone IMAGE:8156194), complete cds. [BC133107]	9.07935	9.09072	9.08028	9.88791	10.0413	10.1703	0.949723	9.55831	10.9778	6.00338e-05	0.00111699	2.20036	A_15_P140511	BC133107	gnptab	BC133107		Dr.7927	553365	GO:0000139(Golgi membrane)|GO:0002063(chondrocyte development)|GO:0003976(UDP-N-acetylglucosamine-lysosomal-enzyme N-acetylglucosaminephosphotransferase activity)|GO:0005509(calcium ion binding)|GO:0005634(nucleus)|GO:0005794(Golgi apparatus)|GO:0007040(lysosome organization)|GO:0008134(transcription factor binding)|GO:0016020(membrane)|GO:0016021(integral to membrane)|GO:0016256(N-glycan process…		TC368288	Lysosome	dre04142
3997	Danio rerio cDNA clone IMAGE:7152602. [BC092357]	8.23628	8.29735	8.12101	9.30116	9.1479	8.76489	0.853105	8.64477	5.61728	0.00181424	0.00913913	-1.70616	A_15_P750614	ENSDART00000157960	LOC100005584	BC092357		Dr.93299	100005584		ENSDART00000157960	TC442851
3998	Danio rerio YOD1 deubiquitinase (yod1), mRNA [NM_001017716]	9.21211	9.29688	9.22084	9.6681	9.68648	9.83008	0.484942	9.48575	6.81501	0.000704046	0.00485889	-0.620324	A_15_P661131	NM_001017716	yod1	NM_001017716		Dr.104832	550411	GO:0004843(ubiquitin-specific protease activity)|GO:0006508(proteolysis)|GO:0006986(response to unfolded protein)|GO:0008233(peptidase activity)|GO:0008234(cysteine-type peptidase activity)|GO:0016787(hydrolase activity)|GO:0030433(ER-associated protein catabolic process)|GO:0030968(endoplasmic reticulum unfolded protein response)|GO:0035523(protein K29-linked deubiquitination)|GO:0035871(protein…	ENSDART00000023388	TC442067	Protein processing in endoplasmic reticulum	dre04141
4000	Danio rerio glutaredoxin 5 homolog (S. cerevisiae) (glrx5), mRNA [NM_213021]	10.0751	10.187	10.2798	9.07056	8.90891	8.88477	-1.22588	9.56769	-14.0169	1.62983e-05	0.000577314	3.67345	A_15_P573722	NM_213021	glrx5	NM_213021		Dr.75137	406294	GO:0005737(cytoplasm)|GO:0005739(mitochondrion)|GO:0009055(electron carrier activity)|GO:0015035(protein disulfide oxidoreductase activity)|GO:0016226(iron-sulfur cluster assembly)|GO:0030097(hemopoiesis)|GO:0045454(cell redox homeostasis)|GO:0046872(metal ion binding)|GO:0051536(iron-sulfur cluster binding)|GO:0051537(2 iron, 2 sulfur cluster binding)	ENSDART00000064112	TC368789
4001	Danio rerio cDNA clone IMAGE:7154473. [BC091967]	8.32781	8.26515	8.23065	9.92042	9.81201	9.95352	1.62078	9.08493	24.039	8.75343e-07	0.000152856	6.83384	A_15_P265551	BC091967	im:7154473	BC091967		Dr.43113	504147	GO:0003674(molecular_function)|GO:0005575(cellular_component)|GO:0008150(biological_process)
4004	Danio rerio adenosylhomocysteinase-like 2 (ahcyl2), mRNA [NM_201340]	7.89415	7.89928	7.81238	8.44892	8.44782	8.24512	0.512017	8.12461	6.32961	0.00101568	0.00622125	-1.0411	A_15_P107254	NM_201340	ahcyl2	NM_201340		Dr.80462	394240	GO:0004013(adenosylhomocysteinase activity)|GO:0006730(one-carbon metabolic process)|GO:0016787(hydrolase activity)	ENSDART00000155915	TC434099	Cysteine and methionine metabolism // Metabolic pathways	dre00270 // dre01100
4011	Danio rerio sperm associated antigen 1b (spag1b), mRNA [NM_001077321]	17.9185	17.9645	17.9789	18.2465	18.3338	18.3442	0.354214	18.1311	5.92853	0.00139879	0.00770058	-1.40822	A_15_P745896	NM_001077321	spag1b	NM_001077321		Dr.49001	768178	GO:0005575(cellular_component)|GO:0008150(biological_process)		TC432823
4016	PREDICTED: Danio rerio starch binding domain 1 (stbd1), transcript variant X1, mRNA [XM_001332437]	6.9059	6.8001	6.75286	4.96109	5.49205	5.58468	-1.47368	6.08278	-8.29518	0.000259643	0.00254283	0.52538	A_15_P296166	TC401153		XM_001332437						TC401153
4019	Danio rerio protein tyrosine phosphatase, non-receptor type 12 (ptpn12), mRNA [NM_200669]	7.29871	7.16475	7.18171	6.75834	6.6779	6.7903	-0.472877	6.97862	-6.87391	0.000674404	0.00470895	-0.570918	A_15_P294436	NM_200669	ptpn12	NM_200669		Dr.84683	393642	GO:0004721(phosphoprotein phosphatase activity)|GO:0004725(protein tyrosine phosphatase activity)|GO:0006470(protein dephosphorylation)|GO:0016311(dephosphorylation)|GO:0016787(hydrolase activity)|GO:0016791(phosphatase activity)		TC409208
4021	si:ch211-194m7.3 [Source:ZFIN;Acc:ZDB-GENE-131121-19] [ENSDART00000154862]	4.67989	4.63159	4.58862	5.80409	5.57696	6.11933	1.20009	5.23341	8.25862	0.000265612	0.00258452	0.499293	A_15_P496083	ENSDART00000154862		CN018202		Dr.82537			ENSDART00000154862	TC391910
4027	Danio rerio hepatoma-derived growth factor-related protein 2 (hdgfrp2), mRNA [NM_001002037]	11.8062	11.8714	11.7957	12.5924	12.5939	12.6243	0.779069	12.214	13.9578	1.66728e-05	0.000580164	3.64801	A_15_P119766	NM_001002037	hdgfrp2	NM_001002037		Dr.159427	80965		ENSDART00000113824	TC412130
4032	Danio rerio zinc finger, DHHC-type containing 3b (zdhhc3b), mRNA [NM_001077757]	6.62378	6.72199	6.89478	5.18151	5.16988	5.06172	-1.60914	5.94228	-17.7157	4.60507e-06	0.000309897	5.07146	A_15_P633506	NM_001077757	zdhhc3b	NM_001077757		Dr.45957	777709	GO:0008270(zinc ion binding)|GO:0016020(membrane)|GO:0016021(integral to membrane)|GO:0016740(transferase activity)|GO:0016746(transferase activity, transferring acyl groups)|GO:0019706(protein-cysteine S-palmitoleyltransferase activity)|GO:0046872(metal ion binding)	ENSDART00000081779	TC401269
4044	Danio rerio karyopherin alpha 4 (importin alpha 3) (kpna4), mRNA [NM_201305]	10.3432	10.2622	10.2977	11.5663	11.3931	11.6699	1.24206	10.9221	14.0924	1.58352e-05	0.000567131	3.70572	A_15_P132546	NM_201305	kpna4	NM_201305		Dr.75173	327373	GO:0005634(nucleus)|GO:0005643(nuclear pore)|GO:0005654(nucleoplasm)|GO:0005737(cytoplasm)|GO:0005829(cytosol)|GO:0006606(protein import into nucleus)|GO:0006607(NLS-bearing substrate import into nucleus)|GO:0006810(transport)|GO:0008139(nuclear localization sequence binding)|GO:0008565(protein transporter activity)|GO:0015031(protein transport)	ENSDART00000034456	TC388220
4047	Danio rerio NEDD4 binding protein 2 (n4bp2), mRNA [NM_001079967]	6.53708	6.43848	6.34045	6.97216	7.08257	6.89295	0.543888	6.71062	6.42262	0.000945197	0.00593275	-0.958548	A_15_P732136	NM_001079967	n4bp2	NM_001079967		Dr.83718	558048	GO:0005575(cellular_component)	ENSDART00000087658	TC386789
4069	Danio rerio zgc:194392 (zgc:194392), mRNA [NM_001128802]	8.432	8.57991	8.37608	7.55016	7.13529	6.65153	-1.35034	7.78749	-5.79253	0.00156509	0.00832119	-1.53696	A_15_P625416	NM_001128802	zgc:194392	NM_001128802		Dr.79906	798626		ENSDART00000114358	TC381576
4074	Danio rerio proteasome subunit beta 12 (psmb12), mRNA [NM_131676]	6.56378	6.62842	6.34757	5.23126	5.56518	5.82378	-0.97318	6.02667	-5.68917	0.00170686	0.00880682	-1.6363	A_15_P631036	NM_131676	psmb12	NM_131676		Dr.8210	64279	GO:0000502(proteasome complex)|GO:0004175(endopeptidase activity)|GO:0004298(threonine-type endopeptidase activity)|GO:0005634(nucleus)|GO:0005737(cytoplasm)|GO:0005839(proteasome core complex)|GO:0006508(proteolysis)|GO:0008233(peptidase activity)|GO:0016787(hydrolase activity)|GO:0051603(proteolysis involved in cellular protein catabolic process)	ENSDART00000001359	NP13229200	Proteasome	dre03050
4076	Danio rerio RAB27A, member RAS oncogene family (rab27a), mRNA [NM_001030257]	9.30396	9.54157	9.37245	8.14333	8.05369	8.43432	-1.19555	8.80822	-9.49542	0.000128784	0.00167309	1.32912	A_15_P193036	NM_001030257	rab27a	NM_001030257		Dr.106122	570907	GO:0005525(GTP binding)|GO:0007264(small GTPase mediated signal transduction)|GO:0015031(protein transport)|GO:0030141(secretory granule)|GO:0032402(melanosome transport)|GO:0042470(melanosome)|GO:0045921(positive regulation of exocytosis)	ENSDART00000165301	TC427074
4077	Danio rerio novel protein similar to vertebrate solute carrier family 6 (neurotransmitter transporter, taurine), member 6 (SLC6A6) (LOC556480), mRNA [NM_001126386]	4.67268	4.31746	4.53932	5.57592	5.29646	5.20619	0.849704	4.93467	6.09432	0.00122302	0.00702552	-1.25424	A_15_P188826	NM_001126386	slc6a6a	NM_001126386		Dr.83055	556480	GO:0003333(amino acid transmembrane transport)|GO:0005328(neurotransmitter:sodium symporter activity)|GO:0005369(taurine:sodium symporter activity)|GO:0005887(integral to plasma membrane)|GO:0006810(transport)|GO:0006836(neurotransmitter transport)|GO:0015293(symporter activity)|GO:0015734(taurine transport)|GO:0016020(membrane)|GO:0016021(integral to membrane)	ENSDART00000146306	TC409544
4078	Danio rerio cell division cycle 25 homolog d (cdc25d), mRNA [NM_001134682]	6.28944	6.11737	6.1393	6.99972	6.7643	6.87842	0.69878	6.53143	7.75689	0.000366185	0.00317105	0.130598	A_15_P666981	NM_001134682	cdc25d	NM_001134682		Dr.92561	558053	GO:0004721(phosphoprotein phosphatase activity)|GO:0004725(protein tyrosine phosphatase activity)|GO:0005622(intracellular)|GO:0006470(protein dephosphorylation)|GO:0010389(regulation of G2/M transition of mitotic cell cycle)		TC373929
4079	Rep: Homolog of Homo sapiens "Zinc finger protein 502 - Takifugu rubripes, partial (61%) [TC430976]	5.56436	5.5973	5.65267	4.81206	4.72565	4.98183	-0.764928	5.22231	-8.99623	0.00017065	0.00198919	1.00675	A_15_P678081	TC430976								TC430976
4081	Danio rerio kizuna centrosomal protein (kiz), mRNA [NM_001098390]	10.4036	10.4327	10.5239	11.2558	11.3608	11.266	0.840804	10.8738	12.6788	2.79008e-05	0.00074745	3.06902	A_15_P631731	NM_001098390	kiz	NM_001098390		Dr.84059	567100	GO:0003674(molecular_function)|GO:0005737(cytoplasm)|GO:0005813(centrosome)|GO:0005856(cytoskeleton)|GO:0007051(spindle organization)|GO:0042995(cell projection)	ENSDART00000111537	TC416089
4085	tetratricopeptide repeat, ankyrin repeat and coiled-coil containing 2 [Source:HGNC Symbol;Acc:HGNC:30212] [ENSDART00000109164]	8.75963	8.74602	8.70716	9.16236	9.25658	9.11884	0.441654	8.95843	6.97344	0.000627546	0.00448649	-0.4882	A_15_P519597	ENSDART00000109164		XM_009300658					ENSDART00000109164	TC411913
4087	Danio rerio ELOVL fatty acid elongase 5 (elovl5), mRNA [NM_200453]	8.8666	8.8014	8.69218	7.9597	7.96643	7.67694	-0.919038	8.32721	-8.71164	0.00020162	0.00219607	0.815558	A_15_P132341	NM_200453	elovl5	NM_200453		Dr.26560	393425	GO:0005887(integral to plasma membrane)|GO:0006629(lipid metabolic process)|GO:0006631(fatty acid metabolic process)|GO:0006633(fatty acid biosynthetic process)|GO:0009922(fatty acid elongase activity)|GO:0016020(membrane)|GO:0016021(integral to membrane)|GO:0016740(transferase activity)|GO:0019368(fatty acid elongation, unsaturated fatty acid)|GO:0030497(fatty acid elongation)|GO:0042759(long-ch…	ENSDART00000006990	TC376407	Fatty acid elongation // Biosynthesis of unsaturated fatty acids // Fatty acid metabolism	dre00062 // dre01040 // dre01212
4089	Danio rerio melanoma cell adhesion molecule b (mcamb), mRNA [NM_001012367]	12.4447	12.4289	12.4588	11.971	12.0723	12.018	-0.423701	12.2323	-7.36805	0.000475548	0.00374353	-0.169588	A_15_P148736	NM_001012367	mcamb	NM_001012367		Dr.83306	338313	GO:0001525(angiogenesis)|GO:0001568(blood vessel development)|GO:0016020(membrane)|GO:0016021(integral to membrane)	ENSDART00000020425	TC438683
4120	Danio rerio sperm adhesion molecule 1 (spam1), mRNA [NM_001080685]	8.65247	8.56097	8.55451	7.83894	7.73587	7.93307	-0.753357	8.21264	-9.96508	0.000100005	0.00147158	1.61834	A_15_P732981	NM_001080685	spam1	NM_001080685		Dr.46457	791203	GO:0003824(catalytic activity)|GO:0004415(hyalurononglucosaminidase activity)|GO:0005575(cellular_component)|GO:0005975(carbohydrate metabolic process)|GO:0008152(metabolic process)|GO:0016787(hydrolase activity)|GO:0016798(hydrolase activity, acting on glycosyl bonds)	ENSDART00000130678	TC373577
4122	Danio rerio dual serine/threonine and tyrosine protein kinase (dstyk), mRNA [NM_205627]	10.7306	10.6998	10.5943	10.047	10.1669	10.2828	-0.509355	10.4202	-5.98685	0.00133383	0.00746588	-1.3537	A_15_P161771	NM_205627	dstyk	NM_205627		Dr.76381	402922	GO:0000166(nucleotide binding)|GO:0004672(protein kinase activity)|GO:0004674(protein serine/threonine kinase activity)|GO:0004712(protein serine/threonine/tyrosine kinase activity)|GO:0004713(protein tyrosine kinase activity)|GO:0005524(ATP binding)|GO:0005737(cytoplasm)|GO:0005886(plasma membrane)|GO:0006468(protein phosphorylation)|GO:0007275(multicellular organismal development)|GO:0016020(me…	ENSDART00000106645	TC367083
4157	Danio rerio vitronectin b (vtnb), mRNA [NM_001139461]	12.9449	12.9495	12.9493	12.1247	11.8473	11.8844	-0.995797	12.45	-11.0461	5.80955e-05	0.00110303	2.2377	A_15_P119259	NM_001139461	vtnb	NM_001139461		Dr.13466	403026	GO:0005044(scavenger receptor activity)|GO:0006955(immune response)|GO:0030247(polysaccharide binding)	ENSDART00000075935	TC442452	Focal adhesion // ECM-receptor interaction	dre04510 // dre04512
4167	Danio rerio UDP-GlcNAc:betaGal beta-1,3-N-acetylglucosaminyltransferase 3 (b3gnt3), mRNA [NM_001110110]	6.75767	6.85302	6.96997	4.85563	5.3982	5.39497	-1.64395	6.03825	-9.65147	0.000118258	0.00159704	1.42667	A_15_P108993	NM_001110110	b3gnt3	NM_001110110		Dr.77156	561172	GO:0005794(Golgi apparatus)|GO:0006486(protein glycosylation)|GO:0008378(galactosyltransferase activity)|GO:0016020(membrane)|GO:0016021(integral to membrane)|GO:0016740(transferase activity)|GO:0016757(transferase activity, transferring glycosyl groups)	ENSDART00000080875	TC371709	Glycosphingolipid biosynthesis - lacto and neolacto series // Metabolic pathways	dre00601 // dre01100
4168	si:dkey-15h8.7 [Source:ZFIN;Acc:ZDB-GENE-050208-785] [ENSDART00000171662]	8.6763	8.75302	8.59599	9.70889	9.76601	10.0101	1.15323	9.25172	11.3479	5.0361e-05	0.00101921	2.40015	A_15_P733251	ENSDART00000171662	si:dkey-15h8.7	BC152585		Dr.133104	100034622	GO:0003676(nucleic acid binding)|GO:0046872(metal ion binding)	ENSDART00000171662	TC404474
4170	Danio rerio WW domain binding protein 11 (wbp11), mRNA [NM_205652]	12.1275	12.1666	12.1898	13.146	13.2681	13.1072	1.01247	12.6675	14.9626	1.14714e-05	0.000488058	4.06553	A_15_P719861	NM_205652	wbp11	NM_205652		Dr.78113	402950	GO:0005634(nucleus)|GO:0005681(spliceosomal complex)|GO:0005737(cytoplasm)|GO:0006364(rRNA processing)|GO:0006396(RNA processing)|GO:0006397(mRNA processing)|GO:0008380(RNA splicing)|GO:0016020(membrane)|GO:0016021(integral to membrane)|GO:0045292(nuclear mRNA cis splicing, via spliceosome)	ENSDART00000159893	TC368161	Spliceosome	dre03040
4180	GB	15.0886	15.1955	15.1114	14.4565	14.6056	14.5406	-0.597607	14.833	-8.66826	0.000206898	0.00222303	0.785921	A_15_P156351	NP13327380		XM_002667741						NP13327380
4183	Danio rerio acyl-CoA dehydrogenase, short/branched chain (acadsb), mRNA [NM_001089497]	8.36102	8.2032	8.35696	6.90898	6.86498	6.77094	-1.45876	7.57768	-19.1594	3.01062e-06	0.000267197	5.5321	A_15_P627096	NM_001089497	acadsb	NM_001089497		Dr.81126	100037342	GO:0000062(fatty-acyl-CoA binding)|GO:0003995(acyl-CoA dehydrogenase activity)|GO:0005739(mitochondrion)|GO:0008152(metabolic process)|GO:0009055(electron carrier activity)|GO:0016491(oxidoreductase activity)|GO:0016627(oxidoreductase activity, acting on the CH-CH group of donors)|GO:0033539(fatty acid beta-oxidation using acyl-CoA dehydrogenase)|GO:0050660(flavin adenine dinucleotide binding)|GO…	ENSDART00000112479	TC389413
4187	serine/arginine-rich splicing factor 10a [Source:ZFIN;Acc:ZDB-GENE-131121-145] [ENSDART00000035628]	7.14752	7.23783	7.26342	7.68436	7.69739	7.58917	0.440716	7.43662	6.66321	0.000787705	0.00525072	-0.749273	A_15_P196651	ENSDART00000035628	srsf10a	EH549218		Dr.83692	564283	GO:0000166(nucleotide binding)	ENSDART00000035628	TC383737
4188	Danio rerio armadillo repeat containing 7 (armc7), mRNA [NM_001076599]	9.133	9.07902	9.08999	8.67341	8.62346	8.65508	-0.450022	8.87566	-8.24091	0.000268563	0.0026021	0.486612	A_15_P148121	NM_001076599	armc7	NM_001076599		Dr.15513	767659	GO:0008150(biological_process)	ENSDART00000087036	TC373387
4192	Danio rerio BRCA1 associated protein (brap), mRNA [NM_001002466]	9.71921	9.73728	9.64593	10.0313	10.0652	10.0678	0.353985	9.8778	6.16426	0.00115665	0.00677615	-1.19024	A_15_P109386	NM_001002466	brap	NM_001002466		Dr.80255	436739	GO:0000151(ubiquitin ligase complex)|GO:0000166(nucleotide binding)|GO:0004842(ubiquitin-protein ligase activity)|GO:0008270(zinc ion binding)|GO:0016567(protein ubiquitination)|GO:0043130(ubiquitin binding)|GO:0046872(metal ion binding)	ENSDART00000109148	NP13225388
4201	Danio rerio si:dkey-42i9.4 (si:dkey-42i9.4), mRNA [NM_001007375]	12.6365	12.6907	12.6236	11.9782	12.1658	12.2544	-0.517405	12.3915	-5.87446	0.00146233	0.00793441	-1.45914	A_15_P746291	NM_001007375	si:dkey-42i9.4	NM_001007375		Dr.32436	492503	GO:0003674(molecular_function)|GO:0005575(cellular_component)|GO:0008150(biological_process)	ENSDART00000013933	NP13225785	RNA degradation	dre03018
4215		5.55294	5.20932	5.27271	4.49537	4.19759	4.5903	-0.917236	4.88637	-6.34325	0.00100498	0.00618196	-1.02894	A_15_P596187
4219	Danio rerio collagen, type I, alpha 1a (col1a1a), mRNA [NM_199214]	10.4708	10.4174	10.3085	9.32765	9.32024	9.66543	-0.961142	9.91834	-8.20739	0.000274249	0.00263639	0.462561	A_15_P133341	NM_199214	col1a1a	NM_199214		Dr.20097	337158	GO:0005201(extracellular matrix structural constituent)|GO:0005576(extracellular region)|GO:0005578(proteinaceous extracellular matrix)|GO:0005581(collagen)|GO:0005737(cytoplasm)|GO:0030278(regulation of ossification)|GO:0031101(fin regeneration)|GO:0033333(fin development)|GO:0033334(fin morphogenesis)|GO:0033339(pectoral fin development)	ENSDART00000047010	TC443283	Focal adhesion // ECM-receptor interaction // AGE-RAGE signaling pathway in diabetic complications	dre04510 // dre04512 // dre04933
4237	ELM2 and Myb/SANT-like domain containing 1b [Source:ZFIN;Acc:ZDB-GENE-131121-13] [ENSDART00000075978]	10.0261	9.97859	10.009	10.8164	10.8164	10.8203	0.813145	10.4111	15.446	9.6645e-06	0.000445921	4.25595	A_15_P284076	ENSDART00000075978	elmsan1	XM_009293218			560411		ENSDART00000075978	TC392275
4239	Danio rerio vascular cell adhesion molecule 1 (vcam1), mRNA [NM_001083835]	9.72873	9.81277	9.74578	9.42072	9.43089	9.38925	-0.348808	9.58802	-6.14452	0.00117495	0.00685174	-1.20825	A_15_P206256	NM_001083835	vcam1	NM_001083835		Dr.81382	561971	GO:0003674(molecular_function)|GO:0016020(membrane)|GO:0016021(integral to membrane)|GO:0016337(cell-cell adhesion)	ENSDART00000090390	TC410796	Cell adhesion molecules (CAMs) // AGE-RAGE signaling pathway in diabetic complications	dre04514 // dre04933
4247	Danio rerio LYR motif containing 2 (lyrm2), mRNA [NM_001159831]	17.8918	17.8387	17.8534	18.1722	18.1381	18.2227	0.316367	18.0195	5.54846	0.00192442	0.00951721	-1.77365	A_15_P696366	NM_001159831	lyrm2	NM_001159831		Dr.119437	569076		ENSDART00000074216	TC400379
4254	Danio rerio immunoresponsive 1 homolog (mouse) (irg1), mRNA [NM_001126456]	2.42998	3.41427	2.27278	4.34597	4.95264	4.68878	1.95679	3.68407	5.70068	0.00169035	0.00875482	-1.62517	A_15_P104179	NM_001126456	irg1	NM_001126456		Dr.41215	795305	GO:0005739(mitochondrion)|GO:0006952(defense response)|GO:0016829(lyase activity)|GO:0047613(aconitate decarboxylase activity)	ENSDART00000147471	TC401206
4259	Danio rerio N-acetylated alpha-linked acidic dipeptidase 2 (naalad2), mRNA [NM_200277]	10.5112	10.4173	10.5431	12.6397	12.7429	12.0725	1.9945	11.4878	10.6232	7.14152e-05	0.00123038	2.00263	A_15_P109176	NM_200277	naalad2	NM_200277		Dr.16405	393247	GO:0016020(membrane)|GO:0016021(integral to membrane)	ENSDART00000010881	TC368547
4271	tudor domain containing 9 [Source:ZFIN;Acc:ZDB-GENE-090313-193] [ENSDART00000019202]	4.85422	4.93944	4.95573	2.97293	2.95158	3.59668	-1.74274	4.0451	-9.19846	0.000152009	0.00185769	1.13928	A_15_P116009	ENSDART00000019202	tdrd9	BC076058		Dr.32035	553222	GO:0000166(nucleotide binding)|GO:0003676(nucleic acid binding)|GO:0004004(ATP-dependent RNA helicase activity)|GO:0004386(helicase activity)|GO:0005524(ATP binding)|GO:0005634(nucleus)|GO:0005737(cytoplasm)|GO:0006396(RNA processing)|GO:0007140(male meiosis)|GO:0007275(multicellular organismal development)|GO:0007283(spermatogenesis)|GO:0008026(ATP-dependent helicase activity)|GO:0009566(fertili…	ENSDART00000019202	TC372170
4282	ssu-2 homolog, tandem duplicate 1 [Source:ZFIN;Acc:ZDB-GENE-050208-558] [ENSDART00000059997]	5.85869	5.5459	5.54105	3.41741	2.95057	2.14256	-2.8117	4.2427	-8.42093	0.000240275	0.00242878	0.614347	A_15_P139226	ENSDART00000059997	LOC101882914	CT616693		Dr.120246	101882914		ENSDART00000059997	TC398557
4284	Danio rerio zgc:113135 (zgc:113135), mRNA [NM_001013306]	7.89045	7.95703	7.86132	8.74949	8.56665	8.53453	0.713955	8.25991	8.87464	0.000183146	0.00207529	0.925747	A_15_P685766	NM_001013306	zgc:113135	NM_001013306		Dr.126340	503712	GO:0003676(nucleic acid binding)|GO:0046872(metal ion binding)	ENSDART00000169434	TC375312
4291	GB	4.33096	4.41178	4.61122	3.50973	3.25343	3.51452	-1.02543	3.93861	-8.96548	0.000173714	0.0020062	0.986355	A_15_P409300	NP13318240								NP13318240
4293	fi28e04.x1 Sugano Kawakami zebrafish DRA Danio rerio cDNA clone IMAGE:2602494 3', mRNA sequence [AW154554]	7.77153	7.68179	7.85283	8.90469	9.04025	9.06567	1.23482	8.38613	15.6579	8.97976e-06	0.000431835	4.33739	A_15_P465235	AW154554	ccdc18	AW154554		Dr.122227	560988	GO:0000166(nucleotide binding)|GO:0004016(adenylate cyclase activity)|GO:0004383(guanylate cyclase activity)|GO:0004672(protein kinase activity)|GO:0005524(ATP binding)|GO:0005886(plasma membrane)|GO:0006182(cGMP biosynthetic process)|GO:0006468(protein phosphorylation)|GO:0007165(signal transduction)|GO:0008074(guanylate cyclase complex, soluble)|GO:0009190(cyclic nucleotide biosynthetic process…
4299	Danio rerio coiled-coil domain containing 114 (ccdc114), mRNA [NM_001007408]	4.93501	5.1187	4.62251	6.63035	6.52873	6.37434	1.61906	5.70161	10.938	6.11994e-05	0.00113068	2.17847	A_15_P528167	NM_001007408	ccdc114	NM_001007408		Dr.91295	492767	GO:0003674(molecular_function)|GO:0005930(axoneme)|GO:0036157(outer dynein arm)|GO:0036158(outer dynein arm assembly)	ENSDART00000023745	TC404023
4300	Rep: mitogen-activated protein kinase kinase kinase kinase 4 - Rattus norvegicus, partial (28%) [TC410833]	5.83894	5.84849	5.76915	6.71598	6.8848	6.86928	1.00449	6.32111	13.9365	1.68103e-05	0.000583348	3.63881	A_15_P460905	ENSDART00000158319	nrk	XM_009307763			561669		ENSDART00000158319	TC410833	MAPK signaling pathway	dre04010
4302	Danio rerio myelin protein zero (mpz), mRNA [NM_194361]	4.47216	3.65437	4.35699	6.62061	6.37583	5.97757	2.1635	5.24292	7.86586	0.000341009	0.00303519	0.212407	A_15_P495697	NM_194361	mpz	NM_194361		Dr.78005	114417	GO:0005887(integral to plasma membrane)|GO:0016020(membrane)|GO:0016021(integral to membrane)|GO:0043209(myelin sheath)	ENSDART00000136818	TC419106	Cell adhesion molecules (CAMs)	dre04514
4304	Danio rerio cleavage and polyadenylation specific factor 1 (cpsf1), mRNA [NM_001114681]	9.49796	9.52691	9.38452	9.87971	9.99235	10.0291	0.497256	9.71843	6.7226	0.000753664	0.00508336	-0.698541	A_15_P664581	NM_001114681	cpsf1	NM_001114681		Dr.5022	432372	GO:0003676(nucleic acid binding)|GO:0003729(mRNA binding)|GO:0005634(nucleus)|GO:0005847(mRNA cleavage and polyadenylation specificity factor complex)|GO:0006378(mRNA polyadenylation)|GO:0006379(mRNA cleavage)|GO:0060216(definitive hemopoiesis)	ENSDART000000248610	TC376328	mRNA surveillance pathway	dre03015
4310	si:ch211-229l10.11 [Source:ZFIN;Acc:ZDB-GENE-110913-131] [ENSDART00000133264]	11.2985	11.3979	11.3901	11.9841	11.9267	12.1777	0.667324	11.6958	7.67497	0.000386548	0.00327491	0.0684411	A_15_P665692	ENSDART00000133264		BC154354		Dr.124604			ENSDART00000133264	TC423587
4316	Danio rerio relaxin 3b (rln3b), mRNA [NM_001115063]	5.10153	4.78804	4.91675	2.79017	2.10299	2.07159	-2.61385	3.62851	-11.8541	3.99361e-05	0.000887477	2.66337	A_15_P188461	NM_001115063	rln3b	NM_001115063		Dr.143571	796288	GO:0005179(hormone activity)|GO:0005576(extracellular region)		TC416418
4322	Danio rerio asparagine-linked glycosylation 11 (alpha-1,2-mannosyltransferase) (alg11), transcript variant 1, mRNA [NM_001161351]	5.86302	5.48848	5.60339	6.76151	6.68765	6.55972	1.018	6.16063	8.57943	0.000218221	0.00229165	0.724806	A_15_P100918	NM_001161351	alg11	NM_001161351		Dr.78139	407614	GO:0004377(GDP-Man:Man3GlcNAc2-PP-Dol alpha-1,2-mannosyltransferase activity)|GO:0016020(membrane)|GO:0016021(integral to membrane)|GO:0016740(transferase activity)|GO:0016757(transferase activity, transferring glycosyl groups)	ENSDART00000049514	TC378359	N-Glycan biosynthesis // Metabolic pathways	dre00510 // dre01100
4340	Danio rerio si:ch73-138e16.2 (si:ch73-138e16.2), mRNA [NM_001100096]	5.46902	5.8309	5.80622	6.96093	6.82386	6.94889	1.20918	6.30664	10.2436	8.65145e-05	0.00136827	1.78384	A_15_P140651	NM_001100096	si:ch73-138e16.2	NM_001100096		Dr.120018	100005958	GO:0003676(nucleic acid binding)|GO:0046872(metal ion binding)	ENSDART00000169230	TC389737
4351	ST8 alpha-N-acetyl-neuraminide alpha-2,8-sialyltransferase 7.1, pseudogene [Source:ZFIN;Acc:ZDB-GENEP-101020-1] [ENSDART00000148921]	5.05805	5.23746	4.90553	2.76759	3.02184	2.24071	-2.3903	3.87186	-10.9338	6.13244e-05	0.00113132	2.17615	A_15_P184006	ENSDART00000148921		AM287258		Dr.72297			ENSDART00000148921	NP13327287
4352	Danio rerio LanC lantibiotic synthetase component C-like 2 (bacterial) (lancl2), mRNA [NM_001083003]	9.79822	9.76161	9.73222	7.84022	8.1307	7.66265	-1.88616	8.82094	-14.7167	1.25421e-05	0.000510645	3.96614	A_15_P103436	NM_001083003	lancl2	NM_001083003		Dr.80738	556310	GO:0003824(catalytic activity)	ENSDART00000100417	TC366554
4363	Danio rerio lymphocyte cytosolic protein 1 (L-plastin) (lcp1), mRNA [NM_131320]	10.9618	11.0948	11.0936	11.8496	11.5919	11.5595	0.616972	11.3585	6.11756	0.00120049	0.00694113	-1.23291	A_15_P120099	NM_131320	lcp1	NM_131320		Dr.25823	30583	GO:0003779(actin binding)|GO:0005509(calcium ion binding)|GO:0005737(cytoplasm)|GO:0005856(cytoskeleton)|GO:0030054(cell junction)|GO:0032587(ruffle membrane)|GO:0046872(metal ion binding)		TC396396
4365	Danio rerio si:ch211-226h8.11 (si:ch211-226h8.11), mRNA [NM_001110386]	12.1744	12.2411	12.1902	9.77705	9.72719	10.3719	-2.24319	11.0803	-12.1459	3.50857e-05	0.000833213	2.81004	A_15_P626061	NM_001110386	si:ch211-226h8.11	NM_001110386		Dr.75545	561329	GO:0030246(carbohydrate binding)	ENSDART00000136223	NP13326775
4378	Danio rerio cytochrome P450 CYP2X12 (cyp2x12), mRNA [NM_001079853]	2.30838	1.91573	2.0673	4.642	3.62186	3.83893	1.93713	3.0657	6.75957	0.000733343	0.00499229	-0.667149	A_15_P654116	NM_001079853	cyp2x12	NM_001079853		Dr.150553	790965		ENSDART00000098705	TC369444
4385	si:dkey-199f5.8 [Source:ZFIN;Acc:ZDB-GENE-030131-4733] [ENSDART00000147210]	6.47355	6.78626	6.55258	7.18515	7.3143	7.19624	0.627767	6.91801	6.1916	0.00113185	0.00668433	-1.16537	A_15_P734351	ENSDART00000147210	si:dkey-199f5.8	XM_679369			556544	GO:0005975(carbohydrate metabolic process)|GO:0016757(transferase activity, transferring glycosyl groups)	ENSDART00000147210	TC412919	N-Glycan biosynthesis // Other types of O-glycan biosynthesis // Mannose type O-glycan biosynthesis // Glycosaminoglycan biosynthesis - keratan sulfate // Glycosphingolipid biosynthesis - lacto and neolacto series // Metabolic pathways	dre00510 // dre00514 // dre00515 // dre00533 // dre00601 // dre01100
4389	Ras and Rab interactor 2 [Source:ZFIN;Acc:ZDB-GENE-090312-194] [ENSDART00000131128]	8.04929	8.24751	8.25699	8.93042	9.01456	8.78112	0.724101	8.54665	7.48815	0.000438136	0.00355333	-0.0754581	A_15_P381910	ENSDART00000131128	rin2	XM_001345278			100006622	GO:0007165(signal transduction)	ENSDART00000131128	TC385359
4399	Rep: Sox14 protein - Mus musculus (Mouse), partial (11%) [TC393043]	9.14989	9.16804	9.17325	10.0965	10.1095	10.5699	1.09492	9.71119	7.68711	0.000383449	0.00325756	0.0776872	A_15_P300041	TC440816								TC440816
4400	Danio rerio phosphatidylinositol transfer protein, beta (pitpnb), mRNA [NM_200920]	8.84131	8.81295	8.95401	9.43758	9.28811	9.4213	0.512905	9.12588	6.84835	0.000687083	0.00477384	-0.592311	A_15_P117156	NM_200920	pitpnb	NM_200920		Dr.150859	393894	GO:0005622(intracellular)|GO:0005802(trans-Golgi network)|GO:0006810(transport)|GO:0008525(phosphatidylcholine transporter activity)|GO:0008526(phosphatidylinositol transporter activity)|GO:0035845(photoreceptor cell outer segment organization)	ENSDART00000052268	TC368585
4422	Danio rerio leucine-rich repeat kinase 2 (lrrk2), mRNA [NM_001201456]	5.50996	5.39523	5.39372	7.97573	8.65156	7.40967	2.57935	6.72264	8.26473	0.000264603	0.00257668	0.50366	A_15_P460525	NM_001201456	lrrk2	NM_001201456		Dr.120864	559366	GO:0004672(protein kinase activity)|GO:0005524(ATP binding)|GO:0005525(GTP binding)|GO:0006468(protein phosphorylation)|GO:0007264(small GTPase mediated signal transduction)|GO:0016301(kinase activity)|GO:0016310(phosphorylation)|GO:0016740(transferase activity)	ENSDART00000027174	TC407744
4424	cation/H+ exchanger protein 2 [Source:ZFIN;Acc:ZDB-GENE-100825-2] [ENSDART00000017043]	6.94935	7.15615	6.88778	6.14156	6.06707	6.0312	-0.917817	6.53885	-10.1431	9.1121e-05	0.00139875	1.72461	A_15_P136416	ENSDART00000017043	cax2	XM_681933		Dr.120740	558687	GO:0016020(membrane)|GO:0016021(integral to membrane)|GO:0055085(transmembrane transport)	ENSDART00000017043	TC401163
4425	Danio rerio checkpoint with forkhead and ring finger domains, E3 ubiquitin protein ligase (chfr), mRNA [NM_001100015]	9.45552	9.50348	9.37982	8.81833	8.90303	9.04619	-0.523753	9.18439	-6.35753	0.000993905	0.00613523	-1.01622	A_15_P100543	NM_001100015	chfr	NM_001100015		Dr.148986	564271	GO:0000166(nucleotide binding)|GO:0000209(protein polyubiquitination)|GO:0004842(ubiquitin-protein ligase activity)|GO:0005634(nucleus)|GO:0006511(ubiquitin-dependent protein catabolic process)|GO:0007049(cell cycle)|GO:0007067(mitosis)|GO:0007093(mitotic cell cycle checkpoint)|GO:0008270(zinc ion binding)|GO:0008766(UDP-N-acetylmuramoylalanyl-D-glutamyl-2,6-diaminopimelate-D-alanyl-D-alanine lig…	ENSDART00000115227	TC389894
4428	Danio rerio zgc:66426 (zgc:66426), mRNA [NM_200527]	3.11784	2.07907	3.63221	5.50197	5.83854	5.49415	2.66852	4.27729	6.59517	0.000828922	0.00543706	-0.80784	A_15_P118707	NM_200527	zgc:66426	NM_200527		Dr.17309	393499	GO:0003674(molecular_function)|GO:0005575(cellular_component)|GO:0008150(biological_process)	ENSDART00000113981	TC418486
4430	Danio rerio protein phosphatase 1, regulatory (inhibitor) subunit 7 (ppp1r7), transcript variant 1, mRNA [NM_001037386]	9.78497	9.78849	9.72706	9.31828	9.27108	9.24936	-0.487265	9.52321	-8.58773	0.000217133	0.00228689	0.730542	A_15_P536902	NM_001037386	ppp1r7	NM_001037386		Dr.76971	560323	GO:0005634(nucleus)|GO:0008150(biological_process)	ENSDART00000022356	TC449883
4440	Danio rerio zgc:110783 (zgc:110783), mRNA [NM_001014367]	7.73945	7.64306	7.77986	9.15667	9.3462	9.44691	1.59581	8.51869	16.7368	6.2646e-06	0.000366645	4.7346	A_15_P153101	NM_001014367	zgc:110783	NM_001014367		Dr.135387	378742	GO:0003824(catalytic activity)|GO:0005739(mitochondrion)|GO:0005741(mitochondrial outer membrane)|GO:0008748(N-ethylmaleimide reductase activity)|GO:0016020(membrane)|GO:0016021(integral to membrane)|GO:0016491(oxidoreductase activity)|GO:0030151(molybdenum ion binding)|GO:0030170(pyridoxal phosphate binding)|GO:0043738(reduced coenzyme F420 dehydrogenase activity)|GO:0043826(sulfur oxygenase red…	ENSDART00000103493	TC432756
4455	Danio rerio cDNA clone IMAGE:7288929. [BC105962]	11.0715	11.1971	11.1083	10.5626	10.5763	10.3425	-0.631838	10.8097	-7.14782	0.000554289	0.00412686	-0.345603	A_15_P177046	BC105962	cfdp1	BC105962		Dr.141547	567870			TC371684
4484	Danio rerio leucine-rich repeat, immunoglobulin-like and transmembrane domains 1a (lrit1a), mRNA [NM_001018164]	2.25629	2.62959	2.21014	3.7546	4.04723	4.42714	1.71099	3.22083	8.24991	0.000267059	0.00259347	0.493059	A_15_P661916	NM_001018164	lrit1a	NM_001018164		Dr.82959	553943	GO:0008150(biological_process)|GO:0016020(membrane)|GO:0016021(integral to membrane)	ENSDART00000005957
4495	Danio rerio retinoblastoma binding protein 4, like (rbb4l), mRNA [NM_212610]	14.0352	13.9846	13.9925	13.6809	13.6393	13.6208	-0.357085	13.8255	-6.47671	0.000906818	0.00578722	-0.910963	A_15_P102607	NM_212610	rbb4l	NM_212610		Dr.75908	322129	GO:0005634(nucleus)|GO:0006260(DNA replication)|GO:0006351(transcription, DNA-dependent)|GO:0006355(regulation of transcription, DNA-dependent)|GO:0016568(chromatin modification)|GO:0031101(fin regeneration)|GO:0035098(ESC/E(Z) complex)	ENSDART00000131059	TC450959
4502	Danio rerio general transcription factor IIE, polypeptide 2, beta (gtf2e2), mRNA [NM_212731]	11.7634	11.7773	11.8186	12.5197	12.3525	12.5242	0.678996	12.1259	9.46156	0.000131211	0.00169148	1.30775	A_15_P117643	NM_212731	gtf2e2	NM_212731		Dr.51	334854	GO:0003677(DNA binding)|GO:0005634(nucleus)|GO:0005673(transcription factor TFIIE complex)|GO:0006351(transcription, DNA-dependent)|GO:0006355(regulation of transcription, DNA-dependent)|GO:0006367(transcription initiation from RNA polymerase II promoter)	ENSDART00000016488	TC375019	Basal transcription factors	dre03022
4504	autophagy related 9B [Source:ZFIN;Acc:ZDB-GENE-091111-3] [ENSDART00000147499]	6.55876	6.33192	6.36675	6.97317	6.96168	7.19301	0.623478	6.73088	6.12375	0.00119458	0.00691787	-1.22725	A_15_P249436	ENSDART00000147499	atg9b				791223	GO:0000045(autophagic vacuole assembly)|GO:0000407(pre-autophagosomal structure)|GO:0000422(mitochondrion degradation)|GO:0005776(autophagic vacuole)|GO:0016020(membrane)|GO:0016021(integral to membrane)|GO:0034497(protein localization to pre-autophagosomal structure)|GO:0034727(piecemeal microautophagy of nucleus)	ENSDART00000147499
4505	Danio rerio novel nacht domain containing protein (LOC560232), mRNA [NM_001123254]	8.25872	8.1838	8.2041	8.7174	8.67879	8.83639	0.528651	8.47987	7.76976	0.000363101	0.00315545	0.140314	A_15_P642306	NM_001123254	LOC560232	NM_001123254		Dr.144261	560232		ENSDART00000124872	NP9491914
4507	FERM, RhoGEF and pleckstrin domain protein 2 [Source:ZFIN;Acc:ZDB-GENE-030131-2993] [ENSDART00000153595]	7.24203	7.46383	7.25311	6.74585	6.73177	6.67107	-0.603427	7.01794	-7.31849	0.000492065	0.00382128	-0.208809	A_15_P744536	ENSDART00000153595	farp2	XM_009302422			567490	GO:0005089(Rho guanyl-nucleotide exchange factor activity)|GO:0005737(cytoplasm)|GO:0005856(cytoskeleton)|GO:0008092(cytoskeletal protein binding)|GO:0019898(extrinsic to membrane)|GO:0035023(regulation of Rho protein signal transduction)	ENSDART00000153595	TC416741	Adherens junction	dre04520
4513		10.1765	10.1392	10.0567	11.0448	11.3465	11.8747	1.29787	10.7731	6.03102	0.00128693	0.0072796	-1.31266	A_15_P485130	TC438353								TC438353
4514	Danio rerio nucleobindin 1 (nucb1), mRNA [NM_001045463]	10.0386	9.99789	10.0186	11.1318	11.0685	10.8204	0.98854	10.5126	10.2543	8.60394e-05	0.00136473	1.79013	A_15_P192881	NM_001045463	nucb1	NM_001045463		Dr.80015	751753	GO:0005509(calcium ion binding)|GO:0008150(biological_process)	ENSDART00000165920	TC406115
4539	Danio rerio vitellogenin 5 (vtg5), mRNA [NM_001025189]	6.63132	6.74039	6.4269	4.55624	4.77186	4.04074	-2.14326	5.52791	-10.3389	8.23968e-05	0.00133419	1.8395	A_15_P749906	NM_001025189	vtg5	NM_001025189		Dr.144039	64260	GO:0005319(lipid transporter activity)|GO:0006869(lipid transport)	ENSDART00000078225	TC440554
4549	Danio rerio connexin 30.3 (cx30.3), mRNA [NM_212825]	10.6486	10.5135	10.5216	11.346	11.3249	10.9932	0.660104	10.8913	5.67847	0.00172236	0.00884498	-1.64665	A_15_P104871	NM_212825	cx30.3	NM_212825		Dr.88554	404725	GO:0005243(gap junction channel activity)|GO:0005886(plasma membrane)|GO:0005921(gap junction)|GO:0005922(connexon complex)|GO:0007154(cell communication)|GO:0016020(membrane)|GO:0016021(integral to membrane)|GO:0030054(cell junction)|GO:0048839(inner ear development)	ENSDART00000125357	NP589743
4554	Danio rerio thyroid hormone receptor interactor 11 (trip11), mRNA [NM_001278703]	7.16907	7.0615	7.18975	7.69241	7.60153	7.50332	0.458979	7.3696	5.95189	0.00137234	0.00760883	-1.38633	A_15_P449725	NM_001278703	trip11	NM_001278703		Dr.159594	100537975	GO:0000042(protein targeting to Golgi)	ENSDART00000146138
4557	Danio rerio histone H1 like (histh1l), mRNA [NM_001017660]	14.4201	14.3811	14.4151	13.7399	13.9802	13.9473	-0.516298	14.1473	-6.23756	0.00109154	0.00652622	-1.12375	A_15_P700402	NM_001017660	histh1l	NM_001017660		Dr.13267	550353	GO:0000786(nucleosome)|GO:0003677(DNA binding)|GO:0005634(nucleus)|GO:0005694(chromosome)|GO:0006334(nucleosome assembly)	ENSDART00000124705	NP13228554
4560	Danio rerio eukaryotic translation elongation factor 1 alpha 1, like 2 (eef1a1l2), mRNA [NM_001039985]	8.75883	8.83109	8.74715	7.89308	8.03492	8.19448	-0.738199	8.40992	-7.94098	0.000324829	0.00295121	0.268229	A_15_P106876	NM_001039985	eef1a1l2	NM_001039985		Dr.76060	664756	GO:0000166(nucleotide binding)|GO:0003746(translation elongation factor activity)|GO:0003924(GTPase activity)|GO:0005525(GTP binding)|GO:0005737(cytoplasm)|GO:0006412(translation)|GO:0006414(translational elongation)		TC421996	RNA transport	dre03013
4565	DEAH (Asp-Glu-Ala-Asp/His) box polypeptide 57 [Source:ZFIN;Acc:ZDB-GENE-030131-4078] [ENSDART00000080351]	10.1494	10.1	10.1664	10.5663	10.517	10.6135	0.427034	10.3521	7.23618	0.000520995	0.0039602	-0.274442	A_15_P115852	ENSDART00000080351	dhx57	XM_001921028		Dr.21827	555250	GO:0000166(nucleotide binding)|GO:0003676(nucleic acid binding)|GO:0004004(ATP-dependent RNA helicase activity)|GO:0004386(helicase activity)|GO:0005524(ATP binding)|GO:0005739(mitochondrion)|GO:0006396(RNA processing)|GO:0016787(hydrolase activity)|GO:0046872(metal ion binding)	ENSDART00000080351	TC394976
4567	Danio rerio protein kinase, AMP-activated, gamma 1 non-catalytic subunit (prkag1), mRNA [NM_213161]	9.41841	9.3566	9.31853	8.62349	8.67765	8.58173	-0.736885	8.99607	-11.9438	3.83663e-05	0.000869422	2.70882	A_15_P693986	NM_213161	prkag1	NM_213161		Dr.150253	406440	GO:0005575(cellular_component)|GO:0016301(kinase activity)|GO:0016310(phosphorylation)|GO:0016740(transferase activity)	ENSDART00000022179	TC447603	FoxO signaling pathway // Tight junction // Insulin signaling pathway // Adipocytokine signaling pathway	dre04068 // dre04530 // dre04910 // dre04920
4570	Danio rerio cytokine inducible SH2-containing protein b (cishb), mRNA [NM_001114554]	7.22343	7.08442	7.15393	7.56188	7.55681	7.62819	0.428365	7.36811	6.62136	0.000812765	0.00537438	-0.785238	A_15_P749376	NM_001114554	cishb	NM_001114554		Dr.162379	100136861	GO:0016567(protein ubiquitination)|GO:0035556(intracellular signal transduction)	ENSDART00000018948	TC374647
4589	Danio rerio ATP-binding cassette, sub-family F (GCN20), member 1 (abcf1), mRNA [NM_213186]	14.3315	14.3766	14.4719	14.9763	14.8991	15.1657	0.620369	14.7035	6.75436	0.000736164	0.00500523	-0.671559	A_15_P729266	NM_213186	abcf1	NM_213186		Dr.155158	406467	GO:0000166(nucleotide binding)|GO:0005524(ATP binding)|GO:0016887(ATPase activity)	ENSDART00000073705	TC443269
4591	ELKS/RAB6-interacting/CAST family member 1 [Source:HGNC Symbol;Acc:HGNC:17072] [ENSDART00000027829]	8.51675	8.48931	8.44132	9.912	9.90038	9.97128	1.44542	9.20517	25.0335	7.01591e-07	0.000132219	7.05998	A_15_P158896	ENSDART00000027829	erc1b	XM_009300102			560003	GO:0048786(presynaptic active zone)	ENSDART00000027829	TC378320
4605	Danio rerio CDC42 effector protein (Rho GTPase binding) 1b (cdc42ep1b), mRNA [NM_001045846]	13.4927	13.5189	13.5101	14.005	13.884	13.868	0.411752	13.7131	6.48338	0.000902209	0.00576844	-0.905113	A_15_P724671	NM_001045846	cdc42ep1b	NM_001045846		Dr.78877	558275	GO:0005096(GTPase activator activity)|GO:0005737(cytoplasm)|GO:0005886(plasma membrane)|GO:0007266(Rho protein signal transduction)|GO:0008360(regulation of cell shape)|GO:0017049(GTP-Rho binding)|GO:0030838(positive regulation of actin filament polymerization)|GO:0031274(positive regulation of pseudopodium assembly)	ENSDART00000090221	TC407433
4608	Danio rerio erb-b2 receptor tyrosine kinase 2 (erbb2), mRNA [NM_200119]	6.35597	6.22824	6.52837	6.9844	7.16497	6.87596	0.637583	6.68965	5.52972	0.00195574	0.00962648	-1.79213	A_15_P162936	NM_200119	erbb2	NM_200119		Dr.52559	386966	GO:0000166(nucleotide binding)|GO:0001755(neural crest cell migration)|GO:0001837(epithelial to mesenchymal transition)|GO:0004672(protein kinase activity)|GO:0004713(protein tyrosine kinase activity)|GO:0004714(transmembrane receptor protein tyrosine kinase activity)|GO:0004716(receptor signaling protein tyrosine kinase activity)|GO:0005524(ATP binding)|GO:0006468(protein phosphorylation)|GO:000…	ENSDART00000003932	TC365924	ErbB signaling pathway // Calcium signaling pathway // Focal adhesion // Adherens junction // Tight junction	dre04012 // dre04020 // dre04510 // dre04520 // dre04530
4612	si:dkey-32e23.4 [Source:ZFIN;Acc:ZDB-GENE-081105-41] [ENSDART00000142061]	7.89987	7.88594	7.74542	7.33952	7.00485	7.13413	-0.684244	7.50162	-6.436	0.000935526	0.00590258	-0.946742	A_15_P190086	ENSDART00000142061	si:dkey-32e23.4	AL927909		Dr.119895	566871	GO:0000166(nucleotide binding)|GO:0003924(GTPase activity)|GO:0005525(GTP binding)	ENSDART00000142061	TC390047	NOD-like receptor signaling pathway	dre04621
4614	PREDICTED: Danio rerio NACHT, LRR and PYD domains-containing protein 3-like (LOC101884586), mRNA [XM_005171406]	6.87144	6.95016	6.77025	2.23453	2.03248	2.57228	-4.58419	4.57186	-30.4744	2.39409e-07	7.16122e-05	8.12066	A_15_P683731	TC421388		XM_005171406						TC421388
4616	Danio rerio pyrophosphatase (inorganic) 1a (ppa1a), mRNA [NM_200733]	8.67571	8.60551	8.75258	9.54859	9.88317	9.63866	1.01221	9.18404	9.56179	0.000124178	0.00163942	1.37079	A_15_P110192	NM_200733	ppa1a	NM_200733		Dr.82650	393706	GO:0000287(magnesium ion binding)|GO:0004427(inorganic diphosphatase activity)|GO:0005737(cytoplasm)|GO:0006796(phosphate-containing compound metabolic process)	ENSDART00000168616	TC430237	Oxidative phosphorylation	dre00190
4617	Danio rerio centrosomal protein 57, like 1 (cep57l1), mRNA [NM_001003769]	9.96451	10.1493	10.1445	10.6085	10.6497	10.6335	0.544489	10.3583	7.39445	0.000467013	0.00369918	-0.148783	A_15_P139781	NM_001003769	cep57l1	NM_001003769		Dr.79460	445312	GO:0000070(mitotic sister chromatid segregation)|GO:0005813(centrosome)|GO:0008017(microtubule binding)|GO:0034453(microtubule anchoring)|GO:0042802(identical protein binding)|GO:0043015(gamma-tubulin binding)	ENSDART00000048537	TC371503
4660	Danio rerio si:dkeyp-117h8.4 (si:dkeyp-117h8.4), mRNA [NM_001082878]	10.0786	10.096	10.0803	10.7114	10.8151	11.0167	0.762754	10.4664	8.27773	0.000262473	0.00256135	0.51294	A_15_P564982	NM_001082878	si:dkeyp-117h8.4	NM_001082878		Dr.75901	572032		ENSDART00000137457	TC368642
4666	myosin, heavy chain b [Source:ZFIN;Acc:ZDB-GENE-081124-1] [ENSDART00000026257]	7.12649	7.26174	7.2877	5.64585	5.60181	6.07973	-1.44951	6.50055	-9.91915	0.00010246	0.00149042	1.59063	A_15_P474290	ENSDART00000026257	myhb	XM_001339170			100002040	GO:0000166(nucleotide binding)|GO:0003774(motor activity)|GO:0003779(actin binding)|GO:0005524(ATP binding)|GO:0016459(myosin complex)	ENSDART00000026257	TC378973	Tight junction	dre04530
4683	Danio rerio tousled-like kinase 1b (tlk1b), mRNA [NM_001024951]	10.0186	10.0766	10.0191	9.56019	9.52546	9.34384	-0.561585	9.75729	-7.1482	0.00055414	0.00412656	-0.345295	A_15_P115908	NM_001024951	tlk1b	NM_001024951		Dr.79989	326734	GO:0000166(nucleotide binding)|GO:0004672(protein kinase activity)|GO:0004674(protein serine/threonine kinase activity)|GO:0005524(ATP binding)|GO:0005634(nucleus)|GO:0006468(protein phosphorylation)|GO:0016301(kinase activity)|GO:0016310(phosphorylation)|GO:0016740(transferase activity)	ENSDART00000171804	TC366679
4684	Danio rerio nudix (nucleoside diphosphate linked moiety X)-type motif 15 (nudt15), mRNA [NM_001002107]	11.8855	11.9044	11.8696	7.21037	6.84047	6.74952	-4.95308	9.40999	-37.8292	7.32402e-08	5.31558e-05	9.19951	A_15_P185431	NM_001002107	nudt15	NM_001002107		Dr.31100	415197	GO:0005829(cytosol)|GO:0006203(dGTP catabolic process)|GO:0016787(hydrolase activity)|GO:0035539(8-oxo-7,8-dihydrodeoxyguanosine triphosphate pyrophosphatase activity)	ENSDART00000029720	TC399893
4685	si:ch211-76m11.3 [Source:ZFIN;Acc:ZDB-GENE-041210-276] [ENSDART00000171051]	6.6928	6.66672	6.67653	7.64402	7.35008	7.48884	0.815632	7.0865	9.16919	0.000154553	0.00187434	1.12027	A_15_P191751	ENSDART00000171051		XM_009301054					ENSDART00000171051	NP13315335
4688	si:ch211-271g18.1 [Source:ZFIN;Acc:ZDB-GENE-081103-38] [ENSDART00000171001]	13.5613	13.5609	13.5523	14.5082	14.3367	14.2436	0.804734	13.9605	9.61662	0.000120518	0.00161002	1.40502	A_15_P652141	ENSDART00000171001		BC152582		Dr.104759			ENSDART00000171001	TC406491
4696	AGENCOURT_30428201 NIH_ZGC_17 Danio rerio cDNA clone IMAGE:7420116 5', mRNA sequence [CO913925]	8.86574	8.93938	8.96117	8.18455	8.25726	8.32002	-0.668154	8.58802	-10.1304	9.17237e-05	0.00140456	1.71709	A_15_P691041	CO913925	si:dkey-190c14.2	CO913925		Dr.126061	100307108			TC438667
4700	Danio rerio si:dkey-13e3.1 (si:dkey-13e3.1), mRNA [NM_001113341]	13.7671	13.7724	13.8294	12.9991	12.9582	12.8744	-0.845775	13.3668	-13.5451	1.95867e-05	0.000628457	3.46735	A_15_P696536	NM_001113341	si:dkey-13e3.1	NM_001113341		Dr.154642	571594	GO:0006508(proteolysis)|GO:0008234(cysteine-type peptidase activity)|GO:0016020(membrane)|GO:0016021(integral to membrane)	ENSDART00000144067	TC448187
4701	Danio rerio prefoldin subunit 2 (pfdn2), mRNA [NM_001045289]	12.592	12.6612	12.6435	13.2628	13.3466	13.418	0.710245	12.9873	10.7014	6.87002e-05	0.00121359	2.0468	A_15_P116116	NM_001045289	pfdn2	NM_001045289		Dr.4286	323012	GO:0006457(protein folding)|GO:0016272(prefoldin complex)|GO:0051082(unfolded protein binding)	ENSDART00000036703	TC371267
4703	Danio rerio leucyl/cystinyl aminopeptidase (lnpep), mRNA [NM_199621]	5.57526	5.67062	5.70888	5.13685	5.20888	5.15559	-0.484478	5.40935	-7.55153	0.00041978	0.00345892	-0.0262961	A_15_P689661	NM_199621	lnpep	NM_199621		Dr.77334	322814	GO:0005737(cytoplasm)|GO:0005886(plasma membrane)|GO:0006508(proteolysis)|GO:0007165(signal transduction)|GO:0007267(cell-cell signaling)|GO:0008217(regulation of blood pressure)|GO:0008237(metallopeptidase activity)|GO:0008270(zinc ion binding)|GO:0016020(membrane)|GO:0016021(integral to membrane)|GO:0042277(peptide binding)|GO:0043171(peptide catabolic process)|GO:0070006(metalloaminopeptidase …	ENSDART00000158542	TC365728
4723	GB	4.97118	4.89837	5.07132	3.30348	3.18386	2.06211	-2.13048	3.91506	-6.1991	0.00112515	0.00665647	-1.15856	A_15_P714756	NP9850987								NP9850987
4725	Danio rerio v-rel reticuloendotheliosis viral oncogene homolog A (rela), mRNA [NM_001001839]	3.162	3.34019	2.99594	5.5884	5.21718	4.51258	1.94001	4.13605	6.76713	0.000729264	0.00497163	-0.660743	A_15_P163741	NM_001001839	rela	NM_001001839		Dr.84126	415099	GO:0000122(negative regulation of transcription from RNA polymerase II promoter)|GO:0000977(RNA polymerase II regulatory region sequence-specific DNA binding)|GO:0000981(sequence-specific DNA binding RNA polymerase II transcription factor activity)|GO:0003677(DNA binding)|GO:0003682(chromatin binding)|GO:0003700(sequence-specific DNA binding transcription factor activity)|GO:0005634(nucleus)|GO:0…	ENSDART00000165884	TC371717	MAPK signaling pathway // Apoptosis // Toll-like receptor signaling pathway // NOD-like receptor signaling pathway // RIG-I-like receptor signaling pathway // Cytosolic DNA-sensing pathway // Adipocytokine signaling pathway // AGE-RAGE signaling pathway in diabetic complications // Salmonella infection // Herpes simplex infection	dre04010 // dre04210 // dre04620 // dre04621 // dre04622 // dre04623 // dre04920 // dre04933 // dre05132 // dre05168
4727	si:ch73-27e22.1 [Source:ZFIN;Acc:ZDB-GENE-081031-107] [ENSDART00000081690]	6.14961	6.19221	6.29884	7.84401	7.91835	8.16389	1.76186	7.09448	16.9112	5.92291e-06	0.000352226	4.79618	A_15_P137676	ENSDART00000081690	si:ch73-27e22.1	BC092173		Dr.120059	100005161	GO:0005102(receptor binding)|GO:0009986(cell surface)|GO:0016020(membrane)|GO:0016021(integral to membrane)	ENSDART00000081690	TC368449
4730	Danio rerio transglutaminase 2b (tgm2b), mRNA [NM_212656]	10.5051	10.4204	10.4666	11.2584	11.6566	12.0128	1.17854	11.0533	6.07902	0.00123813	0.00708517	-1.26832	A_15_P630971	NM_212656	tgm2b	NM_212656		Dr.16524	323856	GO:0003810(protein-glutamine gamma-glutamyltransferase activity)|GO:0016740(transferase activity)|GO:0016746(transferase activity, transferring acyl groups)|GO:0018149(peptide cross-linking)|GO:0046872(metal ion binding)	ENSDART00000114314	TC368363
4743	FDR202-P00022-DEPE-F_G24 FDR202 Danio rerio cDNA clone FDR202-P00022-BR_G24 5', mRNA sequence [EH543914]	4.3058	5.09074	3.88181	2.12734	1.93368	2.06234	-2.385	3.23362	-7.6907	0.000382537	0.00325374	0.080423	A_15_P683176	EH543914	hist1h4l	EH543914		Dr.112277	100126027	GO:0000786(nucleosome)|GO:0003677(DNA binding)|GO:0005634(nucleus)|GO:0005694(chromosome)|GO:0006334(nucleosome assembly)|GO:0046982(protein heterodimerization activity)		TC397366
4746	Danio rerio matrix metallopeptidase 13a (mmp13a), mRNA [NM_001290479]	11.2836	11.4707	11.5167	8.13773	8.006	6.88113	-3.74874	9.54933	-10.7361	6.75362e-05	0.00120117	2.06627	A_15_P209266	NM_001290479	mmp13a	NM_001290479		Dr.81475	387293	GO:0004222(metalloendopeptidase activity)|GO:0005509(calcium ion binding)|GO:0006508(proteolysis)|GO:0008233(peptidase activity)|GO:0008237(metallopeptidase activity)|GO:0008270(zinc ion binding)|GO:0016787(hydrolase activity)|GO:0031012(extracellular matrix)|GO:0046872(metal ion binding)|GO:0048246(macrophage chemotaxis)	ENSDART00000011573	TC372990
4747	Danio rerio lactate dehydrogenase Bb (ldhbb), mRNA [NM_001002474]	10.0993	10.0856	10.0138	8.31025	8.38632	8.41215	-1.69667	9.21791	-27.4485	4.24199e-07	0.000101038	7.56473	A_15_P113576	NM_001002474	ldhbb	NM_001002474		Dr.108356	436747	GO:0003824(catalytic activity)|GO:0004459(L-lactate dehydrogenase activity)|GO:0005737(cytoplasm)|GO:0005975(carbohydrate metabolic process)|GO:0016491(oxidoreductase activity)|GO:0016616(oxidoreductase activity, acting on the CH-OH group of donors, NAD or NADP as acceptor)|GO:0019752(carboxylic acid metabolic process)|GO:0055114(oxidation-reduction process)	ENSDART00000104866	TC372781	Glycolysis / Gluconeogenesis // Cysteine and methionine metabolism // Pyruvate metabolism // Propanoate metabolism // Metabolic pathways	dre00010 // dre00270 // dre00620 // dre00640 // dre01100
4762	Danio rerio LIM domain binding 1a (ldb1a), mRNA [NM_131316]	9.34697	9.36411	9.33915	9.9899	9.98195	10.0088	0.643483	9.67182	12.3478	3.21326e-05	0.000797542	2.90949	A_15_P752341	NM_131316	ldb1a	NM_131316		Dr.27007	30579	GO:0000989(transcription factor binding transcription factor activity)|GO:0005634(nucleus)|GO:0006357(regulation of transcription from RNA polymerase II promoter)|GO:0030274(LIM domain binding)|GO:0046983(protein dimerization activity)	ENSDART00000126845	NP13228530
4768	Danio rerio phosphatidylinositol 4-kinase, catalytic, beta (pi4kb), mRNA [NM_001034977]	6.62815	6.70965	6.87613	5.98706	5.98409	5.74058	-0.834071	6.32094	-7.82836	0.000349437	0.00307996	0.184367	A_15_P107548	NM_001034977	pi4kb	NM_001034977		Dr.48538	563201	GO:0000166(nucleotide binding)|GO:0004430(1-phosphatidylinositol 4-kinase activity)|GO:0005524(ATP binding)|GO:0005739(mitochondrion)|GO:0005741(mitochondrial outer membrane)|GO:0005783(endoplasmic reticulum)|GO:0016020(membrane)|GO:0016301(kinase activity)|GO:0016310(phosphorylation)|GO:0016740(transferase activity)|GO:0016773(phosphotransferase activity, alcohol group as acceptor)|GO:0030867(ro…	ENSDART00000112165	TC408630	Inositol phosphate metabolism // Metabolic pathways // Phosphatidylinositol signaling system	dre00562 // dre01100 // dre04070
4769	Danio rerio transmembrane protein 230b (tmem230b), mRNA [NM_001102640]	10.446	10.535	10.4465	10.9507	11.0469	11.0483	0.539462	10.7455	8.50314	0.000228526	0.00235504	0.671873	A_15_P188776	NM_001102640	tmem230b	NM_001102640		Dr.52648	100124614	GO:0003674(molecular_function)|GO:0008150(biological_process)|GO:0016020(membrane)|GO:0016021(integral to membrane)	ENSDART00000101576	TC376737
4771	GB	3.3091	3.56686	3.42895	5.87928	6.41897	7.07905	3.02413	4.94703	9.85459	0.000106031	0.00151744	1.55147	A_15_P763636	NP13317196								NP13317196
4777	TAO kinase 2b [Source:ZFIN;Acc:ZDB-GENE-110603-3] [ENSDART00000160967]	5.86774	6.30041	6.17519	4.78028	4.90704	5.29505	-1.12032	5.55429	-6.25515	0.00107654	0.00646096	-1.10789	A_15_P312066	ENSDART00000160967	taok2b	XM_009306404			100151551	GO:0000166(nucleotide binding)|GO:0004672(protein kinase activity)|GO:0004709(MAP kinase kinase kinase activity)|GO:0005524(ATP binding)|GO:0005634(nucleus)|GO:0005737(cytoplasm)|GO:0006468(protein phosphorylation)|GO:0007346(regulation of mitotic cell cycle)|GO:0016020(membrane)|GO:0016021(integral to membrane)|GO:0030901(midbrain development)|GO:0031098(stress-activated protein kinase signaling…	ENSDART00000160967	NP13321974	MAPK signaling pathway	dre04010
4782	Danio rerio kelch-like ECH-associated protein 1b (keap1b), mRNA [NM_001113477]	15.8661	15.8831	15.9369	16.4192	16.5501	16.6111	0.631443	16.2111	8.67966	0.000205496	0.00221567	0.793721	A_15_P334169	NM_001113477	keap1b	NM_001113477		Dr.162180	100003679	GO:0004842(ubiquitin-protein ligase activity)|GO:0008134(transcription factor binding)|GO:0016567(protein ubiquitination)|GO:0031463(Cul3-RING ubiquitin ligase complex)|GO:0042787(protein ubiquitination involved in ubiquitin-dependent protein catabolic process)|GO:0042994(cytoplasmic sequestering of transcription factor)|GO:0043161(proteasomal ubiquitin-dependent protein catabolic process)|GO:004…		TC367147	Ubiquitin mediated proteolysis	dre04120
4797	Danio rerio zgc:175177 (zgc:175177), mRNA [NM_001114746]	5.27063	5.27091	5.48145	6.93899	6.92125	6.47686	1.43804	6.06002	9.51681	0.000127278	0.00166046	1.34258	A_15_P623311	NM_001114746	zgc:175177	NM_001114746		Dr.114411	100137609	GO:0003674(molecular_function)|GO:0008150(biological_process)|GO:0016020(membrane)|GO:0016021(integral to membrane)		TC365940
4800	Danio rerio novel NACHT domain containing protein (LOC100006564), mRNA [NM_001126485]	7.41931	7.15152	7.51189	8.09142	8.22028	8.30415	0.844379	7.7831	7.16146	0.000548992	0.00409911	-0.334572	A_15_P651405	NM_001126485	LOC100006564	NM_001126485		Dr.131895	100006564		ENSDART00000159045	NP9491914
4803	GB	6.27288	5.90648	5.94156	2.43309	1.94516	2.07389	-3.88959	4.09551	-23.2303	1.05499e-06	0.000161544	6.64122	A_15_P167361	NP13322435		XM_001333204						NP13322435
4817	Danio rerio DEAH (Asp-Glu-Ala-His) box helicase 15 (dhx15), mRNA [NM_001115141]	10.5213	10.3872	10.3939	9.98909	9.92893	9.79939	-0.528336	10.17	-6.66147	0.00078873	0.00525518	-0.750767	A_15_P504807	NM_001115141	dhx15	NM_001115141		Dr.4024	321931	GO:0000166(nucleotide binding)|GO:0003676(nucleic acid binding)|GO:0004004(ATP-dependent RNA helicase activity)|GO:0004386(helicase activity)|GO:0005524(ATP binding)|GO:0005681(spliceosomal complex)|GO:0006396(RNA processing)|GO:0008026(ATP-dependent helicase activity)|GO:0016787(hydrolase activity)	ENSDART00000081245	TC400180	Spliceosome	dre03040
4820	Danio rerio si:dkey-42i9.6 (si:dkey-42i9.6), mRNA [NM_001044870]	13.7579	13.7804	13.7602	14.4744	14.468	14.2127	0.618884	14.0756	6.88965	0.000666728	0.00466649	-0.55777	A_15_P207821	NM_001044870	si:dkey-42i9.6	NM_001044870		Dr.107461	558619	GO:0016020(membrane)|GO:0016021(integral to membrane)	ENSDART00000140736	TC384404	p53 signaling pathway	dre04115
4825	Danio rerio family with sequence similarity 168, member A (fam168a), transcript variant 1, mRNA [NM_001244879]	11.0488	10.9256	11.036	10.2795	10.2205	10.3501	-0.720124	10.6434	-10.4349	7.84798e-05	0.00130197	1.89507	A_15_P626886	NM_001244879	fam168a	NM_001244879		Dr.76527	751761	GO:0003674(molecular_function)|GO:0005575(cellular_component)|GO:0008150(biological_process)	ENSDART00000160382	TC380388
4827	Danio rerio SWI/SNF related, matrix associated, actin dependent regulator of chromatin, subfamily a-like 1 (smarcal1), mRNA [NM_001127466]	11.0078	10.9812	10.9695	10.3868	10.5296	10.5022	-0.513325	10.7295	-8.00253	0.000312235	0.0028857	0.313632	A_15_P288216	NM_001127466	smarcal1	NM_001127466		Dr.105797	560412	GO:0000166(nucleotide binding)|GO:0000278(mitotic cell cycle)|GO:0001525(angiogenesis)|GO:0004386(helicase activity)|GO:0005524(ATP binding)|GO:0005634(nucleus)|GO:0006357(regulation of transcription from RNA polymerase II promoter)|GO:0008094(DNA-dependent ATPase activity)|GO:0010172(embryonic body morphogenesis)|GO:0016020(membrane)|GO:0016021(integral to membrane)|GO:0016787(hydrolase activity…	ENSDART00000169572	TC366870
4835	NEDD4 binding protein 3 [Source:HGNC Symbol;Acc:HGNC:29852] [ENSDART00000084104]	8.43487	8.47631	8.43569	6.4517	4.80575	5.54397	-2.84848	7.02471	-6.95998	0.000633659	0.00451291	-0.499335	A_15_P221226	ENSDART00000084104	n4bp3	XM_005169635			101884870		ENSDART00000084104	NP13323340
4840	Danio rerio cDNA clone IMAGE:7148468. [BC091987]	5.55394	5.62217	5.55546	6.97241	6.77899	6.94919	1.323	6.23869	17.5223	4.88737e-06	0.00032001	5.00654	A_15_P134462	BC091987	fhod1	BC091987		Dr.160515	503946
4843		8.96596	8.96517	8.8764	8.22258	7.92037	8.01823	-0.882114	8.49479	-9.28007	0.000145169	0.0018048	1.19201	A_15_P115021
4847	Danio rerio transmembrane protease, serine 4a (tmprss4a), mRNA [NM_001077738]	5.91365	6.10977	5.94359	6.65535	6.92846	6.90085	0.839214	6.40861	8.07029	0.000299029	0.00279691	0.363252	A_15_P165276	NM_001077738	tmprss4a	NM_001077738		Dr.77151	777630	GO:0004252(serine-type endopeptidase activity)|GO:0005044(scavenger receptor activity)|GO:0006508(proteolysis)|GO:0008233(peptidase activity)|GO:0008236(serine-type peptidase activity)|GO:0016020(membrane)|GO:0016021(integral to membrane)|GO:0016787(hydrolase activity)	ENSDART00000166752	TC368095
4852	Danio rerio Fanconi anemia, complementation group A (fanca), mRNA [NM_001040635]	12.0417	12.0271	12.033	12.6491	12.7435	12.4128	0.567874	12.3178	5.773	0.00159079	0.00840979	-1.55563	A_15_P175871	NM_001040635	fanca	NM_001040635		Dr.94439	692125				Fanconi anemia pathway	dre03460
4853	Danio rerio RAB8B, member RAS oncogene family (rab8b), mRNA [NM_001099259]	4.37123	4.8931	4.45802	7.98491	7.70512	7.36098	3.10956	6.12889	14.6176	1.30068e-05	0.00051685	3.92557	A_15_P754296	NM_001099259	rab8b	NM_001099259		Dr.151937	100093706	GO:0005525(GTP binding)|GO:0006904(vesicle docking involved in exocytosis)|GO:0007264(small GTPase mediated signal transduction)|GO:0009306(protein secretion)|GO:0015031(protein transport)|GO:0060828(regulation of canonical Wnt receptor signaling pathway)	ENSDART00000099327	TC372279	Tight junction	dre04530
4857	Danio rerio ankyrin repeat domain 16 (ankrd16), mRNA [NM_001017563]	9.32749	9.44308	8.99989	8.15977	8.08135	8.03245	-1.16563	8.67401	-9.09131	0.000161571	0.00192872	1.0694	A_15_P143531	NM_001017563	ankrd16	NM_001017563		Dr.89786	550225	GO:0003674(molecular_function)|GO:0005575(cellular_component)|GO:0008150(biological_process)	ENSDART00000131541	TC408818
4864	Danio rerio grainyhead-like transcription factor 2b (grhl2b), mRNA [NM_001083072]	7.91369	8.12985	7.83642	6.6276	6.98904	6.88221	-1.12704	7.39647	-8.7492	0.000197177	0.00216218	0.84111	A_15_P152046	NM_001083072	grhl2b	NM_001083072		Dr.119348	100034503	GO:0003700(sequence-specific DNA binding transcription factor activity)|GO:0005634(nucleus)|GO:0006357(regulation of transcription from RNA polymerase II promoter)|GO:0021555(midbrain-hindbrain boundary morphogenesis)|GO:0043565(sequence-specific DNA binding)|GO:0044212(transcription regulatory region DNA binding)|GO:0048839(inner ear development)|GO:0060561(apoptotic process involved in morphoge…	ENSDART00000149221	TC372298
4870		5.27069	5.59301	5.50724	4.80577	4.57391	4.70273	-0.762844	5.07556	-6.78126	0.000721711	0.00494228	-0.648787	A_15_P269426	TC392569		XM_005157241						TC392569
4872	Danio rerio si:ch211-194e15.5 (si:ch211-194e15.5), mRNA [NM_001083090]	4.62727	4.3275	5.00048	2.83436	3.09564	3.25975	-1.5885	3.8575	-7.81307	0.000352943	0.00310192	0.172901	A_15_P207926	NM_001083090	si:ch211-194e15.5	NM_001083090		Dr.70414	100034579		ENSDART00000137633	TC365912
4873	FDR103-P00012-DEPE-F_N06 FDR103 Danio rerio cDNA clone FDR103-P00012-BR_N06 5', mRNA sequence [EH435975]	8.88149	9.21717	9.48459	10.8134	10.7706	10.916	1.63892	10.0139	10.1415	9.11975e-05	0.00139875	1.72366	A_15_P403785	EH435975	hm:zeh0402	EH435975		Dr.7532	321394			TC387505
4889	Danio rerio cytochrome c oxidase subunit VIb polypeptide 2 (cox6b2), transcript variant 1, mRNA [NM_001282092]	12.5179	12.4809	12.5004	12.0461	12.0831	12.215	-0.384998	12.3072	-5.66097	0.00174807	0.00893646	-1.66362	A_15_P731741	NM_001282092	cox6b2	NM_001282092		Dr.76659	393478	GO:0004129(cytochrome-c oxidase activity)|GO:0005739(mitochondrion)	ENSDART00000055161	TC404942	Oxidative phosphorylation // Metabolic pathways // Cardiac muscle contraction	dre00190 // dre01100 // dre04260
4899	retinoblastoma binding protein 6 [Source:HGNC Symbol;Acc:HGNC:9889] [ENSDART00000170931]	10.9847	10.9197	10.8274	8.89588	9.36561	9.57982	-1.63017	10.0955	-8.86629	0.000184044	0.00208022	0.920143	A_15_P645686	ENSDART00000170931		BC152201		Dr.113810			ENSDART00000170931
4902	Danio rerio prominin 1 b (prom1b), mRNA [NM_198071]	6.43089	6.33537	6.24844	5.04179	5.27549	5.11854	-1.19296	5.74175	-13.2651	2.19069e-05	0.000659771	3.34153	A_15_P105587	NM_198071	prom1b	NM_198071		Dr.81933	378834	GO:0016020(membrane)|GO:0016021(integral to membrane)|GO:0016324(apical plasma membrane)	ENSDART00000166891	TC365977
4903	Danio rerio mesoderm induction early response 1, family member 3 b (mier3b), mRNA [NM_001083560]	7.34959	7.3111	7.4229	7.92444	8.02548	7.84489	0.570406	7.6464	7.7643	0.000364406	0.00316254	0.136191	A_15_P196461	NM_001083560	mier3b	NM_001083560		Dr.148755	567247	GO:0003677(DNA binding)|GO:0005634(nucleus)|GO:0008150(biological_process)	ENSDART00000158707	TC371528
4904	ADAMTS-like 2 [Source:ZFIN;Acc:ZDB-GENE-070705-558] [ENSDART00000138816]	7.16864	7.32532	7.20054	9.16418	9.00039	8.56724	1.6791	8.07105	10.1534	9.06351e-05	0.00139688	1.73072	A_15_P257461	ENSDART00000138816		XM_009301979					ENSDART00000138816	NP9862956
4908	Danio rerio stabilin 2 (stab2), mRNA [NM_001290178]	11.2258	11.2394	11.2138	10.5237	10.4827	10.3143	-0.78606	10.8333	-10.453	7.77651e-05	0.00129784	1.9055	A_15_P159096	NM_001290178	stab2	NM_001290178		Dr.135121	565194	GO:0001568(blood vessel development)|GO:0005540(hyaluronic acid binding)|GO:0007155(cell adhesion)|GO:0016020(membrane)|GO:0016021(integral to membrane)|GO:0060837(blood vessel endothelial cell differentiation)	ENSDART00000067253	TC372696
4918	SWT1 RNA endoribonuclease homolog (S. cerevisiae) [Source:ZFIN;Acc:ZDB-GENE-041015-373] [ENSDART00000136591]	9.27336	9.33078	9.38571	9.88438	9.8537	9.84786	0.532031	9.59597	9.00812	0.000169483	0.00198825	1.01461	A_15_P184246	ENSDART00000136591		GW712786		Dr.77413			ENSDART00000136591	TC404890
4930	PREDICTED: Danio rerio inositol 1,4,5-trisphosphate receptor type 2-like (LOC100333089), mRNA [XM_003200443]	10.469	10.4745	10.4688	11.3864	11.2912	10.9657	0.743687	10.8426	6.19102	0.00113237	0.00668621	-1.16589	A_15_P413135	TC400393		XM_003200443				GO:0003697(single-stranded DNA binding)|GO:0003700(sequence-specific DNA binding transcription factor activity)|GO:0003727(single-stranded RNA binding)|GO:0004872(receptor activity)|GO:0005215(transporter activity)|GO:0005216(ion channel activity)|GO:0005220(inositol 1,4,5-trisphosphate-sensitive calcium-release channel activity)|GO:0005261(cation channel activity)|GO:0005262(calcium channel acti…		TC400393
4932	Rep: Zgc:136799 - Danio rerio (Zebrafish) (Brachydanio rerio), complete [TC411802]	11.0219	11.0004	10.9825	12.2962	12.3311	12.8567	1.49305	11.7481	9.15015	0.000156236	0.00188812	1.10787	A_15_P296077	TC411802						GO:0000917(barrier septum assembly)|GO:0000920(cytokinetic cell separation)|GO:0000935(barrier septum)|GO:0001411(hyphal tip)|GO:0001558(regulation of cell growth)|GO:0002009(morphogenesis of an epithelium)|GO:0002119(nematode larval development)|GO:0003674(molecular_function)|GO:0003924(GTPase activity)|GO:0004871(signal transducer activity)|GO:0005261(cation channel activity)|GO:0005262(calcium…		TC411802
4937	pbx/knotted 1 homeobox 1.2 [Source:ZFIN;Acc:ZDB-GENE-020123-1] [ENSDART00000125032]	8.20973	8.19489	8.23944	5.42663	5.43441	6.23201	-2.517	6.95619	-10.7662	6.65425e-05	0.00119094	2.08315	A_15_P114291	ENSDART00000125032	pknox1.2	AF382394		Dr.87714	170445	GO:0003677(DNA binding)|GO:0005634(nucleus)|GO:0006355(regulation of transcription, DNA-dependent)|GO:0048384(retinoic acid receptor signaling pathway)|GO:0060037(pharyngeal system development)	ENSDART00000125032	TC400787
4946	fc03h07.x1 Zebrafish WashU MPIMG EST Danio rerio cDNA clone IMAGE:3720349 3', mRNA sequence [AI601728]	13.0736	13.0798	13.1309	12.3487	12.3496	12.423	-0.72107	12.7343	-12.5324	2.96863e-05	0.000770672	2.99898	A_15_P773521	AI601728	si:busm1-48c11.1	AI601728		Dr.121818	368613
4950	Rep: Rap guanine nucleotide exchange factor (GEF)-like 1 - Xenopus tropicalis, partial (17%) [TC422405]	4.55814	4.9369	4.68811	6.51757	6.47398	6.13595	1.64811	5.55177	11.0657	5.75511e-05	0.00109543	2.24841	A_15_P499672	TC422405		XM_001920985						TC422405
4957	Danio rerio armadillo repeat containing 1 (armc1), mRNA [NM_001008609]	8.50474	8.69178	8.64915	8.08337	8.14903	8.0329	-0.526791	8.35183	-6.92865	0.00064815	0.00457684	-0.525307	A_15_P103784	NM_001008609	armc1	NM_001008609		Dr.26140	494066	GO:0005575(cellular_component)|GO:0030001(metal ion transport)|GO:0046872(metal ion binding)	ENSDART00000012399	TC371501
4959	Danio rerio ubiquitin specific peptidase 46 (usp46), mRNA [NM_001244981]	7.53207	7.4915	7.50088	6.65105	6.50589	6.45669	-0.970272	7.02302	-13.4369	2.04468e-05	0.000640125	3.41907	A_15_P454265	NM_001244981	usp46	NM_001244981		Dr.122663	100148916	GO:0006511(ubiquitin-dependent protein catabolic process)|GO:0016579(protein deubiquitination)	ENSDART00000132093	TC376346
4961	Danio rerio mitogen-activated protein kinase 8a (mapk8a), mRNA [NM_001110389]	6.73874	6.93678	6.86916	6.21391	6.39828	6.37394	-0.519517	6.58847	-5.99175	0.00132853	0.00744127	-1.34914	A_15_P246641	NM_001110389	mapk8a	NM_001110389		Dr.149022	562720	GO:0000166(nucleotide binding)|GO:0004672(protein kinase activity)|GO:0004674(protein serine/threonine kinase activity)|GO:0004707(MAP kinase activity)|GO:0005524(ATP binding)|GO:0006468(protein phosphorylation)|GO:0016020(membrane)|GO:0016021(integral to membrane)|GO:0016301(kinase activity)|GO:0016310(phosphorylation)|GO:0016740(transferase activity)	ENSDART00000049180	TC372628	MAPK signaling pathway // ErbB signaling pathway // FoxO signaling pathway // Protein processing in endoplasmic reticulum // Apoptosis // Wnt signaling pathway // Focal adhesion // Tight junction // Toll-like receptor signaling pathway // NOD-like receptor signaling pathway // RIG-I-like receptor signaling pathway // Insulin signaling pathway // GnRH signaling pathway // Progesterone-mediated ooc…	dre04010 // dre04012 // dre04068 // dre04141 // dre04210 // dre04310 // dre04510 // dre04530 // dre04620 // dre04621 // dre04622 // dre04910 // dre04912 // dre04914 // dre04920 // dre04933 // dre05132 // dre05168
4966	Danio rerio zinc finger protein 983 (znf983), mRNA [NM_001128243]	10.8795	11.0313	11.1048	10.4365	10.4425	10.6167	-0.50665	10.7519	-5.53849	0.001941	0.00957622	-1.78347	A_15_P625266	NM_001128243	znf983	NM_001128243		Dr.120024	560276	GO:0003676(nucleic acid binding)|GO:0046872(metal ion binding)	ENSDART00000106237	TC366757
4969	si:ch211-134a4.4 [Source:ZFIN;Acc:ZDB-GENE-131127-265] [ENSDART00000170587]	10.8018	10.835	10.8186	10.3091	10.2864	10.3118	-0.51603	10.5604	-9.85127	0.000106219	0.00151841	1.54945	A_15_P758026	ENSDART00000170587		XM_005161486					ENSDART00000170587	NP13326282
4978	Danio rerio F11 receptor, tandem duplicate 2 (f11r.2), mRNA [NM_001082982]	10.4893	10.5698	10.5416	9.7595	9.34534	9.12072	-1.12507	9.97105	-6.66628	0.000785899	0.00524227	-0.746638	A_15_P140131	NM_001082982	f11r.2	NM_001082982		Dr.91948	100005566		ENSDART00000098315	TC373993
4981	AGENCOURT_16618828 NIH_ZGC_7 Danio rerio cDNA clone IMAGE:7053103 5', mRNA sequence [CK027957]	9.8164	9.84158	9.77083	9.24416	9.28174	9.49215	-0.470256	9.57448	-5.51475	0.0019812	0.00971197	-1.80693	A_15_P673566	CK027957	wu:fb49f03	CK027957		Dr.75647	322091
4983	AGENCOURT_15605646 NIH_ZGC_4 Danio rerio cDNA clone IMAGE:7013752 5', mRNA sequence [CF550103]	9.56778	9.5455	9.60709	10.1594	10.3338	10.2354	0.669425	9.90817	9.74469	0.000112452	0.0015561	1.48425	A_15_P670476	CF550103	wu:fk23f11	CF550103		Dr.14942	336881			TC406100
4988	Danio rerio cadherin 4, type 1, R-cadherin (retinal) (cdh4), transcript variant 2, mRNA [NM_001045273]	6.94991	7.15829	7.14307	3.8111	3.89885	4.84093	-2.90013	5.63369	-9.95306	0.000100641	0.00147694	1.6111	A_15_P163726	NM_001045273	cdh4	NM_001045273		Dr.116954	30297	GO:0005509(calcium ion binding)|GO:0005886(plasma membrane)|GO:0007155(cell adhesion)|GO:0007156(homophilic cell adhesion)|GO:0016020(membrane)|GO:0016021(integral to membrane)|GO:0021545(cranial nerve development)|GO:0042478(regulation of eye photoreceptor cell development)|GO:0048593(camera-type eye morphogenesis)|GO:0048925(lateral line system development)|GO:0060042(retina morphogenesis in ca…	ENSDART00000104022	TC377223
4997	Danio rerio ubiquitin family domain containing 1 (ubfd1), mRNA [NM_001082830]	12.1144	12.1452	12.1629	12.9346	12.8964	12.7369	0.715128	12.4984	9.69355	0.000115595	0.00158276	1.45273	A_15_P110415	NM_001082830	ubfd1	NM_001082830		Dr.150324	562437	GO:0003674(molecular_function)|GO:0005575(cellular_component)	ENSDART00000167159	TC391626
4999	Ras homolog enriched in brain [Source:ZFIN;Acc:ZDB-GENE-040426-1690] [ENSDART00000129058]	12.3506	12.3102	12.4077	12.7646	12.9103	12.9979	0.534736	12.6236	6.59303	0.000830253	0.00544127	-0.809684	A_15_P658711	ENSDART00000129058		BC163610		Dr.82521			ENSDART00000129058	TC387003
5000	GB	4.17476	4.62935	4.77195	2.12468	1.92869	2.05758	-2.48837	3.28117	-14.7114	1.25664e-05	0.000511087	3.96398	A_15_P763891	NP13317446								NP13317446
5013	Danio rerio solute carrier family 22 (organic anion transporter), member 7b, tandem duplicate 1 (slc22a7b.1), mRNA [NM_200349]	7.45921	7.39622	7.46292	6.88327	6.99806	6.67907	-0.585987	7.14646	-6.07724	0.00123991	0.00709146	-1.26997	A_15_P686236	NM_200349	slc22a7b.1	NM_200349		Dr.118849	393320	GO:0005887(integral to plasma membrane)|GO:0008514(organic anion transmembrane transporter activity)|GO:0016020(membrane)|GO:0016021(integral to membrane)|GO:0022857(transmembrane transporter activity)|GO:0055085(transmembrane transport)	ENSDART00000031998	TC391698
5018	heterogeneous nuclear ribonucleoprotein L2 [Source:ZFIN;Acc:ZDB-GENE-040426-2707] [ENSDART00000171528]	14.6698	14.6349	14.6663	15.2808	15.2162	15.0189	0.514966	14.9145	6.05548	0.00126179	0.00718208	-1.29003	A_15_P657931	ENSDART00000171528	hnrnpl2	BC153481		Dr.32199	573096	GO:0000166(nucleotide binding)|GO:0003676(nucleic acid binding)|GO:0003723(RNA binding)|GO:0005634(nucleus)|GO:0006397(mRNA processing)|GO:0019012(virion)|GO:0019013(viral nucleocapsid)|GO:0030529(ribonucleoprotein complex)	ENSDART00000171528	TC381655
5021	si:dkey-229d11.5 [Source:ZFIN;Acc:ZDB-GENE-030131-5342] [ENSDART00000142733]	5.05431	5.03051	4.5394	2.37619	3.03828	2.27462	-2.31171	3.71888	-9.08219	0.000162417	0.00193397	1.06341	A_15_P742091	ENSDART00000142733		XM_009295701					ENSDART00000142733	TC425501
5024	fd99a10.x1 Zebrafish WashU MPIMG EST Danio rerio cDNA clone IMAGE:3737466 3', mRNA sequence [AW165026]	12.3423	12.3548	12.4752	11.9144	11.7653	11.9777	-0.504936	12.1383	-6.11448	0.00120345	0.00695191	-1.23574	A_15_P682396	AW165026	si:rp71-46j2.8	AW165026		Dr.106798	368434			TC412285
5025	Danio rerio CDGSH iron sulfur domain 1 (cisd1), mRNA [NM_200605]	10.2355	10.2144	10.275	9.76174	9.73345	9.87602	-0.451262	10.016	-6.93003	0.000647504	0.00457483	-0.524162	A_15_P709626	NM_200605	cisd1	NM_200605		Dr.82369	393577	GO:0008150(biological_process)|GO:0016020(membrane)|GO:0016021(integral to membrane)|GO:0043231(intracellular membrane-bounded organelle)|GO:0051537(2 iron, 2 sulfur cluster binding)	ENSDART00000110549	TC382520
5026	Danio rerio zgc:91968 (zgc:91968), mRNA [NM_001002167]	10.0335	9.97812	9.96361	7.21407	7.09674	8.59445	-2.35665	8.81341	-5.69739	0.00169505	0.00876489	-1.62835	A_15_P209591	NM_001002167	zgc:91968	NM_001002167		Dr.82020	431714	GO:0003674(molecular_function)|GO:0005886(plasma membrane)|GO:0016020(membrane)|GO:0016324(apical plasma membrane)|GO:0032402(melanosome transport)|GO:0042470(melanosome)	ENSDART00000017535	NP13225543
5032	cytochrome P450, family 2, subfamily AE, polypeptide 1 [Source:ZFIN;Acc:ZDB-GENE-090312-107] [ENSDART00000035654]	7.72062	7.80003	7.60337	5.65994	5.75581	4.32262	-2.46188	6.47707	-6.14344	0.00117597	0.00685349	-1.20924	A_15_P164676	ENSDART00000035654	cyp2ae1	XM_009297120			572114	GO:0004497(monooxygenase activity)|GO:0005506(iron ion binding)|GO:0008392(arachidonic acid epoxygenase activity)|GO:0008395(steroid hydroxylase activity)|GO:0016491(oxidoreductase activity)|GO:0016705(oxidoreductase activity, acting on paired donors, with incorporation or reduction of molecular oxygen)|GO:0019369(arachidonic acid metabolic process)|GO:0020037(heme binding)|GO:0046872(metal ion b…	ENSDART00000035654	TC380090
5038	Danio rerio transmembrane protein 45a (tmem45a), mRNA [NM_001020617]	8.8013	8.56636	8.57557	9.2752	9.54268	9.28385	0.7195	9.00749	6.43019	0.000939709	0.00591776	-0.951864	A_15_P195601	NM_001020617	tmem45a	NM_001020617		Dr.77550	553643	GO:0003674(molecular_function)|GO:0008150(biological_process)|GO:0016020(membrane)|GO:0016021(integral to membrane)	ENSDART00000164900	TC370838
5043	Danio rerio peptidylprolyl isomerase E (cyclophilin E) (ppie), mRNA [NM_001017678]	10.2252	10.3131	10.3254	11.1781	11.124	10.9049	0.781131	10.6785	8.50891	0.000227727	0.00235023	0.67589	A_15_P104175	NM_001017678	ppie	NM_001017678		Dr.79339	550373	GO:0000166(nucleotide binding)|GO:0000413(protein peptidyl-prolyl isomerization)|GO:0003676(nucleic acid binding)|GO:0003723(RNA binding)|GO:0003755(peptidyl-prolyl cis-trans isomerase activity)|GO:0006457(protein folding)|GO:0016853(isomerase activity)	ENSDART00000167992	NP13229275	Spliceosome	dre03040
5049	coiled-coil and C2 domain containing 1B [Source:ZFIN;Acc:ZDB-GENE-030131-1426] [ENSDART00000166292]	7.70791	7.86933	7.23698	5.45163	5.27682	4.7319	-2.45129	6.37909	-9.77023	0.00011092	0.00154876	1.49994	A_15_P407480	ENSDART00000166292	cc2d1b	XM_005171198			563720	GO:0000122(negative regulation of transcription from RNA polymerase II promoter)|GO:0000981(sequence-specific DNA binding RNA polymerase II transcription factor activity)|GO:0005634(nucleus)	ENSDART00000166292	TC368623
5059	Danio rerio zinc finger CCCH-type containing 11A (zc3h11a), mRNA [NM_199686]	6.79708	6.91045	6.67956	7.42226	7.50678	7.4048	0.648918	7.12016	7.99886	0.000312971	0.00289179	0.310931	A_15_P113359	NM_199686	zc3h11a	NM_199686		Dr.76938	324551	GO:0005575(cellular_component)|GO:0008150(biological_process)|GO:0046872(metal ion binding)	ENSDART00000155697	TC374212
5068	Danio rerio HIRA interacting protein 3 (hirip3), mRNA [NM_199823]	12.3494	12.4676	12.4798	13.5811	13.5661	13.7158	1.18876	13.0266	15.9788	8.04815e-06	0.000412907	4.45856	A_15_P110552	NM_199823	hirip3	NM_199823		Dr.6092	100000570	GO:0003674(molecular_function)|GO:0007420(brain development)	ENSDART00000037906	TC398476
5078	GB	2.24084	1.85755	2.00277	6.6512	6.68435	5.70511	4.31317	4.1903	14.6533	1.28371e-05	0.000513905	3.94021	A_15_P242951	NP13316494		XM_005161536						NP13316494
5079	Danio rerio cDNA clone IMAGE:7401251. [BC125856]	11.7463	11.7008	11.7113	12.5976	12.512	12.6477	0.866289	12.1526	13.8551	1.73469e-05	0.000592252	3.6036	A_15_P558237	BC125856		BC125856		Dr.111478				TC438151
5092	Danio rerio transmembrane protein 222a (tmem222a), mRNA [NM_001013316]	7.77251	7.78165	7.80329	6.93222	6.70119	6.57901	-1.04835	7.26164	-10.2361	8.68461e-05	0.00137068	1.77948	A_15_P764581	NM_001013316	tmem222a	NM_001013316		Dr.78557	503738	GO:0003674(molecular_function)|GO:0008150(biological_process)|GO:0016020(membrane)|GO:0016021(integral to membrane)	ENSDART00000101402	TC391399
5093	si:dkey-179k24.1 [Source:ZFIN;Acc:ZDB-GENE-110914-97] [ENSDART00000144330]	8.93543	8.90602	8.70666	9.88514	10.0575	10.7587	1.38438	9.54156	5.73512	0.00164207	0.00859011	-1.59197	A_15_P256381	ENSDART00000144330		EH585541		Dr.114131			ENSDART00000144330	TC378846
5097	si:dkey-79f11.10 [Source:ZFIN;Acc:ZDB-GENE-050302-48] [ENSDART00000146090]	2.21457	1.85615	2.14259	6.69126	7.63476	9.26743	5.79338	4.96779	8.90696	0.000179724	0.00204842	0.947371	A_15_P497452	ENSDART00000146090	si:dkey-79f11.10	XM_009298342			100007523	GO:0005525(GTP binding)	ENSDART00000146090	TC377111
5104	Danio rerio tetratricopeptide repeat domain 4 (ttc4), transcript variant 2, mRNA [NM_201006]	8.37081	8.35072	8.38466	9.19936	9.13246	8.87209	0.699239	8.71835	7.01132	0.000610721	0.00441156	-0.456981	A_15_P666321	NM_201006	ttc4	NM_201006		Dr.79272	393981	GO:0003779(actin binding)|GO:0005575(cellular_component)|GO:0032474(otolith morphogenesis)|GO:0042384(cilium assembly)|GO:0061371(determination of heart left/right asymmetry)		TC370221
5111	Danio rerio mesoderm induction early response 1b, transcriptional regulator (mier1b), mRNA [NM_001291343]	8.88897	8.90982	9.01844	8.33456	8.49469	8.35166	-0.54544	8.66636	-7.24017	0.000519549	0.00395273	-0.271248	A_15_P115340	NM_001291343	mier1b	NM_001291343			566167	GO:0003677(DNA binding)|GO:0004871(signal transducer activity)|GO:0005634(nucleus)|GO:0007165(signal transduction)|GO:0017053(transcriptional repressor complex)	ENSDART00000142545	TC400371
5113	Danio rerio si:ch73-42k18.1 (si:ch73-42k18.1), mRNA [NM_001128575]	4.36025	4.64087	4.6226	7.69845	7.94752	6.88083	2.96769	6.02509	10.2349	8.69014e-05	0.00137068	1.77875	A_15_P643540	NM_001128575	si:ch73-42k18.1	NM_001128575		Dr.91061	100150220		ENSDART00000132739	TC367987
5117	Danio rerio calpain 1, (mu/I) large subunit a (capn1a), mRNA [NM_200445]	9.88784	9.86319	9.82263	10.2932	10.3474	10.4939	0.520264	10.118	7.01207	0.000610391	0.00441156	-0.456359	A_15_P285396	NM_200445	capn1a	NM_200445		Dr.105407	393417	GO:0004198(calcium-dependent cysteine-type endopeptidase activity)|GO:0005509(calcium ion binding)|GO:0005622(intracellular)|GO:0006508(proteolysis)|GO:0008233(peptidase activity)|GO:0008234(cysteine-type peptidase activity)|GO:0016787(hydrolase activity)	ENSDART00000046066	TC367066	Protein processing in endoplasmic reticulum // Apoptosis	dre04141 // dre04210
5124	ring finger protein 165a [Source:ZFIN;Acc:ZDB-GENE-091118-64] [ENSDART00000097796]	8.68867	8.71322	8.67699	10.2063	10.0752	10.174	1.4589	9.42241	23.5327	9.83144e-07	0.000157451	6.71419	A_15_P242201	ENSDART00000097796	rnf165a	BG738991		Dr.119724	572251	GO:0000209(protein polyubiquitination)|GO:0005634(nucleus)|GO:0005737(cytoplasm)|GO:0008045(motor axon guidance)|GO:0008270(zinc ion binding)|GO:0030513(positive regulation of BMP signaling pathway)|GO:0042787(protein ubiquitination involved in ubiquitin-dependent protein catabolic process)|GO:0043161(proteasomal ubiquitin-dependent protein catabolic process)|GO:0046872(metal ion binding)	ENSDART00000097796	TC430975
5132	Danio rerio X-ray repair complementing defective repair in Chinese hamster cells 5 (xrcc5), mRNA [NM_001017360]	14.4508	14.4562	14.5112	14.0443	14.1017	14.0343	-0.41264	14.2664	-7.27047	0.00050871	0.00390277	-0.247027	A_15_P628314	NM_001017360	xrcc5	NM_001017360		Dr.76405	449848	GO:0000166(nucleotide binding)|GO:0000723(telomere maintenance)|GO:0000784(nuclear chromosome, telomeric region)|GO:0003677(DNA binding)|GO:0003684(damaged DNA binding)|GO:0003690(double-stranded DNA binding)|GO:0004003(ATP-dependent DNA helicase activity)|GO:0004386(helicase activity)|GO:0005524(ATP binding)|GO:0005634(nucleus)|GO:0006281(DNA repair)|GO:0006303(double-strand break repair via non…	ENSDART00000172534	TC368191	Non-homologous end-joining	dre03450
5138	Danio rerio solute carrier family 1 (glutamate/neutral amino acid transporter), member 4 (slc1a4), mRNA [NM_001002513]	9.81231	9.81615	9.83363	9.5155	9.33425	9.43111	-0.39374	9.62383	-5.77098	0.00159348	0.00841837	-1.55757	A_15_P100494	NM_001002513	slc1a4	NM_001002513		Dr.77685	368885	GO:0006810(transport)|GO:0006835(dicarboxylic acid transport)|GO:0015293(symporter activity)|GO:0016020(membrane)|GO:0016021(integral to membrane)|GO:0017153(sodium:dicarboxylate symporter activity)	ENSDART00000043004	TC373081
5140	Danio rerio serine/threonine protein kinase 26 (stk26), mRNA [NM_001127477]	6.19817	6.09801	6.30527	6.63033	6.75361	6.81711	0.533199	6.46708	6.19002	0.00113327	0.0066876	-1.1668	A_15_P181321	NM_001127477	stk26	NM_001127477		Dr.79592	100151762	GO:0000166(nucleotide binding)|GO:0004672(protein kinase activity)|GO:0004702(receptor signaling protein serine/threonine kinase activity)|GO:0005524(ATP binding)|GO:0005737(cytoplasm)|GO:0006468(protein phosphorylation)|GO:0007266(Rho protein signal transduction)|GO:0007346(regulation of mitotic cell cycle)|GO:0016477(cell migration)|GO:0030036(actin cytoskeleton organization)|GO:0031098(stress-…	ENSDART00000085039	TC366155
5144	Danio rerio smoothelin-like 1 (smtnl1), mRNA [NM_001013321]	12.8348	13.0395	13.1583	11.6346	11.8583	11.5594	-1.32676	12.3475	-10.8422	6.41156e-05	0.00115675	2.12547	A_15_P147861	NM_001013321	smtnl1	NM_001013321		Dr.79809	503743	GO:0003674(molecular_function)|GO:0005575(cellular_component)|GO:0008150(biological_process)	ENSDART00000060479	TC374652
5152	tetratricopeptide repeat domain 37 [Source:HGNC Symbol;Acc:HGNC:23639] [ENSDART00000100800]	7.2549	7.2837	7.14181	8.06537	8.58741	8.7703	1.24756	7.85058	6.53669	0.000866357	0.00561561	-0.858558	A_15_P501642	ENSDART00000100800	ttc37	XM_002662098			100332172		ENSDART00000100800	TC409731	RNA degradation	dre03018
5177	Danio rerio elongation factor Tu GTP binding domain containing 2 (eftud2), mRNA [NM_200508]	13.0201	13.0121	13.0637	12.7411	12.7323	12.7114	-0.303683	12.8801	-5.6652	0.00174182	0.0089135	-1.65952	A_15_P102815	NM_200508	eftud2	NM_200508		Dr.132598	393480	GO:0000166(nucleotide binding)|GO:0003924(GTPase activity)|GO:0005525(GTP binding)|GO:0005622(intracellular)|GO:0006414(translational elongation)|GO:0043010(camera-type eye development)|GO:0060322(head development)	ENSDART00000127309	TC366447	Spliceosome	dre03040
5184	Danio rerio mitochondrial ribosomal protein L20 (mrpl20), mRNA [NM_001045359]	18.5045	18.5427	18.5279	18.8273	18.8697	18.8581	0.326616	18.6884	6.13256	0.00118621	0.0068887	-1.21918	A_15_P164531	NM_001045359	mrpl20	NM_001045359		Dr.75947	751640	GO:0000027(ribosomal large subunit assembly)|GO:0003735(structural constituent of ribosome)|GO:0005622(intracellular)|GO:0005761(mitochondrial ribosome)|GO:0005840(ribosome)|GO:0006412(translation)|GO:0019843(rRNA binding)|GO:0030529(ribonucleoprotein complex)		TC395522	Ribosome	dre03010
5203	Danio rerio aldehyde dehydrogenase 2 family (mitochondrial), tandem duplicate 2 (aldh2.2), mRNA [NM_213301]	10.7299	10.7298	10.7614	9.78445	9.40473	9.90135	-1.0435	10.2186	-7.56037	0.000417292	0.00344737	-0.0194669	A_15_P744986	NM_213301	aldh2.2	NM_213301		Dr.76704	368239	GO:0004029(aldehyde dehydrogenase (NAD) activity)|GO:0008152(metabolic process)|GO:0016491(oxidoreductase activity)|GO:0016620(oxidoreductase activity, acting on the aldehyde or oxo group of donors, NAD or NADP as acceptor)|GO:0055114(oxidation-reduction process)|GO:2001038(regulation of cellular response to drug)	ENSDART00000097248	TC428093	Glycolysis / Gluconeogenesis // Ascorbate and aldarate metabolism // Fatty acid degradation // Valine, leucine and isoleucine degradation // Lysine degradation // Arginine and proline metabolism // Histidine metabolism // Tryptophan metabolism // beta-Alanine metabolism // Glycerolipid metabolism // Pyruvate metabolism // Metabolic pathways	dre00010 // dre00053 // dre00071 // dre00280 // dre00310 // dre00330 // dre00340 // dre00380 // dre00410 // dre00561 // dre00620 // dre01100
5206	Danio rerio zinc finger, FYVE domain containing 27 (zfyve27), mRNA [NM_001077291]	8.70107	8.87587	8.61198	9.33039	9.32628	9.28051	0.582755	9.02102	6.87559	0.000673578	0.00470404	-0.569509	A_15_P188494	NM_001077291	zfyve27	NM_001077291		Dr.82380	561659	GO:0016020(membrane)|GO:0016021(integral to membrane)|GO:0046872(metal ion binding)	ENSDART00000140375	TC378192	Endocytosis	dre04144
5207		7.3034	7.42895	7.32761	7.80862	7.82872	7.72144	0.432936	7.56979	6.4584	0.000919598	0.00583941	-0.92703	A_15_P683956	TC381914						GO:0001764(neuron migration)|GO:0002070(epithelial cell maturation)|GO:0004871(signal transducer activity)|GO:0005243(gap junction channel activity)|GO:0005634(nucleus)|GO:0005737(cytoplasm)|GO:0005741(mitochondrial outer membrane)|GO:0005764(lysosome)|GO:0005769(early endosome)|GO:0005770(late endosome)|GO:0005771(multivesicular body)|GO:0005783(endoplasmic reticulum)|GO:0005886(plasma membrane)…		TC381914
5211	Danio rerio creatine kinase, brain a (ckba), mRNA [NM_001077163]	10.5175	10.4475	10.48	9.9276	9.80114	9.70908	-0.669081	10.1471	-8.7519	0.000196862	0.00216116	0.842943	A_15_P294366	NM_001077163	ckba	NM_001077163		Dr.105090	564694	GO:0000166(nucleotide binding)|GO:0003824(catalytic activity)|GO:0005524(ATP binding)|GO:0005575(cellular_component)|GO:0016301(kinase activity)|GO:0016310(phosphorylation)|GO:0016740(transferase activity)|GO:0016772(transferase activity, transferring phosphorus-containing groups)	ENSDART00000146069	TC455778
5213	Danio rerio si:dkeyp-2e4.6 (si:dkeyp-2e4.6), mRNA [NM_001130654]	10.9846	11.0126	11.0002	10.1573	10.0769	10.1148	-0.882824	10.5578	-15.9346	8.16946e-06	0.000415151	4.44203	A_15_P625486	NM_001130654	si:dkeyp-2e4.6	NM_001130654		Dr.148813	100170819	GO:0003676(nucleic acid binding)|GO:0046872(metal ion binding)	ENSDART00000135573	TC386452
5215	Danio rerio serine protease HTRA2, mitochondrial-like (LOC100003308), mRNA [NM_001109735]	11.5503	11.3914	11.3783	10.6873	10.7272	10.7174	-0.729362	11.0753	-10.3597	8.15299e-05	0.00132579	1.85157	A_15_P622171	NM_001109735	LOC100003308	NM_001109735		Dr.162287	100003308		ENSDART00000102123	NP13322556
5219	anoctamin 3 [Source:ZFIN;Acc:ZDB-GENE-111031-3] [ENSDART00000122213]	5.39829	5.03868	4.97941	4.09564	4.44303	4.27597	-0.867246	4.70517	-5.79464	0.00156233	0.00831117	-1.53494	A_15_P135806	ENSDART00000122213	ano3	XM_009298200			553392	GO:0016020(membrane)|GO:0016021(integral to membrane)|GO:0046983(protein dimerization activity)	ENSDART00000122213	TC385248
5223	Danio rerio FXYD domain containing ion transport regulator-like (LOC569335), transcript variant 2, mRNA [NM_001282020]	14.3429	14.3739	14.3219	13.6213	13.7191	13.9259	-0.590778	14.0508	-6.35044	0.000999379	0.00615804	-1.02253	A_15_P725106	NM_001282020	LOC569335	NM_001282020		Dr.10650	569335		ENSDART00000168966	TC384728
5232	Rep: Cardiac phospholamban - Mus musculus (Mouse), partial (98%) [TC391224]	2.26708	1.87369	3.65784	6.78476	6.67271	7.47695	4.3786	4.78884	8.56112	0.000220643	0.00230599	0.712142	A_15_P707126	TC391224						GO:0005515(protein binding)|GO:0005790(smooth endoplasmic reticulum)|GO:0006936(muscle contraction)|GO:0008015(blood circulation)|GO:0051924(regulation of calcium ion transport)		TC391224
5236	AGENCOURT_10739629 NCI_CGAP_ZKid1 Danio rerio cDNA clone IMAGE:6792955 5', mRNA sequence [CA472246]	3.72652	3.92959	4.5616	6.82185	6.41972	5.67537	2.23308	5.18911	6.17901	0.0011432	0.00672677	-1.17681	A_15_P696806	ENSDART00000128764	LOC100537392	CA472246		Dr.133518	100537392		ENSDART00000128764	TC412423
5239	Danio rerio uncharacterized LOC101887113 (LOC101887113), long non-coding RNA [NR_125782]	11.5028	11.4584	11.4298	12.1277	12.1347	11.8908	0.587406	11.7574	6.72525	0.000752185	0.00507518	-0.696285	A_15_P731737	NR_125782	LOC101887113	NR_125782		Dr.122280	101887113			TC408137
5250	si:dkey-29b11.3 [Source:ZFIN;Acc:ZDB-GENE-100922-178] [ENSDART00000145278]	8.11746	7.91572	8.02366	6.86012	6.81178	6.46765	-1.30576	7.36607	-10.2589	8.58378e-05	0.00136437	1.79281	A_15_P772221	ENSDART00000145278	si:dkey-29b11.3	XM_001346110		Dr.151674	100007775		ENSDART00000145278	TC409467
5255	nuclear factor, erythroid 2-like 2b [Source:ZFIN;Acc:ZDB-GENE-120320-3] [ENSDART00000122221]	6.963	6.89404	6.77824	8.00719	8.18956	7.53262	1.03136	7.39411	5.71074	0.00167608	0.00871153	-1.61546	A_15_P771326	ENSDART00000122221	nfe2l2b	XR_661826			100873093	GO:0000976(transcription regulatory region sequence-specific DNA binding)|GO:0003677(DNA binding)|GO:0003700(sequence-specific DNA binding transcription factor activity)|GO:0005634(nucleus)|GO:0005737(cytoplasm)|GO:0006351(transcription, DNA-dependent)|GO:0006355(regulation of transcription, DNA-dependent)|GO:0043565(sequence-specific DNA binding)|GO:0045893(positive regulation of transcription, …	ENSDART00000122221	TC416861
5257	toll-like receptor 4a, like [Source:ZFIN;Acc:ZDB-GENE-090507-2] [ENSDART00000113952]	7.1889	7.14086	7.34437	5.31321	5.68735	4.24025	-2.14444	6.15249	-5.68834	0.00170805	0.00881059	-1.6371	A_15_P261021	ENSDART00000113952	tlr4ba	AY388400		Dr.89442	403131	GO:0002376(immune system process)|GO:0007165(signal transduction)|GO:0016020(membrane)|GO:0016021(integral to membrane)|GO:0045087(innate immune response)	ENSDART00000113952	NP13322585	Phagosome // Toll-like receptor signaling pathway // NOD-like receptor signaling pathway // Salmonella infection	dre04145 // dre04620 // dre04621 // dre05132
5259	GB	6.25332	6.2276	6.63806	4.25385	4.42684	4.75895	-1.89312	5.42644	-10.6814	6.93824e-05	0.00121938	2.03554	A_15_P567412	NP9844790								NP9844790
5264	FDR306-P00021-DEPE-F_C06 FDR306 Danio rerio cDNA clone FDR306-P00021-BR_C06 5', mRNA sequence [EH585820]	7.19104	6.72921	6.84443	5.69398	5.87316	6.16264	-1.01164	6.41574	-5.82243	0.00152664	0.00816927	-1.50847	A_15_P265196	EH585820	mg:ab01b07	EH585820		Dr.41813	326968
5270	zinc finger and SCAN domain containing 20 [Source:HGNC Symbol;Acc:HGNC:13093] [ENSDART00000154110]	7.16428	7.14099	7.0408	2.51983	3.19719	2.07839	-4.51688	4.85691	-15.906	8.2491e-06	0.000415162	4.4313	A_15_P246671	ENSDART00000154110		CV112240		Dr.92827			ENSDART00000154110	TC410680
5271	Danio rerio eukaryotic translation initiation factor 3, subunit E, a (eif3ea), mRNA [NM_200839]	13.1079	13.0182	13.0123	12.5367	12.4708	12.218	-0.637629	12.7273	-6.31857	0.00102445	0.00625177	-1.05097	A_15_P110726	NM_200839	eif3ea	NM_200839		Dr.76376	325102	GO:0001731(formation of translation preinitiation complex)|GO:0003743(translation initiation factor activity)|GO:0005634(nucleus)|GO:0005737(cytoplasm)|GO:0005852(eukaryotic translation initiation factor 3 complex)|GO:0006412(translation)|GO:0006413(translational initiation)|GO:0006446(regulation of translational initiation)|GO:0016282(eukaryotic 43S preinitiation complex)|GO:0033290(eukaryotic 4…	ENSDART00000140684	TC432716	RNA transport	dre03013
5273	Danio rerio hexokinase domain containing 1 (hkdc1), mRNA [NM_001115125]	3.35937	3.99986	4.04021	5.82278	5.73803	4.93282	1.69806	4.64885	5.46721	0.00206459	0.00998321	-1.8541	A_15_P656881	NM_001115125	hkdc1	NM_001115125		Dr.34012	321224	GO:0000166(nucleotide binding)|GO:0001678(cellular glucose homeostasis)|GO:0004340(glucokinase activity)|GO:0004396(hexokinase activity)|GO:0005524(ATP binding)|GO:0005536(glucose binding)|GO:0005829(cytosol)|GO:0005975(carbohydrate metabolic process)|GO:0006096(glycolysis)|GO:0008865(fructokinase activity)|GO:0016301(kinase activity)|GO:0016310(phosphorylation)|GO:0016740(transferase activity)|G…	ENSDART00000056523	TC378844	Glycolysis / Gluconeogenesis // Fructose and mannose metabolism // Galactose metabolism // Starch and sucrose metabolism // Amino sugar and nucleotide sugar metabolism // Neomycin, kanamycin and gentamicin biosynthesis // Metabolic pathways // Carbon metabolism // Insulin signaling pathway	dre00010 // dre00051 // dre00052 // dre00500 // dre00520 // dre00524 // dre01100 // dre01200 // dre04910
5278	Danio rerio malate dehydrogenase 1Ab, NAD (soluble) (mdh1ab), mRNA [NM_199969]	11.5075	11.4346	11.3754	9.95413	10.0253	10.4059	-1.3107	10.7838	-9.77163	0.000110837	0.00154839	1.50079	A_15_P140296	NM_199969	mdh1ab	NM_199969		Dr.9860	335715	GO:0003824(catalytic activity)|GO:0005975(carbohydrate metabolic process)|GO:0006099(tricarboxylic acid cycle)|GO:0006108(malate metabolic process)|GO:0016491(oxidoreductase activity)|GO:0016615(malate dehydrogenase activity)|GO:0016616(oxidoreductase activity, acting on the CH-OH group of donors, NAD or NADP as acceptor)|GO:0019752(carboxylic acid metabolic process)|GO:0030060(L-malate dehydroge…	ENSDART00000168926	TC372949	Citrate cycle (TCA cycle) // Cysteine and methionine metabolism // Pyruvate metabolism // Glyoxylate and dicarboxylate metabolism // Metabolic pathways // Carbon metabolism	dre00020 // dre00270 // dre00620 // dre00630 // dre01100 // dre01200
5283	Danio rerio zgc:165582 (zgc:165582), mRNA [NM_001102636]	6.93634	6.83427	6.97988	8.7703	9.01362	8.45205	1.82849	7.83108	12.0031	3.73671e-05	0.000858807	2.73871	A_15_P745971	NM_001102636	zgc:165582	NM_001102636		Dr.151019	100124609	GO:0005794(Golgi apparatus)|GO:0006486(protein glycosylation)|GO:0008417(fucosyltransferase activity)|GO:0016020(membrane)|GO:0016021(integral to membrane)|GO:0016740(transferase activity)|GO:0016757(transferase activity, transferring glycosyl groups)|GO:0032580(Golgi cisterna membrane)	ENSDART00000104648	TC415082
5285	Danio rerio tripartite motif containing 25 (trim25), mRNA [NM_200175]	7.46902	7.3894	7.682	6.29388	6.04493	5.78986	-1.47058	6.77818	-9.57866	0.000123039	0.00162916	1.38134	A_15_P119950	NM_200175	trim25	NM_200175		Dr.151876	393144	GO:0005622(intracellular)|GO:0008270(zinc ion binding)|GO:0039535(regulation of RIG-I signaling pathway)|GO:0046872(metal ion binding)	ENSDART00000164891	TC366882	RIG-I-like receptor signaling pathway	dre04622
5292	GB	5.47602	4.91474	5.3843	3.99654	4.00125	3.94502	-1.27742	4.61964	-8.10539	0.000292444	0.00275419	0.388818	A_15_P398430	NP13317077		XM_009299317						NP13317077
5297	potassium channel, subfamily K, member 3b [Source:ZFIN;Acc:ZDB-GENE-120709-43] [ENSDART00000074838]	5.20792	5.71059	5.2897	4.20215	4.27472	4.39945	-1.11063	4.84742	-7.37539	0.000473156	0.00373076	-0.163795	A_15_P557382	ENSDART00000074838	kcnk3b	XM_694909			571330	GO:0005252(open rectifier potassium channel activity)|GO:0005267(potassium channel activity)|GO:0005887(integral to plasma membrane)|GO:0006810(transport)|GO:0006811(ion transport)|GO:0016020(membrane)|GO:0016021(integral to membrane)|GO:0022841(potassium ion leak channel activity)|GO:0030322(stabilization of membrane potential)|GO:0060047(heart contraction)|GO:0071805(potassium ion transmembrane…	ENSDART00000074838	TC424309
5310	Danio rerio Rhesus blood group, C glycoprotein, like 1 (rhcgl1), mRNA [NM_001109843]	5.14855	4.34986	4.37485	8.03233	8.03419	8.34914	3.51413	6.38149	14.2676	1.48178e-05	0.000544779	3.78	A_15_P666946	NM_001109843	rhcgl1	NM_001109843		Dr.115945	100126115	GO:0005887(integral to plasma membrane)|GO:0006814(sodium ion transport)|GO:0006995(cellular response to nitrogen starvation)|GO:0008519(ammonium transmembrane transporter activity)|GO:0015695(organic cation transport)|GO:0015696(ammonium transport)|GO:0016020(membrane)|GO:0016021(integral to membrane)|GO:0019740(nitrogen utilization)|GO:0072488(ammonium transmembrane transport)	ENSDART00000004727	TC370569
5318	Danio rerio G protein-coupled receptor 143 (gpr143), mRNA [NM_200822]	10.6106	10.5822	10.6035	9.04738	9.12433	9.54712	-1.35914	9.91918	-9.55549	0.000124607	0.0016425	1.36685	A_15_P668846	NM_200822	gpr143	NM_200822		Dr.151599	393795	GO:0004888(transmembrane signaling receptor activity)|GO:0007166(cell surface receptor signaling pathway)|GO:0016020(membrane)|GO:0016021(integral to membrane)|GO:0032438(melanosome organization)|GO:0035643(L-DOPA receptor activity)	ENSDART00000047080	TC386021
5321	Danio rerio solute carrier family 39, member 9 (slc39a9), mRNA [NM_001013540]	8.77152	8.77009	8.77526	7.63225	7.43282	7.14189	-1.36997	8.08731	-10.3945	8.00994e-05	0.00131432	1.87176	A_15_P213591	NM_001013540	slc39a9	NM_001013540		Dr.76697	541413	GO:0005385(zinc ion transmembrane transporter activity)|GO:0006810(transport)|GO:0006811(ion transport)|GO:0006829(zinc ion transport)|GO:0016020(membrane)|GO:0016021(integral to membrane)|GO:0030001(metal ion transport)|GO:0046873(metal ion transmembrane transporter activity)|GO:0055085(transmembrane transport)	ENSDART00000103397	TC431497
5323	Danio rerio zinc finger protein 609 (znf609), mRNA [NM_001030081]	7.26496	7.51463	7.38215	8.28181	8.55274	8.43102	1.03461	7.90455	9.92133	0.000102342	0.00149011	1.59195	A_15_P145076	NM_001030081	znf609	NM_001030081		Dr.83020	555219	GO:0046872(metal ion binding)	ENSDART00000164643	TC387839
5327	regulator of G-protein signaling 9b [Source:ZFIN;Acc:ZDB-GENE-040426-1708] [ENSDART00000152948]	4.30658	4.99544	4.32379	5.77466	5.6354	6.01811	1.26745	5.17566	5.71839	0.00166532	0.00867955	-1.60808	A_15_P179781	ENSDART00000152948	rgs9b	BC152204		Dr.86092	793087	GO:0004871(signal transducer activity)|GO:0005096(GTPase activator activity)|GO:0005737(cytoplasm)|GO:0005834(heterotrimeric G-protein complex)|GO:0005886(plasma membrane)|GO:0007186(G-protein coupled receptor signaling pathway)|GO:0035556(intracellular signal transduction)	ENSDART00000152948		Phototransduction	dre04744
5335	Danio rerio cytochrome P450, family 26, subfamily b, polypeptide 1 (cyp26b1), mRNA [NM_212666]	8.92663	9.01852	9.08084	8.55863	8.5945	8.5194	-0.451155	8.78309	-6.77785	0.000723528	0.00494848	-0.651674	A_15_P708381	NM_212666	cyp26b1	NM_212666		Dr.76359	324188	GO:0004497(monooxygenase activity)|GO:0005506(iron ion binding)|GO:0005783(endoplasmic reticulum)|GO:0005789(endoplasmic reticulum membrane)|GO:0016020(membrane)|GO:0016491(oxidoreductase activity)|GO:0016705(oxidoreductase activity, acting on paired donors, with incorporation or reduction of molecular oxygen)|GO:0018585(fluorene oxygenase activity)|GO:0018586(mono-butyltin dioxygenase activity)|…	ENSDART00000110347	TC366483	Retinol metabolism // Metabolic pathways	dre00830 // dre01100
5337	si:dkey-17m8.2 [Source:ZFIN;Acc:ZDB-GENE-110411-234] [ENSDART00000051948]	9.72184	9.63277	9.59305	9.09388	9.00057	8.92546	-0.642584	9.32793	-8.73674	0.000198638	0.00217292	0.832645	A_15_P144956	ENSDART00000051948	si:dkey-17m8.2	BC155297		Dr.36687	100331307		ENSDART00000051948	TC385161
5340	Danio rerio ceroid-lipofuscinosis, neuronal 3 (cln3), mRNA [NM_001007306]	8.80687	8.84128	8.78878	7.53416	7.38	7.13752	-1.46175	8.08144	-13.0783	2.36346e-05	0.000684199	3.25609	A_15_P107391	NM_001007306	cln3	NM_001007306		Dr.79095	492340	GO:0005764(lysosome)|GO:0005765(lysosomal membrane)|GO:0007034(vacuolar transport)|GO:0007040(lysosome organization)|GO:0015809(arginine transport)|GO:0016020(membrane)|GO:0016021(integral to membrane)|GO:0031301(integral to organelle membrane)|GO:0051453(regulation of intracellular pH)	ENSDART00000055170	TC371355	Lysosome	dre04142
5344	Danio rerio novel protein similar to vertebrate transmembrane protein 121 (TMEM121) (LOC569213), mRNA [NM_001144797]	4.92782	4.54122	4.82184	3.08096	2.99214	3.2103	-1.66916	3.92905	-13.5302	1.97025e-05	0.000630116	3.46073	A_15_P411095	NM_001144797	tmem121b	NM_001144797		Dr.155033	569213	GO:0016020(membrane)|GO:0016021(integral to membrane)	ENSDART00000128053	NP9849217
5352	Danio rerio synaptophysin-like 2a (sypl2a), mRNA [NM_200667]	13.8968	13.9516	13.9266	13.4458	13.3549	13.353	-0.54041	13.6548	-9.14208	0.000156955	0.00189304	1.1026	A_15_P120102	NM_200667	sypl2a	NM_200667		Dr.20951	393640	GO:0005215(transporter activity)|GO:0006810(transport)|GO:0008021(synaptic vesicle)|GO:0016020(membrane)|GO:0016021(integral to membrane)|GO:0030285(integral to synaptic vesicle membrane)	ENSDART00000077649	TC381774
5355	AGENCOURT_21025439 NIH_ZGC_8 Danio rerio cDNA clone IMAGE:7243768 5', mRNA sequence [CN171070]	12.6094	12.5502	12.593	12.0299	11.9275	11.5668	-0.742802	12.2128	-5.66366	0.00174409	0.00892395	-1.66101	A_15_P750261	CN171070		CN171070		Dr.156269
5357	erbb2 interacting protein [Source:ZFIN;Acc:ZDB-GENE-061103-403] [ENSDART00000165663]	10.7131	10.8071	10.7875	11.2097	11.2979	11.4525	0.550798	11.0446	6.63653	0.000803573	0.00532563	-0.772177	A_15_P629716	ENSDART00000165663	erbb2ip	BC125845		Dr.14832	566811	GO:0005575(cellular_component)|GO:0008150(biological_process)	ENSDART00000165663	TC365830	NOD-like receptor signaling pathway	dre04621
5366	Danio rerio zinc finger, DHHC-type containing 2 (zdhhc2), mRNA [NM_001013492]	6.52827	6.72784	6.72083	7.88774	7.7864	7.83356	1.17692	7.24744	14.7557	1.23647e-05	0.000508314	3.98201	A_15_P164481	NM_001013492	zdhhc2	NM_001013492		Dr.39077	541365	GO:0008270(zinc ion binding)|GO:0016020(membrane)|GO:0016021(integral to membrane)|GO:0016740(transferase activity)|GO:0016746(transferase activity, transferring acyl groups)|GO:0019706(protein-cysteine S-palmitoleyltransferase activity)|GO:0046872(metal ion binding)	ENSDART00000011480	TC368222
5369	Danio rerio H3 histone, family 3A (h3f3a), mRNA [NM_212996]	12.9728	12.9547	13.0203	12.6504	12.6966	12.6189	-0.327307	12.819	-5.71626	0.00166831	0.00868206	-1.61014	A_15_P115582	NM_212996	h3f3a	NM_212996		Dr.75603	406269	GO:0000786(nucleosome)	ENSDART00000146211	TC414241
5370	AGENCOURT_88172590 NIH_ZGC_26 Danio rerio cDNA clone IMAGE:8771683 5', mRNA sequence [EG569547]	7.32232	7.43735	7.26496	5.46848	5.25121	5.0855	-2.07315	6.30497	-17.8835	4.37572e-06	0.000306204	5.12712	A_15_P257036	EG569547		EG569547		Dr.82421				TC409728
5371	Danio rerio WAS/WASL interacting protein family, member 2b (wipf2b), mRNA [NM_001002165]	13.0136	13.031	12.9618	13.3984	13.4176	13.6323	0.480662	13.2424	5.73344	0.00164439	0.00859871	-1.59359	A_15_P119441	NM_001002165	wipf2b	NM_001002165		Dr.88334	415255	GO:0000147(actin cortical patch assembly)|GO:0003779(actin binding)|GO:0005884(actin filament)|GO:0006897(endocytosis)|GO:0008360(regulation of cell shape)|GO:0030048(actin filament-based movement)|GO:0030479(actin cortical patch)|GO:0051015(actin filament binding)|GO:0051127(positive regulation of actin nucleation)|GO:0051666(actin cortical patch localization)	ENSDART00000011025	TC399476	Endocytosis	dre04144
5374	Danio rerio chloride channel accessory 1 (clca1), mRNA [NM_001305589]	2.37966	2.00593	2.19934	3.78469	3.89876	4.77194	1.95682	3.17339	6.84221	0.000690172	0.00479268	-0.597463	A_15_P165946	NM_001305589	clca1	NM_001305589			334289	GO:0005887(integral to plasma membrane)|GO:0016020(membrane)|GO:0016021(integral to membrane)	ENSDART00000047531	TC390325
5376	Danio rerio mannosyl-oligosaccharide glucosidase (mogs), mRNA [NM_001080190]	8.89895	9.05919	9.08124	8.64611	8.61829	8.57665	-0.399444	8.8134	-5.47371	0.00205295	0.00995308	-1.84763	A_15_P421215	NM_001080190	mogs	NM_001080190		Dr.80077	567913	GO:0003824(catalytic activity)|GO:0004573(mannosyl-oligosaccharide glucosidase activity)|GO:0005789(endoplasmic reticulum membrane)|GO:0006487(protein N-linked glycosylation)|GO:0009311(oligosaccharide metabolic process)|GO:0016020(membrane)|GO:0016021(integral to membrane)	ENSDART00000132189	TC367216	N-Glycan biosynthesis // Metabolic pathways // Protein processing in endoplasmic reticulum	dre00510 // dre01100 // dre04141
5377	AGENCOURT_97509866 NCI_CGAP_ZKid1 Danio rerio cDNA clone IMAGE:8997859 5', mRNA sequence [EH995278]	9.45394	9.29724	9.38635	8.50814	8.26457	8.2145	-1.05011	8.85412	-10.4448	7.80864e-05	0.00129996	1.9008	A_15_P687852	EH995278	si:busm1-48c11.1	EH995278		Dr.121903	368613
5380	Danio rerio mitogen-activated protein kinase-activated protein kinase 2a (mapkapk2a), mRNA [NM_201303]	13.5337	13.5485	13.5243	14.0089	14.0284	13.9399	0.456943	13.7639	8.09003	0.000295304	0.00277157	0.377644	A_15_P148606	NM_201303	mapkapk2a	NM_201303		Dr.76847	327321	GO:0000165(MAPK cascade)|GO:0000166(nucleotide binding)|GO:0004672(protein kinase activity)|GO:0004683(calmodulin-dependent protein kinase activity)|GO:0004871(signal transducer activity)|GO:0005516(calmodulin binding)|GO:0005524(ATP binding)|GO:0005737(cytoplasm)|GO:0006468(protein phosphorylation)|GO:0006954(inflammatory response)|GO:0009931(calcium-dependent protein serine/threonine kinase act…	ENSDART00000027532		MAPK signaling pathway // VEGF signaling pathway	dre04010 // dre04370
5381	PLAC8-like 1 [Source:ZFIN;Acc:ZDB-GENE-091204-165] [ENSDART00000148231]	7.59957	7.78403	7.65412	3.38589	3.57473	4.90679	-3.72344	5.81753	-8.99475	0.000170796	0.00198919	1.00577	A_15_P398355	ENSDART00000148231	plac8l1	XM_001337513			797097		ENSDART00000148231	TC407676
5386	Danio rerio solute carrier family 44, member 4 (slc44a4), mRNA [NM_200413]	4.96058	4.8601	4.71912	5.31423	5.64949	5.62341	0.682446	5.18782	5.6432	0.00177465	0.00901115	-1.6809	A_15_P443935	NM_200413	slc44a4	NM_200413		Dr.151382	393385	GO:0003674(molecular_function)|GO:0008150(biological_process)|GO:0016020(membrane)|GO:0016021(integral to membrane)	ENSDART00000172303	TC366593
5387	exocyst complex component 3-like 2a [Source:ZFIN;Acc:ZDB-GENE-060526-343] [ENSDART00000017138]	5.53882	5.89197	5.70376	4.95958	5.00972	5.15017	-0.671693	5.37567	-5.99262	0.00132758	0.00743867	-1.34832	A_15_P146881	ENSDART00000017138	exoc3l2a	BC090725		Dr.89441	553301	GO:0000145(exocyst)|GO:0006887(exocytosis)	ENSDART00000017138	TC370124
5389	Danio rerio si:ch211-193k19.2 (si:ch211-193k19.2), mRNA [NM_001083088]	12.314	12.365	12.3954	11.7504	11.6118	11.4941	-0.73936	11.9884	-8.81817	0.000189313	0.00211466	0.887782	A_15_P633906	NM_001083088	si:ch211-193k19.2	NM_001083088		Dr.119417	100034574	GO:0016020(membrane)|GO:0016021(integral to membrane)	ENSDART00000131409	NP9865463
5390	Danio rerio cell division cycle 27 (cdc27), mRNA [NM_201449]	10.594	10.6204	10.6607	9.33472	9.23226	9.39144	-1.30557	9.97225	-19.5028	2.73367e-06	0.000254439	5.63588	A_15_P565482	NM_201449	cdc27	NM_201449		Dr.40998	30450	GO:0005575(cellular_component)|GO:0007049(cell cycle)|GO:0051301(cell division)	ENSDART00000078707	TC408972	Cell cycle // Oocyte meiosis // Ubiquitin mediated proteolysis // Progesterone-mediated oocyte maturation	dre04110 // dre04114 // dre04120 // dre04914
5393	Danio rerio HIV-1 Tat interactive protein 2 (htatip2), transcript variant 2, non-coding RNA [NR_131978]	7.87046	7.88526	7.92058	5.61349	5.76223	6.83482	-1.82192	6.98114	-5.4831	0.00203627	0.00989525	-1.8383	A_15_P486255	NR_131978	htatip2	NR_131978		Dr.76717	64605		ENSDART00000140367	TC383056
5396	Danio rerio integrin, alpha 2b (itga2b), mRNA [NM_001003857]	4.79615	4.13155	5.22041	2.96999	1.93025	2.05959	-2.39609	3.51799	-6.11653	0.00120148	0.00694504	-1.23386	A_15_P100256	NM_001003857	itga2b	NM_001003857		Dr.85730	445380	GO:0001525(angiogenesis)|GO:0001935(endothelial cell proliferation)|GO:0005515(protein binding)|GO:0007155(cell adhesion)|GO:0007229(integrin-mediated signaling pathway)|GO:0007596(blood coagulation)|GO:0008305(integrin complex)|GO:0016020(membrane)|GO:0016021(integral to membrane)	ENSDART000000165620	TC366169	Focal adhesion // ECM-receptor interaction // Regulation of actin cytoskeleton	dre04510 // dre04512 // dre04810
5401	Danio rerio inositol 1,3,4,5,6-pentakisphosphate 2-kinase (ippk), mRNA [NM_001014324]	7.33299	7.46541	7.41474	8.31733	8.33321	8.27353	0.903643	7.8562	14.3896	1.41544e-05	0.000537219	3.83118	A_15_P141981	NM_001014324	ippk	NM_001014324		Dr.86374	541511	GO:0000166(nucleotide binding)|GO:0005524(ATP binding)|GO:0005634(nucleus)|GO:0005737(cytoplasm)|GO:0005813(centrosome)|GO:0007275(multicellular organismal development)|GO:0007368(determination of left/right symmetry)|GO:0016301(kinase activity)|GO:0016310(phosphorylation)|GO:0016740(transferase activity)|GO:0032402(melanosome transport)|GO:0035299(inositol pentakisphosphate 2-kinase activity)|GO…	ENSDART00000131217	TC373836	Inositol phosphate metabolism // Metabolic pathways // Phosphatidylinositol signaling system	dre00562 // dre01100 // dre04070
5406	Danio rerio dickkopf WNT signaling pathway inhibitor 2 (dkk2), mRNA [NM_001111209]	5.22286	5.08617	4.9511	3.93862	4.48188	4.18374	-0.885297	4.64406	-5.59409	0.00185053	0.00926678	-1.72884	A_15_P409625	NM_001111209	dkk2	NM_001111209		Dr.82155	792404	GO:0001889(liver development)|GO:0003674(molecular_function)|GO:0005576(extracellular region)|GO:0007275(multicellular organismal development)|GO:0030178(negative regulation of Wnt receptor signaling pathway)|GO:0048884(neuromast development)	ENSDART00000114098	TC374545	Wnt signaling pathway	dre04310
5414	Danio rerio family with sequence similarity 167, member Aa (fam167aa), mRNA [NM_001077335]	5.78857	5.90272	6.05974	5.35696	5.40829	5.312	-0.557924	5.63805	-6.3641	0.000988853	0.00611654	-1.01038	A_15_P661766	NM_001077335	fam167aa	NM_001077335		Dr.84539	768193	GO:0003674(molecular_function)|GO:0005575(cellular_component)|GO:0008150(biological_process)	ENSDART00000097455	TC373572
5416	Danio rerio zgc:153115 (zgc:153115), mRNA [NM_001077329]	9.98339	9.9872	9.82831	9.18881	9.27261	8.79868	-0.846266	9.50983	-5.96516	0.00135757	0.00755365	-1.37393	A_15_P629276	NM_001077329	zgc:153115	NM_001077329		Dr.78657	768186	GO:0003676(nucleic acid binding)|GO:0008150(biological_process)|GO:0046872(metal ion binding)	ENSDART00000146434	NP13225390
5421	Danio rerio calreticulin (calr), mRNA [NM_199713]	13.8358	13.9434	13.9275	2.12186	1.91433	2.37046	-11.7667	8.0189	-92.7685	5.30758e-10	5.05123e-06	12.2589	A_15_P152406	NM_199713	calr	NM_199713		Dr.116048	325317	GO:0005509(calcium ion binding)|GO:0005783(endoplasmic reticulum)|GO:0006457(protein folding)|GO:0051082(unfolded protein binding)	ENSDART00000101655	TC368179	Protein processing in endoplasmic reticulum // Phagosome	dre04141 // dre04145
5422	Danio rerio WD repeat domain 35 (wdr35), mRNA [NM_001145589]	10.5428	10.5223	10.5523	9.85782	9.7408	9.40619	-0.870856	10.1037	-6.88429	0.00066933	0.00468211	-0.562243	A_15_P197706	NM_001145589	wdr35	NM_001145589		Dr.87936	565515	GO:0005929(cilium)|GO:0030991(intraflagellar transport particle A)|GO:0035091(phosphatidylinositol binding)|GO:0035721(intraflagellar retrograde transport)|GO:0042384(cilium assembly)	ENSDART00000100663	TC393157
5429	Danio rerio mitochondrial fission regulator 2 (mtfr2), mRNA [NM_001077285]	8.55383	8.50206	8.47207	8.1192	8.12112	8.07095	-0.405564	8.30654	-7.12448	0.000563492	0.00417579	-0.364521	A_15_P473905	NM_001077285	mtfr2	NM_001077285		Dr.74539	768141	GO:0000266(mitochondrial fission)|GO:0003674(molecular_function)|GO:0005739(mitochondrion)|GO:0009060(aerobic respiration)	ENSDART00000147688	TC456270
5433	Danio rerio nuclear protein, ataxia-telangiectasia locus, mRNA (cDNA clone IMAGE:7165584), partial cds. [BC095358]	8.31607	8.28336	8.28209	8.64944	8.85091	8.88893	0.502586	8.54513	6.12423	0.00119412	0.00691787	-1.22681	A_15_P165441	BC095358	npat	BC095358		Dr.159810	552973	GO:0003674(molecular_function)|GO:0005575(cellular_component)|GO:0008150(biological_process)	ENSDART00000123143	TC374476
5443	fb38h01.x1 Zebrafish WashU MPIMG EST Danio rerio cDNA clone IMAGE:3714193 3', mRNA sequence [AI444363]	6.37567	6.44397	6.55366	5.88751	5.97352	6.06509	-0.482393	6.21657	-5.98536	0.00133544	0.00747059	-1.35508	A_15_P598382	AI444363	wu:fb38h01	AI444363		Dr.76954	321941
5447	Danio rerio paraoxonase 1 (pon1), mRNA [NM_001004542]	9.78607	9.81532	9.83343	7.89489	7.98925	8.61056	-1.64671	8.98825	-8.29479	0.000259706	0.00254283	0.5251	A_15_P106624	NM_001004542	pon1	NM_001004542		Dr.118552	447803	GO:0004064(arylesterase activity)|GO:0005575(cellular_component)|GO:0009636(response to toxin)	ENSDART00000019353	TC388500
5459	Danio rerio similar to RNA (guanine-9-) methyltransferase domain containing 2, mRNA (cDNA clone IMAGE:7403332), partial cds. [BC107507]	9.25317	9.34049	9.31697	8.66324	8.68701	8.90959	-0.550262	9.02841	-6.31177	0.0010299	0.00626796	-1.05705	A_15_P143921	BC107507	trmt10a	BC107507		Dr.115653	560222			TC375906
5468	Danio rerio myeloid cell leukemia 1b (mcl1b), mRNA [NM_194394]	10.8858	10.9678	10.957	10.0244	9.87154	9.89454	-1.0067	10.4335	-14.5953	1.31142e-05	0.000519491	3.9164	A_15_P741636	NM_194394	mcl1b	NM_194394		Dr.26893	373102	GO:0005741(mitochondrial outer membrane)|GO:0007088(regulation of mitosis)|GO:0008630(DNA damage response, signal transduction resulting in induction of apoptosis)|GO:0042803(protein homodimerization activity)|GO:0042981(regulation of apoptotic process)|GO:0043009(chordate embryonic development)|GO:0043066(negative regulation of apoptotic process)|GO:0043154(negative regulation of cysteine-type e…	ENSDART00000148926	NP13226134
5469	asparaginyl-tRNA synthetase [Source:ZFIN;Acc:ZDB-GENE-030131-1016] [ENSDART00000144766]	11.8685	11.7604	11.8319	10.68	10.7028	10.7958	-1.09406	11.2732	-16.736	6.26631e-06	0.000366645	4.7343	A_15_P104369	ENSDART00000144766	nars	EE706465		Dr.105013	568332	GO:0000166(nucleotide binding)|GO:0003676(nucleic acid binding)|GO:0004812(aminoacyl-tRNA ligase activity)|GO:0004816(asparagine-tRNA ligase activity)|GO:0005524(ATP binding)|GO:0005737(cytoplasm)|GO:0006412(translation)|GO:0006418(tRNA aminoacylation for protein translation)|GO:0006421(asparaginyl-tRNA aminoacylation)|GO:0016874(ligase activity)	ENSDART00000144766	TC384294	Aminoacyl-tRNA biosynthesis	dre00970
5471	Danio rerio arachidonate 5-lipoxygenase b, tandem duplicate 2 (alox5b.2), mRNA [NM_001045331]	6.96767	7.22152	7.15664	2.45144	1.96511	2.10458	-4.94157	4.6445	-33.2817	1.47769e-07	6.23785e-05	8.57283	A_15_P150246	NM_001045331	alox5b.2	NM_001045331		Dr.160438	724056	GO:0005506(iron ion binding)|GO:0005575(cellular_component)|GO:0016491(oxidoreductase activity)|GO:0016702(oxidoreductase activity, acting on single donors with incorporation of molecular oxygen, incorporation of two atoms of oxygen)|GO:0046872(metal ion binding)|GO:0051213(dioxygenase activity)|GO:0055114(oxidation-reduction process)		TC406689
5473	Danio rerio zgc:193801 (zgc:193801), mRNA [NM_001130782]	6.25843	6.30667	6.16561	6.87927	6.72388	6.93136	0.601267	6.5442	7.34572	0.000482908	0.00378024	-0.187229	A_15_P580162	NM_001130782	zgc:193801	NM_001130782		Dr.80483	564476	GO:0008150(biological_process)|GO:0046872(metal ion binding)	ENSDART00000134091	TC413994
5474	ADAM metallopeptidase domain 8b [Source:ZFIN;Acc:ZDB-GENE-070808-1] [ENSDART00000066471]	6.65864	6.80585	6.76833	7.93765	7.8052	8.0458	1.18528	7.33691	13.625	1.89785e-05	0.000619984	3.50276	A_15_P393650	ENSDART00000066471	adam8b	EE302004		Dr.157326	100005593	GO:0004222(metalloendopeptidase activity)|GO:0006508(proteolysis)|GO:0008237(metallopeptidase activity)|GO:0008270(zinc ion binding)|GO:0016020(membrane)|GO:0016021(integral to membrane)	ENSDART00000066471	TC390878
5484	Danio rerio neuralized E3 ubiquitin protein ligase 1Aa (neurl1aa), mRNA [NM_001077558]	13.539	13.6261	13.7407	14.0338	14.1818	14.2345	0.514801	13.8926	5.85412	0.0014871	0.0080242	-1.47839	A_15_P151501	NM_001077558	neurl1aa	NM_001077558		Dr.38097	561943	GO:0008270(zinc ion binding)|GO:0046872(metal ion binding)	ENSDART00000101079	TC366063
5490	PDX1 C-terminal inhibiting factor 1 [Source:ZFIN;Acc:ZDB-GENE-120920-2] [ENSDART00000172081]	7.77572	7.87774	7.78358	8.63376	8.78438	8.64474	0.875278	8.24998	12.2323	3.37846e-05	0.000815028	2.85279	A_15_P186291	ENSDART00000172081	pcif1	XM_683128			553360		ENSDART00000172081	TC407681
5491	Danio rerio abhydrolase domain containing 14A (abhd14a), mRNA [NM_207066]	6.11579	6.22083	6.10363	6.95116	7.13887	7.03239	0.894061	6.59378	11.7555	4.17523e-05	0.000911369	2.61295	A_15_P102225	NM_207066	abhd14a	NM_207066		Dr.87237	404598	GO:0003923(GPI-anchor transamidase activity)|GO:0005737(cytoplasm)|GO:0016020(membrane)|GO:0016021(integral to membrane)|GO:0016787(hydrolase activity)|GO:0052770(coenzyme F390-A hydrolase activity)|GO:0052771(coenzyme F390-G hydrolase activity)	ENSDART00000081228	TC375163
5498	coiled-coil serine-rich protein 2a [Source:ZFIN;Acc:ZDB-GENE-131121-492] [ENSDART00000122366]	6.74923	7.09476	6.87467	5.12986	5.21876	5.83382	-1.51208	6.15018	-7.07608	0.000583154	0.00427456	-0.403921	A_15_P677676	ENSDART00000122366	ccser2a				793969		ENSDART00000122366	TC394162
5499	transmembrane anterior posterior transformation 1a [Source:ZFIN;Acc:ZDB-GENE-131017-2] [ENSDART00000161557]	6.55365	6.4233	6.66609	7.46407	7.57014	7.518	0.969725	7.03254	11.6825	4.31585e-05	0.000925089	2.57538	A_15_P269976	ENSDART00000161557	LOC558330	XM_681534		Dr.118075	558330		ENSDART00000161557	TC408810
5500	Danio rerio myosin, light chain 9b, regulatory (myl9b), mRNA [NM_213212]	10.1441	10.0025	10.151	10.9775	10.8681	10.6018	0.716621	10.4575	6.19549	0.00112837	0.00667313	-1.16184	A_15_P741026	NM_213212	myl9b	NM_213212		Dr.75157	406493	GO:0005509(calcium ion binding)	ENSDART00000113505	TC423589	Vascular smooth muscle contraction // Focal adhesion // Tight junction // Regulation of actin cytoskeleton	dre04270 // dre04510 // dre04530 // dre04810
5503	complement component 1, q subcomponent-like 3b [Source:ZFIN;Acc:ZDB-GENE-040426-1836] [ENSDART00000151423]	5.98386	5.81174	5.62491	4.70891	4.96119	4.83518	-0.971744	5.32097	-8.1269	0.000288493	0.00273479	0.404435	A_15_P187576	ENSDART00000151423		XM_678773		Dr.149336			ENSDART00000151423	TC400587
5504	Danio rerio MORC family CW-type zinc finger 3a (morc3a), mRNA [NM_001089366]	8.13534	7.97709	8.09019	8.59313	8.46691	8.44919	0.43554	8.28531	5.75179	0.00161927	0.00851436	-1.57596	A_15_P725361	NM_001089366	morc3a	NM_001089366		Dr.3008	553447	GO:0008270(zinc ion binding)
5511	sushi domain containing 1 [Source:HGNC Symbol;Acc:HGNC:25413] [ENSDART00000081769]	11.0972	11.1556	11.0459	9.99266	9.79877	9.88986	-1.20583	10.4967	-16.055	7.84396e-06	0.000407372	4.48695	A_15_P145506	ENSDART00000081769	susd1	CK400921		Dr.160505	569485	GO:0005509(calcium ion binding)|GO:0016020(membrane)|GO:0016021(integral to membrane)	ENSDART00000081769	TC375927
5513		9.04328	9.10955	8.5636	5.87434	4.03964	4.16878	-4.21122	6.79986	-7.98283	0.000316203	0.00290817	0.299134	A_15_P685663	TC404833								TC404833
5518	Danio rerio pleiotropic regulator 1 (plrg1), mRNA [NM_213440]	10.8703	10.7971	10.8828	8.90238	8.72732	8.6389	-2.09387	9.80313	-24.1669	8.50358e-07	0.000150565	6.86357	A_15_P664571	NM_213440	plrg1	NM_213440		Dr.79159	100004402	GO:0043066(negative regulation of apoptotic process)|GO:0043518(negative regulation of DNA damage response, signal transduction by p53 class mediator)	ENSDART00000131111	TC369531	Spliceosome	dre03040
5532	Danio rerio intraflagellar transport 57 homolog (Chlamydomonas) (ift57), mRNA [NM_001001832]	10.8985	10.911	10.9353	11.1814	11.2708	11.2485	0.318555	11.0743	5.5967	0.00184641	0.0092528	-1.72628	A_15_P110838	NM_001001832	ift57	NM_001001832		Dr.83466	414929	GO:0003351(epithelial cilium movement)|GO:0005737(cytoplasm)|GO:0005794(Golgi apparatus)|GO:0005813(centrosome)|GO:0005856(cytoskeleton)|GO:0005929(cilium)|GO:0006915(apoptotic process)|GO:0007368(determination of left/right symmetry)|GO:0030992(intraflagellar transport particle B)|GO:0032006(regulation of TOR signaling cascade)|GO:0035058(nonmotile primary cilium assembly)|GO:0036064(cilium basa…	ENSDART00000158862	TC451283
5545	HECT domain containing E3 ubiquitin protein ligase 4 [Source:HGNC Symbol;Acc:HGNC:26611] [ENSDART00000160682]	5.92372	5.97218	6.18095	5.41884	5.30388	5.21307	-0.713692	5.66877	-7.23319	0.000522084	0.00396384	-0.276839	A_15_P145336	ENSDART00000160682	hectd4	XM_009303668			101885095		ENSDART00000160682	TC381128
5546	PHD finger protein 3 [Source:ZFIN;Acc:ZDB-GENE-090313-207] [ENSDART00000043440]	9.61121	9.72837	9.5809	10.1783	10.1962	10.1807	0.544903	9.91261	8.4864	0.000230863	0.00236887	0.660198	A_15_P197796	ENSDART00000043440	phf3	BC090712		Dr.75445	553518	GO:0005634(nucleus)|GO:0006351(transcription, DNA-dependent)|GO:0008270(zinc ion binding)|GO:0046872(metal ion binding)	ENSDART00000043440	TC368821
[truncated: 6,981 more rows]
