# Supplementary material for: Microarray transcriptome datasets of maternal-zygotic DNA methyltransferase 3aa−/− zebrafish during early developmental stages
Source: Data Brief. 2023 Feb 9;47:108967. doi: 10.1016/j.dib.2023.108967 (PMC9938149; doi:10.1016/j.dib.2023.108967)
Supplement: Supplementary file 5 [file mmc5.xlsx]

## Sheet: 2dpf
FeatureNum	Description	wt_rep1_log2	wt_rep2_log2	wt_rep3_log2	dnmt3aa_rep1_log2	dnmt3aa_rep2_log2	dnmt3aa_rep3_log2	logFC	AveExpr	t	P.Value	adj.P.Val	B	ProbeID	PrimaryAccession	GeneSymbol	GenbankAccession	Cytoband	UniGeneID	EntrezGeneID	GO	EnsemblID	TIGRID	KEGG_Pathway	KEGG_Pathway_ID	KEGG_Link
21	Danio rerio tripartite motif containing 105 (trim105), mRNA [NM_001130662]	6.15611	6.06429	6.43651	7.30533	7.23053	7.31895	1.06596	6.75195	8.78379	0.000107332	0.00253591	1.64935	A_15_P220731	NM_001130662	trim105	NM_001130662		Dr.84738	100170828	GO:0005575(cellular_component)|GO:0008150(biological_process)|GO:0008270(zinc ion binding)|GO:0046872(metal ion binding)	ENSDART00000168075	TC373718
44	Danio rerio uridine-cytidine kinase 2a (uck2a), mRNA [NM_001171067]	9.06996	8.8613	9.08996	9.86023	9.94164	9.88458	0.888413	9.45128	8.91891	9.83308e-05	0.00241176	1.74644	A_15_P720261	NM_001171067	uck2a	NM_001171067		Dr.81637	100005763	GO:0000166(nucleotide binding)|GO:0004849(uridine kinase activity)|GO:0005524(ATP binding)|GO:0005829(cytosol)|GO:0006206(pyrimidine base metabolic process)|GO:0006238(CMP salvage)|GO:0008152(metabolic process)|GO:0016301(kinase activity)|GO:0016310(phosphorylation)|GO:0016740(transferase activity)|GO:0019206(nucleoside kinase activity)|GO:0043097(pyrimidine nucleoside salvage)|GO:0044206(UMP sal…	ENSDART00000002186	TC370604	Pyrimidine metabolism // Drug metabolism - other enzymes // Metabolic pathways	dre00240 // dre00983 // dre01100
48	eukaryotic translation initiation factor 4 gamma, 1 [Source:HGNC Symbol;Acc:HGNC:3296] [ENSDART00000159240]	9.72802	9.52611	9.81967	10.4167	10.5522	10.3316	0.742245	10.0624	6.35169	0.000656909	0.00688378	-0.370494	A_15_P455965	ENSDART00000159240	LOC100333590	XM_002664724			100333590		ENSDART00000159240	TC381011
50	Danio rerio zgc:77112 (zgc:77112), mRNA [NM_213180]	9.52934	9.05917	9.24819	7.64895	7.47695	7.61837	-1.69748	8.43016	-11.9841	1.75537e-05	0.00101501	3.63556	A_15_P106280	NM_213180	zgc:77112	NM_213180		Dr.79757	406459	GO:0001878(response to yeast)|GO:0003674(molecular_function)|GO:0005575(cellular_component)|GO:0005975(carbohydrate metabolic process)|GO:0005977(glycogen metabolic process)	ENSDART00000012758	TC454603	Insulin signaling pathway	dre04910
54	Danio rerio similar to active breakpoint cluster region-related protein, mRNA (cDNA clone IMAGE:7408373), partial cds. [BC154459]	10.9375	11.0244	11.1086	9.53983	10.0898	9.98485	-1.15199	10.4475	-7.11778	0.000351806	0.0048205	0.327439	A_15_P658106	BC154459	LOC560371	BC154459		Dr.158752	560371			TC387744
60	Danio rerio methylcrotonoyl-CoA carboxylase 1 (alpha) (mccc1), mRNA [NM_001044915]	9.30651	9.01157	9.21544	10.2284	10.3906	10.5625	1.21598	9.78583	9.30212	7.71779e-05	0.00213423	2.01453	A_15_P108076	NM_001044915	mccc1	NM_001044915		Dr.22552	777632	GO:0000166(nucleotide binding)|GO:0003824(catalytic activity)|GO:0004075(biotin carboxylase activity)|GO:0005524(ATP binding)|GO:0005575(cellular_component)|GO:0016874(ligase activity)|GO:0046872(metal ion binding)	ENSDART00000158293	TC369565	Valine, leucine and isoleucine degradation // Metabolic pathways	dre00280 // dre01100
100	Danio rerio mannan-binding lectin serine peptidase 2 (masp2), mRNA [NM_001122858]	7.10054	6.91806	6.76903	5.63287	5.00035	5.0882	-1.68874	6.08484	-8.70944	0.000112688	0.00260899	1.59533	A_15_P493102	NM_001122858	masp2	NM_001122858		Dr.77212	560277	GO:0004252(serine-type endopeptidase activity)|GO:0005509(calcium ion binding)|GO:0005576(extracellular region)|GO:0006508(proteolysis)|GO:0006956(complement activation)|GO:0008233(peptidase activity)|GO:0016787(hydrolase activity)	ENSDART00000142273	TC421257
103	Danio rerio PQ loop repeat containing 2 (pqlc2), mRNA [NM_001013303]	8.17775	8.29841	8.29043	8.94028	8.80331	8.93398	0.636993	8.57403	6.97315	0.000394147	0.00509822	0.200491	A_15_P188911	NM_001013303	pqlc2	NM_001013303		Dr.75356	503709	GO:0003674(molecular_function)|GO:0008150(biological_process)|GO:0016020(membrane)|GO:0016021(integral to membrane)	ENSDART00000101277
108	fb83e06.y1 Zebrafish WashU MPIMG EST Danio rerio cDNA clone IMAGE:3718498 5', mRNA sequence [AI584798]	16.0934	15.9918	15.8636	17.0837	17.1474	17.1875	1.15661	16.5612	11.8448	1.88084e-05	0.0010386	3.56084	A_15_P741796	AI584798		AI584798		Dr.124594				TC441376
110	Danio rerio GABA(A) receptor-associated protein, mRNA (cDNA clone IMAGE:6797129), partial cds. [BC056701]	11.5467	11.5082	11.6622	12.1266	12.0821	12.2581	0.583251	11.864	6.05751	0.000848105	0.00799142	-0.656124	A_15_P115449	BC056701	gabarapa	BC056701		Dr.12845	326974	GO:0000045(autophagic vacuole assembly)|GO:0000421(autophagic vacuole membrane)|GO:0000422(mitochondrion degradation)|GO:0005829(cytosol)|GO:0006914(autophagy)|GO:0006995(cellular response to nitrogen starvation)|GO:0007420(brain development)		TC436540	FoxO signaling pathway // Autophagy // NOD-like receptor signaling pathway	dre04068 // dre04140 // dre04621
118	Danio rerio zgc:162025 (zgc:162025), mRNA [NM_001089426]	10.5496	10.6483	10.5802	11.3586	11.373	11.2535	0.735685	10.9605	8.47563	0.000131651	0.0028293	1.42267	A_15_P151796	NM_001089426	zgc:162025	NM_001089426		Dr.37828	571775	GO:0003674(molecular_function)|GO:0005575(cellular_component)|GO:0097065(anterior head development)	ENSDART00000067843	TC388542
130	Danio rerio calcium/calmodulin-dependent protein kinase (CaM kinase) II gamma 1 (camk2g1), mRNA [NM_001030125]	13.3604	13.3038	13.3912	12.7707	12.8178	12.8294	-0.54585	13.0789	-6.67286	0.000502129	0.00588481	-0.070104	A_15_P143156	NM_001030125	camk2g1	NM_001030125		Dr.90586	791855	GO:0000166(nucleotide binding)|GO:0003146(heart jogging)|GO:0004672(protein kinase activity)|GO:0004674(protein serine/threonine kinase activity)|GO:0004683(calmodulin-dependent protein kinase activity)|GO:0005516(calmodulin binding)|GO:0005524(ATP binding)|GO:0005575(cellular_component)|GO:0006468(protein phosphorylation)|GO:0016301(kinase activity)|GO:0016310(phosphorylation)|GO:0016740(transfe…	ENSDART00000105518	TC427669	ErbB signaling pathway // Calcium signaling pathway // Oocyte meiosis // Adrenergic signaling in cardiomyocytes // Wnt signaling pathway // GnRH signaling pathway // Melanogenesis	dre04012 // dre04020 // dre04114 // dre04261 // dre04310 // dre04912 // dre04916
132	cAMP responsive element binding protein 5b [Source:ZFIN;Acc:ZDB-GENE-091020-6] [ENSDART00000103630]	7.37076	7.44531	7.48669	6.58961	6.76658	6.77092	-0.725221	7.07165	-7.58887	0.000246051	0.00400841	0.726487	A_15_P284426	ENSDART00000103630	creb5b	XM_001921055		Dr.118492	565910	GO:0003676(nucleic acid binding)|GO:0003700(sequence-specific DNA binding transcription factor activity)|GO:0006355(regulation of transcription, DNA-dependent)|GO:0043565(sequence-specific DNA binding)|GO:0046872(metal ion binding)	ENSDART00000103630	NP13324016	Adrenergic signaling in cardiomyocytes	dre04261
136	Danio rerio fibroblast growth factor 24 (fgf24), mRNA [NM_182871]	9.58569	9.76677	9.75978	8.77054	8.77967	9.12344	-0.812862	9.29765	-6.20748	0.000743687	0.00739631	-0.509224	A_15_P103671	NM_182871	fgf24	NM_182871		Dr.82992	359831	GO:0005102(receptor binding)|GO:0007422(peripheral nervous system development)|GO:0008083(growth factor activity)|GO:0009953(dorsal/ventral pattern formation)|GO:0031017(exocrine pancreas development)|GO:0033339(pectoral fin development)|GO:0035050(embryonic heart tube development)|GO:0035118(embryonic pectoral fin morphogenesis)|GO:0042664(negative regulation of endodermal cell fate specificatio…	ENSDART00000054877	NP13225051
153	Danio rerio endothelial PAS domain protein 1b (epas1b), mRNA [NM_001039806]	10.4615	10.2969	10.349	9.63228	9.49953	9.76661	-0.736342	10.001	-6.8743	0.000426451	0.00534634	0.112476	A_15_P622571	NM_001039806	epas1b	NM_001039806		Dr.83091	555192	GO:0000976(transcription regulatory region sequence-specific DNA binding)|GO:0000981(sequence-specific DNA binding RNA polymerase II transcription factor activity)|GO:0001666(response to hypoxia)|GO:0005634(nucleus)|GO:0006351(transcription, DNA-dependent)|GO:0006355(regulation of transcription, DNA-dependent)|GO:0014823(response to activity)|GO:0030182(neuron differentiation)|GO:0031017(exocrine…	ENSDART00000080382	TC366775
155	si:dkey-60d5.3 [Source:ZFIN;Acc:ZDB-GENE-131127-467] [ENSDART00000154208]	6.73356	7.07726	6.72331	8.98126	9.0386	8.82271	2.10281	7.89612	15.8485	3.32014e-06	0.000471989	5.4014	A_15_P772006	ENSDART00000154208							ENSDART00000154208	TC415060
157	Rep: Ligand-dependent nuclear receptor corepressor-like protein - Gallus gallus (Chicken), partial (24%) [TC382971]	9.29303	9.10715	8.98121	10.3008	10.4657	10.036	1.14039	9.69732	7.75414	0.000217993	0.00372729	0.861476	A_15_P672996	ENSDART00000138852	lcorl	XM_009291227			558430	GO:0003677(DNA binding)	ENSDART00000138852	TC382971
183	chondroitin sulfate N-acetylgalactosaminyltransferase 1 [Source:HGNC Symbol;Acc:HGNC:24290] [ENSDART00000130358]	6.53453	6.38705	5.655	3.01315	2.46319	2.58161	-3.50621	4.43909	-13.0168	1.07569e-05	0.000786238	4.16254	A_15_P490482	ENSDART00000130358	LOC101886904	XM_005166676			101886904		ENSDART00000130358	NP13320281
192	Danio rerio SEH1-like (S. cerevisiae) (seh1l), mRNA [NM_199923]	11.6237	11.6814	11.746	12.4063	12.457	12.3037	0.70527	12.0363	7.79107	0.000212237	0.00368905	0.891301	A_15_P114759	NM_199923	seh1l	NM_199923		Dr.20191	334749	GO:0000775(chromosome, centromeric region)|GO:0000776(kinetochore)|GO:0000777(condensed chromosome kinetochore)|GO:0003674(molecular_function)|GO:0005634(nucleus)|GO:0005643(nuclear pore)|GO:0005694(chromosome)|GO:0006810(transport)|GO:0006999(nuclear pore organization)|GO:0007049(cell cycle)|GO:0007059(chromosome segregation)|GO:0007067(mitosis)|GO:0007080(mitotic metaphase plate congression)|GO…	ENSDART00000052238	TC367258	RNA transport // mTOR signaling pathway	dre03013 // dre04150
197	Danio rerio type I cytokeratin, enveloping layer, like (cyt1l), mRNA [NM_001082882]	18.9197	18.8948	18.655	18.2033	18.1431	18.0615	-0.687199	18.4795	-6.32496	0.000672079	0.00698525	-0.396022	A_15_P719131	NM_001082882	cyt1l	NM_001082882		Dr.132499	792062	GO:0005198(structural molecule activity)|GO:0005882(intermediate filament)	ENSDART00000105034	NP9495896
214	Danio rerio keratin 96 (krt96), mRNA [NM_001199952]	15.9693	15.8902	16.0459	15.2938	15.1055	15.0061	-0.833354	15.5518	-7.60234	0.000243615	0.0039844	0.737583	A_15_P660841	NM_001199952	krt96	NM_001199952		Dr.32396	321502	GO:0005198(structural molecule activity)|GO:0005882(intermediate filament)	ENSDART00000140272	TC400275
218	Danio rerio G patch domain containing 1 (gpatch1), mRNA [NM_001204123]	12.3777	12.1316	12.4632	12.9701	13.0428	13.0655	0.701935	12.6752	6.14638	0.000784346	0.00764193	-0.568741	A_15_P144306	NM_001204123	gpatch1	NM_001204123		Dr.36658	448925	GO:0003676(nucleic acid binding)|GO:0008150(biological_process)	ENSDART00000009386	TC412449
228	Danio rerio occludin a (oclna), mRNA [NM_212832]	8.91745	8.72309	8.4938	7.74932	7.79909	7.74718	-0.946245	8.23832	-7.47478	0.000267848	0.00417673	0.631809	A_15_P575327	NM_212832	oclna	NM_212832		Dr.78199	405757	GO:0005923(tight junction)|GO:0016020(membrane)|GO:0016021(integral to membrane)|GO:0070830(tight junction assembly)	ENSDART00000002622	TC407471	Cell adhesion molecules (CAMs) // Tight junction	dre04514 // dre04530
236	FDR103-P00019-DEPE-F_C07 FDR103 Danio rerio cDNA clone FDR103-P00019-BR_C07 5', mRNA sequence [EH438239]	8.31831	7.67124	8.5663	3.30322	5.24312	2.97936	-4.34338	6.01359	-7.05881	0.000368406	0.00492322	0.27594	A_15_P513717	EH438239		EH438239		Dr.113704				TC422166
241	Danio rerio 5'-nucleotidase, cytosolic II, like 1 (nt5c2l1), mRNA [NM_001004549]	12.1381	12.1718	12.4295	10.7816	11.0264	11.2701	-1.22044	11.6362	-7.78708	0.000212851	0.00368905	0.88808	A_15_P100069	NM_001004549	nt5c2l1	NM_001004549		Dr.76056	447810	GO:0008253(5'-nucleotidase activity)|GO:0046872(metal ion binding)|GO:0071466(cellular response to xenobiotic stimulus)	ENSDART00000007961	TC369188
265	Danio rerio interferon regulatory factor 1b (irf1b), mRNA [NM_205747]	8.9605	8.83207	8.94782	7.78743	7.58855	7.86113	-1.16776	8.32958	-10.9044	3.06023e-05	0.00134246	3.03137	A_15_P119303	NM_205747	irf1b	NM_205747		Dr.119956	792160	GO:0000975(regulatory region DNA binding)|GO:0003677(DNA binding)|GO:0003700(sequence-specific DNA binding transcription factor activity)|GO:0005634(nucleus)|GO:0006351(transcription, DNA-dependent)|GO:0006355(regulation of transcription, DNA-dependent)|GO:0006915(apoptotic process)|GO:0008285(negative regulation of cell proliferation)|GO:0050776(regulation of immune response)	ENSDART00000158742	TC370537
282	Rep: Interleukin 23 receptor - Danio rerio (Zebrafish) (Brachydanio rerio), partial (7%) [TC438669]	8.03365	8.06824	7.95318	7.2825	7.30484	7.35101	-0.705575	7.66557	-8.38727	0.000139756	0.00291836	1.35629	A_15_P242711	TC382458								TC382458
307	Danio rerio zgc:158619 (zgc:158619), mRNA [NM_001082991]	10.6407	10.5558	10.5531	9.83439	9.98968	9.88932	-0.678715	10.2438	-7.61563	0.000241239	0.00396714	0.748514	A_15_P748281	NM_001082991	zgc:158619	NM_001082991		Dr.77683	100009622	GO:0003674(molecular_function)|GO:0005575(cellular_component)|GO:0008150(biological_process)		TC399782
314		4.13837	5.27122	5.43375	7.28248	7.57228	7.91063	2.64068	6.26812	7.16317	0.000339609	0.0047471	0.366842	A_15_P705601	TC380939						GO:0000910(cytokinesis)|GO:0005515(protein binding)|GO:0005977(glycogen metabolic process)|GO:0006470(protein dephosphorylation)|GO:0016787(hydrolase activity)		TC380939
330	Danio rerio androgen receptor (ar), mRNA [NM_001083123]	5.05517	5.00421	4.32207	3.33644	2.80794	3.01984	-1.73908	3.92428	-7.22733	0.00032319	0.00461184	0.422176	A_15_P131051	NM_001083123	ar	NM_001083123		Dr.75914	100005148	GO:0000981(sequence-specific DNA binding RNA polymerase II transcription factor activity)|GO:0003677(DNA binding)|GO:0003700(sequence-specific DNA binding transcription factor activity)|GO:0003707(steroid hormone receptor activity)|GO:0004882(androgen receptor activity)|GO:0005497(androgen binding)|GO:0005634(nucleus)|GO:0006351(transcription, DNA-dependent)|GO:0006355(regulation of transcription…	ENSDART00000098022	TC435227	Oocyte meiosis	dre04114
331	Danio rerio aminolevulinate, delta-, synthase 2 (alas2), mRNA [NM_131682]	12.0296	11.9284	12.0238	9.22734	9.23658	10.1931	-2.4416	10.7731	-8.99065	9.39067e-05	0.0023569	1.79744	A_15_P662501	NM_131682	alas2	NM_131682		Dr.8180	64607	GO:0001666(response to hypoxia)|GO:0003824(catalytic activity)|GO:0003870(5-aminolevulinate synthase activity)|GO:0005739(mitochondrion)|GO:0005743(mitochondrial inner membrane)|GO:0005759(mitochondrial matrix)|GO:0006778(porphyrin-containing compound metabolic process)|GO:0006782(protoporphyrinogen IX biosynthetic process)|GO:0006783(heme biosynthetic process)|GO:0008152(metabolic process)|GO:00…	ENSDART00000056420	TC388936	Glycine, serine and threonine metabolism // Porphyrin and chlorophyll metabolism // Metabolic pathways	dre00260 // dre00860 // dre01100
374	Danio rerio BMP and activin membrane-bound inhibitor homolog (Xenopus laevis) b (bambib), mRNA [NM_001002189]	11.0529	10.9828	10.9001	10.3412	10.2711	10.3175	-0.668662	10.6443	-7.66907	0.000231948	0.00386243	0.792308	A_15_P621766	NM_001002189	bambib	NM_001002189		Dr.76497	431736	GO:0003674(molecular_function)|GO:0016020(membrane)|GO:0016021(integral to membrane)|GO:0030512(negative regulation of transforming growth factor beta receptor signaling pathway)|GO:0090263(positive regulation of canonical Wnt receptor signaling pathway)	ENSDART00000159525	NP13226175	Wnt signaling pathway // TGF-beta signaling pathway	dre04310 // dre04350
378	Danio rerio major histocompatibility complex class I ZBA (mhc1zba), mRNA [NM_001110118]	9.36747	9.53813	9.76841	8.6505	8.67446	8.82791	-0.840384	9.13781	-6.46886	0.000594854	0.0064927	-0.259547	A_15_P624321	NM_001110118	mhc1zba	NM_001110118		Dr.77541	791453	GO:0002474(antigen processing and presentation of peptide antigen via MHC class I)|GO:0006955(immune response)|GO:0016020(membrane)|GO:0016021(integral to membrane)|GO:0042605(peptide antigen binding)|GO:0042612(MHC class I protein complex)	ENSDART00000053153	TC369045
394	QKI, KH domain containing, RNA binding b [Source:ZFIN;Acc:ZDB-GENE-081028-54] [ENSDART00000131553]	10.4695	10.5756	10.6885	9.8149	9.99082	9.88462	-0.681102	10.2373	-6.68794	0.000495959	0.00584649	-0.0562836	A_15_P399820	ENSDART00000131553	qkib	XM_005156500			100462714	GO:0003676(nucleic acid binding)|GO:0003723(RNA binding)	ENSDART00000131553	NP13316115
396	si:ch211-135f11.6 [Source:ZFIN;Acc:ZDB-GENE-060526-33] [ENSDART00000138220]	5.27474	5.30078	5.29299	6.33201	6.60097	6.76952	1.27799	5.9285	9.89354	5.40061e-05	0.0017885	2.40841	A_15_P145856	ENSDART00000138220		XM_005168572					ENSDART00000138220	TC404544
399	Danio rerio novel immune-type receptor 2b (nitr2b), mRNA [NM_131649]	3.52593	3.14862	3.51969	5.4544	4.91303	5.42895	1.86738	4.33177	9.77253	5.8007e-05	0.00185448	2.3297	A_15_P363265	NM_131649	nitr2b	NM_131649		Dr.83336	60647	GO:0016020(membrane)|GO:0016021(integral to membrane)	ENSDART00000060383	TC377714
403	Danio rerio tetratricopeptide repeat domain 38 (ttc38), mRNA [NM_001020699]	6.32562	6.37828	6.15428	4.99107	5.4584	5.41297	-0.99858	5.78677	-6.51588	0.000571857	0.00636135	-0.215468	A_15_P106714	NM_001020699	ttc38	NM_001020699		Dr.77705	553728	GO:0005575(cellular_component)|GO:0008150(biological_process)	ENSDART00000061838	TC388412
406	Danio rerio mRNA for Hoxd11 protein. [Y14543]	9.58584	9.46882	9.7289	8.75391	8.66119	8.11252	-1.08531	9.05186	-5.72881	0.00114105	0.00949092	-0.987781	A_15_P131626	Y14543	hoxd11a	Y14543		Dr.47548	30405	GO:0003677(DNA binding)|GO:0005634(nucleus)|GO:0006351(transcription, DNA-dependent)|GO:0006355(regulation of transcription, DNA-dependent)|GO:0007275(multicellular organismal development)|GO:0043565(sequence-specific DNA binding)
409	Danio rerio limb bud and heart development (lbh), mRNA [NM_200520]	11.6072	11.4588	11.7015	10.9613	10.9714	10.8927	-0.647365	11.2655	-6.57013	0.00054658	0.00620833	-0.164926	A_15_P112771	NM_200520	lbh	NM_200520		Dr.108160	393492	GO:0001755(neural crest cell migration)|GO:0003674(molecular_function)|GO:0005634(nucleus)|GO:0005737(cytoplasm)|GO:0006351(transcription, DNA-dependent)|GO:0006355(regulation of transcription, DNA-dependent)|GO:0048703(embryonic viscerocranium morphogenesis)		TC374859
439	Danio rerio solute carrier family 25 (mitochondrial carrier; Graves disease autoantigen), member 16 (slc25a16), mRNA [NM_205549]	9.60743	9.53315	9.67438	10.3274	10.3401	10.4084	0.75364	9.98181	8.6722	0.000115487	0.00264068	1.56812	A_15_P109824	NM_205549	slc25a16	NM_205549		Dr.78884	324578	GO:0003735(structural constituent of ribosome)|GO:0005743(mitochondrial inner membrane)|GO:0006412(translation)|GO:0006810(transport)|GO:0016020(membrane)|GO:0016021(integral to membrane)|GO:0055085(transmembrane transport)	ENSDART00000079902	TC371640
458	Danio rerio prostaglandin E receptor 4 (subtype EP4) b (ptger4b), mRNA [NM_001128367]	6.29651	6.16025	6.17609	5.69995	5.70001	5.5377	-0.565061	5.92842	-5.90042	0.000975814	0.00865606	-0.812936	A_15_P146506	NM_001128367	ptger4b	NM_001128367		Dr.114977	100005416	GO:0004871(signal transducer activity)|GO:0004930(G-protein coupled receptor activity)|GO:0004955(prostaglandin receptor activity)|GO:0004957(prostaglandin E receptor activity)|GO:0007165(signal transduction)|GO:0007186(G-protein coupled receptor signaling pathway)|GO:0016020(membrane)|GO:0016021(integral to membrane)	ENSDART00000098010	TC373514	Neuroactive ligand-receptor interaction	dre04080
461	Danio rerio sulfotransferase family 1, cytosolic sulfotransferase 7 (sult1st7), mRNA [NM_001139481]	5.37117	5.45742	6.3653	3.08646	3.3578	2.70611	-2.68117	4.39071	-8.68221	0.000114726	0.00262879	1.57544	A_15_P628041	NM_001139481	sult1st7	NM_001139481		Dr.158800	100196920	GO:0001517(N-acetylglucosamine 6-O-sulfotransferase activity)|GO:0001537(N-acetylgalactosamine 4-O-sulfotransferase activity)|GO:0004394(heparan sulfate 2-O-sulfotransferase activity)|GO:0008146(sulfotransferase activity)|GO:0016232(HNK-1 sulfotransferase activity)|GO:0016740(transferase activity)|GO:0017095(heparan sulfate 6-O-sulfotransferase activity)|GO:0018721(trans-9R,10R-dihydrodiolphenant…	ENSDART00000113214	TC382527
462	Danio rerio ankyrin repeat and FYVE domain containing 1 (ankfy1), mRNA [NM_001102672]	8.96068	8.98303	8.86962	9.69439	9.60122	9.41642	0.632896	9.25423	5.98206	0.000906897	0.00828582	-0.731056	A_15_P737326	NM_001102672	ankfy1	NM_001102672		Dr.75411	568480	GO:0046872(metal ion binding)	ENSDART00000161765	TC398651
464	Danio rerio S100 calcium binding protein S (s100s), mRNA [NM_001003989]	11.3816	11.3653	11.4387	10.8758	10.9772	10.852	-0.493533	11.1484	-5.76081	0.00110797	0.00933256	-0.954899	A_15_P687371	NM_001003989	s100s	NM_001003989		Dr.119276	445481	GO:0005509(calcium ion binding)|GO:0005575(cellular_component)|GO:0046872(metal ion binding)	ENSDART00000142955	TC456545
466	Danio rerio arylsulfatase A (arsa), mRNA [NM_001013543]	4.3071	4.59567	4.46554	5.09666	5.21928	5.40252	0.78338	4.84779	6.2417	0.000721967	0.00726712	-0.476083	A_15_P141201	NM_001013543	arsa	NM_001013543		Dr.91521	541416	GO:0003824(catalytic activity)|GO:0005575(cellular_component)|GO:0008152(metabolic process)|GO:0008484(sulfuric ester hydrolase activity)	ENSDART00000140193	TC370856	Sphingolipid metabolism // Lysosome	dre00600 // dre04142
476	Danio rerio solute carrier family 37 (glucose-6-phosphate transporter), member 4a (slc37a4a), mRNA [NM_214738]	6.29076	6.23056	6.01552	5.39161	4.74223	5.02368	-1.12644	5.61573	-6.13777	0.000790284	0.00767085	-0.577174	A_15_P450740	NM_214738	slc37a4a	NM_214738		Dr.33015	406465	GO:0005215(transporter activity)|GO:0006810(transport)|GO:0006820(anion transport)|GO:0016020(membrane)|GO:0016021(integral to membrane)|GO:0022857(transmembrane transporter activity)|GO:0055085(transmembrane transport)	ENSDART00000133588	TC374188
484	AGENCOURT_15714698 NIH_ZGC_8 Danio rerio cDNA clone IMAGE:7014138 5', mRNA sequence [CF594890]	3.09587	3.84399	4.26984	8.79671	8.42023	9.08143	5.02956	6.25135	15.3877	3.96274e-06	0.000507368	5.21767	A_15_P520427	CF594890	wu:fj16a03	CF594890		Dr.80251	335475
519	AGENCOURT_30540023 NIH_ZGC_19 Danio rerio cDNA clone IMAGE:7434536 5', mRNA sequence [CO934618]	5.72915	5.91796	5.77377	6.39824	6.74953	6.70553	0.810807	6.21236	6.38189	0.000640235	0.00677563	-0.341747	A_15_P158146	CO934618		CO934618		Dr.116765				TC433289
527	Danio rerio steroid 5 alpha-reductase 3 (srd5a3), mRNA [NM_001044939]	9.41039	9.27345	9.16209	10.1285	10.2483	10.2465	0.925785	9.74487	9.05849	8.99334e-05	0.00231637	1.84532	A_15_P115635	NM_001044939	srd5a3	NM_001044939		Dr.81044	560717	GO:0003865(3-oxo-5-alpha-steroid 4-dehydrogenase activity)|GO:0005737(cytoplasm)|GO:0005783(endoplasmic reticulum)|GO:0005789(endoplasmic reticulum membrane)|GO:0006486(protein glycosylation)|GO:0006488(dolichol-linked oligosaccharide biosynthetic process)|GO:0006629(lipid metabolic process)|GO:0016020(membrane)|GO:0016021(integral to membrane)|GO:0016095(polyprenol catabolic process)|GO:0016491(…	ENSDART00000063578	TC402926	Steroid hormone biosynthesis	dre00140
543	Danio rerio glutaminyl-peptide cyclotransferase-like a (qpctla), mRNA [NM_001044953]	11.4555	11.4893	11.4917	12.5953	12.4355	12.3545	0.982953	11.9703	10.1331	4.69883e-05	0.00166019	2.56152	A_15_P173326	NM_001044953	qpctla	NM_001044953		Dr.75278	561142	GO:0016020(membrane)|GO:0016021(integral to membrane)	ENSDART00000088247	TC398056
544	Danio rerio receptor activity-modifying protein 1 (LOC100007315), mRNA [NM_001111251]	8.56725	8.50548	8.18826	7.48562	7.51354	7.50549	-0.918783	7.96094	-7.47849	0.000267105	0.00417045	0.634907	A_15_P201631	NM_001111251	LOC100007315	NM_001111251		Dr.81969	100007315		ENSDART00000060321	NP13229165	Vascular smooth muscle contraction	dre04270
557	Danio rerio zgc:64012 (zgc:64012), mRNA [NM_214761]	8.11468	8.11351	7.91826	6.6595	6.45455	7.04935	-1.32768	7.38498	-7.83733	0.000205271	0.00361798	0.928487	A_15_P114044	NM_214761	zgc:64012	NM_214761		Dr.32955	406638	GO:0005525(GTP binding)|GO:0008150(biological_process)|GO:0016020(membrane)|GO:0016021(integral to membrane)		TC370096
565	Danio rerio cadherin 6 (cdh6), mRNA [NM_001013520]	13.0798	13.166	13.119	13.7286	13.6566	13.7776	0.59937	13.4213	7.03217	0.000376199	0.004977	0.252559	A_15_P647346	NM_001013520	cdh6	NM_001013520		Dr.132516	541393	GO:0005509(calcium ion binding)|GO:0005886(plasma membrane)|GO:0007155(cell adhesion)|GO:0007156(homophilic cell adhesion)|GO:0016020(membrane)|GO:0016021(integral to membrane)|GO:0048793(pronephros development)|GO:0060042(retina morphogenesis in camera-type eye)	ENSDART00000013638	TC365779
570	Danio rerio zgc:110626 (zgc:110626), mRNA [NM_001017889]	12.0825	11.8909	12.1062	12.6838	12.6315	12.8147	0.683473	12.3683	6.50903	0.000575143	0.00637937	-0.221873	A_15_P169331	NM_001017889	zgc:110626	NM_001017889		Dr.86376	550588	GO:0003674(molecular_function)|GO:0005575(cellular_component)|GO:0008150(biological_process)	ENSDART00000045598	TC372765
607	Danio rerio dual specificity phosphatase and pro isomerase domain containing 1 (dupd1), mRNA [NM_001039837]	9.87217	9.72977	9.72145	4.68867	5.84987	4.40497	-4.79329	7.37782	-13.0392	1.06474e-05	0.000784221	4.17349	A_15_P629426	NM_001039837	dupd1	NM_001039837		Dr.94086	664697	GO:0004721(phosphoprotein phosphatase activity)|GO:0004725(protein tyrosine phosphatase activity)|GO:0005737(cytoplasm)|GO:0006470(protein dephosphorylation)|GO:0008138(protein tyrosine/serine/threonine phosphatase activity)|GO:0016311(dephosphorylation)|GO:0016787(hydrolase activity)|GO:0016791(phosphatase activity)		TC374824
610	Danio rerio cellular retinoic acid binding protein 2, a (crabp2a), mRNA [NM_182859]	7.96666	7.65283	7.32331	8.7963	8.8058	8.56869	1.076	8.1856	5.96933	0.000917276	0.00833914	-0.743779	A_15_P305011	NM_182859	crabp2a	NM_182859		Dr.104443	171480	GO:0005215(transporter activity)|GO:0006810(transport)|GO:0008289(lipid binding)|GO:0021575(hindbrain morphogenesis)|GO:0048385(regulation of retinoic acid receptor signaling pathway)	ENSDART00000113913	NP13226064
628	Danio rerio family with sequence similarity 168, member B (fam168b), mRNA [NM_001076569]	11.2665	11.1965	11.4671	12.1501	12.2218	12.0122	0.818015	11.719	7.22602	0.000323515	0.00461476	0.421054	A_15_P513482	NM_001076569	fam168b	NM_001076569		Dr.76765	561051	GO:0003674(molecular_function)|GO:0005737(cytoplasm)|GO:0005886(plasma membrane)|GO:0008150(biological_process)|GO:0016020(membrane)|GO:0016021(integral to membrane)|GO:0030424(axon)|GO:0042995(cell projection)|GO:0048471(perinuclear region of cytoplasm)	ENSDART00000172712	TC391804
652	Danio rerio BRISC and BRCA1 A complex member 1 (babam1), mRNA [NM_001003752]	12.1314	12.0496	11.9941	12.5059	12.6831	12.6279	0.547257	12.332	5.8073	0.00106182	0.00910452	-0.907354	A_15_P107631	NM_001003752	babam1	NM_001003752		Dr.78771	445296	GO:0003674(molecular_function)|GO:0005634(nucleus)|GO:0005737(cytoplasm)|GO:0006281(DNA repair)|GO:0006302(double-strand break repair)|GO:0006974(response to DNA damage stimulus)|GO:0010212(response to ionizing radiation)|GO:0016568(chromatin modification)|GO:0045739(positive regulation of DNA repair)|GO:0070531(BRCA1-A complex)|GO:0070536(protein K63-linked deubiquitination)|GO:0070552(BRISC com…	ENSDART00000008980	TC402190	Homologous recombination	dre03440
654	epithelial membrane protein 3 [Source:HGNC Symbol;Acc:HGNC:3335] [ENSDART00000052918]	8.29695	8.05957	8.44897	9.62089	9.61083	9.65455	1.36026	8.94863	11.2781	2.5108e-05	0.00122035	3.24715	A_15_P289016	ENSDART00000052918	si:dkey-264d12.4	XM_009306274			796607		ENSDART00000052918	TC391745
658	Danio rerio apolipoprotein B mRNA editing enzyme, catalytic polypeptide-like 2a (apobec2a), mRNA [NM_001013314]	10.8476	10.625	10.8874	11.4324	11.5958	11.8785	0.848897	11.2111	5.7915	0.00107725	0.00915714	-0.923479	A_15_P194036	NM_001013314	apobec2a	NM_001013314		Dr.76530	503736	GO:0001947(heart looping)|GO:0003824(catalytic activity)|GO:0005515(protein binding)|GO:0005575(cellular_component)|GO:0008270(zinc ion binding)|GO:0016814(hydrolase activity, acting on carbon-nitrogen (but not peptide) bonds, in cyclic amidines)|GO:0031099(regeneration)|GO:0043388(positive regulation of DNA binding)|GO:0043697(cell dedifferentiation)|GO:0060538(skeletal muscle organ development)…	ENSDART00000148692	TC374574
669	Danio rerio SWI/SNF related, matrix associated, actin dependent regulator of chromatin, subfamily a, member 5 (smarca5), mRNA [NM_001081629]	11.5223	11.5898	11.3789	12.4389	12.6227	12.1252	0.898572	11.9463	6.0113	0.000883579	0.0081722	-0.701936	A_15_P723506	NM_001081629	smarca5	NM_001081629		Dr.76168	282615	GO:0003676(nucleic acid binding)|GO:0003677(DNA binding)|GO:0005524(ATP binding)|GO:0005634(nucleus)|GO:0006338(chromatin remodeling)|GO:0016589(NURF complex)|GO:0016818(hydrolase activity, acting on acid anhydrides, in phosphorus-containing anhydrides)|GO:0016887(ATPase activity)|GO:0031491(nucleosome binding)|GO:0043044(ATP-dependent chromatin remodeling)|GO:0060041(retina development in camera…	ENSDART00000123972	TC439684
699	Danio rerio basic leucine zipper nuclear factor 1 (blzf1), mRNA [NM_001144803]	11.8471	11.8426	11.8512	12.2865	12.4101	12.3693	0.508363	12.1011	6.11088	0.000809137	0.00777275	-0.603534	A_15_P429185	NM_001144803	blzf1	NM_001144803		Dr.9166	114452	GO:0007030(Golgi organization)|GO:0043001(Golgi to plasma membrane protein transport)	ENSDART00000109415	TC399607
710	Danio rerio aspartylglucosaminidase, mRNA (cDNA clone IMAGE:6967180). [BC066439]	11.6789	11.629	11.5917	10.1531	9.64976	10.0208	-1.69196	10.7872	-11.5978	2.12987e-05	0.00110985	3.42602	A_15_P725901	BC066439	aga	BC066439			566517	GO:0016787(hydrolase activity)	ENSDART00000167978	NP13324179	Other glycan degradation // Lysosome	dre00511 // dre04142
726	Danio rerio eukaryotic translation initiation factor 1A, X-linked, a (eif1axa), mRNA [NM_001006082]	11.9222	11.7848	11.7347	12.7449	12.69	12.3563	0.783168	12.2055	5.88194	0.000992232	0.00874376	-0.831587	A_15_P628701	NM_001006082	eif1axa	NM_001006082		Dr.84882	450062	GO:0003723(RNA binding)|GO:0003743(translation initiation factor activity)|GO:0006412(translation)|GO:0006413(translational initiation)	ENSDART00000066645	NP13225439
728	Danio rerio actin, beta 2 (actb2), mRNA [NM_181601]	17.8387	17.6945	17.7483	17.155	17.1906	17.2313	-0.568197	17.4764	-6.54938	0.000556093	0.00625871	-0.184217	A_15_P752586	NM_181601	actb2	NM_181601		Dr.152450	57935	GO:0000166(nucleotide binding)|GO:0005524(ATP binding)|GO:0005737(cytoplasm)|GO:0005856(cytoskeleton)|GO:0005886(plasma membrane)|GO:0005925(focal adhesion)	ENSDART00000132497	TC438059	Phagosome // Apoptosis // Focal adhesion // Adherens junction // Tight junction // Regulation of actin cytoskeleton // Salmonella infection	dre04145 // dre04210 // dre04510 // dre04520 // dre04530 // dre04810 // dre05132
731	Danio rerio potassium channel tetramerisation domain containing 12.2 (kctd12.2), mRNA [NM_001034019]	9.41154	9.34057	9.09743	10.4107	10.4809	10.7242	1.25544	9.9109	9.39795	7.27418e-05	0.00207138	2.07995	A_15_P119856	NM_001034019	kctd12.2	NM_001034019		Dr.161812	553403	GO:0006810(transport)|GO:0006811(ion transport)|GO:0021986(habenula development)|GO:0048814(regulation of dendrite morphogenesis)|GO:0051260(protein homooligomerization)	ENSDART00000075584	TC425433
738	Danio rerio COX14 cytochrome c oxidase assembly factor (cox14), mRNA [NM_001302766]	12.7783	12.739	12.6618	13.3699	13.2572	13.2126	0.553538	13.0031	6.09538	0.000820239	0.00783947	-0.618771	A_15_P111061	NM_001302766	cox14	NM_001302766		Dr.120038	568423	GO:0016020(membrane)|GO:0016021(integral to membrane)	ENSDART00000143052	TC423927
754	Danio rerio PWP1 homolog (S. cerevisiae) (pwp1), mRNA [NM_200292]	11.9648	11.7062	11.9885	12.6827	12.8544	12.9271	0.934883	12.354	7.6804	0.000230032	0.00384391	0.801553	A_15_P663281	NM_200292	pwp1	NM_200292		Dr.79178	393262	GO:0003674(molecular_function)|GO:0005575(cellular_component)|GO:0008150(biological_process)	ENSDART00000003790	TC370591
790	Danio rerio proteasome 26S subunit, non-ATPase 1 (psmd1), mRNA [NM_201184]	14.3126	14.2606	14.2574	15.3889	15.4791	15.4787	1.172	14.8629	14.1606	6.51434e-06	0.000626883	4.69607	A_15_P110826	NM_201184	psmd1	NM_201184		Dr.3103	554967	GO:0000502(proteasome complex)|GO:0004175(endopeptidase activity)|GO:0005634(nucleus)|GO:0008540(proteasome regulatory particle, base subcomplex)|GO:0016020(membrane)|GO:0016021(integral to membrane)|GO:0030234(enzyme regulator activity)|GO:0034515(proteasome storage granule)|GO:0042176(regulation of protein catabolic process)|GO:0043161(proteasomal ubiquitin-dependent protein catabolic process)	ENSDART00000159016	TC406820	Proteasome	dre03050
795	Danio rerio dolichyl-phosphate (UDP-N-acetylglucosamine) N-acetylglucosaminephosphotransferase 1 (GlcNAc-1-P transferase) (dpagt1), mRNA [NM_001089411]	10.6506	10.4542	10.4178	11.3289	11.1918	11.259	0.752356	10.8837	7.34656	0.000295033	0.00441953	0.523935	A_15_P205476	NM_001089411	dpagt1	NM_001089411		Dr.72641	566539	GO:0003975(UDP-N-acetylglucosamine-dolichyl-phosphate N-acetylglucosaminephosphotransferase activity)|GO:0005789(endoplasmic reticulum membrane)|GO:0006047(UDP-N-acetylglucosamine metabolic process)|GO:0006487(protein N-linked glycosylation)|GO:0008963(phospho-N-acetylmuramoyl-pentapeptide-transferase activity)|GO:0016020(membrane)|GO:0016021(integral to membrane)|GO:0019348(dolichol metabolic pr…		TC369559	N-Glycan biosynthesis // Metabolic pathways	dre00510 // dre01100
806	pleckstrin homology domain containing, family A member 6 [Source:ZFIN;Acc:ZDB-GENE-140106-14] [ENSDART00000032844]	6.95609	7.02946	7.29983	7.90997	8.18134	8.45012	1.08535	7.6378	6.3675	0.000648118	0.00682886	-0.355431	A_15_P450650	ENSDART00000032844	plekha6	XM_009306004			568764		ENSDART00000032844	TC413020
811	Danio rerio glial cell derived neurotrophic factor a (gdnfa), mRNA [NM_131732]	6.02309	5.89119	6.06341	5.40969	5.30048	5.38135	-0.628724	5.6782	-6.8125	0.000448185	0.00550528	0.0569254	A_15_P632121	NM_131732	gdnfa	NM_131732		Dr.11721	79379	GO:0001656(metanephros development)|GO:0001658(branching involved in ureteric bud morphogenesis)|GO:0001755(neural crest cell migration)|GO:0005576(extracellular region)|GO:0008083(growth factor activity)|GO:0021784(postganglionic parasympathetic nervous system development)|GO:0030432(peristalsis)|GO:0031175(neuron projection development)|GO:0032770(positive regulation of monooxygenase activity)|…	ENSDART00000150096	TC389581
814	Danio rerio splicing factor 3b, subunit 3 (sf3b3), mRNA [NM_213503]	9.50805	9.54075	10.0101	11.5325	11.6563	11.2263	1.78543	10.579	9.70034	6.05565e-05	0.00188658	2.28229	A_15_P175806	NM_213503	sf3b3	NM_213503		Dr.76176	406824	GO:0000398(nuclear mRNA splicing, via spliceosome)|GO:0003676(nucleic acid binding)|GO:0003723(RNA binding)|GO:0005634(nucleus)|GO:0005681(spliceosomal complex)|GO:0006397(mRNA processing)|GO:0008380(RNA splicing)	ENSDART00000159274	TC395497	Spliceosome	dre03040
819	Danio rerio prostaglandin D2 synthase a (ptgdsa), mRNA [NM_001199991]	7.92177	7.39314	7.54033	6.37514	5.94439	6.45057	-1.36171	6.93756	-6.94231	0.000403914	0.00517042	0.173144	A_15_P157551	NM_001199991	ptgdsa	NM_001199991		Dr.4241	555483	GO:0005215(transporter activity)|GO:0005576(extracellular region)|GO:0006629(lipid metabolic process)|GO:0006810(transport)|GO:0036094(small molecule binding)	ENSDART00000101077	TC381143
820	Danio rerio activating transcription factor 4a (atf4a), mRNA [NM_213233]	13.5823	13.5121	13.4944	12.9993	12.8594	12.9296	-0.600136	13.2295	-6.88983	0.00042118	0.00530457	0.126373	A_15_P724916	NM_213233	atf4a	NM_213233		Dr.5846	406514	GO:0000977(RNA polymerase II regulatory region sequence-specific DNA binding)|GO:0000981(sequence-specific DNA binding RNA polymerase II transcription factor activity)|GO:0003677(DNA binding)|GO:0003700(sequence-specific DNA binding transcription factor activity)|GO:0005634(nucleus)|GO:0005737(cytoplasm)|GO:0005886(plasma membrane)|GO:0006351(transcription, DNA-dependent)|GO:0006355(regulation of…	ENSDART00000042970	TC389651	MAPK signaling pathway // Protein processing in endoplasmic reticulum // Apoptosis // Adrenergic signaling in cardiomyocytes // GnRH signaling pathway	dre04010 // dre04141 // dre04210 // dre04261 // dre04912
842	Danio rerio calcium activated nucleotidase 1a (cant1a), mRNA [NM_214743]	10.1694	10.2862	10.3508	11.1079	11.2063	11.6514	1.05303	10.7953	6.51381	0.00057285	0.00636685	-0.217408	A_15_P117939	NM_214743	cant1a	NM_214743		Dr.79734	406558	GO:0004382(guanosine-diphosphatase activity)|GO:0005509(calcium ion binding)|GO:0016020(membrane)|GO:0016021(integral to membrane)|GO:0016462(pyrophosphatase activity)|GO:0030166(proteoglycan biosynthetic process)|GO:0045134(uridine-diphosphatase activity)	ENSDART00000013376	TC370968	Purine metabolism // Pyrimidine metabolism	dre00230 // dre00240
858		8.72179	8.2705	8.02753	6.27912	5.6477	4.35648	-2.91217	6.88385	-5.91966	0.000959051	0.00856251	-0.793566	A_15_P182516	TC376338		XR_661663						TC376338
863	Danio rerio mRNA for matrilin-3a (matn3a gene), isoform 3. [AJ629312]	11.5586	11.303	11.3764	5.79363	5.54238	5.84008	-5.68732	8.56902	-45.8265	5.24792e-09	2.87136e-05	10.8585	A_15_P655991	AJ629312	matn3a	AJ629312		Dr.75586	445503	GO:0005509(calcium ion binding)		TC370620
889	Rep: Receptor-type tyrosine-protein phosphatase S precursor (R-PTP-S) (Protein-tyrosine phosphatase sigma) (R-PTP-sigma). - Takifugu rubripes, partial (6%) [TC446249]	9.38931	9.40793	9.27524	7.70476	7.97667	8.3182	-1.35762	8.67869	-8.15234	0.000164255	0.00320511	1.17668	A_15_P763056	TC446249		XM_009303687				GO:0004725(protein tyrosine phosphatase activity)|GO:0006470(protein dephosphorylation)		TC446249
891	polypyrimidine tract binding protein 3 [Source:ZFIN;Acc:ZDB-GENE-091116-1] [ENSDART00000146727]	12.2903	12.3846	12.4104	12.945	12.9714	12.948	0.59306	12.6583	7.10431	0.000355522	0.00484228	0.315703	A_15_P671816	ENSDART00000146727	ptbp3	XM_009305172			798982	GO:0000166(nucleotide binding)|GO:0003676(nucleic acid binding)|GO:0003723(RNA binding)|GO:0005634(nucleus)|GO:0006397(mRNA processing)	ENSDART00000146727	TC382611
895	Danio rerio RAB3 GTPase activating protein subunit 1 (rab3gap1), mRNA [NM_001077788]	13.5036	13.486	13.5182	12.9729	12.9512	13.0845	-0.499734	13.2527	-5.88022	0.000993777	0.00874779	-0.833326	A_15_P461810	NM_001077788	rab3gap1	NM_001077788		Dr.11461	777744	GO:0005096(GTPase activator activity)|GO:0005737(cytoplasm)		TC388679
896	Danio rerio amylase, alpha 2A (pancreatic) (amy2a), mRNA [NM_213011]	7.64725	6.98544	7.04695	5.67341	5.82678	5.19164	-1.6626	6.39525	-6.84264	0.00043743	0.00541973	0.0840682	A_15_P121427	NM_213011	amy2a	NM_213011		Dr.77109	406539	GO:0003824(catalytic activity)|GO:0004556(alpha-amylase activity)|GO:0005975(carbohydrate metabolic process)|GO:0008152(metabolic process)|GO:0016787(hydrolase activity)|GO:0016798(hydrolase activity, acting on glycosyl bonds)|GO:0043169(cation binding)	ENSDART00000156259	TC403662	Starch and sucrose metabolism // Metabolic pathways	dre00500 // dre01100
916	si:dkey-193p11.2 [Source:ZFIN;Acc:ZDB-GENE-030131-8407] [ENSDART00000152983]	9.86462	9.68273	9.99405	11.4351	11.541	11.464	1.6329	10.6636	14.8897	4.82571e-06	0.000546818	5.01185	A_15_P248941	ENSDART00000152983		BC097004		Dr.94047			ENSDART00000152983	TC456075
925	Danio rerio glycine cleavage system protein H (aminomethyl carrier), b (gcshb), mRNA [NM_001002579]	9.17074	9.16318	8.96619	9.91334	9.85408	9.99552	0.820946	9.51051	8.17792	0.000161361	0.00316604	1.19646	A_15_P623946	NM_001002579	gcshb	NM_001002579		Dr.80059	436852	GO:0005960(glycine cleavage complex)|GO:0019464(glycine decarboxylation via glycine cleavage system)	ENSDART00000163840	NP13225232	Glycine, serine and threonine metabolism // Glyoxylate and dicarboxylate metabolism // Metabolic pathways	dre00260 // dre00630 // dre01100
956	Danio rerio BarH-like homeobox 1a (barhl1a), mRNA [NM_001017712]	10.1187	10.3809	10.3293	9.6378	9.6648	9.58784	-0.646156	9.95322	-6.28042	0.000698261	0.00714109	-0.438752	A_15_P208026	NM_001017712	barhl1a	NM_001017712		Dr.110809	550407	GO:0000977(RNA polymerase II regulatory region sequence-specific DNA binding)|GO:0001228(RNA polymerase II transcription regulatory region sequence-specific DNA binding transcription factor activity involved in positive regulation of transcription)|GO:0003677(DNA binding)|GO:0005634(nucleus)|GO:0006355(regulation of transcription, DNA-dependent)|GO:0043565(sequence-specific DNA binding)	ENSDART00000051474	TC371463
991	receptor tyrosine kinase-like orphan receptor 1 [Source:ZFIN;Acc:ZDB-GENE-030131-6104] [ENSDART00000132280]	5.26148	5.33259	5.14759	4.08744	4.15687	3.9588	-1.17951	4.65746	-11.7102	2.01212e-05	0.00107898	3.48772	A_15_P185566	ENSDART00000132280	ror1	XM_005165885			568282	GO:0004672(protein kinase activity)|GO:0004713(protein tyrosine kinase activity)|GO:0005524(ATP binding)|GO:0006468(protein phosphorylation)|GO:0016020(membrane)|GO:0016021(integral to membrane)	ENSDART00000132280	TC367500
999	Danio rerio si:dkey-9i23.15 (si:dkey-9i23.15), mRNA [NM_001145559]	12.0965	11.9184	11.9032	10.4938	10.5384	11.0891	-1.26565	11.3399	-7.02248	0.000379081	0.00499607	0.244032	A_15_P403390	NM_001145559	si:dkey-9i23.15	NM_001145559		Dr.5322	555790	GO:0016020(membrane)|GO:0016021(integral to membrane)	ENSDART00000134635	TC376903
1002	microcephalin 1 [Source:ZFIN;Acc:ZDB-GENE-060421-6122] [ENSDART00000148907]	6.55715	7.10108	6.75048	8.60603	8.68585	7.85495	1.57938	7.59259	6.0426	0.000859368	0.00803084	-0.670874	A_15_P195181	ENSDART00000148907	mcph1	BC115116		Dr.140766	678616	GO:0003674(molecular_function)|GO:0008150(biological_process)	ENSDART00000148907	TC372803
1009	Danio rerio protein phosphatase 1, regulatory subunit 13Bb (ppp1r13bb), mRNA [NM_001044824]	8.07874	8.14932	8.21644	7.16727	7.43867	7.49048	-0.782697	7.75682	-6.70143	0.000490515	0.00581777	-0.0439465	A_15_P192251	NM_001044824	ppp1r13bb	NM_001044824		Dr.74207	557278	GO:0006915(apoptotic process)|GO:0008134(transcription factor binding)|GO:0045786(negative regulation of cell cycle)	ENSDART00000047662	TC402792
1013	Danio rerio desmin a (desma), mRNA [NM_130963]	16.6157	16.5172	16.6371	16.0579	15.9875	16.0298	-0.564927	16.3076	-6.65051	0.000511436	0.00595199	-0.0906321	A_15_P578417	NM_130963	desma	NM_130963		Dr.75084	30148	GO:0005198(structural molecule activity)|GO:0005882(intermediate filament)|GO:0006936(muscle contraction)|GO:0007519(skeletal muscle tissue development)|GO:0007626(locomotory behavior)|GO:0030018(Z disc)|GO:0030239(myofibril assembly)|GO:0045214(sarcomere organization)|GO:0060047(heart contraction)|GO:0060538(skeletal muscle organ development)	ENSDART00000081553	TC371138
1037	Danio rerio zgc:153169 (zgc:153169), mRNA [NM_001076766]	3.91965	3.34748	4.30051	5.40061	6.01064	5.98705	1.94356	4.82766	6.78282	0.000459071	0.00560843	0.0301029	A_15_P743066	NM_001076766	zgc:153169	NM_001076766		Dr.76825	767799	GO:0005575(cellular_component)|GO:0016787(hydrolase activity)	ENSDART00000101200	TC372646	Other glycan degradation // Lysosome	dre00511 // dre04142
1059	tubulin folding cofactor D [Source:ZFIN;Acc:ZDB-GENE-060823-1] [ENSDART00000161419]	8.68483	8.68588	8.67443	7.87287	8.19154	7.85055	-0.71006	8.32668	-6.00566	0.000888023	0.00818366	-0.707544	A_15_P105009	ENSDART00000161419	tbcd	XM_001922549		Dr.80786	553265	GO:0000226(microtubule cytoskeleton organization)|GO:0005096(GTPase activator activity)|GO:0005874(microtubule)|GO:0005912(adherens junction)|GO:0005923(tight junction)|GO:0006457(protein folding)|GO:0007021(tubulin complex assembly)|GO:0016328(lateral plasma membrane)|GO:0034333(adherens junction assembly)|GO:0048487(beta-tubulin binding)|GO:0070830(tight junction assembly)	ENSDART00000161419	TC375821
1068	Danio rerio diablo, IAP-binding mitochondrial protein a (diabloa), mRNA [NM_200346]	10.7298	10.6051	10.6479	8.74883	8.53061	9.2952	-1.8027	9.75957	-8.93823	9.71162e-05	0.00239199	1.76022	A_15_P766511	NM_200346	diabloa	NM_200346		Dr.18420	393317	GO:0005739(mitochondrion)|GO:0006915(apoptotic process)|GO:0006919(activation of cysteine-type endopeptidase activity involved in apoptotic process)	ENSDART00000163066	TC418184	Apoptosis	dre04210
1069	PREDICTED: Danio rerio si:ch211-250g4.3 (si:ch211-250g4.3), transcript variant X3, mRNA [XM_009294352]	12.3309	12.7632	12.7189	9.15037	9.76476	10.9021	-2.66525	11.2717	-6.11098	0.000809067	0.00777275	-0.603438	A_15_P468660	TC366791		XM_009294352						TC366791
1073	Danio rerio si:dkey-122c11.1 (si:dkey-122c11.1), mRNA [NM_001128297]	5.51414	5.3095	5.60771	7.23208	8.45084	8.67381	2.64179	6.79801	7.00684	0.000383785	0.00502985	0.230255	A_15_P158941	NM_001128297	si:dkey-122c11.1	NM_001128297		Dr.148316	100006693		ENSDART00000133258
1076	somatostatin 1, tandem duplicate 2 [Source:ZFIN;Acc:ZDB-GENE-100910-2] [ENSDART00000032702]	10.7456	10.925	10.8429	10.1185	9.9858	9.82216	-0.862331	10.4067	-7.6817	0.000229812	0.00384191	0.80262	A_15_P398965	ENSDART00000032702	sst1.2	EH488696		Dr.111640	565781	GO:0005179(hormone activity)|GO:0005576(extracellular region)|GO:0005615(extracellular space)|GO:0007166(cell surface receptor signaling pathway)|GO:0007267(cell-cell signaling)|GO:0030334(regulation of cell migration)	ENSDART00000032702	TC409998
1078	si:ch211-241j12.3 [Source:ZFIN;Acc:ZDB-GENE-040724-72] [ENSDART00000064546]	5.19063	4.84733	4.24955	3.20958	2.8123	2.85537	-1.80342	3.86079	-7.03369	0.000375749	0.00497621	0.253893	A_15_P191481	ENSDART00000064546	si:ch211-241j12.3	DY559750		Dr.82442	566552	GO:0016020(membrane)|GO:0016021(integral to membrane)	ENSDART00000064546	TC397830
1080	Danio rerio exostosin-like glycosyltransferase 3 (extl3), mRNA [NM_001008402]	6.90818	7.14463	7.23851	5.82011	5.80771	5.85332	-1.27006	6.46208	-11.3698	2.39408e-05	0.00119392	3.29895	A_15_P102569	NM_001008402	extl3	NM_001008402		Dr.79599	493783	GO:0001888(glucuronyl-galactosyl-proteoglycan 4-alpha-N-acetylglucosaminyltransferase activity)|GO:0006024(glycosaminoglycan biosynthetic process)|GO:0008375(acetylglucosaminyltransferase activity)|GO:0015012(heparan sulfate proteoglycan biosynthetic process)|GO:0016020(membrane)|GO:0016021(integral to membrane)|GO:0030516(regulation of axon extension)|GO:0031290(retinal ganglion cell axon guidan…	ENSDART00000148892	TC409607	Glycosaminoglycan biosynthesis - heparan sulfate / heparin // Metabolic pathways	dre00534 // dre01100
1085	acyl-Coenzyme A binding domain containing 3 [Source:ZFIN;Acc:ZDB-GENE-040426-1930] [ENSDART00000062525]	9.39035	9.23894	9.09299	10.2216	10.1898	10.1493	0.946163	9.71384	8.96078	9.57205e-05	0.00237749	1.77625	A_15_P184416	ENSDART00000062525	acbd3				406270	GO:0000062(fatty-acyl-CoA binding)|GO:0006810(transport)|GO:0016021(integral to membrane)	ENSDART00000062525	TC398796
1092	Danio rerio lysosomal protein transmembrane 4 alpha (laptm4a), mRNA [NM_214685]	12.0011	11.9915	12.0223	12.9528	12.9417	13.0365	0.972049	12.491	11.8827	1.84573e-05	0.00103653	3.58124	A_15_P104575	NM_214685	laptm4a	NM_214685		Dr.2933	100003844	GO:0016020(membrane)|GO:0016021(integral to membrane)	ENSDART00000004601	TC391159	Lysosome	dre04142
1095	T-cell, immune regulator 1, ATPase, H+ transporting, lysosomal V0 subunit A3a [Source:ZFIN;Acc:ZDB-GENE-090311-31] [ENSDART00000033405]	8.54191	8.39342	8.34278	6.52717	6.38211	7.13364	-1.74506	7.55351	-8.41886	0.000136794	0.00288693	1.3801	A_15_P595647	ENSDART00000033405	tcirg1a	XM_005160272			100003139	GO:0000220(vacuolar proton-transporting V-type ATPase, V0 domain)|GO:0006810(transport)|GO:0006811(ion transport)|GO:0015078(hydrogen ion transmembrane transporter activity)|GO:0015991(ATP hydrolysis coupled proton transport)|GO:0015992(proton transport)|GO:0016020(membrane)|GO:0016021(integral to membrane)|GO:0033179(proton-transporting V-type ATPase, V0 domain)	ENSDART00000033405	TC389952	Oxidative phosphorylation // Metabolic pathways // Lysosome // Phagosome	dre00190 // dre01100 // dre04142 // dre04145
1100	Danio rerio TATA box binding protein (Tbp)-associated factor, RNA polymerase I, B (taf1b), mRNA [NM_001025298]	8.51421	8.28266	8.33456	7.26544	7.37374	7.29293	-1.06643	7.84392	-10.6885	3.4408e-05	0.00142632	2.90324	A_15_P206561	NM_001025298	taf1b	NM_001025298		Dr.80597	449647	GO:0001164(RNA polymerase I CORE element sequence-specific DNA binding)|GO:0001187(RNA polymerase I CORE element sequence-specific DNA binding transcription factor recruiting transcription factor activity)|GO:0001189(RNA polymerase I transcriptional preinitiation complex assembly at the promoter for the nuclear large rRNA transcript)|GO:0003677(DNA binding)|GO:0005634(nucleus)|GO:0005668(RNA poly…	ENSDART00000062377	TC375991
1116	Danio rerio transferrin-a (tfa), mRNA [NM_001291499]	15.2276	15.0371	14.842	14.3502	13.8675	13.9166	-0.990789	14.5402	-5.76908	0.00109959	0.00928034	-0.946413	A_15_P740488	NM_001291499	tfa	NM_001291499		Dr.75658	30255	GO:0005576(extracellular region)|GO:0005615(extracellular space)|GO:0006810(transport)|GO:0006811(ion transport)|GO:0006826(iron ion transport)|GO:0009617(response to bacterium)|GO:0042541(hemoglobin biosynthetic process)|GO:0046872(metal ion binding)|GO:0055072(iron ion homeostasis)	ENSDART00000163194	TC429052
1128	FDR107-P00034-DEPE-F_H18 FDR107 Danio rerio cDNA clone FDR107-P00034-BR_H18 5', mRNA sequence [EH495800]	9.09518	9.12997	9.04553	7.80473	7.73819	7.47699	-1.41693	8.38176	-12.4394	1.4079e-05	0.000899138	3.8736	A_15_P587851	EH495800	im:7141313	EH495800		Dr.125347	492562	GO:0003674(molecular_function)|GO:0005575(cellular_component)|GO:0008150(biological_process)		TC383210
1140	Danio rerio sorting nexin family member 27a (snx27a), mRNA [NM_001045100]	9.41877	9.26033	9.42422	10.299	10.2445	10.3117	0.917293	9.82642	10.1199	4.73475e-05	0.00166119	2.55315	A_15_P110465	NM_001045100	snx27a	NM_001045100		Dr.74757	566205	GO:0005769(early endosome)|GO:0006886(intracellular protein transport)|GO:0007165(signal transduction)|GO:0035091(phosphatidylinositol binding)	ENSDART00000144925	TC434805
1145	Danio rerio hedgehog interacting protein (hhip), mRNA [NM_001080012]	7.1905	7.17983	6.74485	5.02088	5.79506	5.8122	-1.49568	6.29055	-5.88603	0.000988572	0.00872605	-0.827456	A_15_P119973	NM_001080012	hhip	NM_001080012		Dr.119698	326102	GO:0003824(catalytic activity)|GO:0005975(carbohydrate metabolic process)|GO:0009968(negative regulation of signal transduction)|GO:0016021(integral to membrane)|GO:0016901(oxidoreductase activity, acting on the CH-OH group of donors, quinone or similar compound as acceptor)|GO:0031226(intrinsic to plasma membrane)|GO:0033333(fin development)|GO:0045879(negative regulation of smoothened signaling…	ENSDART00000085051	TC365670	Hedgehog signaling pathway	dre04340
1156	Danio rerio laminin, alpha 2 (lama2), mRNA [NM_001278799]	10.803	10.6432	10.6815	10.104	10.135	9.88779	-0.666987	10.3757	-6.21595	0.000738243	0.00736252	-0.50101	A_15_P241676	NM_001278799	lama2	NM_001278799		Dr.119452	100049705	GO:0005102(receptor binding)|GO:0007155(cell adhesion)|GO:0007517(muscle organ development)|GO:0016203(muscle attachment)|GO:0022011(myelination in peripheral nervous system)|GO:0030155(regulation of cell adhesion)|GO:0030334(regulation of cell migration)|GO:0045995(regulation of embryonic development)|GO:0060538(skeletal muscle organ development)		TC436251	Focal adhesion // ECM-receptor interaction	dre04510 // dre04512
1182	Danio rerio interferon-related developmental regulator 1 (ifrd1), mRNA [NM_001076555]	13.6002	13.7155	13.4735	14.7969	15.1237	14.3584	1.16326	14.178	5.72214	0.00114809	0.00952391	-0.994653	A_15_P207711	NM_001076555	ifrd1	NM_001076555		Dr.74180	555178	GO:0005575(cellular_component)|GO:0008150(biological_process)	ENSDART00000099467	TC380096
1205	Danio rerio Fetuin-B-like (LOC563738), mRNA [NM_001045024]	11.1187	11.0172	10.7774	6.77607	7.05099	7.21903	-3.95573	8.99323	-25.7398	1.76946e-07	0.000103496	8.24129	A_15_P549762	NM_001045024	LOC563738	NM_001045024		Dr.92573	563738		ENSDART00000132670	TC383643
1207	Danio rerio dual specificity phosphatase 7 (dusp7), mRNA [NM_199774]	7.1675	6.99291	6.78058	6.13571	6.26049	6.13278	-0.804004	6.57833	-6.48342	0.000587623	0.00645795	-0.245874	A_15_P403985	NM_199774	dusp7	NM_199774		Dr.8695	327246	GO:0004721(phosphoprotein phosphatase activity)|GO:0004725(protein tyrosine phosphatase activity)|GO:0006470(protein dephosphorylation)|GO:0008138(protein tyrosine/serine/threonine phosphatase activity)|GO:0016311(dephosphorylation)|GO:0016787(hydrolase activity)|GO:0016791(phosphatase activity)|GO:0017017(MAP kinase tyrosine/serine/threonine phosphatase activity)	ENSDART00000163978	TC366465	MAPK signaling pathway	dre04010
1213	Danio rerio cyclin-dependent kinase inhibitor 1D (cdkn1d), mRNA [NM_001281477]	6.89472	7.51377	7.48029	5.91731	6.23261	6.19971	-1.17972	6.7064	-5.97675	0.000911213	0.00830346	-0.736364	A_15_P527887	NM_001281477	cdkn1d	NM_001281477		Dr.140993	100151464	GO:0004861(cyclin-dependent protein kinase inhibitor activity)|GO:0005634(nucleus)|GO:0007050(cell cycle arrest)|GO:0016301(kinase activity)|GO:0016310(phosphorylation)|GO:0016740(transferase activity)	ENSDART00000167370	TC380986
1228	Danio rerio solute carrier family 5 (sodium/multivitamin and iodide cotransporter), member 6 (slc5a6b), mRNA [NM_001025528]	6.9285	7.13878	6.97849	7.64011	7.59813	7.89162	0.694701	7.36261	5.83804	0.0010325	0.00895575	-0.876059	A_15_P161262	NM_001025528	slc5a6b	NM_001025528		Dr.46547	796312	GO:0005215(transporter activity)|GO:0006810(transport)|GO:0016020(membrane)|GO:0016021(integral to membrane)|GO:0055085(transmembrane transport)	ENSDART00000121789	TC368978
1244	Danio rerio insulin-like growth factor binding protein 6b (igfbp6b), mRNA [NM_001161402]	7.61283	7.37547	7.79803	6.14575	5.85252	6.4991	-1.42965	6.88062	-7.27481	0.000311624	0.00452949	0.462864	A_15_P397325	NM_001161402	igfbp6b	NM_001161402		Dr.155205	100301946	GO:0001558(regulation of cell growth)|GO:0005520(insulin-like growth factor binding)|GO:0005576(extracellular region)|GO:0005615(extracellular space)|GO:0031994(insulin-like growth factor I binding)|GO:0031995(insulin-like growth factor II binding)|GO:0043567(regulation of insulin-like growth factor receptor signaling pathway)	ENSDART00000128598	NP9868132
1245	Danio rerio calcineurin-like EF-hand protein 2 (chp2), mRNA [NM_199836]	7.80823	7.42532	7.74734	6.65589	6.68276	6.86545	-0.925595	7.1975	-6.88109	0.000424138	0.00532431	0.118553	A_15_P658801	NM_199836	chp2	NM_199836		Dr.4451	327599	GO:0005509(calcium ion binding)|GO:0005575(cellular_component)	ENSDART00000008589	NP13228794
1280	Danio rerio transmembrane protein 68 (tmem68), mRNA [NM_200492]	6.41634	5.72811	5.68818	7.56416	7.69192	7.75512	1.72619	6.8073	8.17626	0.000161547	0.00316807	1.19518	A_15_P198951	NM_200492	tmem68	NM_200492		Dr.140697	393464	GO:0008152(metabolic process)|GO:0016020(membrane)|GO:0016021(integral to membrane)|GO:0016746(transferase activity, transferring acyl groups)	ENSDART00000062688	TC367856
1281	Danio rerio junctophilin 2 (jph2), mRNA [NM_001089364]	14.4779	14.337	14.3848	13.8886	13.7682	13.8816	-0.553787	14.123	-6.12877	0.000796536	0.00770581	-0.585984	A_15_P152186	NM_001089364	jph2	NM_001089364		Dr.140929	553333	GO:0016020(membrane)|GO:0016021(integral to membrane)	ENSDART00000043429	TC366825
1289	Danio rerio PERP, TP53 apoptosis effector (perp), mRNA [NM_001256207]	8.97649	8.86099	9.40767	10.3625	10.4179	10.2358	1.25704	9.71024	7.7939	0.000211803	0.00368905	0.89358	A_15_P513317	NM_001256207	perp	NM_001256207		Dr.24063	494479	GO:0009411(response to UV)|GO:0016020(membrane)|GO:0016021(integral to membrane)|GO:0030054(cell junction)|GO:0042981(regulation of apoptotic process)	ENSDART00000148356	TC436033	p53 signaling pathway	dre04115
1292	Danio rerio enolase 1a, (alpha) (eno1a), mRNA [NM_212722]	14.3326	14.2176	14.254	13.5163	13.3413	13.3998	-0.84898	13.8436	-9.19121	8.27065e-05	0.00222067	1.93803	A_15_P472345	NM_212722	eno1a	NM_212722		Dr.4724	334116	GO:0000015(phosphopyruvate hydratase complex)|GO:0000287(magnesium ion binding)|GO:0004634(phosphopyruvate hydratase activity)|GO:0006096(glycolysis)|GO:0016829(lyase activity)	ENSDART00000133322	TC455568	Glycolysis / Gluconeogenesis // Metabolic pathways // Carbon metabolism // Biosynthesis of amino acids // RNA degradation	dre00010 // dre01100 // dre01200 // dre01230 // dre03018
1337	Danio rerio golgi integral membrane protein 4b (golim4b), mRNA [NM_001014349]	8.16399	8.15883	8.36443	9.78395	9.79995	9.87126	1.58931	9.02373	16.2941	2.81104e-06	0.00044291	5.57324	A_15_P162961	NM_001014349	golim4b	NM_001014349		Dr.90259	541535	GO:0003674(molecular_function)|GO:0008150(biological_process)|GO:0016020(membrane)|GO:0016021(integral to membrane)	ENSDART00000002510	TC368245
1381	Danio rerio angiomotin like 2b (amotl2b), mRNA [NM_001077606]	9.32321	9.0682	9.46483	7.9804	8.05868	8.18282	-1.21145	8.67969	-9.26146	7.91536e-05	0.00216072	1.98659	A_15_P736301	NM_001077606	amotl2b	NM_001077606		Dr.42522	559784	GO:0003674(molecular_function)|GO:0005575(cellular_component)|GO:0008150(biological_process)	ENSDART00000145944	TC414273	Tight junction	dre04530
1383	Danio rerio zgc:153012 (zgc:153012), mRNA [NM_001077734]	12.7309	12.7647	13.07	12.2115	12.158	12.1942	-0.667266	12.5216	-5.67847	0.00119541	0.00974132	-1.03979	A_15_P348830	NM_001077734	zgc:153012	NM_001077734		Dr.76652	777626	GO:0003700(sequence-specific DNA binding transcription factor activity)|GO:0005575(cellular_component)|GO:0006355(regulation of transcription, DNA-dependent)	ENSDART00000099832	TC416277
1388	procollagen C-endopeptidase enhancer 2a [Source:ZFIN;Acc:ZDB-GENE-070705-25] [ENSDART00000040111]	8.02928	7.87617	7.99815	7.04144	6.82536	6.7987	-1.07936	7.42818	-10.1388	4.6833e-05	0.00165777	2.56516	A_15_P410160	ENSDART00000040111	pcolce2a	XM_001921196		Dr.113806	100002838	GO:0005576(extracellular region)|GO:0016020(membrane)|GO:0016021(integral to membrane)	ENSDART00000040111	TC444283
1389	Danio rerio heparanase (hpse), mRNA [NM_001045005]	6.93057	6.75632	6.82653	7.52441	7.45782	7.39751	0.622104	7.14886	6.70752	0.000488079	0.00580224	-0.038381	A_15_P118451	NM_001045005	hpse	NM_001045005		Dr.86594	563020	GO:0005975(carbohydrate metabolic process)|GO:0016020(membrane)|GO:0016798(hydrolase activity, acting on glycosyl bonds)	ENSDART00000093155	TC371593	Glycosaminoglycan degradation // Metabolic pathways	dre00531 // dre01100
1396	Danio rerio inositol-trisphosphate 3-kinase Cb (itpkcb), mRNA [NM_001305471]	7.33279	7.13572	7.47584	8.15913	8.45873	7.98662	0.886708	7.75814	5.62895	0.00125177	0.00998444	-1.09126	A_15_P513162	NM_001305471	itpkcb	NM_001305471			322720	GO:0005575(cellular_component)|GO:0008440(inositol-1,4,5-trisphosphate 3-kinase activity)	ENSDART00000141023	TC405432	Inositol phosphate metabolism // Metabolic pathways // Calcium signaling pathway // Phosphatidylinositol signaling system	dre00562 // dre01100 // dre04020 // dre04070
1397	Danio rerio pleiomorphic adenoma gene X (plagx), mRNA [NM_001039829]	8.97894	8.9517	8.86663	9.50295	9.41061	9.63068	0.582322	9.22359	5.98812	0.000902011	0.00825694	-0.725017	A_15_P218576	NM_001039829	plagx	NM_001039829		Dr.52874	664689	GO:0000981(sequence-specific DNA binding RNA polymerase II transcription factor activity)|GO:0003676(nucleic acid binding)|GO:0003700(sequence-specific DNA binding transcription factor activity)|GO:0005634(nucleus)|GO:0006351(transcription, DNA-dependent)|GO:0046872(metal ion binding)	ENSDART00000053509	TC433582
1398	Danio rerio N(alpha)-acetyltransferase 15, NatA auxiliary subunit b (naa15b), mRNA [NM_203321]	13.0393	13.0944	13.0073	13.6686	13.6702	13.6277	0.608489	13.3513	7.48941	0.000264932	0.00416027	0.64402	A_15_P130261	NM_203321	naa15b	NM_203321		Dr.132769	334099	GO:0004596(peptide alpha-N-acetyltransferase activity)|GO:0017196(N-terminal peptidyl-methionine acetylation)|GO:0031415(NatA complex)	ENSDART00000130490	TC384337
1399	Danio rerio ubinuclein 2b (ubn2b), mRNA [NM_001104940]	6.13336	6.2943	6.18292	7.47685	7.68018	7.1149	1.22045	6.81375	7.66262	0.000233047	0.00387737	0.787036	A_15_P188106	NM_001104940	ubn2b	NM_001104940		Dr.7295	561642	GO:0005634(nucleus)	ENSDART00000169757	TC365975
1410	Danio rerio eukaryotic elongation factor 2 kinase (eef2k), mRNA [NM_001002740]	11.0812	10.7949	11.2372	10.1074	9.97365	9.97149	-1.02027	10.5276	-7.53842	0.000255429	0.00407424	0.684771	A_15_P745476	NM_001002740	eef2k	NM_001002740		Dr.32643	437013	GO:0003746(translation elongation factor activity)|GO:0004674(protein serine/threonine kinase activity)|GO:0004686(elongation factor-2 kinase activity)|GO:0005509(calcium ion binding)|GO:0005516(calmodulin binding)|GO:0005524(ATP binding)|GO:0005575(cellular_component)|GO:0006412(translation)|GO:0006414(translational elongation)|GO:0006468(protein phosphorylation)|GO:0016301(kinase activity)|GO:0…	ENSDART00000149521	TC413987
1416	si:dkey-51e6.1 [Source:ZFIN;Acc:ZDB-GENE-041014-198] [ENSDART00000131775]	7.33709	7.00136	7.23267	6.16567	6.05239	6.51586	-0.945738	6.71751	-5.96029	0.000924724	0.00837477	-0.752819	A_15_P112812	ENSDART00000131775	si:dkey-51e6.1	CF997147		Dr.87651	558617	GO:0005829(cytosol)|GO:0008969(phosphohistidine phosphatase activity)|GO:0035971(peptidyl-histidine dephosphorylation)	ENSDART00000131775	TC395470
1421	Rep: Multiple PDZ domain protein (Multi-PDZ domain protein 1). - Bos Taurus, partial (13%) [TC416535]	6.32367	6.57765	6.65389	7.44605	7.46644	7.48196	0.946419	6.99161	8.42207	0.000136498	0.00288514	1.38251	A_15_P439750	TC416535		XM_009303671						TC416535
1430	Danio rerio transmembrane protein 106C (tmem106c), mRNA [NM_001077296]	8.97765	9.03498	9.06209	8.17118	7.60245	7.29622	-1.33496	8.35743	-6.00943	0.00088505	0.00817758	-0.703795	A_15_P223281	NM_001077296	tmem106c	NM_001077296		Dr.81133	768153	GO:0003674(molecular_function)|GO:0008150(biological_process)|GO:0016020(membrane)|GO:0016021(integral to membrane)	ENSDART00000123204	TC381423
1434	Danio rerio spectrin, beta, erythrocytic (sptb), mRNA [NM_131525]	7.57752	7.78624	7.359	6.7661	6.81475	6.73565	-0.802091	7.17321	-6.27671	0.000700492	0.00715626	-0.442319	A_15_P429685	NM_131525	sptb	NM_131525		Dr.75139	58040	GO:0003779(actin binding)|GO:0005200(structural constituent of cytoskeleton)|GO:0005543(phospholipid binding)|GO:0008091(spectrin)|GO:0035162(embryonic hemopoiesis)|GO:0048821(erythrocyte development)	ENSDART00000040627	TC365378
1462	Danio rerio mitogen-activated protein kinase 11 (mapk11), mRNA [NM_001002095]	11.5868	11.596	11.7868	12.7563	12.6353	12.6681	1.03006	12.1716	10.4693	3.88401e-05	0.00150459	2.77055	A_15_P119638	NM_001002095	mapk11	NM_001002095		Dr.31087	415185	GO:0000166(nucleotide binding)|GO:0004672(protein kinase activity)|GO:0004674(protein serine/threonine kinase activity)|GO:0004707(MAP kinase activity)|GO:0005524(ATP binding)|GO:0006468(protein phosphorylation)|GO:0016301(kinase activity)|GO:0016310(phosphorylation)|GO:0016740(transferase activity)	ENSDART00000032857	TC369624	MAPK signaling pathway // FoxO signaling pathway // Adrenergic signaling in cardiomyocytes // VEGF signaling pathway // Toll-like receptor signaling pathway // NOD-like receptor signaling pathway // RIG-I-like receptor signaling pathway // GnRH signaling pathway // Progesterone-mediated oocyte maturation // AGE-RAGE signaling pathway in diabetic complications // Salmonella infection	dre04010 // dre04068 // dre04261 // dre04370 // dre04620 // dre04621 // dre04622 // dre04912 // dre04914 // dre04933 // dre05132
1463	Danio rerio leucine-rich, glioma inactivated 1b (lgi1b), mRNA [NM_001128769]	5.92157	6.38499	6.14814	5.27857	5.37536	4.9719	-0.942953	5.68009	-5.69766	0.00117434	0.00964145	-1.01992	A_15_P166221	NM_001128769	lgi1b	NM_001128769		Dr.94490	654829	GO:0042552(myelination)|GO:0048854(brain morphogenesis)	ENSDART00000081298	TC370156
1485	Danio rerio profilin 2 (pfn2), mRNA [NM_201336]	12.8579	12.7785	12.689	9.88026	9.71649	9.45105	-3.09255	11.2289	-23.1697	3.35204e-07	0.000144071	7.66214	A_15_P600792	NM_201336	pfn2	NM_201336		Dr.76326	394235	GO:0003779(actin binding)|GO:0005737(cytoplasm)|GO:0030036(actin cytoskeleton organization)|GO:0030833(regulation of actin filament polymerization)|GO:0032233(positive regulation of actin filament bundle assembly)	ENSDART00000104687	NP13229090	Regulation of actin cytoskeleton // Salmonella infection	dre04810 // dre05132
1490	Danio rerio complement component 1, q subcomponent binding protein (c1qbp), mRNA [NM_001017858]	14.873	14.7636	14.5923	13.8264	13.9349	13.9942	-0.824469	14.3307	-7.53154	0.000256739	0.00408182	0.679062	A_15_P397385	NM_001017858	c1qbp	NM_001017858		Dr.75937	334619	GO:0003674(molecular_function)|GO:0005759(mitochondrial matrix)|GO:0008150(biological_process)	ENSDART00000146840	NP13225478	Herpes simplex infection	dre05168
1498	Danio rerio eukaryotic translation initiation factor 3, subunit Jb (eif3jb), mRNA [NM_213502]	10.1433	10.092	10.0875	10.8462	10.7932	10.876	0.730838	10.473	8.96569	9.54197e-05	0.00237745	1.77974	A_15_P623926	NM_213502	eif3jb	NM_213502		Dr.155062	406823	GO:0001731(formation of translation preinitiation complex)|GO:0002181(cytoplasmic translation)|GO:0003743(translation initiation factor activity)|GO:0005737(cytoplasm)|GO:0005852(eukaryotic translation initiation factor 3 complex)|GO:0006412(translation)|GO:0006413(translational initiation)|GO:0006446(regulation of translational initiation)|GO:0016282(eukaryotic 43S preinitiation complex)|GO:0033…	ENSDART00000075400	TC371757	RNA transport	dre03013
1509	Danio rerio bromodomain containing 2b (brd2b), mRNA [NM_001110524]	6.60549	6.77203	6.81117	5.76786	5.70361	5.38029	-1.11231	6.17341	-8.28243	0.000150129	0.00303958	1.2767	A_15_P624676	NM_001110524	brd2b	NM_001110524		Dr.10549	569354	GO:0002574(thrombocyte differentiation)	ENSDART00000150121	TC373857
1510	Danio rerio cytochrome P450, family 2, subfamily K, polypeptide17 (cyp2k17), mRNA [NM_001042778]	3.87111	3.4919	4.47228	5.51967	5.28569	5.29154	1.42053	4.65537	5.65507	0.00122167	0.00984497	-1.06407	A_15_P148204	NM_001042778	cyp2k17	NM_001042778		Dr.148929	735313	GO:0004497(monooxygenase activity)|GO:0005506(iron ion binding)|GO:0008392(arachidonic acid epoxygenase activity)|GO:0008395(steroid hydroxylase activity)|GO:0016020(membrane)|GO:0016021(integral to membrane)|GO:0016491(oxidoreductase activity)|GO:0016705(oxidoreductase activity, acting on paired donors, with incorporation or reduction of molecular oxygen)|GO:0016712(oxidoreductase activity, acti…	ENSDART00000161286	TC370759
1539	lines homolog 1 [Source:HGNC Symbol;Acc:HGNC:30922] [ENSDART00000128376]	9.84951	10.0183	9.83905	9.31532	9.28348	9.38847	-0.573181	9.61568	-6.08094	0.000830737	0.00789509	-0.632989	A_15_P773316	ENSDART00000128376	lins	XM_009299966			798262		ENSDART00000128376	TC441278
1545	Danio rerio keratin 94 (krt94), mRNA [NM_001077454]	10.8534	10.7482	10.9167	9.85151	9.51096	9.58047	-1.19179	10.2435	-9.8383	5.57916e-05	0.00181702	2.37259	A_15_P615937	NM_001077454	krt94	NM_001077454		Dr.74514	768289	GO:0005198(structural molecule activity)|GO:0005882(intermediate filament)|GO:0008150(biological_process)	ENSDART00000030103	TC440477
1549	T-cell, immune regulator 1, ATPase, H+ transporting, lysosomal V0 subunit A3a [Source:ZFIN;Acc:ZDB-GENE-090311-31] [ENSDART00000033405]	9.33898	9.31862	9.37664	7.29448	7.52447	8.2303	-1.66166	8.51391	-6.90077	0.000417511	0.00527693	0.136148	A_15_P188666	ENSDART00000033405	tcirg1a	XM_005160272			100003139	GO:0000220(vacuolar proton-transporting V-type ATPase, V0 domain)|GO:0006810(transport)|GO:0006811(ion transport)|GO:0015078(hydrogen ion transmembrane transporter activity)|GO:0015991(ATP hydrolysis coupled proton transport)|GO:0015992(proton transport)|GO:0016020(membrane)|GO:0016021(integral to membrane)|GO:0033179(proton-transporting V-type ATPase, V0 domain)	ENSDART00000033405	TC389952	Oxidative phosphorylation // Metabolic pathways // Lysosome // Phagosome	dre00190 // dre01100 // dre04142 // dre04145
1561	Danio rerio CDC-like kinase 2a (clk2a), mRNA [NM_001044879]	9.46733	9.56736	9.61664	8.73341	9.04376	8.85593	-0.672744	9.21407	-5.98643	0.000903372	0.00826347	-0.726703	A_15_P114930	NM_001044879	clk2a	NM_001044879		Dr.77240	558981	GO:0000166(nucleotide binding)|GO:0004672(protein kinase activity)|GO:0005524(ATP binding)|GO:0006468(protein phosphorylation)	ENSDART00000136681	TC405058
1576		10.75	10.1508	10.5052	12.0032	11.9414	12.2533	1.59729	11.2673	8.96679	9.53525e-05	0.00237745	1.78052	A_15_P267536
1591	GB	6.07211	6.39052	6.39693	4.35973	4.59512	4.8314	-1.6911	5.44097	-10.5575	3.69816e-05	0.00147173	2.82427	A_15_P758317	NP13319048								NP13319048
1601	Danio rerio pyruvate dehydrogenase complex, component X (pdhx), mRNA [NM_200560]	10.551	10.4047	10.3951	9.83631	9.82558	9.78916	-0.63324	10.1336	-7.14876	0.000343429	0.00477074	0.354352	A_15_P747991	NM_200560	pdhx	NM_200560		Dr.108101	393532	GO:0008152(metabolic process)|GO:0016740(transferase activity)|GO:0016746(transferase activity, transferring acyl groups)	ENSDART00000102855	TC422167	Metabolic pathways	dre01100
1607	CD109 molecule [Source:ZFIN;Acc:ZDB-GENE-120215-253] [ENSDART00000085574]	6.88294	6.9408	6.95407	7.55753	7.77664	7.94551	0.833955	7.34292	6.90242	0.000416961	0.00527398	0.137622	A_15_P241521	ENSDART00000085574	cd109	XM_692420			569058	GO:0004866(endopeptidase inhibitor activity)|GO:0005576(extracellular region)|GO:0005615(extracellular space)	ENSDART00000085574
1608	Danio rerio annexin A6 (anxa6), mRNA [NM_001002038]	11.2278	11.0804	10.9117	9.97304	9.50915	9.88836	-1.28311	10.4317	-8.15219	0.000164272	0.00320511	1.17656	A_15_P191456	NM_001002038	anxa6	NM_001002038		Dr.7658	353363	GO:0001778(plasma membrane repair)|GO:0005509(calcium ion binding)|GO:0005544(calcium-dependent phospholipid binding)	ENSDART00000006073	NP13226359
1609	Danio rerio tropomodulin 4 (muscle) (tmod4), mRNA [NM_131196]	12.0059	11.866	11.732	11.0346	11.1425	11.2995	-0.70913	11.5134	-5.99418	0.000897147	0.00822731	-0.718973	A_15_P225341	NM_131196	tmod4	NM_131196		Dr.32606	30441	GO:0005523(tropomyosin binding)|GO:0005865(striated muscle thin filament)|GO:0006936(muscle contraction)|GO:0007015(actin filament organization)|GO:0014866(skeletal myofibril assembly)|GO:0051015(actin filament binding)|GO:0051694(pointed-end actin filament capping)	ENSDART00000137153	TC392472
1611	Danio rerio homeodomain interacting protein kinase 3b (hipk3b), mRNA [NM_001080159]	8.86687	8.77868	8.90982	8.1597	8.36255	8.34879	-0.561443	8.57107	-5.66527	0.00121015	0.00980509	-1.05348	A_15_P115502	NM_001080159	hipk3b	NM_001080159		Dr.150262	569156	GO:0000166(nucleotide binding)|GO:0004672(protein kinase activity)|GO:0005524(ATP binding)|GO:0006468(protein phosphorylation)	ENSDART00000142336	TC393574
1631	Danio rerio si:ch73-127m5.2 (si:ch73-127m5.2), mRNA [NM_001278598]	7.73797	7.67088	8.17811	8.99739	9.07975	8.84822	1.1128	8.41872	6.95941	0.000398464	0.00513152	0.188323	A_15_P418985	NM_001278598	si:ch73-127m5.2	NM_001278598			561202		ENSDART00000153034	TC378307
1635	Danio rerio tyrosine 3-monooxygenase/tryptophan 5-monooxygenase activation protein, beta polypeptide like (ywhabl), mRNA [NM_199562]	15.442	15.4513	15.4167	16.2098	16.1512	16.0863	0.712444	15.7929	8.54352	0.000125791	0.00276408	1.47325	A_15_P114675	NM_199562	ywhabl	NM_199562		Dr.76857	321729	GO:0004497(monooxygenase activity)|GO:0016491(oxidoreductase activity)|GO:0019904(protein domain specific binding)|GO:0055114(oxidation-reduction process)	ENSDART00000114304	TC378356	Cell cycle // Oocyte meiosis	dre04110 // dre04114
1652	Rep: Virion infectivity factor - Human immunodeficiency virus 1, partial (7%) [TC381279]	9.66654	9.90218	10.4941	11.8254	11.8928	11.5601	1.73849	10.8902	7.59937	0.00024415	0.00398762	0.735137	A_15_P591022	TC381279		XM_700626						TC381279
1659	Danio rerio synaptotagmin XII (syt12), mRNA [NM_001128733]	5.56882	5.3989	5.6557	4.64663	4.80801	4.90245	-0.755442	5.16342	-6.52455	0.000567732	0.00633459	-0.207374	A_15_P155036	NM_001128733	syt12	NM_001128733		Dr.90703	566397	GO:0005509(calcium ion binding)|GO:0005544(calcium-dependent phospholipid binding)|GO:0016020(membrane)|GO:0016021(integral to membrane)|GO:0019905(syntaxin binding)|GO:0030276(clathrin binding)|GO:0030672(synaptic vesicle membrane)|GO:0046928(regulation of neurotransmitter secretion)|GO:0048488(synaptic vesicle endocytosis)|GO:0060291(long-term synaptic potentiation)	ENSDART00000170569	TC373330
1661	CDC42 effector protein (Rho GTPase binding) 4b [Source:ZFIN;Acc:ZDB-GENE-091008-2] [ENSDART00000066211]	7.07928	7.40179	7.37226	6.11612	6.2543	6.21528	-1.08921	6.73984	-9.18146	8.32145e-05	0.00222719	1.93125	A_15_P108019	ENSDART00000066211	cdc42ep4b	XM_003199641			100002938	GO:0005096(GTPase activator activity)|GO:0005737(cytoplasm)|GO:0005886(plasma membrane)|GO:0007266(Rho protein signal transduction)|GO:0008360(regulation of cell shape)|GO:0017049(GTP-Rho binding)|GO:0030838(positive regulation of actin filament polymerization)|GO:0031274(positive regulation of pseudopodium assembly)	ENSDART00000066211	TC386256
1672	Danio rerio poly(A) binding protein, cytoplasmic 4 (inducible form) (pabpc4), mRNA [NM_201296]	12.6622	12.4883	12.3566	11.7368	11.8941	11.7496	-0.708928	12.1479	-6.25986	0.000710734	0.0072128	-0.45855	A_15_P114751	NM_201296	pabpc4	NM_201296		Dr.16284	321035	GO:0000166(nucleotide binding)|GO:0003676(nucleic acid binding)|GO:0003723(RNA binding)|GO:0005737(cytoplasm)	ENSDART00000082327	TC441495	RNA transport // mRNA surveillance pathway // RNA degradation	dre03013 // dre03015 // dre03018
1694	Danio rerio glycerol kinase 5 (putative) (gk5), mRNA [NM_001077803]	8.82612	8.56761	9.00706	10.2392	10.4091	10.12	1.45582	9.52817	9.98471	5.12012e-05	0.0017354	2.46711	A_15_P173846	NM_001077803	gk5	NM_001077803		Dr.78304	777765	GO:0000166(nucleotide binding)|GO:0004370(glycerol kinase activity)|GO:0005524(ATP binding)|GO:0005737(cytoplasm)|GO:0005975(carbohydrate metabolic process)|GO:0006071(glycerol metabolic process)|GO:0016301(kinase activity)|GO:0016310(phosphorylation)|GO:0016740(transferase activity)|GO:0016773(phosphotransferase activity, alcohol group as acceptor)|GO:0019563(glycerol catabolic process)	ENSDART00000091351	TC425941
1704	Danio rerio polybromo 1, like (pbrm1l), mRNA [NM_001003535]	12.0422	12.0638	12.1963	11.3688	11.3904	11.412	-0.71035	11.7456	-8.11153	0.000168997	0.00327417	1.14501	A_15_P728241	NM_001003535	pbrm1l	NM_001003535		Dr.78287	445141	GO:0003682(chromatin binding)|GO:0005634(nucleus)|GO:0008150(biological_process)	ENSDART00000131203	TC434642
1708	Danio rerio chromobox homolog 5 (HP1 alpha homolog, Drosophila) (cbx5), mRNA [NM_001080184]	11.4155	11.4017	11.2078	12.195	12.3053	12.1942	0.889834	11.7866	8.95407	9.61333e-05	0.00237813	1.77149	A_15_P751636	NM_001080184	cbx5	NM_001080184		Dr.104817	563396	GO:0005634(nucleus)	ENSDART00000146986	NP13225930
1714	Danio rerio mechanistic target of rapamycin (serine/threonine kinase) (mtor), mRNA [NM_001077211]	9.89983	10.1355	10.1201	11.0243	11.0586	11.0645	0.997342	10.5505	10.0046	5.06121e-05	0.00172306	2.47984	A_15_P628161	NM_001077211	mtor	NM_001077211		Dr.43038	324254	GO:0000166(nucleotide binding)|GO:0005524(ATP binding)|GO:0006281(DNA repair)|GO:0008144(drug binding)|GO:0016301(kinase activity)|GO:0016310(phosphorylation)|GO:0016740(transferase activity)|GO:0016773(phosphotransferase activity, alcohol group as acceptor)|GO:0043588(skin development)|GO:0048565(digestive tract development)	ENSDART00000075189	TC406918	ErbB signaling pathway // mTOR signaling pathway // Insulin signaling pathway // Adipocytokine signaling pathway	dre04012 // dre04150 // dre04910 // dre04920
1727	Danio rerio metallophosphoesterase 1 (mppe1), mRNA [NM_001017701]	8.34791	8.38402	8.31435	7.34924	7.59633	7.61234	-0.829453	7.93403	-7.89043	0.000197598	0.00354805	0.970928	A_15_P418145	NM_001017701	mppe1	NM_001017701		Dr.84739	550396	GO:0004518(nuclease activity)|GO:0005793(endoplasmic reticulum-Golgi intermediate compartment)|GO:0005794(Golgi apparatus)|GO:0005801(cis-Golgi network)|GO:0006506(GPI anchor biosynthetic process)|GO:0006810(transport)|GO:0006888(ER to Golgi vesicle-mediated transport)|GO:0008081(phosphoric diester hydrolase activity)|GO:0016020(membrane)|GO:0016021(integral to membrane)|GO:0016192(vesicle-mediat…	ENSDART00000150185	TC393864
1728	Danio rerio adenosine kinase b (adkb), mRNA [NM_198802]	11.2861	11.2243	11.3749	10.6826	10.6607	10.3043	-0.745926	10.9222	-5.70164	0.00117004	0.00961846	-1.01581	A_15_P107904	NM_198802	adkb	NM_198802		Dr.77153	322229	GO:0004001(adenosine kinase activity)|GO:0006166(purine ribonucleoside salvage)|GO:0016301(kinase activity)|GO:0016310(phosphorylation)|GO:0016740(transferase activity)|GO:0016773(phosphotransferase activity, alcohol group as acceptor)		TC371263	Purine metabolism // Metabolic pathways	dre00230 // dre01100
1731	Danio rerio cleavage stimulation factor, 3' pre-RNA, subunit 3 (cstf3), mRNA [NM_213053]	9.57137	9.63273	9.44609	8.94286	8.92497	8.85507	-0.642431	9.22885	-6.97206	0.000394487	0.00509918	0.199528	A_15_P109117	NM_213053	cstf3	NM_213053		Dr.104620	406326	GO:0003729(mRNA binding)|GO:0005622(intracellular)|GO:0005634(nucleus)|GO:0006379(mRNA cleavage)|GO:0006396(RNA processing)|GO:0006397(mRNA processing)|GO:0031123(RNA 3'-end processing)	ENSDART00000171660	TC387630	mRNA surveillance pathway	dre03015
1738	Danio rerio zgc:63863 (zgc:63863), mRNA [NM_200401]	4.29115	4.51841	5.6671	7.14239	7.17764	7.12547	2.32295	5.98703	6.58139	0.000541493	0.00617301	-0.154472	A_15_P661611	NM_200401	zgc:63863	NM_200401		Dr.82376	393372	GO:0016020(membrane)|GO:0016021(integral to membrane)	ENSDART00000166088	TC389511
1743	Danio rerio transmembrane protein 144b (tmem144b), mRNA [NM_001005983]	4.34124	4.36883	5.01501	6.76422	6.87761	6.4618	2.12618	5.63812	9.73148	5.94414e-05	0.00187271	2.30278	A_15_P432340	NM_001005983	tmem144b	NM_001005983		Dr.84785	449810	GO:0003674(molecular_function)|GO:0008150(biological_process)|GO:0016020(membrane)|GO:0016021(integral to membrane)	ENSDART00000052648	TC413061
1755	glycoprotein IX (platelet) [Source:ZFIN;Acc:ZDB-GENE-090313-5] [ENSDART00000131532]	10.3319	10.5274	10.3676	8.04965	8.17578	9.1128	-1.96292	9.42753	-6.86261	0.000430468	0.00537806	0.101999	A_15_P265161	ENSDART00000131532		XM_009296607					ENSDART00000131532	TC388712
1759	Danio rerio jagged 1b (jag1b), mRNA [NM_131863]	12.7718	12.9445	12.9558	11.4627	10.9299	10.8228	-1.81891	11.9812	-9.87449	5.46141e-05	0.00179701	2.39609	A_15_P281291	NM_131863	jag1b	NM_131863		Dr.12589	140423	GO:0001889(liver development)|GO:0005112(Notch binding)|GO:0005509(calcium ion binding)|GO:0007154(cell communication)|GO:0007219(Notch signaling pathway)|GO:0007275(multicellular organismal development)|GO:0009953(dorsal/ventral pattern formation)|GO:0016020(membrane)|GO:0016021(integral to membrane)|GO:0030878(thyroid gland development)|GO:0031016(pancreas development)|GO:0031101(fin regenerati…	ENSDART00000019323	TC366175	Notch signaling pathway	dre04330
1774	Danio rerio heat shock transcription factor 1 (hsf1), mRNA [NM_001313736]	12.4613	12.3048	12.6304	10.8793	10.2775	9.95091	-2.09627	11.4174	-8.55221	0.000125062	0.00275397	1.4797	A_15_P107325	NM_001313736	hsf1	NM_001313736		Dr.131556	58123	GO:0002088(lens development in camera-type eye)|GO:0003677(DNA binding)|GO:0003700(sequence-specific DNA binding transcription factor activity)|GO:0005634(nucleus)|GO:0006351(transcription, DNA-dependent)|GO:0006355(regulation of transcription, DNA-dependent)|GO:0009408(response to heat)|GO:0043565(sequence-specific DNA binding)	ENSDART00000024593	TC368678
1780	Danio rerio si:ch211-171o19.1 (si:ch211-171o19.1), mRNA [NM_001030117]	6.5587	6.47834	6.12827	4.85519	4.84618	4.36019	-1.70125	5.53781	-9.10638	8.72447e-05	0.00228399	1.87892	A_15_P184701	NM_001030117	pimr213	NM_001030117		Dr.135380	558531	GO:0000166(nucleotide binding)|GO:0004672(protein kinase activity)|GO:0004674(protein serine/threonine kinase activity)|GO:0005524(ATP binding)|GO:0006468(protein phosphorylation)|GO:0016301(kinase activity)|GO:0016310(phosphorylation)|GO:0016740(transferase activity)	ENSDART00000113625	NP13325804
1790	PREDICTED: Danio rerio finTRIM family, member 27 (ftr27), transcript variant X1, mRNA [XM_684184]	3.01282	3.04605	3.01028	4.23934	4.86078	5.36552	1.79883	3.92246	6.55212	0.000554827	0.00625364	-0.181668	A_15_P308721	TC393070		XM_684184				GO:0003674(molecular_function)|GO:0005575(cellular_component)|GO:0006950(response to stress)|GO:0008150(biological_process)|GO:0009409(response to cold)		TC393070
1807	Danio rerio caveolin 2 (cav2), mRNA [NM_001002150]	12.8042	12.8015	12.9262	12.0821	12.0095	12.0242	-0.80536	12.4413	-9.31381	7.66203e-05	0.00212341	2.02255	A_15_P623761	NM_001002150	cav2	NM_001002150		Dr.79003	415240	GO:0000139(Golgi membrane)|GO:0005794(Golgi apparatus)|GO:0005886(plasma membrane)|GO:0005901(caveola)|GO:0016020(membrane)|GO:0016021(integral to membrane)|GO:0070836(caveola assembly)		TC372157	Endocytosis // Focal adhesion	dre04144 // dre04510
1821	Danio rerio carbonic anhydrase (cahz), mRNA [NM_131110]	12.7852	12.7551	12.7259	11.2448	11.4109	11.7438	-1.28893	12.1109	-9.04845	9.0509e-05	0.00231985	1.83826	A_15_P599927	NM_131110	cahz	NM_131110		Dr.32297	30331	GO:0004089(carbonate dehydratase activity)|GO:0006730(one-carbon metabolic process)|GO:0008270(zinc ion binding)|GO:0015670(carbon dioxide transport)|GO:0016829(lyase activity)|GO:0042539(hypotonic salinity response)|GO:0046872(metal ion binding)	ENSDART00000013411	TC445561	Nitrogen metabolism	dre00910
1829	Danio rerio zgc:172106 (zgc:172106), mRNA [NM_001114563]	16.4106	16.3681	16.5657	15.2781	15.1908	15.382	-1.16443	15.8659	-11.4179	2.33532e-05	0.00117467	3.32598	A_15_P658362	NM_001114563	zgc:172106	NM_001114563		Dr.93039	100136844	GO:0003674(molecular_function)|GO:0008150(biological_process)|GO:0016020(membrane)|GO:0016021(integral to membrane)	ENSDART00000152464	TC416320
1837	si:dkey-25o16.2 [Source:ZFIN;Acc:ZDB-GENE-121214-307] [ENSDART00000152144]	11.4375	11.5398	11.3535	9.60928	9.88776	10.1649	-1.55633	10.6655	-9.89513	5.39556e-05	0.0017885	2.40944	A_15_P520017	ENSDART00000152144	si:dkey-25o16.2	EH590981		Dr.80047	564833		ENSDART00000152144	TC391468
1844	Danio rerio si:ch211-264f5.2 (si:ch211-264f5.2), mRNA [NM_001098253]	2.48963	2.42864	3.24257	5.58237	4.9556	4.69499	2.35737	3.89897	7.60719	0.000242746	0.00397777	0.74157	A_15_P160641	NM_001098253	si:ch211-264f5.2	NM_001098253		Dr.134280	570749	GO:0016020(membrane)|GO:0016021(integral to membrane)	ENSDART00000112211	TC385104
1858	Danio rerio anterior gradient 2 (agr2), mRNA [NM_001012481]	12.3337	12.184	12.1804	12.9246	12.9229	13.0684	0.739285	12.6023	7.6923	0.000228038	0.00382392	0.811263	A_15_P114657	NM_001012481	agr2	NM_001012481		Dr.25277	335616	GO:0003674(molecular_function)|GO:0005576(extracellular region)|GO:0060575(intestinal epithelial cell differentiation)	ENSDART00000103475	TC422319
1866	Danio rerio odorant receptor, family E, subfamily 125, member 7 (or125-7), mRNA [NM_001128414]	4.13051	2.41992	2.82999	6.01547	5.97773	5.70241	2.77173	4.51267	6.42776	0.000615827	0.00662532	-0.298288	A_15_P180647	NM_001128414	or125-7	NM_001128414		Dr.146251	100151063	GO:0004871(signal transducer activity)|GO:0004888(transmembrane signaling receptor activity)|GO:0004930(G-protein coupled receptor activity)|GO:0004984(olfactory receptor activity)|GO:0005886(plasma membrane)|GO:0007165(signal transduction)|GO:0007186(G-protein coupled receptor signaling pathway)|GO:0007608(sensory perception of smell)|GO:0016020(membrane)|GO:0016021(integral to membrane)|GO:0050…	ENSDART00000136171
1875	Danio rerio REM2 and RAB-like small GTPase 1 (rsg1), mRNA [NM_001004649]	10.4369	10.715	10.587	9.95913	10.0169	9.83166	-0.643722	10.2578	-5.82313	0.00104661	0.0090052	-0.891221	A_15_P151601	NM_001004649	rsg1	NM_001004649		Dr.84113	447911	GO:0000166(nucleotide binding)|GO:0005525(GTP binding)|GO:0005737(cytoplasm)|GO:0005856(cytoskeleton)|GO:0005929(cilium)|GO:0006810(transport)|GO:0006887(exocytosis)|GO:0007264(small GTPase mediated signal transduction)|GO:0015031(protein transport)|GO:0017157(regulation of exocytosis)|GO:0030030(cell projection organization)|GO:0031338(regulation of vesicle fusion)|GO:0034613(cellular protein lo…		TC395819
1886	GB	5.78989	5.45185	6.10811	2.97142	3.43965	2.72582	-2.73765	4.41446	-11.3577	2.40909e-05	0.00119829	3.29216	A_15_P267296	NP13321881								NP13321881
1888	Danio rerio centrosomal protein 70 (cep70), mRNA [NM_001114576]	5.45243	5.73408	5.38527	6.15116	6.46962	6.55292	0.867306	5.95758	5.68345	0.0011899	0.00972164	-1.03463	A_15_P732501	NM_001114576	cep70	NM_001114576		Dr.78911	100136857	GO:0060271(cilium morphogenesis)|GO:0060287(epithelial cilium movement involved in determination of left/right asymmetry)	ENSDART00000115344	TC370187
1891	Danio rerio kynurenine 3-monooxygenase (kmo), mRNA [NM_001040306]	7.22938	7.38026	6.96962	5.48733	5.41522	6.09638	-1.52678	6.4297	-7.12601	0.000349559	0.0047986	0.334595	A_15_P212126	NM_001040306	kmo	NM_001040306		Dr.79892	368242	GO:0001878(response to yeast)|GO:0004497(monooxygenase activity)|GO:0004502(kynurenine 3-monooxygenase activity)|GO:0005739(mitochondrion)|GO:0005741(mitochondrial outer membrane)|GO:0006569(tryptophan catabolic process)|GO:0016020(membrane)|GO:0016021(integral to membrane)|GO:0016174(NAD(P)H oxidase activity)|GO:0016491(oxidoreductase activity)|GO:0019363(pyridine nucleotide biosynthetic process…	ENSDART00000161186	TC370593	Tryptophan metabolism // Metabolic pathways	dre00380 // dre01100
1917	zinc finger protein 1007 [Source:ZFIN;Acc:ZDB-GENE-131120-139] [ENSDART00000115172]	8.25508	8.37136	8.13687	9.09633	9.22513	8.83384	0.797333	8.6531	5.99376	0.000897486	0.00822731	-0.719395	A_15_P164881	ENSDART00000115172	LOC553302	BC155766		Dr.131489	553302		ENSDART00000115172	TC371398
1923	si:ch211-11k18.4 [Source:ZFIN;Acc:ZDB-GENE-070912-22] [ENSDART00000140731]	12.5007	12.3801	12.2657	13.2677	13.3902	13.1842	0.898527	12.8314	8.41887	0.000136793	0.00288693	1.3801	A_15_P723691	ENSDART00000140731	si:ch211-11k18.4	XM_702892			559333	GO:0005525(GTP binding)|GO:0016020(membrane)|GO:0016021(integral to membrane)	ENSDART00000140731	TC377622
1932	Danio rerio WD repeat domain 91 (wdr91), mRNA [NM_205605]	8.33015	8.38516	8.25171	7.73389	7.74807	7.60752	-0.62585	8.00942	-6.85533	0.00043299	0.00538955	0.095469	A_15_P151181	NM_205605	wdr91	NM_205605		Dr.18243	402898		ENSDART00000150961	TC367985
1936	Danio rerio CDC42 effector protein (Rho GTPase binding) 3 (cdc42ep3), mRNA [NM_001004568]	7.73234	7.76863	7.69929	6.75164	6.74986	7.13251	-0.855415	7.30571	-6.58304	0.000540755	0.00616838	-0.152948	A_15_P740341	NM_001004568	cdc42ep3	NM_001004568		Dr.36552	447829	GO:0005096(GTPase activator activity)|GO:0005737(cytoplasm)|GO:0005886(plasma membrane)|GO:0007266(Rho protein signal transduction)|GO:0008360(regulation of cell shape)|GO:0017049(GTP-Rho binding)|GO:0030838(positive regulation of actin filament polymerization)|GO:0031274(positive regulation of pseudopodium assembly)	ENSDART00000074707	TC400988
1950	Danio rerio zgc:110741 (zgc:110741), mRNA [NM_001013347]	7.99589	7.90855	7.79895	8.55392	8.66925	8.83463	0.784803	8.29353	7.01857	0.00038025	0.00500467	0.240591	A_15_P174691	NM_001013347	abhd18	NM_001013347		Dr.81898	503769	GO:0003674(molecular_function)|GO:0005575(cellular_component)|GO:0008150(biological_process)		TC421333
1952	Danio rerio E4F transcription factor 1 (e4f1), mRNA [NM_001025513]	10.3477	10.3054	10.1451	11.1748	10.9626	11.1029	0.814078	10.6731	7.73594	0.000220896	0.00375273	0.84673	A_15_P195741	NM_001025513	e4f1	NM_001025513		Dr.75675	561158	GO:0000122(negative regulation of transcription from RNA polymerase II promoter)|GO:0000977(RNA polymerase II regulatory region sequence-specific DNA binding)|GO:0003676(nucleic acid binding)|GO:0003677(DNA binding)|GO:0003700(sequence-specific DNA binding transcription factor activity)|GO:0005634(nucleus)|GO:0005654(nucleoplasm)|GO:0005737(cytoplasm)|GO:0006351(transcription, DNA-dependent)|GO:0…	ENSDART00000055767	TC368628
1965	Danio rerio zgc:110753, mRNA (cDNA clone MGC:192093 IMAGE:100060402), complete cds. [BC164918]	9.56796	9.55245	9.41475	10.2586	10.197	10.0688	0.663057	9.84325	6.7532	0.00047024	0.00569763	0.00323607	A_15_P659396	BC164918	chrac1	BC164918		Dr.76531	503606	GO:0046982(protein heterodimerization activity)		NP13229156
1976	chromodomain helicase DNA binding protein 4a [Source:ZFIN;Acc:ZDB-GENE-041111-187] [ENSDART00000005453]	10.3121	10.4253	10.246	10.8991	10.8481	10.9213	0.561734	10.6087	6.22284	0.000733847	0.00733797	-0.494331	A_15_P178336	ENSDART00000005453	chd4a	BC134983		Dr.75110	558344	GO:0003676(nucleic acid binding)|GO:0003677(DNA binding)|GO:0005524(ATP binding)|GO:0005634(nucleus)|GO:0006355(regulation of transcription, DNA-dependent)|GO:0008026(ATP-dependent helicase activity)|GO:0008270(zinc ion binding)|GO:0016818(hydrolase activity, acting on acid anhydrides, in phosphorus-containing anhydrides)|GO:0031101(fin regeneration)|GO:0046872(metal ion binding)	ENSDART00000005453	TC419560
1978	Danio rerio mitochondrial transcription termination factor 3 (mterf3), mRNA [NM_001002615]	11.176	11.227	11.2599	10.3532	10.2365	10.7027	-0.790148	10.8259	-5.69564	0.00117655	0.00965033	-1.02201	A_15_P118502	NM_001002615	mterf3	NM_001002615		Dr.161828	436888	GO:0003690(double-stranded DNA binding)|GO:0005739(mitochondrion)|GO:0006355(regulation of transcription, DNA-dependent)	ENSDART00000006338	TC374674
1981	wu:fd14a06 [Source:ZFIN;Acc:ZDB-GENE-030131-5337] [ENSDART00000076554]	10.2904	10.2609	10.2923	9.52619	9.498	9.22429	-0.865062	9.84869	-7.84111	0.000204713	0.00361187	0.931516	A_15_P200866	ENSDART00000076554	wu:fd14a06	XM_003200494			794433	GO:0016020(membrane)|GO:0016021(integral to membrane)	ENSDART00000076554	TC388750
1984	Danio rerio cellular retinoic acid binding protein 2, a (crabp2a), mRNA [NM_182859]	11.8587	11.8214	11.8463	13.1237	13.1499	12.9094	1.21885	12.4516	12.238	1.55072e-05	0.000937336	3.76946	A_15_P750771	NM_182859	crabp2a	NM_182859		Dr.104443	171480	GO:0005215(transporter activity)|GO:0006810(transport)|GO:0008289(lipid binding)|GO:0021575(hindbrain morphogenesis)|GO:0048385(regulation of retinoic acid receptor signaling pathway)	ENSDART00000170957	TC442113
1987	Danio rerio eukaryotic translation initiation factor 4E binding protein 3, like (eif4ebp3l), mRNA [NM_199683]	14.6236	14.6233	15.0044	13.6504	13.5774	13.4236	-1.19996	14.1504	-8.59397	0.000121629	0.00270328	1.5106	A_15_P630301	NM_199683	eif4ebp3l	NM_199683		Dr.78024	324490	GO:0005515(protein binding)|GO:0005737(cytoplasm)|GO:0006417(regulation of translation)|GO:0008190(eukaryotic initiation factor 4E binding)|GO:0014743(regulation of muscle hypertrophy)|GO:0017148(negative regulation of translation)|GO:0045947(negative regulation of translational initiation)	ENSDART00000060990	TC382401	RNA transport	dre03013
1993	Danio rerio Kruppel-like factor 1 (erythroid) (klf1), mRNA [NM_130936]	8.48957	8.38877	8.29313	7.62324	7.68072	7.51871	-0.78293	7.99902	-7.98233	0.000185082	0.00343441	1.04381	A_15_P150871	NM_130936	klf1	NM_130936		Dr.83678	30104	GO:0003676(nucleic acid binding)|GO:0003700(sequence-specific DNA binding transcription factor activity)|GO:0005634(nucleus)|GO:0010628(positive regulation of gene expression)|GO:0043565(sequence-specific DNA binding)|GO:0046872(metal ion binding)|GO:0060319(primitive erythrocyte differentiation)	ENSDART00000011724	TC375723
1994	Danio rerio cDNA clone IMAGE:7140684. [BC090456]	10.9952	10.8947	10.9224	9.8815	9.77705	10.1281	-1.00852	10.4331	-8.61345	0.000120065	0.00268819	1.52497	A_15_P688494	BC090456	si:busm1-180g5.6	BC090456		Dr.93139	368512			TC368252
1999	Danio rerio solute carrier family 7 (cationic amino acid transporter, y+ system), member 2 (slc7a2), mRNA [NM_001008584]	5.92266	5.97761	5.84071	4.56798	5.00655	5.1487	-1.00592	5.4107	-6.11931	0.000803172	0.00773874	-0.595262	A_15_P190816	NM_001008584	slc7a2	NM_001008584		Dr.160184	494041	GO:0003333(amino acid transmembrane transport)|GO:0005886(plasma membrane)|GO:0006810(transport)|GO:0006865(amino acid transport)|GO:0015171(amino acid transmembrane transporter activity)|GO:0015179(L-amino acid transmembrane transporter activity)|GO:0015297(antiporter activity)|GO:0016020(membrane)|GO:0016021(integral to membrane)	ENSDART00000053921	TC406304
2021	Danio rerio PAN3 poly(A) specific ribonuclease subunit homolog (S. cerevisiae) (pan3), mRNA [NM_001105692]	8.67417	8.82314	8.92085	10.0631	9.91242	9.88451	1.14728	9.37969	10.7367	3.35118e-05	0.00140581	2.93211	A_15_P725501	NM_001105692	pan3	NM_001105692		Dr.64351	100126012	GO:0000166(nucleotide binding)|GO:0000289(nuclear-transcribed mRNA poly(A) tail shortening)|GO:0000932(cytoplasmic mRNA processing body)|GO:0005524(ATP binding)|GO:0005737(cytoplasm)|GO:0006397(mRNA processing)|GO:0010606(positive regulation of cytoplasmic mRNA processing body assembly)|GO:0031251(PAN complex)|GO:0046872(metal ion binding)	ENSDART00000048273	TC401030	RNA degradation	dre03018
2032	Danio rerio transmembrane p24 trafficking protein 2 (tmed2), mRNA [NM_199548]	14.1891	14.1125	14.2425	14.6974	14.7193	14.6134	0.495285	14.429	5.65807	0.00121827	0.00983877	-1.06095	A_15_P106190	NM_199548	tmed2	NM_199548		Dr.75683	321550	GO:0006810(transport)|GO:0016020(membrane)|GO:0016021(integral to membrane)	ENSDART00000037183	TC389895
2043	phosphatidylinositol-4-phosphate 3-kinase, catalytic subunit type 2 beta [Source:ZFIN;Acc:ZDB-GENE-050309-145] [ENSDART00000124810]	9.08966	8.8725	9.17714	5.93384	6.09524	7.52208	-2.52938	7.78174	-6.00118	0.000891569	0.00819808	-0.712	A_15_P239576	ENSDART00000124810	pik3c2b	XM_003199487			567938	GO:0005886(plasma membrane)|GO:0005942(phosphatidylinositol 3-kinase complex)|GO:0014065(phosphatidylinositol 3-kinase cascade)|GO:0016301(kinase activity)|GO:0016303(1-phosphatidylinositol-3-kinase activity)|GO:0016310(phosphorylation)|GO:0016477(cell migration)|GO:0016740(transferase activity)|GO:0016773(phosphotransferase activity, alcohol group as acceptor)|GO:0035005(1-phosphatidylinositol-4…	ENSDART00000124810	TC377038	Inositol phosphate metabolism // Metabolic pathways // Phosphatidylinositol signaling system	dre00562 // dre01100 // dre04070
2049	Danio rerio secretagogin, EF-hand calcium binding protein (scgn), mRNA [NM_001005776]	7.40804	7.35436	7.70362	6.58846	6.63499	6.45042	-0.930714	7.02331	-7.41512	0.000280122	0.00427896	0.581812	A_15_P106387	NM_001005776	scgn	NM_001005776		Dr.89417	573010	GO:0005509(calcium ion binding)|GO:0005634(nucleus)|GO:0005737(cytoplasm)|GO:0005829(cytosol)|GO:0007420(brain development)|GO:0043005(neuron projection)|GO:0045202(synapse)|GO:0046872(metal ion binding)|GO:0051480(cytosolic calcium ion homeostasis)	ENSDART00000081649	TC372613
2056	Danio rerio ubiquinol-cytochrome c reductase, Rieske iron-sulfur polypeptide 1 (uqcrfs1), mRNA [NM_001103194]	13.1163	13.056	12.8939	13.5395	13.6093	13.7103	0.597646	13.3209	5.82316	0.00104658	0.0090052	-0.891197	A_15_P118344	NM_001103194	uqcrfs1	NM_001103194		Dr.76290	406359	GO:0005739(mitochondrion)|GO:0005743(mitochondrial inner membrane)|GO:0006810(transport)|GO:0008121(ubiquinol-cytochrome-c reductase activity)|GO:0016020(membrane)|GO:0016491(oxidoreductase activity)|GO:0016679(oxidoreductase activity, acting on diphenols and related substances as donors)|GO:0046872(metal ion binding)|GO:0051536(iron-sulfur cluster binding)|GO:0051537(2 iron, 2 sulfur cluster bin…	ENSDART00000006868	TC377235	Oxidative phosphorylation // Metabolic pathways // Cardiac muscle contraction	dre00190 // dre01100 // dre04260
2077	Danio rerio NOP2/Sun domain family, member 5 (nsun5), mRNA [NM_213285]	7.35343	7.35942	7.14043	8.54094	8.45164	8.30148	1.14693	7.85789	10.2076	4.50247e-05	0.00162846	2.60842	A_15_P722426	NM_213285	nsun5	NM_213285		Dr.78961	406690	GO:0005575(cellular_component)|GO:0008150(biological_process)|GO:0008168(methyltransferase activity)	ENSDART00000142954	TC394716
2090	Danio rerio SET and MYND domain containing 1a (smyd1a), mRNA [NM_205540]	13.617	13.5604	13.3993	12.5477	12.5954	12.8304	-0.867728	13.0917	-7.38376	0.000286832	0.00434904	0.555396	A_15_P131246	NM_205540	smyd1a	NM_205540		Dr.21307	321245	GO:0030240(skeletal muscle thin filament assembly)|GO:0030241(skeletal muscle myosin thick filament assembly)|GO:0045214(sarcomere organization)|GO:0046872(metal ion binding)	ENSDART00000149412	TC390815
2097	Danio rerio Rh type C glycoprotein2a (rhcg2a), mRNA [NM_001102618]	2.48118	2.97819	2.85123	4.38874	4.50463	5.15738	1.91339	3.72689	7.95021	0.00018935	0.00348323	1.01842	A_15_P749421	NM_001102618	rhcg2a	NM_001102618		Dr.115945	563826		ENSDART00000004727	TC370569
2101	si:ch211-207j7.2 [Source:ZFIN;Acc:ZDB-GENE-120215-232] [ENSDART00000152071]	4.55574	4.78805	4.75716	6.0553	5.49361	5.56327	1.00374	5.20219	5.8037	0.00106531	0.00911488	-0.911022	A_15_P594057	ENSDART00000152071	si:ch211-207j7.2	XM_001921109			799340		ENSDART00000152071	TC395691
2102	Danio rerio PRELI domain containing 1b (prelid1b), mRNA [NM_001020679]	7.08043	6.74183	7.15887	8.42039	8.37069	8.52378	1.44457	7.716	10.7471	3.33235e-05	0.00140386	2.93827	A_15_P173886	NM_001020679	prelid1b	NM_001020679		Dr.88535	553707	GO:0005758(mitochondrial intermembrane space)	ENSDART00000064846	TC375606
2106	R3H domain and coiled-coil containing 1-like [Source:ZFIN;Acc:ZDB-GENE-030131-4156] [ENSDART00000152528]	10.4434	10.3648	10.3809	10.9979	11.0506	11.0357	0.63171	10.7122	7.78219	0.000213605	0.00369423	0.884138	A_15_P498132	ENSDART00000152528	r3hcc1l	XM_685202			561802	GO:0000166(nucleotide binding)|GO:0035145(exon-exon junction complex)	ENSDART00000152528	TC379524
2120	Danio rerio membrane-spanning 4-domains, subfamily A, member 17A.4 (ms4a17a.4), mRNA [NM_001102638]	6.6985	5.72163	6.4247	4.02316	4.17011	4.81487	-1.94557	5.30883	-6.15587	0.000777868	0.00760041	-0.559468	A_15_P159774	NM_001102638	ms4a17a.4	NM_001102638		Dr.29846	100124612	GO:0016020(membrane)|GO:0016021(integral to membrane)	ENSDART00000082121	TC372133
2121	GB	5.10321	5.46161	5.4894	3.25587	2.74032	2.90149	-2.38552	4.15865	-13.4878	8.70748e-06	0.000742754	4.38821	A_15_P757976	NP13324474								NP13324474
2139	dual specificity phosphatase 27 (putative) [Source:HGNC Symbol;Acc:HGNC:25034] [ENSDART00000167359]	7.29734	7.02771	7.0056	5.06946	5.45428	5.12868	-1.89274	6.16384	-13.0195	1.07435e-05	0.000786238	4.16388	A_15_P581697	ENSDART00000167359	dusp27	BC129409		Dr.88158	792623		ENSDART00000167359	TC367518
2143	Danio rerio arginine and glutamate rich 1a (arglu1a), mRNA [NM_213216]	12.6754	12.564	12.7551	13.8481	13.8303	13.9365	1.2068	13.2682	12.8933	1.13832e-05	0.00080886	4.10193	A_15_P169906	NM_213216	arglu1a	NM_213216		Dr.75129	406834	GO:0003674(molecular_function)|GO:0005575(cellular_component)|GO:0008150(biological_process)	ENSDART00000142272	TC371808
2148	Danio rerio prolyl 4-hydroxylase, alpha polypeptide I b (p4ha1b), mRNA [NM_214691]	12.4109	12.2431	12.5758	10.4812	10.4999	10.9346	-1.7714	11.5242	-10.9032	3.06228e-05	0.00134246	3.03064	A_15_P202777	NM_214691	p4ha1b	NM_214691		Dr.3932	100003675	GO:0004656(procollagen-proline 4-dioxygenase activity)|GO:0005506(iron ion binding)|GO:0005783(endoplasmic reticulum)|GO:0016491(oxidoreductase activity)|GO:0016702(oxidoreductase activity, acting on single donors with incorporation of molecular oxygen, incorporation of two atoms of oxygen)|GO:0016705(oxidoreductase activity, acting on paired donors, with incorporation or reduction of molecular o…	ENSDART00000104874	TC398590	Arginine and proline metabolism // Metabolic pathways	dre00330 // dre01100
2153	Danio rerio COX16 cytochrome c oxidase assembly homolog (S. cerevisiae) (cox16), mRNA [NM_001017594]	9.94941	9.90985	9.8655	8.28605	7.36818	6.66987	-2.46688	8.67481	-6.38254	0.000639877	0.00677372	-0.341123	A_15_P119833	NM_001017594	cox16	NM_001017594		Dr.40014	550257	GO:0003674(molecular_function)|GO:0008150(biological_process)|GO:0016020(membrane)|GO:0016021(integral to membrane)|GO:0031966(mitochondrial membrane)	ENSDART00000057164	TC387994
2181	Danio rerio stathmin-like 4 (stmn4), mRNA [NM_213401]	7.31659	7.68284	7.8018	6.02631	6.00447	6.52104	-1.41647	6.89218	-7.21556	0.000326134	0.00463829	0.412054	A_15_P116933	NM_213401	stmn4	NM_213401		Dr.159690	406710	GO:0005737(cytoplasm)|GO:0007019(microtubule depolymerization)|GO:0015631(tubulin binding)|GO:0031110(regulation of microtubule polymerization or depolymerization)|GO:0031175(neuron projection development)|GO:0043005(neuron projection)|GO:0051493(regulation of cytoskeleton organization)	ENSDART00000048375	TC376783
2195	Danio rerio coagulation factor VII (f7), mRNA [NM_131819]	9.55601	9.3966	9.15823	8.33667	7.48963	7.54318	-1.58046	8.58005	-6.26075	0.000710187	0.00720916	-0.457688	A_15_P422040	NM_131819	f7	NM_131819		Dr.77162	114423	GO:0004252(serine-type endopeptidase activity)|GO:0005509(calcium ion binding)|GO:0005576(extracellular region)|GO:0006508(proteolysis)|GO:0007596(blood coagulation)|GO:0008233(peptidase activity)|GO:0008236(serine-type peptidase activity)|GO:0016787(hydrolase activity)	ENSDART00000013209	TC425821
2197	Danio rerio similar to N-acetylgalactosaminyltransferase, mRNA (cDNA clone IMAGE:7414185), partial cds. [BC153893]	2.48025	2.40879	2.87648	5.54384	5.38996	4.06578	2.41135	3.79418	5.96301	0.000922469	0.00836301	-0.75009	A_15_P665611	BC153893	b4galnt2.2	BC153893		Dr.16810	557782	GO:0016020(membrane)|GO:0016021(integral to membrane)|GO:0016758(transferase activity, transferring hexosyl groups)|GO:0030173(integral to Golgi membrane)|GO:0030259(lipid glycosylation)
2204	Danio rerio ring finger protein 13 (rnf13), mRNA [NM_201044]	3.2246	3.36225	5.91277	10.9368	10.5607	9.05361	6.01717	7.17513	7.08756	0.000360203	0.00486784	0.301093	A_15_P102518	NM_201044	rnf13	NM_201044		Dr.80141	793981	GO:0008270(zinc ion binding)|GO:0016020(membrane)|GO:0016021(integral to membrane)|GO:0046872(metal ion binding)	ENSDART00000003303	TC370410
2207	chromosome 16 open reading frame 72 [Source:HGNC Symbol;Acc:HGNC:30103] [ENSDART00000077734]	12.3358	12.1938	12.0216	13.0965	12.9727	12.8009	0.772947	12.5702	6.06716	0.000840905	0.00796405	-0.646591	A_15_P683916	ENSDART00000077734							ENSDART00000077734	TC377651
2221	Danio rerio hyaluronan and proteoglycan link protein 3 (hapln3), mRNA [NM_213101]	10.0447	9.92487	9.9518	9.48295	9.44685	9.39057	-0.533661	9.70695	-6.21031	0.000741861	0.00738391	-0.506476	A_15_P136431	NM_213101	hapln3	NM_213101		Dr.78080	406374	GO:0001501(skeletal system development)|GO:0005540(hyaluronic acid binding)|GO:0005578(proteinaceous extracellular matrix)|GO:0007155(cell adhesion)|GO:0007417(central nervous system development)	ENSDART00000067323	TC384656
2230	Danio rerio chromobox homolog 1a (HP1 beta homolog Drosophila) (cbx1a), mRNA [NM_199746]	13.2405	13.2602	12.9375	13.822	13.7776	13.8901	0.683853	13.488	5.80622	0.00106286	0.00910484	-0.908451	A_15_P659546	NM_199746	cbx1a	NM_199746		Dr.76974	326746	GO:0005634(nucleus)	ENSDART00000143088	NP13229193
2234	Danio rerio glucosamine (UDP-N-acetyl)-2-epimerase/N-acetylmannosamine kinase (gne), mRNA [NM_200883]	7.3824	7.51318	7.08378	8.15775	8.23122	8.05949	0.823035	7.73797	6.09936	0.000817372	0.00782579	-0.614856	A_15_P648556	NM_200883	gne	NM_200883		Dr.80099	393857	GO:0004553(hydrolase activity, hydrolyzing O-glycosyl compounds)|GO:0005575(cellular_component)|GO:0006047(UDP-N-acetylglucosamine metabolic process)|GO:0008761(UDP-N-acetylglucosamine 2-epimerase activity)|GO:0016301(kinase activity)|GO:0016310(phosphorylation)|GO:0016740(transferase activity)|GO:0040011(locomotion)|GO:0043009(chordate embryonic development)|GO:0048747(muscle fiber development)	ENSDART00000164045	TC366198	Amino sugar and nucleotide sugar metabolism // Metabolic pathways	dre00520 // dre01100
2256	Danio rerio major facilitator superfamily domain containing 10 (mfsd10), mRNA [NM_001017667]	7.738	7.53754	7.40705	8.90865	8.71848	8.83268	1.25907	8.1904	10.6058	3.60066e-05	0.00145562	2.85353	A_15_P174421	NM_001017667	mfsd10	NM_001017667		Dr.76666	550360	GO:0008493(tetracycline transporter activity)|GO:0015904(tetracycline transport)|GO:0016020(membrane)|GO:0016021(integral to membrane)|GO:0031526(brush border membrane)|GO:0055085(transmembrane transport)		TC370634
2258	Danio rerio serpin peptidase inhibitor, clade H (heat shock protein 47), member 1a (serpinh1a), mRNA [NM_001110374]	9.32867	8.9967	9.21626	10.2908	10.5233	10.5688	1.28041	9.82074	9.7935	5.72897e-05	0.00184386	2.34341	A_15_P629921	NM_001110374	serpinh1a	NM_001110374		Dr.148688	555328	GO:0004867(serine-type endopeptidase inhibitor activity)|GO:0005518(collagen binding)|GO:0005615(extracellular space)|GO:0005783(endoplasmic reticulum)|GO:0030199(collagen fibril organization)	ENSDART00000109752	TC372684
2261	lysine-rich nucleolar protein 1 [Source:ZFIN;Acc:ZDB-GENE-090313-76] [ENSDART00000132785]	9.11075	9.16728	9.18229	10.4076	10.5058	10.6726	1.37522	9.84105	13.5707	8.39523e-06	0.000725818	4.42708	A_15_P262056	ENSDART00000132785	knop1				558776		ENSDART00000132785	TC438523
2263	Danio rerio adenosine deaminase, tRNA-specific 1 (adat1), mRNA [NM_001082887]	8.66297	8.69668	8.64609	9.56943	9.63544	9.9253	1.04148	9.18932	8.8037	0.000105948	0.00252095	1.66375	A_15_P174106	NM_001082887	adat1	NM_001082887		Dr.17409	792614	GO:0003723(RNA binding)|GO:0004000(adenosine deaminase activity)|GO:0005575(cellular_component)|GO:0006396(RNA processing)	ENSDART00000087410	TC372825
2267	Danio rerio SET and MYND domain containing 2a (smyd2a), mRNA [NM_001013550]	8.38235	8.34302	8.42216	7.4548	7.61417	7.76827	-0.770098	7.99746	-7.10766	0.000354593	0.00483419	0.318625	A_15_P104938	NM_001013550	smyd2a	NM_001013550		Dr.77838	541423	GO:0000122(negative regulation of transcription from RNA polymerase II promoter)|GO:0000993(RNA polymerase II core binding)|GO:0005634(nucleus)|GO:0005737(cytoplasm)|GO:0005829(cytosol)|GO:0006351(transcription, DNA-dependent)|GO:0006355(regulation of transcription, DNA-dependent)|GO:0007507(heart development)|GO:0007519(skeletal muscle tissue development)|GO:0008168(methyltransferase activity)|G…	ENSDART00000146339	TC383361
2277	Danio rerio opa interacting protein 5 (oip5), mRNA [NM_001145620]	9.57146	9.41356	9.60801	8.09312	7.47611	7.10453	-1.97309	8.54446	-7.88435	0.000198459	0.00355684	0.966086	A_15_P111535	NM_001145620	oip5	NM_001145620		Dr.117593	799087		ENSDART00000146144	TC384570
2279	Danio rerio chemokine CCL-C25y-like (LOC100000034), mRNA [NM_001128808]	6.26235	6.41408	6.15762	7.73566	7.2814	7.36645	1.18315	6.86959	7.91257	0.000194495	0.00352039	0.988558	A_15_P625326	NM_001128808	LOC100000034	NM_001128808		Dr.93495	100000034		ENSDART00000169041	TC431075
2302	Rep: tubulin tyrosine ligase-like family, member 10 - Canis familiaris, partial (47%) [TC430031]	4.85313	5.68447	5.502	7.67582	7.95044	6.89261	2.15976	6.42641	6.42076	0.000619483	0.00664316	-0.304906	A_15_P686981	TC430031								TC430031
2309	Danio rerio major facilitator superfamily domain containing 6-like (mfsd6l), mRNA [NM_001003586]	7.20258	7.38926	7.16171	7.86355	7.95006	7.85285	0.637632	7.57	6.41714	0.00062138	0.00665522	-0.308325	A_15_P153731	NM_001003586	mfsd6l	NM_001003586		Dr.34045	445192	GO:0003674(molecular_function)|GO:0008150(biological_process)|GO:0016020(membrane)|GO:0016021(integral to membrane)	ENSDART00000007119	TC384724
2312	Danio rerio inner mitochondrial membrane peptidase subunit 2 (immp2l), mRNA [NM_001003755]	8.00273	8.02924	7.9883	8.92723	8.9877	8.88396	0.926204	8.46986	11.2837	2.50351e-05	0.00121835	3.25032	A_15_P176431	NM_001003755	immp2l	NM_001003755		Dr.82163	445299	GO:0004252(serine-type endopeptidase activity)|GO:0005739(mitochondrion)|GO:0005743(mitochondrial inner membrane)|GO:0006465(signal peptide processing)|GO:0006508(proteolysis)|GO:0006627(protein processing involved in protein targeting to mitochondrion)|GO:0008233(peptidase activity)|GO:0008236(serine-type peptidase activity)|GO:0016020(membrane)|GO:0016021(integral to membrane)|GO:0016787(hydrol…		TC381742	Protein export	dre03060
2313	Danio rerio brambleberry (bmb), mRNA [NM_001270554]	6.72892	6.5065	6.36591	5.80062	5.79714	5.53168	-0.823965	6.12179	-6.05448	0.000850383	0.00800199	-0.659122	A_15_P419130	NM_001270554	bmb	NM_001270554		Dr.80340	559540	GO:0000741(karyogamy)|GO:0005634(nucleus)|GO:0007344(pronuclear fusion)|GO:0016020(membrane)|GO:0016021(integral to membrane)|GO:0031965(nuclear membrane)	ENSDART00000152649	TC410352
2323	Danio rerio transient receptor potential cation channel, subfamily V, member 6 (trpv6), mRNA [NM_001001849]	6.81193	6.70591	6.48366	5.83823	5.72276	6.07779	-0.787574	6.27338	-5.66991	0.00120494	0.00978301	-1.04866	A_15_P101761	NM_001001849	trpv6	NM_001001849		Dr.81752	100000322	GO:0005216(ion channel activity)|GO:0005262(calcium channel activity)|GO:0006810(transport)|GO:0006811(ion transport)|GO:0006816(calcium ion transport)|GO:0016020(membrane)|GO:0016021(integral to membrane)|GO:0042539(hypotonic salinity response)|GO:0045893(positive regulation of transcription, DNA-dependent)|GO:0051592(response to calcium ion)|GO:0055074(calcium ion homeostasis)|GO:0055085(transm…	ENSDART00000127453	TC375453
2338		5.3518	5.87959	5.24207	4.36053	4.08528	4.41171	-1.20531	4.8885	-6.1803	0.000761472	0.00749727	-0.535649	A_15_P460970
2373	Danio rerio STT3B, subunit of the oligosaccharyltransferase complex (catalytic) (stt3b), mRNA [NM_199661]	8.95369	8.98709	8.86892	9.74952	9.77283	9.69164	0.801428	9.33728	9.41824	7.18408e-05	0.00206105	2.09372	A_15_P117983	NM_199661	stt3b	NM_199661		Dr.132440	323918	GO:0004576(oligosaccharyl transferase activity)|GO:0006486(protein glycosylation)|GO:0016020(membrane)|GO:0016021(integral to membrane)|GO:0016740(transferase activity)	ENSDART00000102525	TC420748	N-Glycan biosynthesis // Metabolic pathways // Protein processing in endoplasmic reticulum	dre00510 // dre01100 // dre04141
2389	collagen, type IV, alpha 4 [Source:ZFIN;Acc:ZDB-GENE-101001-1] [ENSDART00000154476]	4.32527	4.61994	3.90394	5.65334	5.97524	6.36724	1.71556	5.14083	6.88766	0.000421911	0.00530854	0.124435	A_15_P567522	ENSDART00000154476	col4a4				554270	GO:0005201(extracellular matrix structural constituent)|GO:0005576(extracellular region)|GO:0005578(proteinaceous extracellular matrix)|GO:0005581(collagen)	ENSDART00000154476	NP13321001
2424		5.17606	5.26661	5.33179	6.32136	6.32413	6.40132	1.09079	5.80354	12.3253	1.48684e-05	0.000918042	3.81483	A_15_P316136
2447	Danio rerio discs, large homolog 5a (Drosophila) (dlg5a), mRNA [NM_001145603]	6.35521	6.56722	6.66809	5.87381	5.92993	5.85594	-0.643612	6.20837	-5.89354	0.000981891	0.00868709	-0.819876	A_15_P469405	NM_001145603	dlg5a	NM_001145603		Dr.76541	569065	GO:0042981(regulation of apoptotic process)	ENSDART00000105496	TC390645
2454	Danio rerio argininosuccinate synthase 1 (ass1), mRNA [NM_001004603]	10.247	10.0719	10.6581	12.2198	11.9247	11.5304	1.56597	11.1087	6.88175	0.000423913	0.00532395	0.119144	A_15_P175756	NM_001004603	ass1	NM_001004603		Dr.4095	447864	GO:0000050(urea cycle)|GO:0000053(argininosuccinate metabolic process)|GO:0000166(nucleotide binding)|GO:0004055(argininosuccinate synthase activity)|GO:0005524(ATP binding)|GO:0005737(cytoplasm)|GO:0006526(arginine biosynthetic process)|GO:0008652(cellular amino acid biosynthetic process)|GO:0016874(ligase activity)		TC366254	Arginine biosynthesis // Alanine, aspartate and glutamate metabolism // Metabolic pathways // Biosynthesis of amino acids	dre00220 // dre00250 // dre01100 // dre01230
2456	AGENCOURT_88170941 NIH_ZGC_26 Danio rerio cDNA clone IMAGE:8765591 5', mRNA sequence [EG573599]	6.30266	6.10139	5.90979	7.09063	7.67011	7.44485	1.29725	6.75324	7.13931	0.000345959	0.00478265	0.346156	A_15_P271681	EG573599		EG573599		Dr.135435				TC390590
2467	Danio rerio WD repeat domain 91 (wdr91), mRNA [NM_205605]	6.4158	6.41574	6.02833	4.71866	5.35798	5.14397	-1.21309	5.68008	-6.06688	0.000841112	0.00796405	-0.646866	A_15_P709851	NM_205605	wdr91	NM_205605		Dr.18243	402898		ENSDART00000150961	TC367985
2482	Danio rerio mitogen-activated protein kinase 1 (mapk1), mRNA [NM_182888]	12.2788	12.3422	12.0824	11.2642	11.2219	11.3584	-0.952972	11.758	-9.04295	9.08261e-05	0.00231985	1.83438	A_15_P110082	NM_182888	mapk1	NM_182888		Dr.10452	360144	GO:0000166(nucleotide binding)|GO:0004672(protein kinase activity)|GO:0004674(protein serine/threonine kinase activity)|GO:0004707(MAP kinase activity)|GO:0005524(ATP binding)|GO:0006468(protein phosphorylation)|GO:0007369(gastrulation)|GO:0016301(kinase activity)|GO:0016310(phosphorylation)|GO:0016740(transferase activity)	ENSDART00000030213	TC372497	MAPK signaling pathway // ErbB signaling pathway // FoxO signaling pathway // Oocyte meiosis // mTOR signaling pathway // Apoptosis // Adrenergic signaling in cardiomyocytes // Vascular smooth muscle contraction // Dorso-ventral axis formation // TGF-beta signaling pathway // VEGF signaling pathway // Focal adhesion // Adherens junction // Gap junction // Toll-like receptor signaling pathway // N…	dre04010 // dre04012 // dre04068 // dre04114 // dre04150 // dre04210 // dre04261 // dre04270 // dre04320 // dre04350 // dre04370 // dre04510 // dre04520 // dre04540 // dre04620 // dre04621 // dre04810 // dre04910 // dre04912 // dre04914 // dre04916 // dre04933 // dre05132
2489		8.7484	8.90422	8.91861	9.60836	9.566	9.61309	0.738737	9.22645	8.189	0.000160125	0.00315389	1.20501	A_15_P138141	TC376039								TC376039
2493	fc51f05.y1 Zebrafish WashU MPIMG EST Danio rerio cDNA clone IMAGE:3724929 5', mRNA sequence [AI877793]	13.7467	13.6273	13.2879	11.8229	11.5394	11.7926	-1.83569	12.6361	-11.9351	1.79843e-05	0.00102348	3.60934	A_15_P682198	AI877793	si:busm1-79m10.1	AI877793		Dr.106051	368642			TC404756
2510	GB	4.16804	3.42532	3.61314	6.70962	6.49841	7.30102	3.10085	5.28593	11.2361	2.56648e-05	0.00123466	3.22327	A_15_P762341	NP13315485		XM_009297972						NP13315485
2512	Danio rerio nuclear factor of kappa light polypeptide gene enhancer in B-cells 2 (p49/p100) (nfkb2), mRNA [NM_001001840]	7.39282	7.57453	7.39791	6.35736	6.00468	6.53425	-1.15633	6.87693	-7.43355	0.000276262	0.00424763	0.597295	A_15_P708501	NM_001001840	nfkb2	NM_001001840		Dr.117553	415100	GO:0000122(negative regulation of transcription from RNA polymerase II promoter)|GO:0000977(RNA polymerase II regulatory region sequence-specific DNA binding)|GO:0000981(sequence-specific DNA binding RNA polymerase II transcription factor activity)|GO:0003677(DNA binding)|GO:0003682(chromatin binding)|GO:0003700(sequence-specific DNA binding transcription factor activity)|GO:0005634(nucleus)|GO:0…	ENSDART00000134122	TC366090	MAPK signaling pathway	dre04010
2515	Danio rerio rhomboid 5 homolog 1a (Drosophila) (rhbdf1a), mRNA [NM_001002228]	9.83565	9.93195	9.84023	8.90511	8.99511	8.9682	-0.913139	9.41271	-10.7918	3.25224e-05	0.00139019	2.96488	A_15_P684061	NM_001002228	rhbdf1a	NM_001002228		Dr.32169	798402	GO:0000139(Golgi membrane)|GO:0004252(serine-type endopeptidase activity)|GO:0005783(endoplasmic reticulum)|GO:0005789(endoplasmic reticulum membrane)|GO:0005794(Golgi apparatus)|GO:0006508(proteolysis)|GO:0006810(transport)|GO:0008283(cell proliferation)|GO:0015031(protein transport)|GO:0016020(membrane)|GO:0016021(integral to membrane)|GO:0016477(cell migration)|GO:0016485(protein processing)|G…	ENSDART00000053095	TC408085
2521	CT601250 ZF_mu Danio rerio cDNA clone ZF_mu_82j23 3', mRNA sequence [CT601250]	2.46581	2.41833	2.83014	6.37218	6.08936	5.57843	3.4419	4.29238	15.0489	4.52816e-06	0.000531989	5.07847	A_15_P262036	CT601250	wu:fb30f12	CT601250		Dr.23664	321708
2523	ZF101-P00005-DEPE-F_A23 GISZF101 Danio rerio cDNA clone IMAGE:7135969 5', mRNA sequence [CK675426]	5.23349	5.21507	5.3324	5.75329	5.74881	5.75044	0.490524	5.50559	5.89644	0.000979329	0.00868047	-0.816955	A_15_P312351	CK675426	im:7135969	CK675426		Dr.91216	449740	GO:0003674(molecular_function)|GO:0005575(cellular_component)|GO:0008150(biological_process)
2533	Danio rerio cartilage intermediate layer protein, nucleotide pyrophosphohydrolase (cilp), mRNA [NM_001199362]	10.8928	10.655	10.7361	10.1478	10.1614	10.2404	-0.578082	10.4722	-5.84701	0.00102413	0.00891254	-0.866954	A_15_P144471	NM_001199362	cilp	NM_001199362		Dr.80671	553329	GO:0005575(cellular_component)	ENSDART00000075398	TC370335
2535	tripartite motif containing 14 [Source:HGNC Symbol;Acc:HGNC:16283] [ENSDART00000112972]	13.8425	13.9813	13.8244	12.7763	12.719	13.21	-0.980953	13.3923	-6.42142	0.000619137	0.00664316	-0.304282	A_15_P627241	ENSDART00000112972	zgc:171679	BC153312		Dr.76700	100126114	GO:0003674(molecular_function)|GO:0005575(cellular_component)|GO:0008150(biological_process)	ENSDART00000112972	NP13326882
2546	CT723444 ZF_mu Danio rerio cDNA clone ZF_mu_283n21 3', mRNA sequence [CT723444]	6.07841	6.03195	6.06371	6.62323	6.70492	6.59427	0.582787	6.34941	7.01985	0.000379866	0.00500134	0.24172	A_15_P596477	CT723444	wu:fc54d01	CT723444		Dr.75431	325075			TC375995
2580	Danio rerio N-acetylglucosamine-1-phosphodiester alpha-N-acetylglucosaminidase (nagpa), mRNA [NM_001109715]	7.59065	7.43124	7.51283	8.05952	8.25263	8.39222	0.723217	7.87318	6.22262	0.000733989	0.00733797	-0.494548	A_15_P179051	NM_001109715	nagpa	NM_001109715		Dr.36597	569719	GO:0003674(molecular_function)|GO:0008150(biological_process)|GO:0016020(membrane)|GO:0016021(integral to membrane)	ENSDART00000126129		Lysosome	dre04142
2582	cyclin and CBS domain divalent metal cation transport mediator 3 [Source:HGNC Symbol;Acc:HGNC:104] [ENSDART00000167588]	6.47182	6.47895	6.38017	7.09322	7.3291	7.07285	0.721415	6.80435	6.83898	0.00043872	0.00542732	0.0807776	A_15_P246396	ENSDART00000167588	cnnm3	XM_003199481			100329721		ENSDART00000167588	TC383616
2589	Danio rerio metaxin 1b (mtx1b), mRNA [NM_001007280]	9.32323	9.35156	9.18452	8.21517	8.27655	8.45234	-0.971754	8.80056	-9.22819	8.08142e-05	0.00219361	1.96363	A_15_P721136	NM_001007280	mtx1b	NM_001007280		Dr.84714	286740	GO:0005741(mitochondrial outer membrane)|GO:0006626(protein targeting to mitochondrion)|GO:0016020(membrane)|GO:0016021(integral to membrane)	ENSDART00000052422	TC440150
2594	Danio rerio guanylyl cyclase 3 (gc3), mRNA [NM_131866]	5.90312	5.95691	5.98385	6.78857	6.86871	6.8648	0.892732	6.39433	10.7747	3.28257e-05	0.00139536	2.95473	A_15_P146761	NM_131866	gc3	NM_131866		Dr.86944	140426	GO:0000166(nucleotide binding)|GO:0004016(adenylate cyclase activity)|GO:0004383(guanylate cyclase activity)|GO:0004672(protein kinase activity)|GO:0005524(ATP binding)|GO:0005886(plasma membrane)|GO:0006182(cGMP biosynthetic process)|GO:0006468(protein phosphorylation)|GO:0007165(signal transduction)|GO:0008074(guanylate cyclase complex, soluble)|GO:0009190(cyclic nucleotide biosynthetic process…	ENSDART00000097770	NP395687	Purine metabolism // Phototransduction	dre00230 // dre04744
2603	si:dkey-253d23.5 [Source:ZFIN;Acc:ZDB-GENE-050208-729] [ENSDART00000081450]	9.84526	9.73705	9.78265	9.01224	9.04808	9.32395	-0.660228	9.45821	-5.78505	0.00108363	0.00919475	-0.930071	A_15_P100579	ENSDART00000081450	wu:fi42h12	XM_005173987			334358		ENSDART00000081450	TC388438
2613	si:ch211-276c2.4 [Source:ZFIN;Acc:ZDB-GENE-030131-423] [ENSDART00000154384]	11.1207	10.9332	10.893	11.5825	11.5967	11.815	0.682467	11.3235	5.99398	0.000897306	0.00822731	-0.719171	A_15_P564127	ENSDART00000154384	LOC103908606	XM_002664694			103908606		ENSDART00000154384	TC404871
2630	Danio rerio Ral GTPase activating protein, alpha subunit 1 (catalytic) (ralgapa1), mRNA [NM_001146304]	7.08268	7.30402	6.98871	6.38181	6.48702	6.52177	-0.661607	6.79433	-5.82272	0.001047	0.0090052	-0.891643	A_15_P334274	NM_001146304	ralgapa1	NM_001146304		Dr.60457	556427	GO:0005096(GTPase activator activity)|GO:0005737(cytoplasm)|GO:0007420(brain development)|GO:0051056(regulation of small GTPase mediated signal transduction)	ENSDART00000124584	TC382911
2646	mitogen-activated protein kinase kinase kinase 14 [Source:HGNC Symbol;Acc:HGNC:6853] [ENSDART00000151236]	9.14693	9.28998	9.37702	8.48347	8.33536	8.45981	-0.845098	8.84876	-8.30002	0.000148329	0.0030202	1.29012	A_15_P564497	ENSDART00000151236	map3k14a	XM_009299661			100004261	GO:0004672(protein kinase activity)|GO:0004702(receptor signaling protein serine/threonine kinase activity)|GO:0005524(ATP binding)|GO:0005737(cytoplasm)|GO:0006468(protein phosphorylation)|GO:0007346(regulation of mitotic cell cycle)|GO:0008349(MAP kinase kinase kinase kinase activity)|GO:0031098(stress-activated protein kinase signaling cascade)|GO:0042981(regulation of apoptotic process)|GO:00…	ENSDART00000151236	TC421005	MAPK signaling pathway // Apoptosis // Intestinal immune network for IgA production	dre04010 // dre04210 // dre04672
2664	Danio rerio BLOC-1 related complex subunit 7 (borcs7), mRNA [NM_001039988]	10.9021	10.9099	10.9756	11.5375	11.708	11.7361	0.731336	11.2949	7.74292	0.000219778	0.00374298	0.852389	A_15_P161601	NM_001039988	borcs7	NM_001039988		Dr.85483	664759	GO:0003674(molecular_function)|GO:0005575(cellular_component)|GO:0008150(biological_process)	ENSDART00000077383	TC385427
2667	Danio rerio myosin, heavy chain 11a, smooth muscle (myh11a), mRNA [NM_001024448]	6.27341	6.02775	5.92065	4.34089	4.34368	5.18204	-1.45173	5.34807	-5.72448	0.00114562	0.00951114	-0.992242	A_15_P658511	NM_001024448	myh11a	NM_001024448		Dr.78058	554168	GO:0000166(nucleotide binding)|GO:0003774(motor activity)|GO:0003779(actin binding)|GO:0005524(ATP binding)|GO:0016459(myosin complex)|GO:0030860(regulation of polarized epithelial cell differentiation)|GO:0048546(digestive tract morphogenesis)|GO:0048565(digestive tract development)|GO:0051015(actin filament binding)|GO:0072593(reactive oxygen species metabolic process)	ENSDART00000041142	TC404245	Tight junction	dre04530
2668	Danio rerio flj13639 (flj13639), mRNA [NM_203511]	4.61173	3.91332	4.2911	5.45389	5.69272	5.92021	1.41689	4.9805	6.71869	0.000483647	0.00578849	-0.0281845	A_15_P118794	NM_203511	flj13639	NM_203511		Dr.81111	677747	GO:0008152(metabolic process)|GO:0016491(oxidoreductase activity)	ENSDART00000011737	TC372203
2672	si:zfos-905g2.1 [Source:ZFIN;Acc:ZDB-GENE-030131-9565] [ENSDART00000143391]	10.4442	10.3946	10.4379	9.59349	9.57765	9.83434	-0.757062	10.047	-7.31428	0.000302369	0.00447305	0.49652	A_15_P529182	ENSDART00000143391	si:zfos-905g2.1	XM_001338211			100003955		ENSDART00000143391	TC400405
2679	Danio rerio KDEL (Lys-Asp-Glu-Leu) endoplasmic reticulum protein retention receptor 3 (kdelr3), mRNA [NM_200640]	10.9244	10.8105	10.5484	9.80261	9.73051	10.0899	-0.886771	10.3177	-5.97815	0.000910069	0.00829698	-0.73496	A_15_P720886	NM_200640	kdelr3	NM_200640		Dr.121082	393613	GO:0005783(endoplasmic reticulum)|GO:0005789(endoplasmic reticulum membrane)|GO:0006621(protein retention in ER lumen)|GO:0006810(transport)|GO:0015031(protein transport)|GO:0016020(membrane)|GO:0016021(integral to membrane)|GO:0016192(vesicle-mediated transport)|GO:0046923(ER retention sequence binding)	ENSDART00000059956	TC378946
2689	Danio rerio family with sequence similarity 102, member Ab (fam102ab), mRNA [NM_001076613]	5.86988	5.93273	5.94661	4.54176	5.04062	4.73682	-1.14334	5.34473	-8.05101	0.000176322	0.00335476	1.09778	A_15_P752071	NM_001076613	fam102ab	NM_001076613		Dr.43699	767674	GO:0003674(molecular_function)|GO:0005575(cellular_component)|GO:0008150(biological_process)	ENSDART00000137556	TC447727
2691	Danio rerio sorting nexin family member 30 (snx30), mRNA [NM_001017798]	6.1697	6.00211	6.35787	7.04072	7.14199	7.25864	0.970559	6.66184	7.78755	0.000212777	0.00368905	0.888466	A_15_P674416	NM_001017798	snx30	NM_001017798		Dr.151498	550496	GO:0005768(endosome)|GO:0006810(transport)|GO:0006897(endocytosis)|GO:0015031(protein transport)|GO:0016050(vesicle organization)|GO:0019898(extrinsic to membrane)|GO:0035091(phosphatidylinositol binding)	ENSDART00000050177	TC370154
2700	Danio rerio transcriptional adaptor 1 (tada1), mRNA [NM_205606]	12.3713	12.4205	12.5458	13.4378	13.2356	13.1784	0.838077	12.8649	7.69644	0.000227349	0.00381624	0.814632	A_15_P117801	NM_205606	tada1	NM_205606		Dr.83623	402899	GO:0003674(molecular_function)|GO:0005634(nucleus)|GO:0006351(transcription, DNA-dependent)|GO:0006355(regulation of transcription, DNA-dependent)|GO:0070461(SAGA-type complex)	ENSDART00000164389	TC390330
2702	FERM domain containing 4Ba [Source:ZFIN;Acc:ZDB-GENE-130412-1] [ENSDART00000061947]	9.70554	9.5781	9.33547	8.42794	8.58822	8.63473	-0.989406	9.045	-7.74883	0.000218835	0.00373668	0.857181	A_15_P216311	ENSDART00000061947	frmd4ba	EV758004		Dr.156026	100333566	GO:0005737(cytoplasm)|GO:0005856(cytoskeleton)|GO:0008092(cytoskeletal protein binding)|GO:0019898(extrinsic to membrane)	ENSDART00000061947	TC381209
2705	Danio rerio POU class 3 homeobox 2b (pou3f2b), mRNA [NM_131160]	10.4128	10.4167	10.5248	11.0438	11.0805	11.1609	0.643675	10.7732	7.32922	0.000298947	0.00444418	0.509223	A_15_P644331	NM_131160	pou3f2b	NM_131160		Dr.221	30397	GO:0003677(DNA binding)|GO:0003700(sequence-specific DNA binding transcription factor activity)|GO:0005634(nucleus)|GO:0006351(transcription, DNA-dependent)|GO:0006355(regulation of transcription, DNA-dependent)|GO:0006357(regulation of transcription from RNA polymerase II promoter)|GO:0007275(multicellular organismal development)|GO:0007420(brain development)|GO:0043565(sequence-specific DNA bin…	ENSDART00000093250	TC366562
2708	Danio rerio angiopoietin-like 3 (angptl3), mRNA [NM_131818]	6.80695	6.68945	6.74868	7.72428	7.56107	7.76977	0.936676	7.2167	9.64851	6.2467e-05	0.00192105	2.24804	A_15_P434705	NM_131818	angptl3	NM_131818		Dr.3332	114421	GO:0001889(liver development)|GO:0006629(lipid metabolic process)|GO:0072574(hepatocyte proliferation)	ENSDART00000065146	TC398450
2716	Danio rerio zgc:153952 (zgc:153952), mRNA [NM_001077729]	6.15468	6.06678	6.28057	4.77319	4.80392	4.71123	-1.40456	5.46506	-14.7639	5.07689e-06	0.000561327	4.95864	A_15_P107991	NM_001077729	zgc:153952	NM_001077729		Dr.80485	777621	GO:0004672(protein kinase activity)|GO:0004674(protein serine/threonine kinase activity)|GO:0005524(ATP binding)|GO:0005634(nucleus)|GO:0006468(protein phosphorylation)	ENSDART00000145317	TC416142
2727	Danio rerio kinesin family member 2C (kif2c), mRNA [NM_001114593]	10.0862	10.208	10.2904	11.0338	11.2218	11.2639	0.978324	10.684	9.07722	8.88705e-05	0.00230449	1.85848	A_15_P745281	NM_001114593	kif2c	NM_001114593		Dr.78383	100136875	GO:0000166(nucleotide binding)|GO:0003777(microtubule motor activity)|GO:0005524(ATP binding)|GO:0005871(kinesin complex)|GO:0005874(microtubule)|GO:0007018(microtubule-based movement)|GO:0008017(microtubule binding)|GO:0016887(ATPase activity)	ENSDART00000111430	TC397297
2747	Danio rerio zgc:154064 (zgc:154064), mRNA [NM_001077726]	6.96886	6.82598	7.04731	8.96655	8.92793	8.48125	1.84453	7.86965	11.755	1.96724e-05	0.00106704	3.51218	A_15_P668866	NM_001077726	zgc:154064	NM_001077726		Dr.108555	791699	GO:0003674(molecular_function)|GO:0005737(cytoplasm)|GO:0008150(biological_process)	ENSDART00000159041	TC403477
2755	Danio rerio protocadherin 1 gamma 33 (pcdh1g33), mRNA [NM_001109736]	7.19652	7.29979	7.49561	5.83347	6.03894	6.18496	-1.31152	6.67488	-9.81411	5.65949e-05	0.00183073	2.35685	A_15_P335800	NM_001109736	pcdh1g33	NM_001109736		Dr.52488	100003438	GO:0005509(calcium ion binding)|GO:0005886(plasma membrane)|GO:0007155(cell adhesion)|GO:0007156(homophilic cell adhesion)|GO:0016020(membrane)|GO:0016021(integral to membrane)	ENSDART00000168899	TC365693
2760	IKBKB interacting protein [Source:ZFIN;Acc:ZDB-GENE-131122-26] [ENSDART00000130100]	7.49335	7.57821	6.49963	10.0127	10.1648	10.0015	2.86926	8.62503	9.77744	5.78381e-05	0.00185284	2.33291	A_15_P209376	ENSDART00000130100							ENSDART00000130100	TC440180
2764	Rep: Polymerase polyprotein - Lampetra fluviatilis (River lamprey), partial (28%) [TC383093]	8.98773	8.85437	9.00393	7.85483	7.60205	7.66389	-1.24175	8.3278	-11.6832	2.03963e-05	0.00108346	3.473	A_15_P512487	TC383093								TC383093
2766	Danio rerio similar to CG15738-PA, mRNA (cDNA clone IMAGE:7433520), partial cds. [BC097249]	8.43523	8.09235	8.81472	4.22197	4.77533	5.22068	-3.70811	6.59338	-12.4349	1.41092e-05	0.000899138	3.87129	A_15_P664941	BC097249	ndufaf6	BC097249		Dr.7072	569692	GO:0009058(biosynthetic process)|GO:0016740(transferase activity)
2794	phosphoinositide-3-kinase adaptor protein 1 [Source:ZFIN;Acc:ZDB-GENE-090313-250] [ENSDART00000148034]	6.24001	6.41764	6.49551	4.93847	5.23579	5.5169	-1.154	5.80739	-6.8979	0.00041847	0.00528269	0.133584	A_15_P594822	ENSDART00000148034	pik3ap1	EE691045		Dr.73118	100002256		ENSDART00000148034	TC452066
2798	MON2 homolog, regulator of endosome-to-Golgi trafficking [Source:ZFIN;Acc:ZDB-GENE-030131-2712] [ENSDART00000163553]	5.32679	5.56513	5.33658	3.2274	3.60542	3.99911	-1.79885	4.51007	-8.73511	0.000110805	0.00258454	1.61403	A_15_P444090	ENSDART00000163553	mon2	EB781164		Dr.150862	100334806		ENSDART00000163553	TC422719
2800	Danio rerio pyruvate dehydrogenase complex, component X (pdhx), mRNA [NM_200560]	11.6149	11.4914	11.4805	10.8365	10.7982	10.9361	-0.671968	11.1929	-7.34599	0.000295162	0.00441953	0.523447	A_15_P687191	NM_200560	pdhx	NM_200560		Dr.108101	393532	GO:0008152(metabolic process)|GO:0016740(transferase activity)|GO:0016746(transferase activity, transferring acyl groups)	ENSDART00000102855	TC401134	Metabolic pathways	dre01100
2810	Danio rerio si:dkeyp-4c4.1 (si:dkeyp-4c4.1), mRNA [NM_001100956]	7.1081	7.42304	7.17798	8.24486	8.21834	8.34462	1.0329	7.75282	9.06981	8.92896e-05	0.00230762	1.85327	A_15_P669591	NM_001100956	si:dkeyp-4c4.1	NM_001100956		Dr.40100	571990		ENSDART00000163135	TC370233
2817	Danio rerio dopey family member 2 (dopey2), mRNA [NM_200610]	7.50208	7.36852	7.3389	6.7832	6.54693	6.54965	-0.776573	7.01488	-7.17947	0.000335351	0.00471164	0.380934	A_15_P431865	NM_200610	dopey2	NM_200610		Dr.35816	393582	GO:0003674(molecular_function)|GO:0005575(cellular_component)|GO:0008150(biological_process)	ENSDART00000109306	TC438169
2824	Danio rerio steroid-5-alpha-reductase, alpha polypeptide 2a (srd5a2a), mRNA [NM_001017703]	6.28842	6.06591	6.12463	5.42433	5.55946	5.62296	-0.624067	5.84762	-5.90072	0.000975552	0.00865606	-0.812635	A_15_P628001	NM_001017703	srd5a2a	NM_001017703		Dr.82025	550398	GO:0003865(3-oxo-5-alpha-steroid 4-dehydrogenase activity)|GO:0005737(cytoplasm)|GO:0006629(lipid metabolic process)|GO:0008202(steroid metabolic process)|GO:0016020(membrane)|GO:0016021(integral to membrane)|GO:0016627(oxidoreductase activity, acting on the CH-CH group of donors)|GO:0055114(oxidation-reduction process)	ENSDART00000140655	TC403445	Steroid hormone biosynthesis	dre00140
2851	Danio rerio aldolase b, fructose-bisphosphate (aldob), mRNA [NM_194367]	14.3813	14.4414	14.8621	12.9517	12.2921	11.7929	-2.21601	13.4536	-7.20933	0.000327703	0.00464853	0.406692	A_15_P654476	NM_194367	aldob	NM_194367		Dr.76309	321664	GO:0003824(catalytic activity)|GO:0004332(fructose-bisphosphate aldolase activity)|GO:0005737(cytoplasm)|GO:0005815(microtubule organizing center)|GO:0005856(cytoskeleton)|GO:0006096(glycolysis)|GO:0016829(lyase activity)	ENSDART00000075744	TC379633	Glycolysis / Gluconeogenesis // Pentose phosphate pathway // Fructose and mannose metabolism // Metabolic pathways // Carbon metabolism // Biosynthesis of amino acids	dre00010 // dre00030 // dre00051 // dre01100 // dre01200 // dre01230
2863	bromodomain adjacent to zinc finger domain, 1A [Source:ZFIN;Acc:ZDB-GENE-030131-6105] [ENSDART00000092209]	10.8796	10.9421	10.9234	11.8481	11.8925	11.5025	0.832667	11.3314	6.54341	0.000558869	0.00628072	-0.189784	A_15_P370585	ENSDART00000092209		BC096971		Dr.159556			ENSDART00000092209	TC380373
2870	Danio rerio thioredoxin domain containing 12 (endoplasmic reticulum) (txndc12), mRNA [NM_001020824]	12.3972	12.2783	12.0685	13.1738	13.1981	13.2505	0.959458	12.7277	8.61165	0.000120209	0.00268856	1.52364	A_15_P174181	NM_001020824	txndc12	NM_001020824		Dr.21703	324900	GO:0045454(cell redox homeostasis)	ENSDART00000056899	TC369189	Glutathione metabolism	dre00480
2878	Danio rerio wingless-type MMTV integration site family, member 5a (wnt5a), mRNA [NM_001079834]	5.70656	5.67031	6.20428	4.45864	4.78994	4.76204	-1.19018	5.26529	-6.57477	0.000544477	0.00619165	-0.160616	A_15_P207361	NM_001079834	wnt5a	NM_001079834		Dr.108590	568191	GO:0005102(receptor binding)|GO:0005109(frizzled binding)|GO:0005576(extracellular region)|GO:0005578(proteinaceous extracellular matrix)|GO:0005615(extracellular space)|GO:0007275(multicellular organismal development)|GO:0016020(membrane)|GO:0016021(integral to membrane)|GO:0016055(Wnt receptor signaling pathway)|GO:0030182(neuron differentiation)|GO:0045165(cell fate commitment)|GO:0048793(pron…	ENSDART00000164739	TC374357	mTOR signaling pathway // Wnt signaling pathway // Melanogenesis	dre04150 // dre04310 // dre04916
2879	Danio rerio zona pellucida glycoprotein 2, like 2 (zp2l2), mRNA [NM_001089502]	7.99103	7.90999	8.2465	6.72316	6.98454	6.99	-1.14994	7.4742	-8.61321	0.000120084	0.00268819	1.52479	A_15_P663551	NM_001089502	zp2l2	NM_001089502		Dr.75678	559251	GO:0016020(membrane)|GO:0016021(integral to membrane)		TC373389
2884	Danio rerio excision repair cross-complementation group 2 (ercc2), mRNA [NM_200926]	6.45778	6.2608	6.31801	6.90817	6.88877	6.99969	0.58668	6.63887	6.16684	0.000770459	0.00755358	-0.548768	A_15_P275026	NM_200926	ercc2	NM_200926		Dr.5152	393900	GO:0000166(nucleotide binding)|GO:0003676(nucleic acid binding)|GO:0003677(DNA binding)|GO:0004003(ATP-dependent DNA helicase activity)|GO:0004386(helicase activity)|GO:0005524(ATP binding)|GO:0005634(nucleus)|GO:0006139(nucleobase-containing compound metabolic process)|GO:0006289(nucleotide-excision repair)|GO:0008026(ATP-dependent helicase activity)|GO:0016787(hydrolase activity)|GO:0016818(hyd…	ENSDART00000141618	TC426063	Basal transcription factors // Nucleotide excision repair	dre03022 // dre03420
2887	Danio rerio monoacylglycerol O-acyltransferase 2 (mogat2), mRNA [NM_001006083]	7.07002	6.91428	6.69332	3.47372	2.7095	3.03151	-3.82096	4.98206	-17.839	1.62988e-06	0.00033743	6.12857	A_15_P228111	NM_001006083	mogat2	NM_001006083		Dr.77610	450063	GO:0001878(response to yeast)|GO:0016020(membrane)|GO:0016021(integral to membrane)|GO:0016740(transferase activity)|GO:0016746(transferase activity, transferring acyl groups)|GO:0016747(transferase activity, transferring acyl groups other than amino-acyl groups)	ENSDART00000143301	NP13229230	Glycerolipid metabolism	dre00561
2902	Rep: Homolog of Oncorhynchus mykiss "Somatostatin receptor type 1 subtype B. - Takifugu rubripes, partial (42%) [TC399508]	8.69014	8.42735	8.57095	6.48906	6.23503	7.14162	-1.94091	7.59236	-8.10078	0.000170272	0.0032837	1.13665	A_15_P413010	TC399508		XM_009297722						TC399508
2903	Danio rerio ADP-ribosylation factor 1 (arf1), mRNA [NM_201452]	13.4724	13.4718	13.5207	14.0409	14.0872	13.9461	0.5364	13.7565	6.25647	0.000712816	0.00722335	-0.46182	A_15_P591047	NM_201452	arf1	NM_201452		Dr.4828	114428	GO:0000166(nucleotide binding)|GO:0005525(GTP binding)|GO:0005622(intracellular)|GO:0007264(small GTPase mediated signal transduction)|GO:0060872(semicircular canal development)	ENSDART00000109319	TC417352
2908	Danio rerio THO complex 2 (thoc2), mRNA [NM_001003847]	10.6981	10.7585	10.8776	10.0269	10.0914	10.2136	-0.667479	10.4444	-6.73376	0.000477739	0.00575665	-0.0144467	A_15_P691791	NM_001003847	thoc2	NM_001003847		Dr.77325	368417		ENSDART00000143316	TC421753	RNA transport // Spliceosome	dre03013 // dre03040
2944	Danio rerio si:dkey-111e8.4 (si:dkey-111e8.4), mRNA [NM_001100959]	6.80412	6.26599	6.35182	3.09755	2.51994	3.61931	-3.39504	4.77645	-11.3145	2.46366e-05	0.00120972	3.26778	A_15_P193611	NM_001100959	si:dkey-111e8.4	NM_001100959		Dr.114981	793802	GO:0016020(membrane)|GO:0016021(integral to membrane)	ENSDART00000139936
2947	Danio rerio spleen tyrosine kinase (syk), mRNA [NM_212843]	6.50713	6.31819	6.23468	4.32382	5.12506	4.888	-1.57437	5.56615	-7.25028	0.000317539	0.00457361	0.441871	A_15_P157446	NM_212843	syk	NM_212843		Dr.83332	405769	GO:0000166(nucleotide binding)|GO:0001946(lymphangiogenesis)|GO:0002250(adaptive immune response)|GO:0002281(macrophage activation involved in immune response)|GO:0002283(neutrophil activation involved in immune response)|GO:0004672(protein kinase activity)|GO:0004713(protein tyrosine kinase activity)|GO:0004715(non-membrane spanning protein tyrosine kinase activity)|GO:0005102(receptor binding)|…	ENSDART00000005292	TC367055
2960	Danio rerio ankyrin repeat and SOCS box containing 10 (asb10), mRNA [NM_001077148]	9.83941	9.70999	9.94759	8.90388	8.79963	9.07956	-0.90464	9.38001	-7.78964	0.000212456	0.00368905	0.890151	A_15_P445005	NM_001077148	asb10	NM_001077148		Dr.88285	559467	GO:0003674(molecular_function)|GO:0035556(intracellular signal transduction)	ENSDART00000157466	TC372481
2982	si:dkey-233e3.3 [Source:ZFIN;Acc:ZDB-GENE-110914-41] [ENSDART00000163550]	9.85872	9.99561	9.81397	10.6569	10.8575	10.6308	0.825636	10.3022	7.75017	0.000218623	0.00373473	0.858261	A_15_P463385	ENSDART00000163550		BC153412		Dr.124604			ENSDART00000163550	TC391991
2993	Danio rerio mitochondrial ribosomal protein L46 (mrpl46), mRNA [NM_001002518]	11.7049	11.7889	11.5982	12.3109	12.2649	12.1667	0.550168	11.9724	5.72959	0.00114024	0.0094892	-0.986983	A_15_P112393	NM_001002518	mrpl46	NM_001002518		Dr.75555	436791	GO:0003735(structural constituent of ribosome)|GO:0005762(mitochondrial large ribosomal subunit)|GO:0005840(ribosome)|GO:0016787(hydrolase activity)|GO:0030529(ribonucleoprotein complex)	ENSDART00000027331	TC380282
2996	Danio rerio suppression of tumorigenicity 7 (st7), mRNA [NM_001040336]	10.8186	10.8315	10.7773	9.50274	9.50936	9.36928	-1.34866	10.1348	-15.4836	3.81791e-06	0.000502495	5.25642	A_15_P622941	NM_001040336	st7	NM_001040336		Dr.43903	678587	GO:0008150(biological_process)|GO:0016020(membrane)|GO:0016021(integral to membrane)		TC370123
3032	kelch domain containing 3 [Source:ZFIN;Acc:ZDB-GENE-040426-2426] [ENSDART00000160698]	10.4673	10.3704	10.1275	8.81105	8.78615	8.77331	-1.53154	9.55594	-13.5377	8.51803e-06	0.000734776	4.41163	A_15_P219686	ENSDART00000160698		BC068372		Dr.84824			ENSDART00000160698	TC396702
3047	Danio rerio CCAAT/enhancer binding protein (C/EBP) 1 (cebp1), mRNA [NM_131837]	8.92814	8.72669	8.58474	7.70296	7.6371	7.37285	-1.17555	8.15875	-8.48988	0.000130395	0.00281941	1.43332	A_15_P104075	NM_131837	cebp1	NM_131837		Dr.41318	114453	GO:0003700(sequence-specific DNA binding transcription factor activity)|GO:0006351(transcription, DNA-dependent)|GO:0006355(regulation of transcription, DNA-dependent)|GO:0010628(positive regulation of gene expression)|GO:0030099(myeloid cell differentiation)|GO:0043565(sequence-specific DNA binding)		TC375912
3049	sarcoglycan, alpha [Source:ZFIN;Acc:ZDB-GENE-041111-121] [ENSDART00000149427]	7.785	7.66816	7.60455	8.29116	8.14992	8.3639	0.582423	7.97711	5.69712	0.00117494	0.00964425	-1.02048	A_15_P434670	ENSDART00000149427	sgca	EE687862		Dr.90027	557170	GO:0005509(calcium ion binding)|GO:0008150(biological_process)|GO:0016012(sarcoglycan complex)|GO:0016020(membrane)|GO:0016021(integral to membrane)	ENSDART00000149427	TC395301
3056	PREDICTED: Danio rerio pleckstrin homology-like domain family A member 1 (LOC100002472), transcript variant X2, mRNA [XM_009301201]	2.45367	2.46504	2.79329	6.81166	7.09106	7.10615	4.43229	4.78681	31.2388	5.44448e-08	5.86434e-05	9.23433	A_15_P443365	TC393966		XM_009301201						TC393966
3078	Danio rerio cellular retinoic acid binding protein 2, a (crabp2a), mRNA [NM_182859]	6.97815	6.6117	6.70407	9.42314	9.36698	9.22559	2.57393	8.05161	20.2165	7.65709e-07	0.00022559	6.87708	A_15_P422320	NM_182859	crabp2a	NM_182859		Dr.104443	171480	GO:0005215(transporter activity)|GO:0006810(transport)|GO:0008289(lipid binding)|GO:0021575(hindbrain morphogenesis)|GO:0048385(regulation of retinoic acid receptor signaling pathway)		TC425942
3093	Danio rerio zgc:194252 (zgc:194252), mRNA [NM_001128708]	3.06899	3.753	4.25132	6.17394	6.49039	5.92943	2.50682	4.94451	7.93027	0.000192056	0.00349775	1.00261	A_15_P144246	NM_001128708	zgc:194252	NM_001128708		Dr.148376	561367	GO:0005575(cellular_component)|GO:0008150(biological_process)	ENSDART00000053213	TC381416
3094	GB	4.5536	4.98699	4.52649	5.60752	5.62481	5.49922	0.888155	5.1331	6.04474	0.00085774	0.00802606	-0.668753	A_15_P762086	NP13326940		XM_009299473						NP13326940
3103	si:dkey-51a16.9 [Source:ZFIN;Acc:ZDB-GENE-030616-560] [ENSDART00000128562]	11.3096	11.3216	11.2387	10.4378	10.4169	10.6663	-0.78297	10.8985	-7.58579	0.000246612	0.00401072	0.723948	A_15_P197416	ENSDART00000128562	LOC100005267	CA473742		Dr.78967	100005267		ENSDART00000128562	TC391206
3127	Danio rerio zinc finger protein 326 (znf326), mRNA [NM_001082841]	8.05161	7.84828	7.75373	6.65107	6.6753	6.7403	-1.19565	7.28671	-11.1217	2.7256e-05	0.001273	3.15773	A_15_P159328	NM_001082841	znf326	NM_001082841		Dr.80410	571228	GO:0000993(RNA polymerase II core binding)|GO:0003677(DNA binding)|GO:0005634(nucleus)|GO:0005681(spliceosomal complex)|GO:0006397(mRNA processing)|GO:0008380(RNA splicing)|GO:0032784(regulation of transcription elongation, DNA-dependent)|GO:0044609(DBIRD complex)|GO:0046872(metal ion binding)	ENSDART00000167259	TC370820
3135	Danio rerio si:dkeyp-94h10.5 (si:dkeyp-94h10.5), mRNA [NM_001126468]	9.41908	9.34719	9.33621	8.65368	8.61983	8.77397	-0.685	9.025	-7.69626	0.00022738	0.00381624	0.814483	A_15_P508432	NM_001126468	si:dkeyp-94h10.5	NM_001126468		Dr.155792	100000849	GO:0003690(double-stranded DNA binding)|GO:0005739(mitochondrion)|GO:0006355(regulation of transcription, DNA-dependent)	ENSDART00000155362	TC402204
3137	Danio rerio zinc and ring finger 2a (znrf2a), mRNA [NM_001102637]	8.4041	8.28237	9.08698	5.86993	5.39403	5.47138	-3.0127	7.0848	-12.1816	1.59372e-05	0.000955235	3.73994	A_15_P661616	NM_001102637	znrf2a	NM_001102637		Dr.83439	100124611	GO:0005575(cellular_component)|GO:0008270(zinc ion binding)|GO:0046872(metal ion binding)	ENSDART00000113951	TC375698
3142	Danio rerio dynactin 1a (dctn1a), mRNA [NM_001077212]	7.53177	7.62462	7.51471	8.06571	8.12637	7.98851	0.503159	7.80862	5.67784	0.00119611	0.00974286	-1.04044	A_15_P104423	NM_001077212	dctn1a	NM_001077212		Dr.77671	407638	GO:0005869(dynactin complex)|GO:0010842(retina layer formation)|GO:0010970(microtubule-based transport)|GO:0040023(establishment of nucleus localization)|GO:0045176(apical protein localization)|GO:0045502(dynein binding)|GO:0048663(neuron fate commitment)|GO:0060042(retina morphogenesis in camera-type eye)|GO:0060219(camera-type eye photoreceptor cell differentiation)	ENSDART00000102795	TC366018
3150	Danio rerio SH3-domain GRB2-like endophilin B2a (sh3glb2a), transcript variant 2, mRNA [NM_205593]	6.14958	5.97816	5.83611	5.30485	5.36807	5.24075	-0.683392	5.64625	-6.16306	0.000773003	0.00757187	-0.552454	A_15_P151736	NM_205593	sh3glb2a	NM_205593		Dr.87884	402885	GO:0005737(cytoplasm)		TC395718	Endocytosis	dre04144
3153	Danio rerio aminoadipate-semialdehyde dehydrogenase-phosphopantetheinyl transferase (aasdhppt), mRNA [NM_001033729]	9.63766	9.60443	9.99544	10.7817	10.6888	10.8496	1.02751	10.2596	7.72405	0.000222815	0.00375939	0.837089	A_15_P661441	NM_001033729	aasdhppt	NM_001033729		Dr.41732	619247	GO:0000287(magnesium ion binding)|GO:0008897(holo-[acyl-carrier-protein] synthase activity)|GO:0018070(peptidyl-serine phosphopantetheinylation)|GO:0019878(lysine biosynthetic process via aminoadipic acid)	ENSDART00000054605	TC375637	Pantothenate and CoA biosynthesis	dre00770
3164	Danio rerio centriole, cilia and spindle-associated protein b (ccsapb), mRNA [NM_001161361]	10.8143	10.9405	10.9928	10.404	10.3136	10.173	-0.618967	10.6064	-5.94612	0.000936532	0.00842505	-0.767003	A_15_P632631	NM_001161361	ccsapb	NM_001161361		Dr.151364	100003801	GO:0003341(cilium movement)|GO:0005737(cytoplasm)|GO:0005814(centriole)|GO:0005819(spindle)|GO:0005856(cytoskeleton)|GO:0005929(cilium)|GO:0005930(axoneme)|GO:0007275(multicellular organismal development)|GO:0007420(brain development)|GO:0008017(microtubule binding)|GO:0030424(axon)|GO:0035869(ciliary transition zone)|GO:0036064(cilium basal body)|GO:0042995(cell projection)|GO:0045930(negative r…	ENSDART00000058628	TC418747
3166	Danio rerio potassium inwardly-rectifying channel, subfamily J, member 1a, tandem duplicate 2 (kcnj1a.2), mRNA [NM_001014312]	9.44515	9.77022	9.51974	7.78402	7.71568	8.27645	-1.65298	8.75188	-9.13722	8.55624e-05	0.00226471	1.90047	A_15_P641866	NM_001014312	kcnj1a.2	NM_001014312		Dr.161877	541499	GO:0005242(inward rectifier potassium channel activity)|GO:0005244(voltage-gated ion channel activity)|GO:0005887(integral to plasma membrane)|GO:0006810(transport)|GO:0006811(ion transport)|GO:0006813(potassium ion transport)|GO:0010107(potassium ion import)|GO:0015272(ATP-activated inward rectifier potassium channel activity)|GO:0016020(membrane)|GO:0016021(integral to membrane)|GO:0034765(regu…		TC369963
3171	Danio rerio si:rp71-1g18.7 (si:rp71-1g18.7), mRNA [NM_001080752]	12.3699	12.3391	12.429	11.2268	10.9244	11.1842	-1.26754	11.7456	-11.4116	2.3429e-05	0.00117606	3.32245	A_15_P163596	NM_001080752	si:rp71-1g18.7	NM_001080752		Dr.80007	559830	GO:0030529(ribonucleoprotein complex)	ENSDART00000034595	TC375948
3181	CREB binding protein a [Source:ZFIN;Acc:ZDB-GENE-050208-439] [ENSDART00000158756]	6.83833	6.89297	7.20955	7.76189	7.63189	7.77497	0.742631	7.3516	5.84296	0.00102791	0.00893123	-0.871071	A_15_P138941	ENSDART00000158756	crebbpa	NM_001089455		Dr.41906	566841	GO:0000123(histone acetyltransferase complex)|GO:0003712(transcription cofactor activity)|GO:0003713(transcription coactivator activity)|GO:0004402(histone acetyltransferase activity)|GO:0005634(nucleus)|GO:0006355(regulation of transcription, DNA-dependent)|GO:0008270(zinc ion binding)|GO:0016573(histone acetylation)	ENSDART00000158756	TC367956	FoxO signaling pathway // Cell cycle // Wnt signaling pathway // Notch signaling pathway // TGF-beta signaling pathway // Adherens junction // Melanogenesis // Herpes simplex infection	dre04068 // dre04110 // dre04310 // dre04330 // dre04350 // dre04520 // dre04916 // dre05168
3183	AGENCOURT_21834884 NIH_ZGC_10 Danio rerio cDNA clone IMAGE:7258499 5', mRNA sequence [CN329853]	8.01665	7.9853	8.17017	6.57069	6.48855	6.93409	-1.39293	7.36091	-9.74895	5.88261e-05	0.00186819	2.31425	A_15_P100441	ENSDART00000014606		CN329853		Dr.82267			ENSDART00000014606	TC385931
3191	Danio rerio transmembrane protein 243, mitochondrial a (tmem243a), mRNA [NM_001017748]	2.74327	3.35992	3.1299	8.83301	8.99585	8.62216	5.73931	5.94735	30.7577	5.98458e-08	6.03183e-05	9.15859	A_15_P641501	NM_001017748	tmem243a	NM_001017748		Dr.92654	550443	GO:0003674(molecular_function)|GO:0008150(biological_process)|GO:0016020(membrane)|GO:0016021(integral to membrane)	ENSDART00000142866	TC376927
3196	Danio rerio coagulation factor VII (f7), mRNA [NM_131819]	9.75308	9.62936	9.48777	8.73546	7.94697	8.18143	-1.33545	8.95568	-6.25684	0.000712589	0.00722335	-0.461464	A_15_P445680	NM_131819	f7	NM_131819		Dr.77162	114423	GO:0004252(serine-type endopeptidase activity)|GO:0005509(calcium ion binding)|GO:0005576(extracellular region)|GO:0006508(proteolysis)|GO:0007596(blood coagulation)|GO:0008233(peptidase activity)|GO:0008236(serine-type peptidase activity)|GO:0016787(hydrolase activity)	ENSDART00000013209	TC371356
3198	Danio rerio zgc:112210 (zgc:112210), mRNA [NM_001024411]	6.78078	7.01214	7.68049	9.35749	9.07849	9.09293	2.0185	8.16705	8.31613	0.000146701	0.00299822	1.30238	A_15_P194441	NM_001024411	zgc:112210	NM_001024411		Dr.44285	100000319	GO:0003824(catalytic activity)|GO:0005575(cellular_component)|GO:0009058(biosynthetic process)	ENSDART00000138196	TC376652
3202	Danio rerio epoxide hydrolase 2, cytoplasmic (ephx2), mRNA [NM_001008642]	7.90094	7.93146	8.03149	9.01003	8.93297	8.56675	0.88195	8.39561	6.35309	0.000656125	0.00687917	-0.369159	A_15_P118901	NM_001008642	ephx2	NM_001008642		Dr.30620	494099	GO:0002244(hemopoietic progenitor cell differentiation)|GO:0003824(catalytic activity)|GO:0004301(epoxide hydrolase activity)|GO:0016787(hydrolase activity)|GO:0060841(venous blood vessel development)	ENSDART00000171084	TC369406	Arachidonic acid metabolism // Metabolic pathways // Peroxisome	dre00590 // dre01100 // dre04146
3205	si:ch73-204p21.2 [Source:ZFIN;Acc:ZDB-GENE-050208-49] [ENSDART00000155292]	7.90898	7.43416	7.92034	6.63023	6.93068	6.43971	-1.08762	7.21068	-5.72154	0.00114873	0.00952712	-0.995273	A_15_P761281	ENSDART00000155292	LOC100148757				100148757		ENSDART00000155292	TC400278
3227	Danio rerio disrupted in schizophrenia 1 (disc1), mRNA [NM_001142263]	4.80234	4.81629	5.03764	4.27189	3.89373	3.806	-0.894878	4.43798	-5.87768	0.000996059	0.0087538	-0.83589	A_15_P198071	NM_001142263	disc1	NM_001142263		Dr.83248	407621	GO:0001755(neural crest cell migration)|GO:0007399(nervous system development)|GO:0007420(brain development)|GO:0010001(glial cell differentiation)|GO:0010470(regulation of gastrulation)|GO:0021755(eurydendroid cell differentiation)|GO:0021778(oligodendrocyte cell fate specification)|GO:0048701(embryonic cranial skeleton morphogenesis)|GO:0060027(convergent extension involved in gastrulation)|GO:…	ENSDART00000168707	TC431428
3240	Danio rerio PWP2 periodic tryptophan protein homolog (yeast) (pwp2h), mRNA [NM_213047]	8.61135	8.48419	8.72944	9.2583	9.28106	9.21093	0.64177	8.92921	6.54844	0.000556532	0.0062618	-0.185098	A_15_P111878	NM_213047	pwp2h	NM_213047		Dr.132323	266990	GO:0000028(ribosomal small subunit assembly)|GO:0000462(maturation of SSU-rRNA from tricistronic rRNA transcript (SSU-rRNA, 5.8S rRNA, LSU-rRNA))|GO:0030515(snoRNA binding)|GO:0032040(small-subunit processome)|GO:0034388(Pwp2p-containing subcomplex of 90S preribosome)|GO:0042254(ribosome biogenesis)|GO:0055123(digestive system development)	ENSDART00000110270	TC412751	Ribosome biogenesis in eukaryotes	dre03008
3248	Danio rerio dicer 1, ribonuclease type III (dicer1), mRNA [NM_001161453]	9.41507	9.35844	9.73247	8.80502	8.79777	8.80951	-0.697891	9.15305	-5.71676	0.00115381	0.00955475	-1.0002	A_15_P483945	NM_001161453	dicer1	NM_001161453		Dr.78137	324724	GO:0000166(nucleotide binding)|GO:0003677(DNA binding)|GO:0003723(RNA binding)|GO:0004386(helicase activity)|GO:0004518(nuclease activity)|GO:0004519(endonuclease activity)|GO:0004525(ribonuclease III activity)|GO:0004530(deoxyribonuclease I activity)|GO:0005524(ATP binding)|GO:0005634(nucleus)|GO:0005737(cytoplasm)|GO:0006309(apoptotic DNA fragmentation)|GO:0006396(RNA processing)|GO:0016442(RNA…	ENSDART00000109826	NP857876
3258	Danio rerio inversin (invs), mRNA [NM_152970]	8.14742	8.06522	7.99721	6.14825	6.03533	6.29115	-1.9117	7.1141	-18.3444	1.3772e-06	0.000303798	6.29774	A_15_P626286	NM_152970	invs	NM_152970		Dr.32732	245946	GO:0001736(establishment of planar polarity)|GO:0001822(kidney development)|GO:0001947(heart looping)|GO:0005516(calmodulin binding)|GO:0005737(cytoplasm)|GO:0005856(cytoskeleton)|GO:0005929(cilium)|GO:0007275(multicellular organismal development)|GO:0010171(body morphogenesis)|GO:0016055(Wnt receptor signaling pathway)|GO:0035844(cloaca development)|GO:0060027(convergent extension involved in ga…			Wnt signaling pathway	dre04310
3265	si:dkey-246e1.3 [Source:ZFIN;Acc:ZDB-GENE-070705-416] [ENSDART00000136770]	5.16256	4.68804	5.48316	3.40552	3.23243	2.5335	-2.0541	4.0842	-6.9543	0.000400084	0.00514284	0.183788	A_15_P243366	ENSDART00000136770	si:dkey-246e1.3	XM_701337		Dr.120207	567989	GO:0016020(membrane)|GO:0016021(integral to membrane)	ENSDART00000136770	TC408952
3268	Danio rerio derlin 1 (derl1), mRNA [NM_213444]	10.9847	11.0635	10.7004	9.94549	9.93289	9.94221	-0.975998	10.4282	-8.2489	0.000153632	0.00307907	1.25105	A_15_P752011	NM_213444	derl1	NM_213444		Dr.1920	406753	GO:0003674(molecular_function)|GO:0008150(biological_process)|GO:0016020(membrane)|GO:0016021(integral to membrane)	ENSDART00000135893	NP13226230	Protein processing in endoplasmic reticulum	dre04141
3276	Danio rerio CDC42 effector protein (Rho GTPase binding) 3 (cdc42ep3), mRNA [NM_001004568]	11.61	11.6183	11.8227	10.6156	10.4727	10.663	-1.0999	11.1337	-10.3273	4.20644e-05	0.00157638	2.68309	A_15_P110733	NM_001004568	cdc42ep3	NM_001004568		Dr.36552	447829	GO:0005096(GTPase activator activity)|GO:0005737(cytoplasm)|GO:0005886(plasma membrane)|GO:0007266(Rho protein signal transduction)|GO:0008360(regulation of cell shape)|GO:0017049(GTP-Rho binding)|GO:0030838(positive regulation of actin filament polymerization)|GO:0031274(positive regulation of pseudopodium assembly)	ENSDART00000074707	TC422277
3282	Danio rerio nuclear factor of kappa light polypeptide gene enhancer in B-cells inhibitor, epsilon (nfkbie), mRNA [NM_001080089]	7.04826	6.97672	7.09393	6.46199	6.42759	6.53455	-0.564925	6.75717	-6.54011	0.000560405	0.00629246	-0.192851	A_15_P410285	NM_001080089	nfkbie	NM_001080089		Dr.121145	790944	GO:0003674(molecular_function)|GO:0005575(cellular_component)|GO:0008150(biological_process)	ENSDART00000098833	TC406665	Adipocytokine signaling pathway	dre04920
3295	Danio rerio selenoprotein W, 2a (sepw2a), mRNA [NM_194417]	15.3908	15.4277	15.3363	14.3432	14.1119	14.6573	-1.01413	14.8778	-6.71413	0.00048545	0.0057907	-0.0323425	A_15_P767066	NM_194417	sepw2a	NM_194417		Dr.80611	378437		ENSDART00000139902	TC406548
3317	Yes-related kinase [Source:ZFIN;Acc:ZDB-GENE-030131-9517] [ENSDART00000148287]	4.90937	4.99499	4.89637	4.2878	4.31358	4.41864	-0.59357	4.63679	-6.75436	0.000469798	0.00569407	0.0042888	A_15_P342185	ENSDART00000148287	yrk	BC081616		Dr.79866	337571	GO:0000166(nucleotide binding)|GO:0004672(protein kinase activity)|GO:0004713(protein tyrosine kinase activity)|GO:0004715(non-membrane spanning protein tyrosine kinase activity)|GO:0005102(receptor binding)|GO:0005524(ATP binding)|GO:0006468(protein phosphorylation)|GO:0007169(transmembrane receptor protein tyrosine kinase signaling pathway)|GO:0007229(integrin-mediated signaling pathway)|GO:001…	ENSDART00000148287	TC392933
3320	Danio rerio ferritin, heavy polypeptide 1a (fth1a), mRNA [NM_131585]	16.897	16.884	16.7367	16.1396	16.2182	16.2997	-0.620098	16.5292	-6.47519	0.000591698	0.00648385	-0.253601	A_15_P110725	NM_131585	fth1a	NM_131585		Dr.6496	58108	GO:0006826(iron ion transport)|GO:0006879(cellular iron ion homeostasis)|GO:0008199(ferric iron binding)|GO:0046872(metal ion binding)	ENSDART00000027329	NP13225823
3323	Danio rerio si:dkeyp-89c11.2 (si:dkeyp-89c11.2), mRNA [NM_001030110]	7.79616	7.75977	7.45847	9.07997	8.73284	8.54324	1.11389	8.22841	6.46911	0.00059473	0.0064927	-0.259315	A_15_P112110	NM_001030110	si:dkeyp-89c11.2	NM_001030110		Dr.11945	557184	GO:0006637(acyl-CoA metabolic process)|GO:0016790(thiolester hydrolase activity)	ENSDART00000028297	TC447553
3330	transient receptor potential cation channel, subfamily M, member 4 [Source:HGNC Symbol;Acc:HGNC:17993] [ENSDART00000152168]	12.6484	12.6138	12.8734	12.062	12.1703	12.1139	-0.596461	12.4136	-5.68295	0.00119046	0.00972164	-1.03515	A_15_P156001	ENSDART00000152168		BC090290		Dr.79314			ENSDART00000152168	TC430232
3333	ATP-binding cassette, sub-family B (MDR/TAP), member 6b [Source:ZFIN;Acc:ZDB-GENE-070912-584] [ENSDART00000135458]	8.31562	8.50855	8.1032	6.6008	6.6846	6.3333	-1.76956	7.42434	-11.844	1.88166e-05	0.0010386	3.56037	A_15_P309196	ENSDART00000135458	abcb6b	XR_044793		Dr.89149	100004801	GO:0000166(nucleotide binding)|GO:0005524(ATP binding)|GO:0006810(transport)|GO:0016020(membrane)|GO:0016021(integral to membrane)|GO:0016887(ATPase activity)|GO:0042626(ATPase activity, coupled to transmembrane movement of substances)|GO:0055085(transmembrane transport)	ENSDART00000135458		ABC transporters	dre02010
3336	FDR103-P00059-DEPE-F_H21 FDR103 Danio rerio cDNA clone FDR103-P00059-BR_H21 5', mRNA sequence [EH452864]	8.66023	8.47248	8.6303	9.79381	9.51166	9.64251	1.06166	9.1185	9.45622	7.01886e-05	0.00203217	2.11942	A_15_P734126	EH452864	gmfg	EH452864		Dr.86930	677752	GO:0002040(sprouting angiogenesis)|GO:0003779(actin binding)|GO:0005622(intracellular)|GO:0034316(negative regulation of Arp2/3 complex-mediated actin nucleation)|GO:0071933(Arp2/3 complex binding)|GO:2000249(regulation of actin cytoskeleton reorganization)		TC410343
3341	adhesion G protein-coupled receptor G4b [Source:ZFIN;Acc:ZDB-GENE-091204-201] [ENSDART00000131482]	6.2197	5.275	5.01224	2.94371	2.36022	2.48194	-2.90702	4.0488	-8.59473	0.000121568	0.00270328	1.51116	A_15_P310151	ENSDART00000131482		CK027440		Dr.89821			ENSDART00000131482	TC388393
3356	si:ch211-245n8.4 [Source:ZFIN;Acc:ZDB-GENE-110914-56] [ENSDART00000150246]	10.5418	10.5555	10.4441	9.31708	9.21444	9.03434	-1.32517	9.85121	-12.459	1.39484e-05	0.000897854	3.88363	A_15_P772765	ENSDART00000150246	si:ch211-245n8.4	BC155248		Dr.117835	100537085	GO:0003676(nucleic acid binding)|GO:0046872(metal ion binding)	ENSDART00000150246	TC382430
3357	Danio rerio glutathione S-transferase, alpha tandem duplicate 2 (gsta.2), mRNA [NM_001102648]	5.8531	6.87182	6.94543	10.3723	9.38074	10.9901	3.69091	8.40224	7.68678	0.000228961	0.00383269	0.806759	A_15_P624746	NM_001102648	gsta.2	NM_001102648		Dr.23079	100124622	GO:0004364(glutathione transferase activity)|GO:0005575(cellular_component)|GO:0008152(metabolic process)|GO:0016740(transferase activity)	ENSDART00000029051	TC376578	Glutathione metabolism // Metabolism of xenobiotics by cytochrome P450 // Drug metabolism - cytochrome P450	dre00480 // dre00980 // dre00982
3366	Danio rerio growth differentiation factor 3 (gdf3), mRNA [NM_130948]	5.44513	5.67494	5.13229	6.65248	6.89317	7.49623	1.59651	6.21571	6.3456	0.00066033	0.00690435	-0.376302	A_15_P194606	NM_130948	gdf3	NM_130948		Dr.307	30125	GO:0001947(heart looping)|GO:0005125(cytokine activity)|GO:0005160(transforming growth factor beta receptor binding)|GO:0005576(extracellular region)|GO:0005615(extracellular space)|GO:0008083(growth factor activity)|GO:0010862(positive regulation of pathway-restricted SMAD protein phosphorylation)|GO:0030509(BMP signaling pathway)|GO:0040007(growth)|GO:0042981(regulation of apoptotic process)|GO…	ENSDART00000055379	TC403912
3381	Danio rerio zgc:152951 (zgc:152951), mRNA [NM_001077176]	7.70291	7.93287	8.11111	8.90555	9.039	8.93688	1.04485	8.43805	8.20302	0.000158577	0.00313229	1.21581	A_15_P163226	NM_001077176	zgc:152951	NM_001077176		Dr.17417	569013	GO:0005575(cellular_component)|GO:0009055(electron carrier activity)|GO:0015035(protein disulfide oxidoreductase activity)|GO:0045454(cell redox homeostasis)	ENSDART00000099396	TC372612
3389	Danio rerio cysteine-rich protein 1 (crip1), transcript variant 1, mRNA [NM_001159819]	13.288	13.0513	13.184	12.1487	11.986	12.3034	-1.02838	12.6602	-8.5108	0.000128576	0.00279886	1.44892	A_15_P203236	NM_001159819	crip1	NM_001159819		Dr.39013	541319	GO:0003680(AT DNA binding)|GO:0005737(cytoplasm)|GO:0008270(zinc ion binding)|GO:0008301(DNA binding, bending)|GO:0008630(DNA damage response, signal transduction resulting in induction of apoptosis)|GO:0010043(response to zinc ion)|GO:0042277(peptide binding)|GO:0046872(metal ion binding)|GO:0071236(cellular response to antibiotic)|GO:0071493(cellular response to UV-B)	ENSDART00000075975	NP13228575
3390	Danio rerio Rh type C glycoprotein2a (rhcg2a), mRNA [NM_001102618]	2.69906	3.13111	2.82183	6.12391	5.69963	6.40157	3.19103	4.47952	15.2079	4.25186e-06	0.000514305	5.14425	A_15_P185721	NM_001102618	rhcg2a	NM_001102618		Dr.115945	563826		ENSDART00000004727	TC370569
3404	Danio rerio semaphorin 4e (sema4e), transcript variant 1, mRNA [NM_131049]	12.129	12.0435	12.0125	10.6839	10.7007	10.7093	-1.36371	11.3798	-16.4387	2.66573e-06	0.000434115	5.62782	A_15_P118909	NM_131049	sema4e	NM_131049		Dr.78248	796377	GO:0001755(neural crest cell migration)|GO:0005615(extracellular space)|GO:0016020(membrane)|GO:0016021(integral to membrane)|GO:0030215(semaphorin receptor binding)|GO:0030335(positive regulation of cell migration)|GO:0045499(chemorepellent activity)|GO:0048843(negative regulation of axon extension involved in axon guidance)|GO:0050919(negative chemotaxis)|GO:0071526(semaphorin-plexin signaling …		TC367004
3405	family with sequence similarity 189, member A2 [Source:ZFIN;Acc:ZDB-GENE-050309-90] [ENSDART00000169307]	9.65814	9.07857	8.93433	6.28263	6.18212	5.70883	-3.16582	7.64077	-13.0988	1.0363e-05	0.000773297	4.20245	A_15_P207541	ENSDART00000169307		BC134240		Dr.91039			ENSDART00000169307	TC428430
3414	family with sequence similarity 134, member B [Source:ZFIN;Acc:ZDB-GENE-130221-1] [ENSDART00000170880]	5.77932	5.63965	5.80439	3.92933	4.68785	4.53228	-1.35796	5.06214	-6.57231	0.000545589	0.00620245	-0.162898	A_15_P554752	ENSDART00000170880	fam134b	XM_001343026			100003524		ENSDART00000170880	TC403623
3427	Rep: Kinesin-like protein KIF21B. - Takifugu rubripes, partial (86%) [TC386704]	5.34153	5.59067	5.6478	4.89122	4.84401	4.64882	-0.731985	5.16067	-5.89536	0.000980283	0.00868172	-0.818043	A_15_P181541	TC386704		XM_009305779				GO:0001584(rhodopsin-like receptor activity)|GO:0003674(molecular_function)|GO:0004930(G-protein coupled receptor activity)|GO:0005575(cellular_component)|GO:0005886(plasma membrane)|GO:0005887(integral to plasma membrane)|GO:0006091(generation of precursor metabolites and energy)|GO:0007166(cell surface receptor signaling pathway)|GO:0007186(G-protein coupled receptor signaling pathway)|GO:00071…		TC386704
3432	NADH dehydrogenase (ubiquinone) 1 alpha subcomplex, 4-like 2a [Source:ZFIN;Acc:ZDB-GENE-070912-358] [ENSDART00000159956]	9.83664	9.84099	10.0558	8.6692	8.23052	8.51471	-1.43966	9.19131	-10.1193	4.73633e-05	0.00166119	2.55279	A_15_P491262	ENSDART00000159956	ndufa4l2a	XM_001342673			100003066	GO:0016020(membrane)|GO:0016021(integral to membrane)	ENSDART00000159956	TC381716	Oxidative phosphorylation // Metabolic pathways	dre00190 // dre01100
3437	Danio rerio gene rich cluster, C10 gene (grcc10), mRNA [NM_212646]	7.98218	7.84828	8.11783	2.97551	2.39908	2.53838	-5.34511	5.31021	-31.0224	5.68012e-08	5.87969e-05	9.20049	A_15_P748871	NM_212646	grcc10	NM_212646		Dr.77839	323559	GO:0003674(molecular_function)|GO:0005737(cytoplasm)|GO:0008150(biological_process)	ENSDART00000152418	TC438252
3440	G protein-coupled receptor 45 [Source:HGNC Symbol;Acc:HGNC:4503] [ENSDART00000092537]	7.95815	7.7316	7.67406	5.06741	4.58782	5.52552	-2.72769	6.42409	-11.2492	2.54901e-05	0.00122837	3.23071	A_15_P201251	ENSDART00000092537	si:dkeyp-118h3.5	XM_005167437			795372	GO:0004930(G-protein coupled receptor activity)|GO:0007186(G-protein coupled receptor signaling pathway)|GO:0016020(membrane)|GO:0016021(integral to membrane)	ENSDART00000092537	NP9859264
3444	Danio rerio matrilin 3a (matn3a), mRNA [NM_001004007]	10.5566	10.3318	10.6897	11.8333	11.8608	12.3111	1.47568	11.2639	8.69021	0.000114123	0.00262579	1.58129	A_15_P139811	NM_001004007	matn3a	NM_001004007		Dr.75586	445503	GO:0005509(calcium ion binding)	ENSDART00000148809	TC370456
3448	Danio rerio ribosomal protein L17 (rpl17), mRNA [NM_001243037]	18.6171	18.6547	18.5823	18.0873	18.0667	17.9288	-0.590448	18.3228	-6.61975	0.000524571	0.00604971	-0.11898	A_15_P756956	NM_001243037	rpl17	NM_001243037		Dr.18197	336641	GO:0003735(structural constituent of ribosome)|GO:0005622(intracellular)|GO:0005840(ribosome)|GO:0006412(translation)|GO:0015934(large ribosomal subunit)|GO:0030529(ribonucleoprotein complex)	ENSDART00000145591	TC454746	Ribosome	dre03010
3452	NIMA-related kinase 9 [Source:HGNC Symbol;Acc:HGNC:18591] [ENSDART00000163456]	6.65345	6.58547	6.49526	5.53712	5.33319	5.18013	-1.22792	5.9641	-10.2318	4.4406e-05	0.00161515	2.62362	A_15_P307476	ENSDART00000163456		DY547711		Dr.87778			ENSDART00000163456	TC398349
3454	spindlin 1 [Source:HGNC Symbol;Acc:HGNC:11243] [ENSDART00000081922]	11.4781	11.5123	11.4959	10.6384	10.5293	10.8763	-0.814053	11.0884	-7.14873	0.000343437	0.00477074	0.354325	A_15_P157581	ENSDART00000081922	spin1	XM_001331747		Dr.116594	792822		ENSDART00000081922	TC422700
3464	Danio rerio naked cuticle homolog 2a (nkd2a), mRNA [NM_001098197]	6.8642	6.67446	6.50688	5.91252	6.03389	5.96629	-0.710949	6.32637	-6.04943	0.00085419	0.00801457	-0.664116	A_15_P169951	NM_001098197	nkd2a	NM_001098197		Dr.83671	100049175	GO:0005509(calcium ion binding)|GO:0005737(cytoplasm)|GO:0005886(plasma membrane)|GO:0016020(membrane)|GO:0016055(Wnt receptor signaling pathway)|GO:0046872(metal ion binding)|GO:0060061(Spemann organizer formation)|GO:0070121(Kupffer's vesicle development)|GO:0090090(negative regulation of canonical Wnt receptor signaling pathway)	ENSDART00000011506	TC374656
3483	Danio rerio solute carrier family 13 (sodium-dependent dicarboxylate transporter), member 2 (slc13a2), mRNA [NM_213452]	11.3536	10.8796	11.1075	10.332	9.87736	10.1542	-0.992376	10.6174	-5.75859	0.00111023	0.009335	-0.957174	A_15_P628571	NM_213452	slc13a2	NM_213452		Dr.77433	406537	GO:0005215(transporter activity)|GO:0005887(integral to plasma membrane)|GO:0006814(sodium ion transport)|GO:0015361(low affinity sodium:dicarboxylate symporter activity)|GO:0016020(membrane)|GO:0016021(integral to membrane)|GO:0055085(transmembrane transport)	ENSDART00000075958	NP13225275
3521	methylenetetrahydrofolate dehydrogenase (NADP+ dependent) 1a, methenyltetrahydrofolate cyclohydrolase, formyltetrahydrofolate synthetase [Source:ZFIN;Acc:ZDB-GENE-041001-127] [ENSDART00000141697]	11.3176	11.1111	10.9676	9.10013	8.97565	9.61184	-1.9029	10.1807	-9.82387	5.62691e-05	0.00182662	2.36321	A_15_P192356	ENSDART00000141697	mthfd1a	CO931661		Dr.160681	567587	GO:0003824(catalytic activity)|GO:0004329(formate-tetrahydrofolate ligase activity)|GO:0004477(methenyltetrahydrofolate cyclohydrolase activity)|GO:0004488(methylenetetrahydrofolate dehydrogenase (NADP+) activity)|GO:0005524(ATP binding)|GO:0006730(one-carbon metabolic process)|GO:0009396(folic acid-containing compound biosynthetic process)|GO:0055114(oxidation-reduction process)	ENSDART00000141697	NP1365696
3528	Danio rerio interleukin 11 receptor, alpha (il11ra), mRNA [NM_001113499]	4.77168	4.49845	4.84066	5.37194	5.68348	5.74272	0.895784	5.15149	6.06543	0.00084219	0.00797032	-0.648299	A_15_P108672	NM_001113499	il11ra	NM_001113499		Dr.106778	334010	GO:0004896(cytokine receptor activity)|GO:0016020(membrane)|GO:0016021(integral to membrane)	ENSDART00000030976	TC374386	Cytokine-cytokine receptor interaction	dre04060
3530	Danio rerio pyruvate dehydrogenase kinase, isozyme 2b (pdk2b), mRNA [NM_200996]	5.97014	6.09227	6.9922	4.4148	4.3265	4.46822	-1.94836	5.37735	-7.11655	0.000352142	0.00482197	0.32637	A_15_P135166	NM_200996	pdk2b	NM_200996		Dr.151875	393971	GO:0005575(cellular_component)|GO:0016301(kinase activity)|GO:0016310(phosphorylation)|GO:0016740(transferase activity)	ENSDART00000147487	TC369011
3539	Danio rerio component of oligomeric golgi complex 6 (cog6), mRNA [NM_200320]	9.8349	9.95196	10.1468	11.6671	11.8023	11.704	1.74658	10.8512	15.6115	3.63417e-06	0.000495605	5.30768	A_15_P118969	NM_200320	cog6	NM_200320		Dr.79596	393290	GO:0003674(molecular_function)|GO:0006891(intra-Golgi vesicle-mediated transport)|GO:0017119(Golgi transport complex)	ENSDART00000169559	TC370234
3549	Danio rerio phosphoribosylglycinamide formyltransferase (gart), mRNA [NM_131617]	13.9305	13.8915	13.6754	15.2614	15.0444	14.7484	1.18557	14.4253	7.56009	0.000251351	0.00405096	0.702719	A_15_P109590	NM_131617	gart	NM_131617		Dr.4801	58141	GO:0003824(catalytic activity)|GO:0004637(phosphoribosylamine-glycine ligase activity)|GO:0004641(phosphoribosylformylglycinamidine cyclo-ligase activity)|GO:0004644(phosphoribosylglycinamide formyltransferase activity)|GO:0005524(ATP binding)|GO:0005737(cytoplasm)|GO:0006189('de novo' IMP biosynthetic process)|GO:0008168(methyltransferase activity)|GO:0009058(biosynthetic process)|GO:0009113(pur…		TC366282	Purine metabolism // One carbon pool by folate // Metabolic pathways	dre00230 // dre00670 // dre01100
3560	Danio rerio zinc finger, DHHC-type containing 16b (zdhhc16b), mRNA [NM_200345]	6.22131	6.03913	6.29691	4.28975	4.40675	5.2237	-1.54572	5.41292	-6.00755	0.000886529	0.00817758	-0.705661	A_15_P620106	NM_200345	zdhhc16b	NM_200345		Dr.26462	393316	GO:0008270(zinc ion binding)|GO:0016020(membrane)|GO:0016021(integral to membrane)|GO:0016740(transferase activity)|GO:0016746(transferase activity, transferring acyl groups)|GO:0019706(protein-cysteine S-palmitoleyltransferase activity)|GO:0046872(metal ion binding)		TC368689
3577	Danio rerio PHD finger protein 5A (phf5a), mRNA [NM_173266]	11.9847	11.9675	11.8198	12.8342	12.83	12.6052	0.832469	12.3402	7.73827	0.000220521	0.00375273	0.848625	A_15_P282226	NM_173266	phf5a	NM_173266		Dr.17446	286774	GO:0005686(U2 snRNP)|GO:0005689(U12-type spliceosomal complex)|GO:0045292(nuclear mRNA cis splicing, via spliceosome)|GO:0071011(precatalytic spliceosome)|GO:0071013(catalytic step 2 spliceosome)	ENSDART00000141346	TC407196	Spliceosome	dre03040
3578	Danio rerio LIM domain only 2 (rhombotin-like 1) (lmo2), mRNA [NM_131111]	9.87856	9.86281	9.92251	9.35464	9.32262	9.47684	-0.503263	9.63633	-5.73425	0.00113535	0.00946437	-0.982182	A_15_P687986	NM_131111	lmo2	NM_131111		Dr.79808	30332	GO:0001568(blood vessel development)|GO:0003677(DNA binding)|GO:0005634(nucleus)|GO:0007275(multicellular organismal development)|GO:0008270(zinc ion binding)|GO:0030218(erythrocyte differentiation)|GO:0035162(embryonic hemopoiesis)|GO:0046872(metal ion binding)|GO:0048821(erythrocyte development)|GO:0061304(retinal blood vessel morphogenesis)	ENSDART00000134247	TC399518
3584	Danio rerio gem (nuclear organelle) associated protein 8 (gemin8), mRNA [NM_001007317]	11.0693	11.0984	11.0745	11.5265	11.5816	11.5107	0.458846	11.3102	5.73252	0.00113716	0.00947427	-0.983963	A_15_P116990	NM_001007317	gemin8	NM_001007317		Dr.79749	100000842	GO:0000387(spliceosomal snRNP assembly)|GO:0003674(molecular_function)|GO:0005634(nucleus)|GO:0005829(cytosol)|GO:0032797(SMN complex)|GO:0034719(SMN-Sm protein complex)	ENSDART00000131124	TC378769	RNA transport	dre03013
3591	Danio rerio si:ch211-39a7.1 (si:ch211-39a7.1), mRNA [NM_001045097]	8.06379	8.05325	8.15632	8.82849	9.13302	9.2715	0.986548	8.5844	7.3681	0.000290253	0.00438596	0.542166	A_15_P205546	NM_001045097	si:ch211-39a7.1	NM_001045097		Dr.104111	566141	GO:0004889(acetylcholine-activated cation-selective channel activity)|GO:0005216(ion channel activity)|GO:0005230(extracellular ligand-gated ion channel activity)|GO:0005886(plasma membrane)|GO:0005892(acetylcholine-gated channel complex)|GO:0006810(transport)|GO:0006811(ion transport)|GO:0007271(synaptic transmission, cholinergic)|GO:0015464(acetylcholine receptor activity)|GO:0016020(membrane)|…	ENSDART00000138971	TC371607	Calcium signaling pathway // Neuroactive ligand-receptor interaction	dre04020 // dre04080
3661	Danio rerio toll-like receptor 9 (tlr9), mRNA [NM_001130594]	4.90052	5.2867	4.8699	2.93174	3.01323	2.45413	-2.21934	3.90937	-11.439	2.31007e-05	0.00116653	3.3378	A_15_P107866	NM_001130594	tlr9	NM_001130594		Dr.89703	403128	GO:0002224(toll-like receptor signaling pathway)|GO:0002376(immune system process)|GO:0005783(endoplasmic reticulum)|GO:0007165(signal transduction)|GO:0016020(membrane)|GO:0016021(integral to membrane)|GO:0019731(antibacterial humoral response)|GO:0045087(innate immune response)	ENSDART00000124218	TC366523	Toll-like receptor signaling pathway // Herpes simplex infection	dre04620 // dre05168
3663	Danio rerio zgc:174928 (zgc:174928), mRNA [NM_001113627]	8.86393	9.07768	8.98213	8.38492	8.29885	8.27357	-0.655468	8.64685	-6.80092	0.000452398	0.00554298	0.0464687	A_15_P498257	NM_001113627	zgc:174928	NM_001113627		Dr.113743	792701	GO:0003676(nucleic acid binding)|GO:0008150(biological_process)|GO:0046872(metal ion binding)	ENSDART00000152744	TC407583
3675	GB	4.60666	4.43425	5.10667	2.92531	2.33584	2.44727	-2.14639	3.64267	-9.24255	8.00925e-05	0.00217711	1.97355	A_15_P761201	NP13324301								NP13324301
3692	si:ch211-253p2.2 [Source:ZFIN;Acc:ZDB-GENE-041111-272] [ENSDART00000145413]	8.99573	8.83922	9.1825	8.11142	8.07463	8.35922	-0.824057	8.59379	-6.19538	0.000751543	0.00745629	-0.520974	A_15_P166256	ENSDART00000145413		BC091954		Dr.109480			ENSDART00000145413
3698	Danio rerio si:dkey-15h8.11 (si:dkey-15h8.11), mRNA [NM_001104945]	10.9618	10.7355	10.9382	12.5156	12.4834	12.1253	1.49625	11.6266	10.679	3.45874e-05	0.00142632	2.89755	A_15_P118856	NM_001104945	si:dkey-15h8.11	NM_001104945		Dr.148525	571761		ENSDART00000168205	TC375509
3701	Danio rerio eukaryotic translation initiation factor 4 gamma, 1a (eif4g1a), mRNA [NM_001080200]	13.8373	13.9175	13.9413	14.6566	14.701	14.4829	0.714819	14.2561	7.29931	0.000305841	0.00450875	0.483774	A_15_P171383	NM_001080200	eif4g1a	NM_001080200		Dr.72337	572435	GO:0003723(RNA binding)|GO:0005575(cellular_component)	ENSDART00000087120	TC440649	RNA transport	dre03013
3705	Danio rerio baculoviral IAP repeat containing 2 (birc2), mRNA [NM_194395]	7.15204	7.08537	7.28089	7.66283	7.75843	7.69214	0.531698	7.43862	5.6924	0.00118008	0.00966988	-1.02536	A_15_P343685	NM_194395	birc2	NM_194395		Dr.77093	373107	GO:0004842(ubiquitin-protein ligase activity)|GO:0005634(nucleus)|GO:0005876(spindle microtubule)|GO:0008270(zinc ion binding)|GO:0009966(regulation of signal transduction)|GO:0042981(regulation of apoptotic process)|GO:0043027(cysteine-type endopeptidase inhibitor activity involved in apoptotic process)|GO:0046872(metal ion binding)|GO:0090307(spindle assembly involved in mitosis)	ENSDART00000151621	TC367901	Ubiquitin mediated proteolysis // Apoptosis // Focal adhesion // NOD-like receptor signaling pathway	dre04120 // dre04210 // dre04510 // dre04621
3708	Danio rerio si:dkey-97o5.1 (si:dkey-97o5.1), mRNA [NM_001020659]	9.9879	9.93227	10.0061	10.4657	10.5223	10.4288	0.496787	10.2238	5.99893	0.000893359	0.00820716	-0.714242	A_15_P142891	NM_001020659	si:dkey-97o5.1	NM_001020659		Dr.79117	553598	GO:0003674(molecular_function)|GO:0005575(cellular_component)	ENSDART00000061729	TC394820
3736	ZF637-2-000646 Zebrafish shield stage whole embryo cDNA library MPMGp637 Danio rerio cDNA clone MPMGp637_21F22;MPMGp637F2221 5', mRNA sequence [BI888891]	11.0974	10.989	10.9031	9.56435	9.66842	9.54581	-1.40364	10.2947	-14.7411	5.12405e-06	0.000561327	4.94894	A_15_P688711	BI888891	si:busm1-172k9.2	BI888891		Dr.123070	368501			TC383210
3751	Danio rerio deoxyribonuclease I-like 3 (dnase1l3), mRNA [NM_213153]	10.0987	10.0581	9.83507	9.47265	9.2808	9.32965	-0.63626	9.67916	-5.66828	0.00120676	0.00978387	-1.05035	A_15_P162581	NM_213153	dnase1l3	NM_213153		Dr.31936	792196	GO:0004518(nuclease activity)|GO:0004519(endonuclease activity)|GO:0004536(deoxyribonuclease activity)|GO:0005634(nucleus)|GO:0006308(DNA catabolic process)|GO:0016787(hydrolase activity)|GO:0016888(endodeoxyribonuclease activity, producing 5'-phosphomonoesters)	ENSDART00000104425	TC372555
3758	Danio rerio zinc finger, C4H2 domain containing (zc4h2), mRNA [NM_199642]	13.9628	14.0088	14.2286	15.0148	14.9533	15.3715	1.04646	14.59	7.13118	0.000348154	0.0047875	0.33909	A_15_P118703	NM_199642	zc4h2	NM_199642		Dr.77787	323487	GO:0005634(nucleus)|GO:0005737(cytoplasm)|GO:0005886(plasma membrane)|GO:0007275(multicellular organismal development)|GO:0007528(neuromuscular junction development)|GO:0016020(membrane)|GO:0021522(spinal cord motor neuron differentiation)|GO:0030054(cell junction)|GO:0045202(synapse)|GO:0045211(postsynaptic membrane)|GO:0046872(metal ion binding)|GO:0048665(neuron fate specification)|GO:0048666(…	ENSDART00000020908	TC372259
3796	Danio rerio sphingosine-1-phosphate receptor 5b (s1pr5b), mRNA [NM_001079656]	14.9832	15.0536	15.5315	16.0606	16.2383	16.4463	1.05897	15.7189	5.78417	0.0010845	0.0091976	-0.930973	A_15_P272791	NM_001079656	s1pr5b	NM_001079656		Dr.40408	780835	GO:0004930(G-protein coupled receptor activity)|GO:0007186(G-protein coupled receptor signaling pathway)|GO:0016020(membrane)|GO:0016021(integral to membrane)|GO:0038036(sphingosine-1-phosphate receptor activity)	ENSDART00000063876	TC448760
3811	FERM, RhoGEF (ARHGEF) and pleckstrin domain protein 1 (chondrocyte-derived) [Source:ZFIN;Acc:ZDB-GENE-070424-163] [ENSDART00000142944]	9.02666	8.94037	9.13169	8.30206	8.1672	8.32719	-0.767422	8.6492	-7.80777	0.000209691	0.00367055	0.904749	A_15_P772771	ENSDART00000142944		CK015428		Dr.160441			ENSDART00000142944	TC414385
3818	Danio rerio huntingtin interacting protein 1 (hip1), mRNA [NM_001166205]	7.70706	7.79084	7.35334	8.52811	8.55297	8.50193	0.910591	8.07237	6.80088	0.000452412	0.00554298	0.0464348	A_15_P347420	NM_001166205	hip1	NM_001166205		Dr.48111	793823	GO:0001878(response to yeast)|GO:0003779(actin binding)|GO:0005543(phospholipid binding)|GO:0006897(endocytosis)|GO:0006915(apoptotic process)|GO:0030136(clathrin-coated vesicle)|GO:0030276(clathrin binding)|GO:0035091(phosphatidylinositol binding)|GO:0043009(chordate embryonic development)|GO:0048268(clathrin coat assembly)|GO:0072583(clathrin-mediated endocytosis)	ENSDART00000014465	TC384289
3855	Danio rerio major facilitator superfamily domain containing 7 (mfsd7), mRNA [NM_001020587]	9.57598	9.48585	9.24782	10.3221	10.1975	10.0643	0.75809	9.81559	6.00779	0.000886345	0.00817758	-0.70543	A_15_P677616	NM_001020587	mfsd7	NM_001020587		Dr.126640	553613	GO:0006810(transport)|GO:0016020(membrane)|GO:0016021(integral to membrane)|GO:0055085(transmembrane transport)	ENSDART00000166847	NP13323317
3870	Rep: Low-density lipoprotein receptor-related protein 4 precursor (Multiple epidermal growth factor-like domains 7). - Takifugu rubripes, partial (33%) [TC401228]	6.48463	6.49748	6.57219	5.31354	5.07669	4.52948	-1.54487	5.74567	-7.56306	0.000250799	0.00404804	0.705174	A_15_P684576	TC401228		XM_009303637						TC401228
3878	Danio rerio N-acetylneuraminic acid synthase b (nansb), mRNA [NM_001007420]	8.20724	9.53074	8.77846	12.5597	12.4474	13.3041	3.93157	10.8046	10.1821	4.5685e-05	0.0016368	2.59243	A_15_P101942	NM_001007420	nansb	NM_001007420		Dr.89856	492779	GO:0003824(catalytic activity)|GO:0005575(cellular_component)|GO:0016051(carbohydrate biosynthetic process)		TC369954
3881	Danio rerio hypoxia inducible factor 1, alpha subunit inhibitor (hif1an), mRNA [NM_201496]	12.4377	12.3538	12.7496	10.6728	10.734	11.5316	-1.53425	11.7466	-5.99607	0.000895644	0.00822027	-0.717098	A_15_P105317	NM_201496	hif1an	NM_201496		Dr.13371	373126	GO:0005634(nucleus)|GO:0005737(cytoplasm)|GO:0006351(transcription, DNA-dependent)|GO:0006355(regulation of transcription, DNA-dependent)|GO:0016491(oxidoreductase activity)|GO:0030947(regulation of vascular endothelial growth factor receptor signaling pathway)|GO:0036138(peptidyl-histidine hydroxylation)|GO:0036139(peptidyl-histidine dioxygenase activity)|GO:0036140(peptidyl-asparagine 3-dioxyge…	ENSDART00000042049	TC369475
3895	receptor tyrosine kinase-like orphan receptor 2 [Source:ZFIN;Acc:ZDB-GENE-060427-5] [ENSDART00000114491]	11.3181	11.3972	11.3728	10.8882	10.8864	10.9355	-0.459358	11.133	-5.66344	0.0012122	0.0098176	-1.05537	A_15_P392670	ENSDART00000114491	ror2	XM_684589			561183		ENSDART00000114491	TC382665
3906	si:dkey-19a16.7 [Source:ZFIN;Acc:ZDB-GENE-060503-903] [ENSDART00000142235]	2.43235	2.39211	2.76642	8.35856	7.82879	8.74158	5.77935	5.41997	23.4096	3.14891e-07	0.000138624	7.71995	A_15_P403435	ENSDART00000142235	LOC101883120	GW708867		Dr.5445	101883120		ENSDART00000142235	TC435982
3916	Danio rerio breast cancer anti-estrogen resistance 1 (bcar1), mRNA [NM_001135133]	6.18444	6.60868	6.59138	5.62298	5.63023	5.51832	-0.870992	6.02601	-6.24549	0.000719607	0.00726244	-0.472422	A_15_P167746	NM_001135133	bcar1	NM_001135133		Dr.75362	568309		ENSDART00000128965	TC414414	Focal adhesion // Regulation of actin cytoskeleton	dre04510 // dre04810
3920	Danio rerio ER membrane protein complex subunit 3 (emc3), mRNA [NM_213505]	7.97286	7.91123	7.92556	8.70063	8.74683	8.73749	0.791769	8.33243	9.88989	5.41221e-05	0.0017885	2.40605	A_15_P185976	NM_213505	emc3	NM_213505		Dr.80620	406826	GO:0005794(Golgi apparatus)|GO:0016020(membrane)|GO:0016021(integral to membrane)|GO:0030140(trans-Golgi network transport vesicle)|GO:0034975(protein folding in endoplasmic reticulum)|GO:0045494(photoreceptor cell maintenance)|GO:0060041(retina development in camera-type eye)|GO:0072546(ER membrane protein complex)	ENSDART00000025441	TC375822
3934	Danio rerio transmembrane protein 106Bb (tmem106bb), mRNA [NM_001045052]	6.78898	6.86333	6.56114	7.3754	7.32374	7.46274	0.649477	7.06256	5.80411	0.00106491	0.00911488	-0.910604	A_15_P171186	NM_001045052	tmem106bb	NM_001045052		Dr.84910	566699	GO:0003674(molecular_function)|GO:0005764(lysosome)|GO:0005765(lysosomal membrane)|GO:0005768(endosome)|GO:0006810(transport)|GO:0016020(membrane)|GO:0016021(integral to membrane)|GO:0031902(late endosome membrane)|GO:0032418(lysosome localization)|GO:0048813(dendrite morphogenesis)	ENSDART00000137292	TC382884
3935	Danio rerio translocase of outer mitochondrial membrane 70 homolog A (S. cerevisiae) (tomm70a), mRNA [NM_200002]	9.62643	9.53423	9.55269	10.8099	10.8369	10.6217	1.18505	10.1636	12.1188	1.64316e-05	0.000974193	3.70696	A_15_P622701	NM_200002	tomm70a	NM_200002		Dr.78267	572969	GO:0016020(membrane)|GO:0016021(integral to membrane)	ENSDART00000147285	TC398307
3939	retinoblastoma binding protein 6 [Source:HGNC Symbol;Acc:HGNC:9889] [ENSDART00000160455]	9.63925	9.48322	9.25862	6.10474	5.89943	6.4732	-3.30124	7.80974	-18.3378	1.38018e-06	0.000303798	6.29558	A_15_P763366	ENSDART00000160455	LOC100537156	XM_009305867			100537156		ENSDART00000160455	TC383184
3948	Danio rerio quiescin Q6 sulfhydryl oxidase 1 (qsox1), mRNA [NM_001128364]	10.8428	10.7879	10.5021	9.75882	9.64545	9.91366	-0.938288	10.2418	-7.13887	0.000346079	0.00478265	0.345767	A_15_P189066	NM_001128364	qsox1	NM_001128364		Dr.78099	100004382	GO:0003756(protein disulfide isomerase activity)|GO:0005615(extracellular space)|GO:0016020(membrane)|GO:0016021(integral to membrane)|GO:0016491(oxidoreductase activity)|GO:0016971(flavin-linked sulfhydryl oxidase activity)|GO:0016972(thiol oxidase activity)|GO:0030173(integral to Golgi membrane)|GO:0045454(cell redox homeostasis)|GO:0055114(oxidation-reduction process)	ENSDART00000057645	TC418679
3958	Danio rerio vimentin (vim), mRNA [NM_131872]	11.2313	11.2229	11.2027	10.5756	10.7182	10.5986	-0.588193	10.9249	-6.84938	0.000435064	0.00540303	0.0901297	A_15_P119094	NM_131872	vim	NM_131872		Dr.30700	140599	GO:0005198(structural molecule activity)|GO:0005882(intermediate filament)	ENSDART00000003745	TC415866
3969	Danio rerio zgc:158619 (zgc:158619), mRNA [NM_001082991]	10.9941	10.7241	11.3037	12.121	12.1052	12.1291	1.11112	11.5629	7.11547	0.000352439	0.00482258	0.325431	A_15_P143441	NM_001082991	zgc:158619	NM_001082991		Dr.77683	100009622	GO:0003674(molecular_function)|GO:0005575(cellular_component)|GO:0008150(biological_process)		TC367945
3983	Danio rerio pyruvate dehydrogenase complex, component X (pdhx), mRNA [NM_200560]	11.9163	11.8077	11.855	11.2284	11.2615	11.3126	-0.592201	11.5636	-7.03316	0.000375906	0.00497656	0.253429	A_15_P732081	NM_200560	pdhx	NM_200560		Dr.108101	393532	GO:0008152(metabolic process)|GO:0016740(transferase activity)|GO:0016746(transferase activity, transferring acyl groups)	ENSDART00000102855	TC401134	Metabolic pathways	dre01100
3986	Danio rerio si:ch211-234f20.3, mRNA (cDNA clone IMAGE:8156194), complete cds. [BC133107]	8.35965	8.4444	8.26669	9.35954	9.47042	9.29963	1.01962	8.86672	10.5133	3.78994e-05	0.00148876	2.79742	A_15_P140511	BC133107	gnptab	BC133107		Dr.7927	553365	GO:0000139(Golgi membrane)|GO:0002063(chondrocyte development)|GO:0003976(UDP-N-acetylglucosamine-lysosomal-enzyme N-acetylglucosaminephosphotransferase activity)|GO:0005509(calcium ion binding)|GO:0005634(nucleus)|GO:0005794(Golgi apparatus)|GO:0007040(lysosome organization)|GO:0008134(transcription factor binding)|GO:0016020(membrane)|GO:0016021(integral to membrane)|GO:0016256(N-glycan process…		TC368288	Lysosome	dre04142
3988	FDR103-P00070-DEPE-F_O04 FDR103 Danio rerio cDNA clone FDR103-P00070-BR_O04 5', mRNA sequence [EH456990]	8.47429	8.53586	8.59134	9.90633	9.79753	9.83973	1.31403	9.19085	15.2202	4.23141e-06	0.000514305	5.14928	A_15_P683336	ENSDART00000171308	LOC100151586	EH456990		Dr.161598	100151586		ENSDART00000171308	TC386992
4027	Danio rerio hepatoma-derived growth factor-related protein 2 (hdgfrp2), mRNA [NM_001002037]	11.1511	11.1845	11.012	11.9541	12.0306	11.8592	0.832092	11.5319	8.54674	0.00012552	0.0027597	1.47564	A_15_P119766	NM_001002037	hdgfrp2	NM_001002037		Dr.159427	80965		ENSDART00000113824	TC412130
4039	Danio rerio calcium/calmodulin-dependent protein kinase II alpha (camk2a), mRNA [NM_001017741]	9.4808	9.48267	9.18534	7.33383	7.45104	7.77707	-1.86229	8.45179	-12.0459	1.70286e-05	0.00100184	3.66839	A_15_P195996	NM_001017741	camk2a	NM_001017741		Dr.80592	550436	GO:0000166(nucleotide binding)|GO:0003146(heart jogging)|GO:0004672(protein kinase activity)|GO:0004674(protein serine/threonine kinase activity)|GO:0004683(calmodulin-dependent protein kinase activity)|GO:0005516(calmodulin binding)|GO:0005524(ATP binding)|GO:0006468(protein phosphorylation)|GO:0016020(membrane)|GO:0016021(integral to membrane)|GO:0016301(kinase activity)|GO:0016310(phosphorylat…	ENSDART00000039571	TC385542	ErbB signaling pathway // Calcium signaling pathway // Oocyte meiosis // Adrenergic signaling in cardiomyocytes // Wnt signaling pathway // GnRH signaling pathway // Melanogenesis	dre04012 // dre04020 // dre04114 // dre04261 // dre04310 // dre04912 // dre04916
4044	Danio rerio karyopherin alpha 4 (importin alpha 3) (kpna4), mRNA [NM_201305]	9.92951	10.0515	9.7912	11	11.1046	11.1935	1.17532	10.5117	10.8274	3.19008e-05	0.00137745	2.98597	A_15_P132546	NM_201305	kpna4	NM_201305		Dr.75173	327373	GO:0005634(nucleus)|GO:0005643(nuclear pore)|GO:0005654(nucleoplasm)|GO:0005737(cytoplasm)|GO:0005829(cytosol)|GO:0006606(protein import into nucleus)|GO:0006607(NLS-bearing substrate import into nucleus)|GO:0006810(transport)|GO:0008139(nuclear localization sequence binding)|GO:0008565(protein transporter activity)|GO:0015031(protein transport)	ENSDART00000034456	TC388220
4053	Danio rerio regulator of chromosome condensation 1 (rcc1), mRNA [NM_213178]	10.4702	10.392	10.3268	11.1326	11.1635	10.9198	0.675645	10.7342	6.44086	0.000609051	0.00657298	-0.285919	A_15_P102773	NM_213178	rcc1	NM_213178		Dr.77012	406457	GO:0005575(cellular_component)|GO:0008150(biological_process)	ENSDART00000054026	TC370489
4069	Danio rerio zgc:194392 (zgc:194392), mRNA [NM_001128802]	8.64805	8.58749	8.2934	7.84649	7.41827	7.45968	-0.934829	8.04223	-5.79528	0.00107353	0.00914609	-0.919613	A_15_P625416	NM_001128802	zgc:194392	NM_001128802		Dr.79906	798626		ENSDART00000114358	TC381576
4076	Danio rerio RAB27A, member RAS oncogene family (rab27a), mRNA [NM_001030257]	9.12988	9.1996	9.02929	8.23932	8.50773	8.30457	-0.769045	8.73506	-7.0464	0.000372013	0.00494953	0.265057	A_15_P193036	NM_001030257	rab27a	NM_001030257		Dr.106122	570907	GO:0005525(GTP binding)|GO:0007264(small GTPase mediated signal transduction)|GO:0015031(protein transport)|GO:0030141(secretory granule)|GO:0032402(melanosome transport)|GO:0042470(melanosome)|GO:0045921(positive regulation of exocytosis)	ENSDART00000165301	TC427074
4105	FDR103-P00046-DEPE-R_P18 FDR103 Danio rerio cDNA clone FDR103-P00046-BR_P18 3', mRNA sequence [EH474163]	7.71794	8.1235	7.62548	4.34779	4.12205	5.2596	-3.24583	6.19939	-10.2519	4.3902e-05	0.00161058	2.63615	A_15_P448465	EH474163		EH474163		Dr.132059
4122	Danio rerio dual serine/threonine and tyrosine protein kinase (dstyk), mRNA [NM_205627]	10.6505	10.5901	10.6459	10.1552	10.0811	10.0535	-0.532209	10.3627	-6.40655	0.000626977	0.00668334	-0.318351	A_15_P161771	NM_205627	dstyk	NM_205627		Dr.76381	402922	GO:0000166(nucleotide binding)|GO:0004672(protein kinase activity)|GO:0004674(protein serine/threonine kinase activity)|GO:0004712(protein serine/threonine/tyrosine kinase activity)|GO:0004713(protein tyrosine kinase activity)|GO:0005524(ATP binding)|GO:0005737(cytoplasm)|GO:0005886(plasma membrane)|GO:0006468(protein phosphorylation)|GO:0007275(multicellular organismal development)|GO:0016020(me…	ENSDART00000106645	TC367083
4151	Danio rerio creatine kinase, muscle a (ckma), mRNA [NM_130932]	15.8646	15.7624	15.6939	15.0233	15.0174	14.9769	-0.767795	15.3898	-8.69441	0.000113808	0.00262107	1.58437	A_15_P417035	NM_130932	ckma	NM_130932		Dr.75117	30095	GO:0000166(nucleotide binding)|GO:0003824(catalytic activity)|GO:0005524(ATP binding)|GO:0016301(kinase activity)|GO:0016310(phosphorylation)|GO:0016740(transferase activity)|GO:0016772(transferase activity, transferring phosphorus-containing groups)	ENSDART00000032481	TC413644	Arginine and proline metabolism // Metabolic pathways	dre00330 // dre01100
4154	tensin 3, tandem duplicate 2 [Source:ZFIN;Acc:ZDB-GENE-081031-95] [ENSDART00000044368]	4.96847	4.69442	4.30592	3.16195	3.18619	3.19688	-1.4746	3.91897	-8.48006	0.00013126	0.0028293	1.42598	A_15_P185076	ENSDART00000044368	si:ch211-191a24.3	EE299569		Dr.77015	571402		ENSDART00000044368	TC368654
4157	Danio rerio vitronectin b (vtnb), mRNA [NM_001139461]	14.0401	13.9629	13.7937	13.2845	12.8864	12.8407	-0.928366	13.468	-6.19295	0.000753134	0.00746314	-0.523339	A_15_P119259	NM_001139461	vtnb	NM_001139461		Dr.13466	403026	GO:0005044(scavenger receptor activity)|GO:0006955(immune response)|GO:0030247(polysaccharide binding)	ENSDART00000075935	TC442452	Focal adhesion // ECM-receptor interaction	dre04510 // dre04512
4167	Danio rerio UDP-GlcNAc:betaGal beta-1,3-N-acetylglucosaminyltransferase 3 (b3gnt3), mRNA [NM_001110110]	7.82321	7.53906	7.53728	5.44408	5.07263	5.2105	-2.39078	6.43779	-17.0699	2.12527e-06	0.000391335	5.85964	A_15_P108993	NM_001110110	b3gnt3	NM_001110110		Dr.77156	561172	GO:0005794(Golgi apparatus)|GO:0006486(protein glycosylation)|GO:0008378(galactosyltransferase activity)|GO:0016020(membrane)|GO:0016021(integral to membrane)|GO:0016740(transferase activity)|GO:0016757(transferase activity, transferring glycosyl groups)	ENSDART00000080875	TC371709	Glycosphingolipid biosynthesis - lacto and neolacto series // Metabolic pathways	dre00601 // dre01100
4170	Danio rerio WW domain binding protein 11 (wbp11), mRNA [NM_205652]	11.7691	11.6018	11.5191	12.5934	12.7525	12.3922	0.949418	12.1047	7.35238	0.000293733	0.00441515	0.528865	A_15_P719861	NM_205652	wbp11	NM_205652		Dr.78113	402950	GO:0005634(nucleus)|GO:0005681(spliceosomal complex)|GO:0005737(cytoplasm)|GO:0006364(rRNA processing)|GO:0006396(RNA processing)|GO:0006397(mRNA processing)|GO:0008380(RNA splicing)|GO:0016020(membrane)|GO:0016021(integral to membrane)|GO:0045292(nuclear mRNA cis splicing, via spliceosome)	ENSDART00000159893	TC368161	Spliceosome	dre03040
4183	Danio rerio acyl-CoA dehydrogenase, short/branched chain (acadsb), mRNA [NM_001089497]	8.18208	8.25687	8.24731	7.01093	6.89575	6.98351	-1.26536	7.59607	-14.9111	4.78435e-06	0.000543894	5.02087	A_15_P627096	NM_001089497	acadsb	NM_001089497		Dr.81126	100037342	GO:0000062(fatty-acyl-CoA binding)|GO:0003995(acyl-CoA dehydrogenase activity)|GO:0005739(mitochondrion)|GO:0008152(metabolic process)|GO:0009055(electron carrier activity)|GO:0016491(oxidoreductase activity)|GO:0016627(oxidoreductase activity, acting on the CH-CH group of donors)|GO:0033539(fatty acid beta-oxidation using acyl-CoA dehydrogenase)|GO:0050660(flavin adenine dinucleotide binding)|GO…	ENSDART00000112479	TC389413
4184	Danio rerio anti-silencing function 1Ba histone chaperone (asf1ba), mRNA [NM_207063]	13.5245	13.5763	14.0797	14.8427	14.8635	14.8787	1.13482	14.2942	6.95958	0.000398412	0.00513152	0.188467	A_15_P620201	NM_207063	asf1ba	NM_207063		Dr.79347	386897	GO:0005634(nucleus)|GO:0006333(chromatin assembly or disassembly)|GO:0006351(transcription, DNA-dependent)|GO:0006355(regulation of transcription, DNA-dependent)|GO:0016568(chromatin modification)	ENSDART00000167179	TC374561
4185	Danio rerio keratin 97 (krt97), mRNA [NM_001002383]	15.3064	15.2698	15.4012	14.6474	14.365	14.3094	-0.885235	14.8832	-7.42851	0.000277311	0.00425611	0.593068	A_15_P105058	NM_001002383	krt97	NM_001002383		Dr.32396	436656	GO:0005198(structural molecule activity)|GO:0005882(intermediate filament)	ENSDART00000105808	TC420143
4201	Danio rerio si:dkey-42i9.4 (si:dkey-42i9.4), mRNA [NM_001007375]	12.4779	12.467	12.6363	11.7427	11.7465	11.8582	-0.744651	12.1548	-7.87428	0.000199895	0.00357101	0.95805	A_15_P746291	NM_001007375	si:dkey-42i9.4	NM_001007375		Dr.32436	492503	GO:0003674(molecular_function)|GO:0005575(cellular_component)|GO:0008150(biological_process)	ENSDART00000013933	NP13225785	RNA degradation	dre03018
4203	alpha-kinase 3a [Source:ZFIN;Acc:ZDB-GENE-050419-48] [ENSDART00000145212]	8.75253	8.75175	8.92726	8.22474	8.30159	8.30576	-0.533148	8.54394	-5.70605	0.00116527	0.00959584	-1.01125	A_15_P392610	ENSDART00000145212	alpk3a	XM_002665350			100321139	GO:0004674(protein serine/threonine kinase activity)|GO:0005524(ATP binding)|GO:0006468(protein phosphorylation)	ENSDART00000145212	TC370754
4211	Danio rerio pleckstrin (plek), mRNA [NM_200841]	6.57086	6.4044	6.2194	7.63832	7.27679	7.28267	1.00104	6.89874	6.73287	0.000478083	0.00575665	-0.0152503	A_15_P175921	NM_200841	plek	NM_200841		Dr.29086	393814	GO:0035556(intracellular signal transduction)	ENSDART00000171872	TC371125
4214		6.05304	6.09285	5.86431	5.14384	4.9427	5.13908	-0.928189	5.5393	-8.4164	0.000137023	0.00288826	1.37824	A_15_P200336	ENSDART00000166213	lcorl	XM_681643			558430	GO:0003677(DNA binding)	ENSDART00000166213
4219	Danio rerio collagen, type I, alpha 1a (col1a1a), mRNA [NM_199214]	12.3861	12.1441	11.9098	11.0687	11.037	11.3299	-1.00141	11.6459	-6.46174	0.000598431	0.00651504	-0.266252	A_15_P133341	NM_199214	col1a1a	NM_199214		Dr.20097	337158	GO:0005201(extracellular matrix structural constituent)|GO:0005576(extracellular region)|GO:0005578(proteinaceous extracellular matrix)|GO:0005581(collagen)|GO:0005737(cytoplasm)|GO:0030278(regulation of ossification)|GO:0031101(fin regeneration)|GO:0033333(fin development)|GO:0033334(fin morphogenesis)|GO:0033339(pectoral fin development)	ENSDART00000047010	TC443283	Focal adhesion // ECM-receptor interaction // AGE-RAGE signaling pathway in diabetic complications	dre04510 // dre04512 // dre04933
4259	Danio rerio N-acetylated alpha-linked acidic dipeptidase 2 (naalad2), mRNA [NM_200277]	10.7532	10.8217	10.9152	11.9772	12.1183	12.0464	1.21729	11.4387	13.1444	1.01511e-05	0.000771399	4.22454	A_15_P109176	NM_200277	naalad2	NM_200277		Dr.16405	393247	GO:0016020(membrane)|GO:0016021(integral to membrane)	ENSDART00000010881	TC368547
4277	Danio rerio si:dkey-85k7.7 (si:dkey-85k7.7), long non-coding RNA [NR_125779]	9.71405	9.74616	10.3763	8.41278	8.38753	8.1865	-1.61658	9.13722	-8.10905	0.00016929	0.00327417	1.14308	A_15_P674271	NR_125779	si:dkey-85k7.7	NR_125779		Dr.77730	399650		ENSDART00000159626	TC387772
4310	si:ch211-229l10.11 [Source:ZFIN;Acc:ZDB-GENE-110913-131] [ENSDART00000133264]	10.5556	10.6921	10.5829	11.2038	11.5224	11.2005	0.698673	10.9595	5.77714	0.0010915	0.00923858	-0.938167	A_15_P665692	ENSDART00000133264		BC154354		Dr.124604			ENSDART00000133264	TC423587
4322	Danio rerio asparagine-linked glycosylation 11 (alpha-1,2-mannosyltransferase) (alg11), transcript variant 1, mRNA [NM_001161351]	6.23246	6.27844	6.08277	7.10844	6.83782	7.03897	0.797186	6.59648	7.09387	0.000358432	0.00485692	0.306597	A_15_P100918	NM_001161351	alg11	NM_001161351		Dr.78139	407614	GO:0004377(GDP-Man:Man3GlcNAc2-PP-Dol alpha-1,2-mannosyltransferase activity)|GO:0016020(membrane)|GO:0016021(integral to membrane)|GO:0016740(transferase activity)|GO:0016757(transferase activity, transferring glycosyl groups)	ENSDART00000049514	TC378359	N-Glycan biosynthesis // Metabolic pathways	dre00510 // dre01100
4337	si:ch211-194k22.8 [Source:ZFIN;Acc:ZDB-GENE-030131-1820] [ENSDART00000153200]	12.5501	12.4687	12.5488	13.1052	13.1719	13.522	0.743842	12.8944	5.63469	0.00124509	0.00994154	-1.08528	A_15_P674191	ENSDART00000153200	si:ch211-194k22.8	XM_009306757			560328		ENSDART00000153200	TC378161
4349	Danio rerio transmembrane protein 254 (tmem254), mRNA [NM_200370]	10.9609	10.6187	10.8518	9.92917	10.0228	10.1323	-0.782357	10.4193	-6.39842	0.000631313	0.00671647	-0.326057	A_15_P620081	NM_200370	tmem254	NM_200370		Dr.150526	393341	GO:0003674(molecular_function)|GO:0008150(biological_process)|GO:0016020(membrane)|GO:0016021(integral to membrane)		TC435060
4352	Danio rerio LanC lantibiotic synthetase component C-like 2 (bacterial) (lancl2), mRNA [NM_001083003]	9.1324	9.20246	8.72982	8.0381	8.11253	7.86874	-1.0151	8.51401	-6.60709	0.00053009	0.0060958	-0.13068	A_15_P103436	NM_001083003	lancl2	NM_001083003		Dr.80738	556310	GO:0003824(catalytic activity)	ENSDART00000100417	TC366554
4353	Danio rerio pleiotrophin (ptn), mRNA [NM_001003981]	12.7923	12.7879	12.6821	11.2785	11.3853	10.6343	-1.65472	11.9267	-7.99755	0.000183099	0.00341795	1.0558	A_15_P365270	NM_001003981	ptn	NM_001003981		Dr.88108	368211	GO:0007399(nervous system development)|GO:0008083(growth factor activity)	ENSDART00000164623	TC368240
4365	Danio rerio si:ch211-226h8.11 (si:ch211-226h8.11), mRNA [NM_001110386]	11.0385	11.2073	11.1266	7.68564	7.58678	8.34348	-3.25219	9.49806	-15.432	3.89513e-06	0.000504633	5.23559	A_15_P626061	NM_001110386	si:ch211-226h8.11	NM_001110386		Dr.75545	561329	GO:0030246(carbohydrate binding)	ENSDART00000136223	NP13326775
4378	Danio rerio cytochrome P450 CYP2X12 (cyp2x12), mRNA [NM_001079853]	6.24356	5.59831	5.30908	7.18193	7.29979	7.12672	1.48583	6.4599	6.19365	0.000752676	0.00746161	-0.522658	A_15_P654116	NM_001079853	cyp2x12	NM_001079853		Dr.150553	790965		ENSDART00000098705	TC369444
4395	Danio rerio SH3-domain GRB2-like 2-like (LOC794400), mRNA [NM_001201337]	6.92606	7.02478	7.0546	5.93715	6.20937	6.21812	-0.880269	6.56168	-7.84504	0.000204136	0.00360995	0.934661	A_15_P406145	NM_001201337	LOC794400	NM_001201337		Dr.17171	794400		ENSDART00000067630	NP13327300	Endocytosis	dre04144
4399	Rep: Sox14 protein - Mus musculus (Mouse), partial (11%) [TC393043]	8.63984	8.57306	8.65762	10.1439	10.0136	9.6631	1.31668	9.28185	9.32498	7.60918e-05	0.00211336	2.0302	A_15_P300041	TC440816								TC440816
4414	Danio rerio HECT and RLD domain containing E3 ubiquitin protein ligase 3 (herc3), mRNA [NM_001145624]	6.02718	5.83938	6.25457	5.14303	4.92939	5.27218	-0.925509	5.57762	-6.24285	0.000721252	0.00726712	-0.474975	A_15_P509422	NM_001145624	herc3	NM_001145624		Dr.86009	100003587	GO:0004842(ubiquitin-protein ligase activity)|GO:0016874(ligase activity)|GO:0042787(protein ubiquitination involved in ubiquitin-dependent protein catabolic process)	ENSDART00000141977	TC392334	Ubiquitin mediated proteolysis	dre04120
4422	Danio rerio leucine-rich repeat kinase 2 (lrrk2), mRNA [NM_001201456]	5.27178	5.37996	6.3602	8.33132	8.39775	7.80914	2.50876	6.92503	7.67346	0.000231204	0.00385508	0.795888	A_15_P460525	NM_001201456	lrrk2	NM_001201456		Dr.120864	559366	GO:0004672(protein kinase activity)|GO:0005524(ATP binding)|GO:0005525(GTP binding)|GO:0006468(protein phosphorylation)|GO:0007264(small GTPase mediated signal transduction)|GO:0016301(kinase activity)|GO:0016310(phosphorylation)|GO:0016740(transferase activity)	ENSDART00000027174	TC407744
4424	cation/H+ exchanger protein 2 [Source:ZFIN;Acc:ZDB-GENE-100825-2] [ENSDART00000017043]	8.13274	7.72002	8.03858	7.15019	7.02364	6.676	-1.01383	7.45686	-5.91807	0.000960424	0.00857242	-0.795165	A_15_P136416	ENSDART00000017043	cax2	XM_681933		Dr.120740	558687	GO:0016020(membrane)|GO:0016021(integral to membrane)|GO:0055085(transmembrane transport)	ENSDART00000017043	TC401163
4428	Danio rerio zgc:66426 (zgc:66426), mRNA [NM_200527]	2.5713	2.5165	2.62201	5.48754	5.06715	4.91041	2.5851	3.86248	16.0209	3.11146e-06	0.000467216	5.46853	A_15_P118707	NM_200527	zgc:66426	NM_200527		Dr.17309	393499	GO:0003674(molecular_function)|GO:0005575(cellular_component)|GO:0008150(biological_process)	ENSDART00000113981	TC418486
4440	Danio rerio zgc:110783 (zgc:110783), mRNA [NM_001014367]	7.88058	7.83255	7.73993	9.32446	9.20961	9.40277	1.49459	8.56498	15.5664	3.69782e-06	0.000495605	5.28965	A_15_P153101	NM_001014367	zgc:110783	NM_001014367		Dr.135387	378742	GO:0003824(catalytic activity)|GO:0005739(mitochondrion)|GO:0005741(mitochondrial outer membrane)|GO:0008748(N-ethylmaleimide reductase activity)|GO:0016020(membrane)|GO:0016021(integral to membrane)|GO:0016491(oxidoreductase activity)|GO:0030151(molybdenum ion binding)|GO:0030170(pyridoxal phosphate binding)|GO:0043738(reduced coenzyme F420 dehydrogenase activity)|GO:0043826(sulfur oxygenase red…	ENSDART00000103493	TC432756
4443	Danio rerio malonyl-CoA decarboxylase (mlycd), mRNA [NM_001089503]	8.85148	8.86036	8.93943	8.11019	8.06224	8.2026	-0.758747	8.50439	-8.66327	0.000116169	0.00264853	1.56158	A_15_P140981	NM_001089503	mlycd	NM_001089503		Dr.141389	100037349	GO:0005575(cellular_component)|GO:0006633(fatty acid biosynthetic process)|GO:0050080(malonyl-CoA decarboxylase activity)	ENSDART00000166643	TC371214	beta-Alanine metabolism // Propanoate metabolism // Metabolic pathways // Peroxisome	dre00410 // dre00640 // dre01100 // dre04146
4492	Danio rerio hydroxysteroid (11-beta) dehydrogenase 1-like a (hsd11b1la), mRNA [NM_200323]	7.92332	7.86983	7.7903	8.73817	8.55715	8.66408	0.79198	8.25714	8.42823	0.000135929	0.00287663	1.38714	A_15_P722543	NM_200323	hsd11b1la	NM_200323		Dr.78218	393293	GO:0000252(C-3 sterol dehydrogenase (C-4 sterol decarboxylase) activity)|GO:0004033(aldo-keto reductase (NADP) activity)|GO:0004448(isocitrate dehydrogenase activity)|GO:0004495(mevaldate reductase activity)|GO:0005576(extracellular region)|GO:0008152(metabolic process)|GO:0008875(gluconate dehydrogenase activity)|GO:0016229(steroid dehydrogenase activity)|GO:0016491(oxidoreductase activity)|GO:0…	ENSDART00000105315	TC383215
4502	Danio rerio general transcription factor IIE, polypeptide 2, beta (gtf2e2), mRNA [NM_212731]	11.4799	11.4314	11.3398	12.1251	12.1548	12.1711	0.73329	11.7837	8.59793	0.000121309	0.0027001	1.51352	A_15_P117643	NM_212731	gtf2e2	NM_212731		Dr.51	334854	GO:0003677(DNA binding)|GO:0005634(nucleus)|GO:0005673(transcription factor TFIIE complex)|GO:0006351(transcription, DNA-dependent)|GO:0006355(regulation of transcription, DNA-dependent)|GO:0006367(transcription initiation from RNA polymerase II promoter)	ENSDART00000016488	TC375019	Basal transcription factors	dre03022
4507	FERM, RhoGEF and pleckstrin domain protein 2 [Source:ZFIN;Acc:ZDB-GENE-030131-2993] [ENSDART00000153595]	6.92896	7.0718	6.976	6.27814	6.45377	6.32672	-0.639373	6.67257	-6.74127	0.000474823	0.00573321	-0.00760473	A_15_P744536	ENSDART00000153595	farp2	XM_009302422			567490	GO:0005089(Rho guanyl-nucleotide exchange factor activity)|GO:0005737(cytoplasm)|GO:0005856(cytoskeleton)|GO:0008092(cytoskeletal protein binding)|GO:0019898(extrinsic to membrane)|GO:0035023(regulation of Rho protein signal transduction)	ENSDART00000153595	TC416741	Adherens junction	dre04520
4513		10.4166	10.2849	10.2709	11.2414	11.5879	11.6071	1.15465	10.9015	8.94146	9.6915e-05	0.00238857	1.76251	A_15_P485130	TC438353								TC438353
4517	Danio rerio globoside alpha-1,3-N-acetylgalactosaminyltransferase 1, like 4 (gbgt1l4), mRNA [NM_200125]	10.352	10.515	10.3859	11.4226	11.3659	11.4605	0.998701	10.917	11.0601	2.81601e-05	0.00129353	3.12215	A_15_P723051	NM_200125	gbgt1l4	NM_200125		Dr.76870	387303	GO:0005975(carbohydrate metabolic process)|GO:0016020(membrane)|GO:0016021(integral to membrane)|GO:0016740(transferase activity)|GO:0016758(transferase activity, transferring hexosyl groups)	ENSDART00000134184	TC384941	Glycosphingolipid biosynthesis - globo and isoglobo series // Metabolic pathways	dre00603 // dre01100
4548	Danio rerio zgc:113250 (zgc:113250), mRNA [NM_001014360]	5.64251	5.75989	5.32876	6.76735	6.31067	6.61554	0.987464	6.07079	5.83579	0.00103462	0.00896705	-0.878348	A_15_P720046	NM_001014360	zgc:113250	NM_001014360		Dr.114518	541547	GO:0005622(intracellular)|GO:0008150(biological_process)|GO:0008270(zinc ion binding)	ENSDART00000158699	TC386732
4549	Danio rerio connexin 30.3 (cx30.3), mRNA [NM_212825]	9.91667	9.97063	9.69402	10.8341	10.7255	10.4921	0.823449	10.2722	6.2471	0.000718604	0.00725805	-0.470863	A_15_P104871	NM_212825	cx30.3	NM_212825		Dr.88554	404725	GO:0005243(gap junction channel activity)|GO:0005886(plasma membrane)|GO:0005921(gap junction)|GO:0005922(connexon complex)|GO:0007154(cell communication)|GO:0016020(membrane)|GO:0016021(integral to membrane)|GO:0030054(cell junction)|GO:0048839(inner ear development)	ENSDART00000125357	NP589743
4572	Danio rerio TBC1 domain family, member 17 (tbc1d17), mRNA [NM_001024394]	10.0594	10.036	9.99812	9.27471	9.27738	9.43136	-0.703359	9.6795	-7.85832	0.000202198	0.00359125	0.945289	A_15_P172751	NM_001024394	tbc1d17	NM_001024394		Dr.79042	554092		ENSDART00000077057	TC371441
4591	ELKS/RAB6-interacting/CAST family member 1 [Source:HGNC Symbol;Acc:HGNC:17072] [ENSDART00000027829]	8.3598	8.49502	8.41807	9.13687	9.2206	9.41128	0.831953	8.84028	7.80662	0.000209866	0.00367193	0.903818	A_15_P158896	ENSDART00000027829	erc1b	XM_009300102			560003	GO:0048786(presynaptic active zone)	ENSDART00000027829	TC378320
4594	Danio rerio REM2 and RAB-like small GTPase 1 (rsg1), mRNA [NM_001004649]	8.93174	8.80777	8.83698	9.44308	9.47169	9.31158	0.549948	9.13381	5.94642	0.00093628	0.00842505	-0.766703	A_15_P664876	NM_001004649	rsg1	NM_001004649		Dr.84113	447911	GO:0000166(nucleotide binding)|GO:0005525(GTP binding)|GO:0005737(cytoplasm)|GO:0005856(cytoskeleton)|GO:0005929(cilium)|GO:0006810(transport)|GO:0006887(exocytosis)|GO:0007264(small GTPase mediated signal transduction)|GO:0015031(protein transport)|GO:0017157(regulation of exocytosis)|GO:0030030(cell projection organization)|GO:0031338(regulation of vesicle fusion)|GO:0034613(cellular protein lo…	ENSDART00000128756	TC379415
4602	chromosome X open reading frame 65 [Source:HGNC Symbol;Acc:HGNC:33713] [ENSDART00000129989]	6.16772	6.56523	6.24251	7.41089	7.50223	7.02237	0.986677	6.81849	5.70724	0.00116399	0.00959557	-1.01003	A_15_P772176	ENSDART00000129989	si:ch211-191o15.6	XM_701464		Dr.15633	570432		ENSDART00000129989	TC427420
4605	Danio rerio CDC42 effector protein (Rho GTPase binding) 1b (cdc42ep1b), mRNA [NM_001045846]	13.4269	13.368	13.3681	14.0156	13.8929	13.8732	0.539579	13.6574	6.18916	0.000755621	0.00747811	-0.527024	A_15_P724671	NM_001045846	cdc42ep1b	NM_001045846		Dr.78877	558275	GO:0005096(GTPase activator activity)|GO:0005737(cytoplasm)|GO:0005886(plasma membrane)|GO:0007266(Rho protein signal transduction)|GO:0008360(regulation of cell shape)|GO:0017049(GTP-Rho binding)|GO:0030838(positive regulation of actin filament polymerization)|GO:0031274(positive regulation of pseudopodium assembly)	ENSDART00000090221	TC407433
4608	Danio rerio erb-b2 receptor tyrosine kinase 2 (erbb2), mRNA [NM_200119]	6.40994	6.44553	6.84297	8.61013	8.52076	8.13302	1.85515	7.49373	10.2712	4.34224e-05	0.00159758	2.64821	A_15_P162936	NM_200119	erbb2	NM_200119		Dr.52559	386966	GO:0000166(nucleotide binding)|GO:0001755(neural crest cell migration)|GO:0001837(epithelial to mesenchymal transition)|GO:0004672(protein kinase activity)|GO:0004713(protein tyrosine kinase activity)|GO:0004714(transmembrane receptor protein tyrosine kinase activity)|GO:0004716(receptor signaling protein tyrosine kinase activity)|GO:0005524(ATP binding)|GO:0006468(protein phosphorylation)|GO:000…	ENSDART00000003932	TC365924	ErbB signaling pathway // Calcium signaling pathway // Focal adhesion // Adherens junction // Tight junction	dre04012 // dre04020 // dre04510 // dre04520 // dre04530
4614	PREDICTED: Danio rerio NACHT, LRR and PYD domains-containing protein 3-like (LOC101884586), mRNA [XM_005171406]	7.5614	7.50201	7.38891	2.90153	2.3116	2.41951	-4.93989	5.01416	-28.9132	8.72256e-08	6.95987e-05	8.84984	A_15_P683731	TC421388		XM_005171406						TC421388
4631	Danio rerio C-reactive protein 7 (crp7), mRNA [NM_001102627]	2.56291	2.39998	3.51959	5.00955	4.73053	5.1105	2.1227	3.88884	6.92031	0.000411052	0.00522685	0.153571	A_15_P624736	NM_001102627	crp7	NM_001102627		Dr.82775	100124600	GO:0003674(molecular_function)|GO:0005575(cellular_component)|GO:0008150(biological_process)		TC376551
4660	Danio rerio si:dkeyp-117h8.4 (si:dkeyp-117h8.4), mRNA [NM_001082878]	9.09039	9.12305	9.07171	9.99667	10.1858	9.74265	0.879979	9.53504	6.75766	0.000468539	0.00568584	0.0072863	A_15_P564982	NM_001082878	si:dkeyp-117h8.4	NM_001082878		Dr.75901	572032		ENSDART00000137457	TC368642
4661	Danio rerio zgc:194981 (zgc:194981), mRNA [NM_001128706]	8.98538	8.86996	8.71969	8.01624	7.95069	8.21717	-0.796974	8.45986	-6.70945	0.000487309	0.00580224	-0.0366163	A_15_P546815	NM_001128706	zgc:194981	NM_001128706		Dr.86945	561073	GO:0004869(cysteine-type endopeptidase inhibitor activity)|GO:0010466(negative regulation of peptidase activity)|GO:0016020(membrane)|GO:0016021(integral to membrane)|GO:0030414(peptidase inhibitor activity)	ENSDART00000165297	TC384791
4683	Danio rerio tousled-like kinase 1b (tlk1b), mRNA [NM_001024951]	9.97474	9.99959	10.1061	9.35189	9.35772	9.28397	-0.695607	9.679	-8.044	0.000177194	0.00336104	1.09229	A_15_P115908	NM_001024951	tlk1b	NM_001024951		Dr.79989	326734	GO:0000166(nucleotide binding)|GO:0004672(protein kinase activity)|GO:0004674(protein serine/threonine kinase activity)|GO:0005524(ATP binding)|GO:0005634(nucleus)|GO:0006468(protein phosphorylation)|GO:0016301(kinase activity)|GO:0016310(phosphorylation)|GO:0016740(transferase activity)	ENSDART00000171804	TC366679
4684	Danio rerio nudix (nucleoside diphosphate linked moiety X)-type motif 15 (nudt15), mRNA [NM_001002107]	10.9049	10.7614	10.2903	7.30889	6.60758	7.1665	-3.62453	8.83992	-14.9932	4.62978e-06	0.000535711	5.05526	A_15_P185431	NM_001002107	nudt15	NM_001002107		Dr.31100	415197	GO:0005829(cytosol)|GO:0006203(dGTP catabolic process)|GO:0016787(hydrolase activity)|GO:0035539(8-oxo-7,8-dihydrodeoxyguanosine triphosphate pyrophosphatase activity)	ENSDART00000029720	TC399893
4696	AGENCOURT_30428201 NIH_ZGC_17 Danio rerio cDNA clone IMAGE:7420116 5', mRNA sequence [CO913925]	9.56728	9.705	10.0136	8.51527	8.6447	8.5761	-1.18326	9.17032	-8.74008	0.000110444	0.00258348	1.61765	A_15_P691041	CO913925	si:dkey-190c14.2	CO913925		Dr.126061	100307108			TC438667
4697	Danio rerio prostaglandin E receptor 1a (subtype EP1) (ptger1a), mRNA [NM_001166330]	5.4427	5.44451	5.65634	4.58767	4.73776	4.63654	-0.860523	5.08425	-8.35394	0.000142961	0.00295294	1.33109	A_15_P269286	NM_001166330	ptger1a	NM_001166330		Dr.157832	559315	GO:0004871(signal transducer activity)|GO:0004930(G-protein coupled receptor activity)|GO:0004957(prostaglandin E receptor activity)|GO:0004960(thromboxane receptor activity)|GO:0007165(signal transduction)|GO:0007186(G-protein coupled receptor signaling pathway)|GO:0016020(membrane)|GO:0016021(integral to membrane)	ENSDART00000151355	TC389687	Calcium signaling pathway // Neuroactive ligand-receptor interaction	dre04020 // dre04080
4701	Danio rerio prefoldin subunit 2 (pfdn2), mRNA [NM_001045289]	11.9441	11.8739	11.8312	12.6551	12.842	12.8306	0.892805	12.3295	9.33427	7.56559e-05	0.00211043	2.03655	A_15_P116116	NM_001045289	pfdn2	NM_001045289		Dr.4286	323012	GO:0006457(protein folding)|GO:0016272(prefoldin complex)|GO:0051082(unfolded protein binding)	ENSDART00000036703	TC371267
4719	Danio rerio BLK proto-oncogene, Src family tyrosine kinase (blk), mRNA [NM_001030220]	6.68518	6.55184	6.56703	4.80955	4.73539	5.43076	-1.60945	5.79663	-8.15607	0.000163829	0.00319973	1.17957	A_15_P174426	NM_001030220	blk	NM_001030220		Dr.94163	567764	GO:0000166(nucleotide binding)|GO:0004672(protein kinase activity)|GO:0004713(protein tyrosine kinase activity)|GO:0004715(non-membrane spanning protein tyrosine kinase activity)|GO:0005102(receptor binding)|GO:0005524(ATP binding)|GO:0006468(protein phosphorylation)|GO:0007169(transmembrane receptor protein tyrosine kinase signaling pathway)|GO:0016301(kinase activity)|GO:0016310(phosphorylation…	ENSDART00000020099	TC373781
4727	si:ch73-27e22.1 [Source:ZFIN;Acc:ZDB-GENE-081031-107] [ENSDART00000081690]	6.56175	6.91538	6.30936	8.76202	8.52611	8.82011	2.10725	7.64912	11.8748	1.85296e-05	0.00103741	3.57701	A_15_P137676	ENSDART00000081690	si:ch73-27e22.1	BC092173		Dr.120059	100005161	GO:0005102(receptor binding)|GO:0009986(cell surface)|GO:0016020(membrane)|GO:0016021(integral to membrane)	ENSDART00000081690	TC368449
4746	Danio rerio matrix metallopeptidase 13a (mmp13a), mRNA [NM_001290479]	11.3661	11.2777	11.1738	9.15586	9.27039	8.73786	-2.21783	10.1636	-13.9808	7.03049e-06	0.000657594	4.6154	A_15_P209266	NM_001290479	mmp13a	NM_001290479		Dr.81475	387293	GO:0004222(metalloendopeptidase activity)|GO:0005509(calcium ion binding)|GO:0006508(proteolysis)|GO:0008233(peptidase activity)|GO:0008237(metallopeptidase activity)|GO:0008270(zinc ion binding)|GO:0016787(hydrolase activity)|GO:0031012(extracellular matrix)|GO:0046872(metal ion binding)|GO:0048246(macrophage chemotaxis)	ENSDART00000011573	TC372990
4753	Danio rerio connective tissue growth factor a (ctgfa), mRNA [NM_001015041]	10.0672	10.169	10.1062	9.09551	9.15116	9.40724	-0.896152	9.66605	-7.9704	0.000186655	0.00345023	1.03438	A_15_P177116	NM_001015041	ctgfa	NM_001015041		Dr.42794	321449	GO:0001558(regulation of cell growth)|GO:0005178(integrin binding)|GO:0005520(insulin-like growth factor binding)|GO:0005576(extracellular region)|GO:0005578(proteinaceous extracellular matrix)|GO:0007155(cell adhesion)|GO:0007165(signal transduction)|GO:0007267(cell-cell signaling)|GO:0007492(endoderm development)|GO:0008201(heparin binding)|GO:0030903(notochord development)|GO:0043009(chordate …	ENSDART00000063028	TC429915
4768	Danio rerio phosphatidylinositol 4-kinase, catalytic, beta (pi4kb), mRNA [NM_001034977]	6.58947	6.4077	6.09613	5.29436	5.25763	4.73828	-1.26767	5.73059	-6.28825	0.000693574	0.00710074	-0.431221	A_15_P107548	NM_001034977	pi4kb	NM_001034977		Dr.48538	563201	GO:0000166(nucleotide binding)|GO:0004430(1-phosphatidylinositol 4-kinase activity)|GO:0005524(ATP binding)|GO:0005739(mitochondrion)|GO:0005741(mitochondrial outer membrane)|GO:0005783(endoplasmic reticulum)|GO:0016020(membrane)|GO:0016301(kinase activity)|GO:0016310(phosphorylation)|GO:0016740(transferase activity)|GO:0016773(phosphotransferase activity, alcohol group as acceptor)|GO:0030867(ro…	ENSDART00000112165	TC408630	Inositol phosphate metabolism // Metabolic pathways // Phosphatidylinositol signaling system	dre00562 // dre01100 // dre04070
4771	GB	2.81027	3.73801	3.95398	5.96648	6.22612	7.09609	2.92881	4.96516	7.26443	0.000314111	0.00455354	0.453989	A_15_P763636	NP13317196								NP13317196
4774	Danio rerio transmembrane channel-like 6b (tmc6b), mRNA [NM_001002705]	7.16198	6.98407	6.80014	6.09082	5.97342	6.2258	-0.885385	6.53937	-6.86244	0.000430526	0.00537806	0.101848	A_15_P688126	NM_001002705	tmc6b	NM_001002705		Dr.21400	436978	GO:0003674(molecular_function)|GO:0008150(biological_process)|GO:0016020(membrane)|GO:0016021(integral to membrane)	ENSDART00000159886	TC428229
4821	Danio rerio progestin and adipoQ receptor family member Vb (paqr5b), mRNA [NM_001003573]	9.08629	9.1297	9.10804	9.64642	9.55547	9.6737	0.517185	9.3666	6.18621	0.000757565	0.0074886	-0.529897	A_15_P110067	NM_001003573	paqr5b	NM_001003573		Dr.80774	100007661	GO:0003707(steroid hormone receptor activity)|GO:0005496(steroid binding)|GO:0005886(plasma membrane)|GO:0007275(multicellular organismal development)|GO:0008289(lipid binding)|GO:0016020(membrane)|GO:0016021(integral to membrane)|GO:0030154(cell differentiation)|GO:0048477(oogenesis)	ENSDART00000074587	TC375306
4825	Danio rerio family with sequence similarity 168, member A (fam168a), transcript variant 1, mRNA [NM_001244879]	11.3903	11.4843	11.3991	10.7024	10.7144	10.7789	-0.69265	11.0782	-8.27406	0.000150994	0.00304693	1.27031	A_15_P626886	NM_001244879	fam168a	NM_001244879		Dr.76527	751761	GO:0003674(molecular_function)|GO:0005575(cellular_component)|GO:0008150(biological_process)	ENSDART00000160382	TC380388
4829	FDR306-P00013-DEPE-R_H11 FDR306 Danio rerio cDNA clone FDR306-P00013-BR_H11 3', mRNA sequence [EH600349]	7.8782	7.89528	7.41416	8.68748	8.81961	8.78539	1.03494	8.24669	6.78171	0.000459483	0.00561167	0.0291004	A_15_P676526	EH600349	snrpg	EH600349		Dr.83589	447922	GO:0000398(nuclear mRNA splicing, via spliceosome)|GO:0003723(RNA binding)|GO:0005682(U5 snRNP)|GO:0005685(U1 snRNP)|GO:0005686(U2 snRNP)|GO:0005687(U4 snRNP)|GO:0005689(U12-type spliceosomal complex)|GO:0005732(small nucleolar ribonucleoprotein complex)|GO:0034719(SMN-Sm protein complex)|GO:0043186(P granule)|GO:0071004(U2-type prespliceosome)|GO:0071011(precatalytic spliceosome)|GO:0071013(cata…		TC445335	Spliceosome	dre03040
4831	Danio rerio 2-oxoglutarate and iron-dependent oxygenase domain containing 2 (ogfod2), mRNA [NM_001080069]	7.48849	7.4364	7.32781	6.06674	6.24978	6.40937	-1.17561	6.82977	-9.96749	5.1718e-05	0.00174366	2.45606	A_15_P745686	NM_001080069	ogfod2	NM_001080069		Dr.67730	790923	GO:0000907(sulfonate dioxygenase activity)|GO:0005506(iron ion binding)|GO:0005575(cellular_component)|GO:0016491(oxidoreductase activity)|GO:0016705(oxidoreductase activity, acting on paired donors, with incorporation or reduction of molecular oxygen)|GO:0018602(2,4-dichlorophenoxyacetate alpha-ketoglutarate dioxygenase activity)|GO:0019798(procollagen-proline dioxygenase activity)|GO:0031418(L-…	ENSDART00000133641	TC373925
4835	NEDD4 binding protein 3 [Source:HGNC Symbol;Acc:HGNC:29852] [ENSDART00000084104]	6.85918	7.15118	6.8049	4.52204	4.64309	4.87342	-2.2589	5.80897	-15.7645	3.42777e-06	0.000482661	5.36835	A_15_P221226	ENSDART00000084104	n4bp3	XM_005169635			101884870		ENSDART00000084104	NP13323340
4843		9.18356	9.09691	8.84612	7.58663	7.08741	6.47785	-1.99157	8.04641	-7.0489	0.000371284	0.00494271	0.267249	A_15_P115021
4845	Rep: Homolog of Homo sapiens "proline dehydrogenase (oxidase) 1 - Takifugu rubripes, partial (71%) [TC397466]	8.03054	7.80757	7.74926	6.70069	6.77798	7.10317	-1.00184	7.36154	-6.9509	0.000401165	0.00515246	0.180773	A_15_P676076	ENSDART00000122084		XM_009301222					ENSDART00000122084	TC397466
4853	Danio rerio RAB8B, member RAS oncogene family (rab8b), mRNA [NM_001099259]	4.98602	5.08939	5.41961	8.89004	8.80614	7.82503	3.34206	6.83604	10.9296	3.01907e-05	0.00133576	3.04616	A_15_P754296	NM_001099259	rab8b	NM_001099259		Dr.151937	100093706	GO:0005525(GTP binding)|GO:0006904(vesicle docking involved in exocytosis)|GO:0007264(small GTPase mediated signal transduction)|GO:0009306(protein secretion)|GO:0015031(protein transport)|GO:0060828(regulation of canonical Wnt receptor signaling pathway)	ENSDART00000099327	TC372279	Tight junction	dre04530
4856	leucine rich repeat and coiled-coil centrosomal protein 1 [Source:ZFIN;Acc:ZDB-GENE-041111-207] [ENSDART00000113498]	6.96424	6.86755	6.65046	7.40308	7.4775	7.48865	0.628994	7.14191	5.70822	0.00116294	0.00959303	-1.00901	A_15_P520897	ENSDART00000113498	lrrcc1	EG571997		Dr.80599	561887	GO:0003674(molecular_function)|GO:0008150(biological_process)	ENSDART00000113498	TC372294
4864	Danio rerio grainyhead-like transcription factor 2b (grhl2b), mRNA [NM_001083072]	8.03078	7.96104	7.88801	7.1121	6.83616	7.07913	-0.950808	7.48454	-8.64255	0.000117772	0.00266153	1.54637	A_15_P152046	NM_001083072	grhl2b	NM_001083072		Dr.119348	100034503	GO:0003700(sequence-specific DNA binding transcription factor activity)|GO:0005634(nucleus)|GO:0006357(regulation of transcription from RNA polymerase II promoter)|GO:0021555(midbrain-hindbrain boundary morphogenesis)|GO:0043565(sequence-specific DNA binding)|GO:0044212(transcription regulatory region DNA binding)|GO:0048839(inner ear development)|GO:0060561(apoptotic process involved in morphoge…	ENSDART00000149221	TC372298
4870		6.24479	6.00762	6.18652	4.80812	4.58172	5.1395	-1.3032	5.49471	-8.00566	0.000182051	0.00340623	1.06219	A_15_P269426	TC392569		XM_005157241						TC392569
4872	Danio rerio si:ch211-194e15.5 (si:ch211-194e15.5), mRNA [NM_001083090]	5.36913	5.03395	5.09089	3.78387	3.31463	3.44707	-1.64946	4.33992	-10.2719	4.34049e-05	0.00159758	2.64865	A_15_P207926	NM_001083090	si:ch211-194e15.5	NM_001083090		Dr.70414	100034579		ENSDART00000137633	TC365912
4873	FDR103-P00012-DEPE-F_N06 FDR103 Danio rerio cDNA clone FDR103-P00012-BR_N06 5', mRNA sequence [EH435975]	9.55595	9.25702	9.32322	10.7148	10.7185	11.115	1.47071	10.1141	9.71288	6.01047e-05	0.00188073	2.29054	A_15_P403785	EH435975	hm:zeh0402	EH435975		Dr.7532	321394			TC387505
4880	si:ch1073-263o8.2 [Source:ZFIN;Acc:ZDB-GENE-030131-5362] [ENSDART00000151778]	7.97746	8.1243	8.17282	7.39122	7.33117	7.46086	-0.697106	7.74297	-7.25962	0.000315272	0.00455829	0.449871	A_15_P736331	ENSDART00000151778	si:ch1073-263o8.2	XM_005173906			327151		ENSDART00000151778	TC414319
4904	ADAMTS-like 2 [Source:ZFIN;Acc:ZDB-GENE-070705-558] [ENSDART00000138816]	5.84153	5.54876	4.77763	7.6225	7.90778	7.22283	2.19506	6.48684	7.02897	0.000377149	0.00498441	0.24974	A_15_P257461	ENSDART00000138816		XM_009301979					ENSDART00000138816	NP9862956
4918	SWT1 RNA endoribonuclease homolog (S. cerevisiae) [Source:ZFIN;Acc:ZDB-GENE-041015-373] [ENSDART00000136591]	9.28773	9.34594	9.34153	10.043	9.95259	9.77376	0.598047	9.62409	5.87391	0.000999461	0.0087676	-0.839701	A_15_P184246	ENSDART00000136591		GW712786		Dr.77413			ENSDART00000136591	TC404890
4932	Rep: Zgc:136799 - Danio rerio (Zebrafish) (Brachydanio rerio), complete [TC411802]	10.6128	10.5394	10.4852	11.9709	11.9043	12.369	1.53558	11.3136	10.6758	3.46478e-05	0.00142632	2.89564	A_15_P296077	TC411802						GO:0000917(barrier septum assembly)|GO:0000920(cytokinetic cell separation)|GO:0000935(barrier septum)|GO:0001411(hyphal tip)|GO:0001558(regulation of cell growth)|GO:0002009(morphogenesis of an epithelium)|GO:0002119(nematode larval development)|GO:0003674(molecular_function)|GO:0003924(GTPase activity)|GO:0004871(signal transducer activity)|GO:0005261(cation channel activity)|GO:0005262(calcium…		TC411802
4937	pbx/knotted 1 homeobox 1.2 [Source:ZFIN;Acc:ZDB-GENE-020123-1] [ENSDART00000125032]	9.15698	9.17181	8.72405	6.51299	6.71851	6.82284	-2.33283	7.8512	-14.5987	5.43023e-06	0.000577716	4.88797	A_15_P114291	ENSDART00000125032	pknox1.2	AF382394		Dr.87714	170445	GO:0003677(DNA binding)|GO:0005634(nucleus)|GO:0006355(regulation of transcription, DNA-dependent)|GO:0048384(retinoic acid receptor signaling pathway)|GO:0060037(pharyngeal system development)	ENSDART00000125032	TC400787
4943	Danio rerio NADH dehydrogenase (ubiquinone) Fe-S protein 8b (ndufs8b), mRNA [NM_001024402]	6.26374	6.59553	6.50118	4.06468	3.70341	2.94415	-2.88274	5.01211	-9.97142	5.15996e-05	0.0017412	2.45858	A_15_P100093	NM_001024402	ndufs8b	NM_001024402		Dr.91972	554100	GO:0016020(membrane)|GO:0016651(oxidoreductase activity, acting on NADH or NADPH)|GO:0051539(4 iron, 4 sulfur cluster binding)|GO:0055114(oxidation-reduction process)	ENSDART00000079649	TC380026	Oxidative phosphorylation // Metabolic pathways	dre00190 // dre01100
4950	Rep: Rap guanine nucleotide exchange factor (GEF)-like 1 - Xenopus tropicalis, partial (17%) [TC422405]	6.18604	6.41833	6.56919	8.41233	8.54881	7.71174	1.83311	7.30774	7.60891	0.000242437	0.00397777	0.74299	A_15_P499672	TC422405		XM_001920985						TC422405
4959	Danio rerio ubiquitin specific peptidase 46 (usp46), mRNA [NM_001244981]	8.04904	7.91479	7.94306	6.97201	7.01846	7.30757	-0.869619	7.53415	-7.26319	0.000314409	0.00455478	0.452932	A_15_P454265	NM_001244981	usp46	NM_001244981		Dr.122663	100148916	GO:0006511(ubiquitin-dependent protein catabolic process)|GO:0016579(protein deubiquitination)	ENSDART00000132093	TC376346
4974	Danio rerio DnaJ (Hsp40) homolog, subfamily B, member 11 (dnajb11), mRNA [NM_198821]	12.7688	12.7938	12.4861	13.41	13.4892	13.5289	0.793113	13.0795	6.90189	0.000417138	0.00527447	0.137149	A_15_P662376	NM_198821	dnajb11	NM_198821		Dr.9667	386709	GO:0006457(protein folding)|GO:0051082(unfolded protein binding)	ENSDART00000013282	TC422474	Protein processing in endoplasmic reticulum	dre04141
4988	Danio rerio cadherin 4, type 1, R-cadherin (retinal) (cdh4), transcript variant 2, mRNA [NM_001045273]	9.63056	9.49513	9.44464	6.82273	6.91743	7.31646	-2.50457	8.27116	-16.5137	2.59376e-06	0.000431918	5.65593	A_15_P163726	NM_001045273	cdh4	NM_001045273		Dr.116954	30297	GO:0005509(calcium ion binding)|GO:0005886(plasma membrane)|GO:0007155(cell adhesion)|GO:0007156(homophilic cell adhesion)|GO:0016020(membrane)|GO:0016021(integral to membrane)|GO:0021545(cranial nerve development)|GO:0042478(regulation of eye photoreceptor cell development)|GO:0048593(camera-type eye morphogenesis)|GO:0048925(lateral line system development)|GO:0060042(retina morphogenesis in ca…	ENSDART00000104022	TC377223
4989	Danio rerio solute carrier family 16 (monocarboxylate transporter), member 1a (slc16a1a), mRNA [NM_001256640]	7.6587	7.57875	7.66911	6.41913	6.57658	7.0201	-0.963583	7.15373	-5.7882	0.00108051	0.00917797	-0.926851	A_15_P186116	NM_001256640	slc16a1a	NM_001256640		Dr.115413	100534752	GO:0005887(integral to plasma membrane)|GO:0008028(monocarboxylic acid transmembrane transporter activity)|GO:0015129(lactate transmembrane transporter activity)|GO:0015718(monocarboxylic acid transport)|GO:0016020(membrane)|GO:0016021(integral to membrane)|GO:0035879(plasma membrane lactate transport)|GO:0055085(transmembrane transport)	ENSDART00000150023	TC417633
4993	Danio rerio ventrally expressed dharma/bozozok antagonist (ved), mRNA [NM_183074]	8.45113	8.40506	8.24071	7.59909	7.45552	7.35319	-0.896367	7.91745	-8.17082	0.000162158	0.00317518	1.19097	A_15_P625126	NM_183074	ved	NM_183074		Dr.88295	368201	GO:0003677(DNA binding)|GO:0003700(sequence-specific DNA binding transcription factor activity)|GO:0005634(nucleus)|GO:0006357(regulation of transcription from RNA polymerase II promoter)|GO:0009953(dorsal/ventral pattern formation)|GO:0021520(spinal cord motor neuron cell fate specification)|GO:0031018(endocrine pancreas development)|GO:0042661(regulation of mesodermal cell fate specification)|G…	ENSDART00000170767	TC376694
5018	heterogeneous nuclear ribonucleoprotein L2 [Source:ZFIN;Acc:ZDB-GENE-040426-2707] [ENSDART00000171528]	14.0811	14.2092	14.2441	15.0506	15.1204	14.8951	0.843881	14.6001	8.21628	0.000157129	0.0031211	1.22602	A_15_P657931	ENSDART00000171528	hnrnpl2	BC153481		Dr.32199	573096	GO:0000166(nucleotide binding)|GO:0003676(nucleic acid binding)|GO:0003723(RNA binding)|GO:0005634(nucleus)|GO:0006397(mRNA processing)|GO:0019012(virion)|GO:0019013(viral nucleocapsid)|GO:0030529(ribonucleoprotein complex)	ENSDART00000171528	TC381655
5026	Danio rerio zgc:91968 (zgc:91968), mRNA [NM_001002167]	11.0719	10.8516	10.9164	9.40537	9.46006	9.31332	-1.55373	10.1698	-15.5068	3.78383e-06	0.000499987	5.26575	A_15_P209591	NM_001002167	zgc:91968	NM_001002167		Dr.82020	431714	GO:0003674(molecular_function)|GO:0005886(plasma membrane)|GO:0016020(membrane)|GO:0016324(apical plasma membrane)|GO:0032402(melanosome transport)|GO:0042470(melanosome)	ENSDART00000017535	NP13225543
5033	Danio rerio SWI/SNF related, matrix associated, actin dependent regulator of chromatin, subfamily a, member 5 (smarca5), mRNA [NM_001081629]	10.6124	10.7963	10.5011	11.35	11.4539	11.2114	0.701798	10.9875	5.90819	0.000969007	0.0086249	-0.805111	A_15_P705991	NM_001081629	smarca5	NM_001081629		Dr.76168	282615	GO:0003676(nucleic acid binding)|GO:0003677(DNA binding)|GO:0005524(ATP binding)|GO:0005634(nucleus)|GO:0006338(chromatin remodeling)|GO:0016589(NURF complex)|GO:0016818(hydrolase activity, acting on acid anhydrides, in phosphorus-containing anhydrides)|GO:0016887(ATPase activity)|GO:0031491(nucleosome binding)|GO:0043044(ATP-dependent chromatin remodeling)|GO:0060041(retina development in camera…	ENSDART00000123972	TC431504
5043	Danio rerio peptidylprolyl isomerase E (cyclophilin E) (ppie), mRNA [NM_001017678]	9.41505	9.38724	9.37522	10.2959	10.3326	9.94667	0.799211	9.79211	6.31529	0.000677666	0.00702064	-0.405278	A_15_P104175	NM_001017678	ppie	NM_001017678		Dr.79339	550373	GO:0000166(nucleotide binding)|GO:0000413(protein peptidyl-prolyl isomerization)|GO:0003676(nucleic acid binding)|GO:0003723(RNA binding)|GO:0003755(peptidyl-prolyl cis-trans isomerase activity)|GO:0006457(protein folding)|GO:0016853(isomerase activity)	ENSDART00000167992	NP13229275	Spliceosome	dre03040
5049	coiled-coil and C2 domain containing 1B [Source:ZFIN;Acc:ZDB-GENE-030131-1426] [ENSDART00000166292]	8.20255	7.82154	8.4365	5.69006	5.44013	5.1749	-2.7185	6.79428	-13.3518	9.2487e-06	0.000752716	4.32394	A_15_P407480	ENSDART00000166292	cc2d1b	XM_005171198			563720	GO:0000122(negative regulation of transcription from RNA polymerase II promoter)|GO:0000981(sequence-specific DNA binding RNA polymerase II transcription factor activity)|GO:0005634(nucleus)	ENSDART00000166292	TC368623
5050	GB	8.72376	8.69951	8.87846	9.52639	9.60932	9.72483	0.852936	9.19371	8.41871	0.000136809	0.00288693	1.37998	A_15_P411375	NP13316691								NP13316691
5053	AGENCOURT_20195975 NIH_ZGC_14 Danio rerio cDNA clone IMAGE:7229452 5', mRNA sequence [CN021159]	2.4007	2.39494	3.12718	4.10697	4.79031	5.04869	2.00771	3.6448	6.4749	0.000591842	0.00648385	-0.253872	A_15_P501032	CN021159		CN021159		Dr.114827
5057	Danio rerio zgc:56530, mRNA (cDNA clone MGC:56530 IMAGE:5914048), complete cds. [BC049040]	13.5438	13.5445	13.5874	14.1755	14.1422	14.0653	0.569109	13.8431	6.85923	0.000431638	0.00538534	0.0989658	A_15_P666971	BC049040	cst14a.2	BC049040		Dr.148890	792225	GO:0004866(endopeptidase inhibitor activity)|GO:0004869(cysteine-type endopeptidase inhibitor activity)|GO:0005622(intracellular)|GO:0010466(negative regulation of peptidase activity)|GO:0030414(peptidase inhibitor activity)
5068	Danio rerio HIRA interacting protein 3 (hirip3), mRNA [NM_199823]	11.1531	11.0098	11.0481	12.7807	12.8748	12.4645	1.63632	11.8885	12.4396	1.40778e-05	0.000899138	3.87369	A_15_P110552	NM_199823	hirip3	NM_199823		Dr.6092	100000570	GO:0003674(molecular_function)|GO:0007420(brain development)	ENSDART00000037906	TC398476
5093	si:dkey-179k24.1 [Source:ZFIN;Acc:ZDB-GENE-110914-97] [ENSDART00000144330]	8.78793	8.8117	8.72208	10.0172	10.3502	10.295	1.44686	9.49734	12.4742	1.3848e-05	0.000893947	3.89141	A_15_P256381	ENSDART00000144330		EH585541		Dr.114131			ENSDART00000144330	TC378846
5097	si:dkey-79f11.10 [Source:ZFIN;Acc:ZDB-GENE-050302-48] [ENSDART00000146090]	2.4037	2.37602	2.72019	7.43748	8.2702	8.79888	5.66888	5.33441	16.6089	2.50568e-06	0.000424635	5.69137	A_15_P497452	ENSDART00000146090	si:dkey-79f11.10	XM_009298342			100007523	GO:0005525(GTP binding)	ENSDART00000146090	TC377111
5111	Danio rerio mesoderm induction early response 1b, transcriptional regulator (mier1b), mRNA [NM_001291343]	8.81609	8.7163	8.98843	8.14786	8.07829	8.04227	-0.750798	8.46488	-7.22334	0.000324184	0.00462086	0.418748	A_15_P115340	NM_001291343	mier1b	NM_001291343			566167	GO:0003677(DNA binding)|GO:0004871(signal transducer activity)|GO:0005634(nucleus)|GO:0007165(signal transduction)|GO:0017053(transcriptional repressor complex)	ENSDART00000142545	TC400371
5124	ring finger protein 165a [Source:ZFIN;Acc:ZDB-GENE-091118-64] [ENSDART00000097796]	8.53745	8.67551	8.86317	10.677	10.3163	9.92981	1.61565	9.49987	7.86055	0.000201875	0.00358899	0.947072	A_15_P242201	ENSDART00000097796	rnf165a	BG738991		Dr.119724	572251	GO:0000209(protein polyubiquitination)|GO:0005634(nucleus)|GO:0005737(cytoplasm)|GO:0008045(motor axon guidance)|GO:0008270(zinc ion binding)|GO:0030513(positive regulation of BMP signaling pathway)|GO:0042787(protein ubiquitination involved in ubiquitin-dependent protein catabolic process)|GO:0043161(proteasomal ubiquitin-dependent protein catabolic process)|GO:0046872(metal ion binding)	ENSDART00000097796	TC430975
5135	Danio rerio solute carrier family 35, member B4 (slc35b4), mRNA [NM_212652]	7.78208	7.78488	7.87111	8.65726	8.49245	8.67932	0.796988	8.21118	8.45788	0.000133235	0.00284563	1.40938	A_15_P634781	NM_212652	slc35b4	NM_212652		Dr.77879	323737	GO:0000139(Golgi membrane)|GO:0005794(Golgi apparatus)|GO:0006810(transport)|GO:0008643(carbohydrate transport)|GO:0016020(membrane)|GO:0016021(integral to membrane)|GO:0055085(transmembrane transport)	ENSDART00000104888	TC368854
5144	Danio rerio smoothelin-like 1 (smtnl1), mRNA [NM_001013321]	9.09792	9.74793	9.5565	8.3916	8.19852	7.92558	-1.29555	8.81968	-6.30239	0.0006852	0.00706058	-0.417641	A_15_P147861	NM_001013321	smtnl1	NM_001013321		Dr.79809	503743	GO:0003674(molecular_function)|GO:0005575(cellular_component)|GO:0008150(biological_process)	ENSDART00000060479	TC374652
5149	Danio rerio midkine b (mdkb), mRNA [NM_131716]	15.7432	15.76	15.7825	15.1954	15.2611	15.3264	-0.500958	15.5114	-5.95738	0.000927135	0.00838471	-0.75573	A_15_P747211	NM_131716	mdkb	NM_131716		Dr.104705	65231	GO:0005576(extracellular region)|GO:0007399(nervous system development)|GO:0007420(brain development)|GO:0008083(growth factor activity)|GO:0014029(neural crest formation)|GO:0045666(positive regulation of neuron differentiation)	ENSDART00000003042	TC435346
5152	tetratricopeptide repeat domain 37 [Source:HGNC Symbol;Acc:HGNC:23639] [ENSDART00000100800]	6.5808	6.78777	6.85198	7.99318	8.08181	7.88868	1.2477	7.36404	11.1795	2.64387e-05	0.00125167	3.19091	A_15_P501642	ENSDART00000100800	ttc37	XM_002662098			100332172		ENSDART00000100800	TC409731	RNA degradation	dre03018
5167	Danio rerio coiled-coil domain containing 106a (ccdc106a), mRNA [NM_001012490]	9.07916	9.09594	8.9066	8.38621	8.41663	8.36103	-0.639279	8.70759	-6.88875	0.000421543	0.00530577	0.12541	A_15_P757621	NM_001012490	ccdc106a	NM_001012490		Dr.83712	503526	GO:0003674(molecular_function)|GO:0005575(cellular_component)|GO:0008150(biological_process)	ENSDART00000011936	TC369395
5178	Rep: NT-3 growth factor receptor precursor (Neurotrophic tyrosine kinase receptor type 3) (TrkC tyrosine kinase) (GP145-TrkC) (Trk-C). - Takifugu rubripes, partial (14%) [TC408953]	7.9752	7.8103	7.74526	6.44349	6.45957	7.07459	-1.18437	7.2514	-6.13426	0.000792712	0.00767852	-0.580604	A_15_P489672	TC408953								TC408953
5188	Danio rerio zinc finger, AN1-type domain 4 (zfand4), mRNA [NM_001202471]	6.55718	6.74184	6.54977	7.53139	7.39476	7.42798	0.835116	7.03382	8.46439	0.000132652	0.00283989	1.41426	A_15_P599317	NM_001202471	zfand4	NM_001202471		Dr.77571	100148477	GO:0008270(zinc ion binding)|GO:0046872(metal ion binding)	ENSDART00000146772	TC385805
5198	Danio rerio poliovirus receptor-related 2 like (pvrl2l), mRNA [NM_001245959]	9.20502	9.24174	9.26361	7.83594	7.85616	7.65129	-1.45566	8.50896	-15.3296	4.05364e-06	0.000507368	5.19404	A_15_P181736	NM_001245959	pvrl2l	NM_001245959		Dr.119265	560933	GO:0004872(receptor activity)|GO:0005102(receptor binding)|GO:0005515(protein binding)|GO:0005887(integral to plasma membrane)|GO:0005913(cell-cell adherens junction)|GO:0007156(homophilic cell adhesion)|GO:0007157(heterophilic cell-cell adhesion)|GO:0008037(cell recognition)|GO:0016020(membrane)|GO:0016021(integral to membrane)|GO:0042803(protein homodimerization activity)|GO:0050839(cell adhesi…	ENSDART00000170952	TC373753
5211	Danio rerio creatine kinase, brain a (ckba), mRNA [NM_001077163]	9.73964	9.65523	9.39128	8.83733	8.59155	8.26521	-1.03068	9.08004	-5.83884	0.00103176	0.00895251	-0.875251	A_15_P294366	NM_001077163	ckba	NM_001077163		Dr.105090	564694	GO:0000166(nucleotide binding)|GO:0003824(catalytic activity)|GO:0005524(ATP binding)|GO:0005575(cellular_component)|GO:0016301(kinase activity)|GO:0016310(phosphorylation)|GO:0016740(transferase activity)|GO:0016772(transferase activity, transferring phosphorus-containing groups)	ENSDART00000146069	TC455778
5222	Danio rerio calsequestrin 2 (casq2), mRNA [NM_001002682]	15.4211	15.3499	15.395	14.7566	14.8723	14.6668	-0.623481	15.0769	-6.70598	0.000488694	0.0058065	-0.0397889	A_15_P306996	NM_001002682	casq2	NM_001002682		Dr.75359	114410	GO:0005509(calcium ion binding)	ENSDART00000013918	TC440517
5251	Danio rerio transmembrane p24 trafficking protein 2 (tmed2), mRNA [NM_199548]	10.429	10.3547	10.1409	9.57387	9.587	9.49328	-0.756806	9.92979	-7.06333	0.000367103	0.00491839	0.279899	A_15_P756211	NM_199548	tmed2	NM_199548		Dr.75683	321550	GO:0006810(transport)|GO:0016020(membrane)|GO:0016021(integral to membrane)	ENSDART00000133452	TC453318
5252	Danio rerio si:dkey-65b13.8 (si:dkey-65b13.8), mRNA [NM_001044962]	6.86502	7.03247	6.79366	6.08729	6.14421	5.78412	-0.891841	6.45113	-6.7465	0.000472806	0.00572148	-0.00284644	A_15_P719141	NM_001044962	si:dkey-65b13.8	NM_001044962		Dr.154224	561480		ENSDART00000161563	TC425429
5270	zinc finger and SCAN domain containing 20 [Source:HGNC Symbol;Acc:HGNC:13093] [ENSDART00000154110]	4.42533	4.81428	4.26863	3.11918	2.61537	2.7186	-1.68503	3.66023	-8.57267	0.000123366	0.00272802	1.49486	A_15_P246671	ENSDART00000154110		CV112240		Dr.92827			ENSDART00000154110	TC410680
5271	Danio rerio eukaryotic translation initiation factor 3, subunit E, a (eif3ea), mRNA [NM_200839]	13.0049	12.9695	13.0043	12.32	12.3391	12.2059	-0.704587	12.6406	-8.26241	0.000152209	0.00306338	1.2614	A_15_P110726	NM_200839	eif3ea	NM_200839		Dr.76376	325102	GO:0001731(formation of translation preinitiation complex)|GO:0003743(translation initiation factor activity)|GO:0005634(nucleus)|GO:0005737(cytoplasm)|GO:0005852(eukaryotic translation initiation factor 3 complex)|GO:0006412(translation)|GO:0006413(translational initiation)|GO:0006446(regulation of translational initiation)|GO:0016282(eukaryotic 43S preinitiation complex)|GO:0033290(eukaryotic 4…	ENSDART00000140684	TC432716	RNA transport	dre03013
5278	Danio rerio malate dehydrogenase 1Ab, NAD (soluble) (mdh1ab), mRNA [NM_199969]	12.617	12.5609	12.2508	11.3879	11.723	11.3413	-0.992156	11.9802	-6.41103	0.000624603	0.00667289	-0.31411	A_15_P140296	NM_199969	mdh1ab	NM_199969		Dr.9860	335715	GO:0003824(catalytic activity)|GO:0005975(carbohydrate metabolic process)|GO:0006099(tricarboxylic acid cycle)|GO:0006108(malate metabolic process)|GO:0016491(oxidoreductase activity)|GO:0016615(malate dehydrogenase activity)|GO:0016616(oxidoreductase activity, acting on the CH-OH group of donors, NAD or NADP as acceptor)|GO:0019752(carboxylic acid metabolic process)|GO:0030060(L-malate dehydroge…	ENSDART00000168926	TC372949	Citrate cycle (TCA cycle) // Cysteine and methionine metabolism // Pyruvate metabolism // Glyoxylate and dicarboxylate metabolism // Metabolic pathways // Carbon metabolism	dre00020 // dre00270 // dre00620 // dre00630 // dre01100 // dre01200
5283	Danio rerio zgc:165582 (zgc:165582), mRNA [NM_001102636]	6.72836	6.65511	7.13529	8.42834	8.11152	8.76445	1.59518	7.63718	7.62131	0.000240232	0.00396126	0.753178	A_15_P745971	NM_001102636	zgc:165582	NM_001102636		Dr.151019	100124609	GO:0005794(Golgi apparatus)|GO:0006486(protein glycosylation)|GO:0008417(fucosyltransferase activity)|GO:0016020(membrane)|GO:0016021(integral to membrane)|GO:0016740(transferase activity)|GO:0016757(transferase activity, transferring glycosyl groups)|GO:0032580(Golgi cisterna membrane)	ENSDART00000104648	TC415082
5298	Danio rerio protein tyrosine phosphatase, receptor type, M, mRNA (cDNA clone MGC:110218 IMAGE:7295567), complete cds. [BC095203]	9.13238	9.07401	9.09823	9.69886	9.61462	9.66048	0.556446	9.37976	6.83524	0.000440043	0.00543842	0.0774128	A_15_P206691	BC095203	ptprma	BC095203		Dr.152891	386769	GO:0016020(membrane)|GO:0016021(integral to membrane)		TC365791
5301	Rep: Acid sphingomyelinase-like phosphodiesterase 3b precursor (ASM-like phosphodiesterase 3b). - Takifugu rubripes, partial (98%) [TC384312]	8.08749	7.74538	7.676	6.40658	6.37894	6.92128	-1.26736	7.20261	-6.59655	0.00053473	0.00613059	-0.140423	A_15_P678166	TC384312						GO:0005615(extracellular space)		TC384312
5310	Danio rerio Rhesus blood group, C glycoprotein, like 1 (rhcgl1), mRNA [NM_001109843]	4.44334	5.17153	4.64137	8.0527	8.05112	8.49921	3.44893	6.47654	15.2116	4.24571e-06	0.000514305	5.14576	A_15_P666946	NM_001109843	rhcgl1	NM_001109843		Dr.115945	100126115	GO:0005887(integral to plasma membrane)|GO:0006814(sodium ion transport)|GO:0006995(cellular response to nitrogen starvation)|GO:0008519(ammonium transmembrane transporter activity)|GO:0015695(organic cation transport)|GO:0015696(ammonium transport)|GO:0016020(membrane)|GO:0016021(integral to membrane)|GO:0019740(nitrogen utilization)|GO:0072488(ammonium transmembrane transport)	ENSDART00000004727	TC370569
5318	Danio rerio G protein-coupled receptor 143 (gpr143), mRNA [NM_200822]	10.8945	10.9613	10.641	9.06695	9.35987	9.42613	-1.54796	10.0583	-10.8881	3.08725e-05	0.00134979	3.02177	A_15_P668846	NM_200822	gpr143	NM_200822		Dr.151599	393795	GO:0004888(transmembrane signaling receptor activity)|GO:0007166(cell surface receptor signaling pathway)|GO:0016020(membrane)|GO:0016021(integral to membrane)|GO:0032438(melanosome organization)|GO:0035643(L-DOPA receptor activity)	ENSDART00000047080	TC386021
5321	Danio rerio solute carrier family 39, member 9 (slc39a9), mRNA [NM_001013540]	8.00791	8.19626	7.62835	6.59895	6.58346	6.91836	-1.24392	7.32221	-6.95	0.000401454	0.00515352	0.17997	A_15_P213591	NM_001013540	slc39a9	NM_001013540		Dr.76697	541413	GO:0005385(zinc ion transmembrane transporter activity)|GO:0006810(transport)|GO:0006811(ion transport)|GO:0006829(zinc ion transport)|GO:0016020(membrane)|GO:0016021(integral to membrane)|GO:0030001(metal ion transport)|GO:0046873(metal ion transmembrane transporter activity)|GO:0055085(transmembrane transport)	ENSDART00000103397	TC431497
5323	Danio rerio zinc finger protein 609 (znf609), mRNA [NM_001030081]	7.51037	7.81418	7.73597	8.39572	8.2702	8.34122	0.64887	8.01128	5.84363	0.00102728	0.00892965	-0.870389	A_15_P145076	NM_001030081	znf609	NM_001030081		Dr.83020	555219	GO:0046872(metal ion binding)	ENSDART00000164643	TC387839
5332	Danio rerio zgc:173556 (zgc:173556), mRNA [NM_001109742]	5.33053	5.10216	4.38778	3.05248	2.4652	2.62356	-2.22641	3.82695	-7.93295	0.000191689	0.00349438	1.00474	A_15_P469345	NM_001109742	zgc:173556	NM_001109742		Dr.35557	100008088	GO:0003674(molecular_function)|GO:0005575(cellular_component)|GO:0008150(biological_process)	ENSDART00000074181	TC442204
5335	Danio rerio cytochrome P450, family 26, subfamily b, polypeptide 1 (cyp26b1), mRNA [NM_212666]	9.4649	9.45765	9.61138	8.78743	8.8624	8.8021	-0.693997	9.16431	-7.74284	0.00021979	0.00374298	0.852327	A_15_P708381	NM_212666	cyp26b1	NM_212666		Dr.76359	324188	GO:0004497(monooxygenase activity)|GO:0005506(iron ion binding)|GO:0005783(endoplasmic reticulum)|GO:0005789(endoplasmic reticulum membrane)|GO:0016020(membrane)|GO:0016491(oxidoreductase activity)|GO:0016705(oxidoreductase activity, acting on paired donors, with incorporation or reduction of molecular oxygen)|GO:0018585(fluorene oxygenase activity)|GO:0018586(mono-butyltin dioxygenase activity)|…	ENSDART00000110347	TC366483	Retinol metabolism // Metabolic pathways	dre00830 // dre01100
5340	Danio rerio ceroid-lipofuscinosis, neuronal 3 (cln3), mRNA [NM_001007306]	8.59756	8.42236	8.34084	7.90853	7.62808	7.80618	-0.672655	8.11726	-5.6489	0.00122871	0.00986913	-1.07048	A_15_P107391	NM_001007306	cln3	NM_001007306		Dr.79095	492340	GO:0005764(lysosome)|GO:0005765(lysosomal membrane)|GO:0007034(vacuolar transport)|GO:0007040(lysosome organization)|GO:0015809(arginine transport)|GO:0016020(membrane)|GO:0016021(integral to membrane)|GO:0031301(integral to organelle membrane)|GO:0051453(regulation of intracellular pH)	ENSDART00000055170	TC371355	Lysosome	dre04142
5370	AGENCOURT_88172590 NIH_ZGC_26 Danio rerio cDNA clone IMAGE:8771683 5', mRNA sequence [EG569547]	7.58936	7.30117	7.52304	6.05979	5.89314	6.09819	-1.45415	6.74411	-12.4717	1.38643e-05	0.000893947	3.89014	A_15_P257036	EG569547		EG569547		Dr.82421				TC409728
5381	PLAC8-like 1 [Source:ZFIN;Acc:ZDB-GENE-091204-165] [ENSDART00000148231]	8.75559	8.95863	8.774	5.03604	5.18772	5.86608	-3.46612	7.09634	-15.3032	4.09575e-06	0.000508911	5.18327	A_15_P398355	ENSDART00000148231	plac8l1	XM_001337513			797097		ENSDART00000148231	TC407676
5386	Danio rerio solute carrier family 44, member 4 (slc44a4), mRNA [NM_200413]	5.12571	4.87115	5.22634	6.21368	6.53951	6.55885	1.36295	5.75587	9.28903	7.78075e-05	0.00214068	2.00555	A_15_P443935	NM_200413	slc44a4	NM_200413		Dr.151382	393385	GO:0003674(molecular_function)|GO:0008150(biological_process)|GO:0016020(membrane)|GO:0016021(integral to membrane)	ENSDART00000172303	TC366593
5389	Danio rerio si:ch211-193k19.2 (si:ch211-193k19.2), mRNA [NM_001083088]	11.2851	11.2761	11.2448	10.7641	10.8179	10.7244	-0.499889	11.0187	-6.13965	0.000788983	0.00767085	-0.575332	A_15_P633906	NM_001083088	si:ch211-193k19.2	NM_001083088		Dr.119417	100034574	GO:0016020(membrane)|GO:0016021(integral to membrane)	ENSDART00000131409	NP9865463
5401	Danio rerio inositol 1,3,4,5,6-pentakisphosphate 2-kinase (ippk), mRNA [NM_001014324]	6.74238	6.92087	6.83688	8.04194	8.07699	7.623	1.0806	7.37368	7.34061	0.000296371	0.00442534	0.518884	A_15_P141981	NM_001014324	ippk	NM_001014324		Dr.86374	541511	GO:0000166(nucleotide binding)|GO:0005524(ATP binding)|GO:0005634(nucleus)|GO:0005737(cytoplasm)|GO:0005813(centrosome)|GO:0007275(multicellular organismal development)|GO:0007368(determination of left/right symmetry)|GO:0016301(kinase activity)|GO:0016310(phosphorylation)|GO:0016740(transferase activity)|GO:0032402(melanosome transport)|GO:0035299(inositol pentakisphosphate 2-kinase activity)|GO…	ENSDART00000131217	TC373836	Inositol phosphate metabolism // Metabolic pathways // Phosphatidylinositol signaling system	dre00562 // dre01100 // dre04070
5406	Danio rerio dickkopf WNT signaling pathway inhibitor 2 (dkk2), mRNA [NM_001111209]	6.32047	5.77206	6.14663	4.35627	3.73798	4.79493	-1.78333	5.18806	-6.13513	0.000792107	0.0076754	-0.579751	A_15_P409625	NM_001111209	dkk2	NM_001111209		Dr.82155	792404	GO:0001889(liver development)|GO:0003674(molecular_function)|GO:0005576(extracellular region)|GO:0007275(multicellular organismal development)|GO:0030178(negative regulation of Wnt receptor signaling pathway)|GO:0048884(neuromast development)	ENSDART00000114098	TC374545	Wnt signaling pathway	dre04310
5421	Danio rerio calreticulin (calr), mRNA [NM_199713]	14.2603	14.3104	14.2379	6.36556	6.0863	6.22195	-8.04495	10.2471	-78.1566	2.00166e-10	2.48746e-06	12.2888	A_15_P152406	NM_199713	calr	NM_199713		Dr.116048	325317	GO:0005509(calcium ion binding)|GO:0005783(endoplasmic reticulum)|GO:0006457(protein folding)|GO:0051082(unfolded protein binding)	ENSDART00000101655	TC368179	Protein processing in endoplasmic reticulum // Phagosome	dre04141 // dre04145
5422	Danio rerio WD repeat domain 35 (wdr35), mRNA [NM_001145589]	10.7212	10.7039	10.5454	9.6313	9.34301	9.27515	-1.24033	10.0366	-9.84381	5.56106e-05	0.00181576	2.37617	A_15_P197706	NM_001145589	wdr35	NM_001145589		Dr.87936	565515	GO:0005929(cilium)|GO:0030991(intraflagellar transport particle A)|GO:0035091(phosphatidylinositol binding)|GO:0035721(intraflagellar retrograde transport)|GO:0042384(cilium assembly)	ENSDART00000100663	TC393157
5434	Danio rerio chemokine (C-C motif) ligand 38, duplicate 1 (ccl38.1), mRNA [NM_001082896]	5.70505	5.81348	5.80737	4.83675	5.14176	4.58577	-0.92054	5.31503	-5.97611	0.000911729	0.00830619	-0.736998	A_15_P376095	NM_001082896	ccl38.1	NM_001082896		Dr.140221	794050	GO:0002548(monocyte chemotaxis)|GO:0005125(cytokine activity)|GO:0005576(extracellular region)|GO:0005615(extracellular space)|GO:0006935(chemotaxis)|GO:0006954(inflammatory response)|GO:0006955(immune response)|GO:0007186(G-protein coupled receptor signaling pathway)|GO:0008009(chemokine activity)|GO:0030593(neutrophil chemotaxis)|GO:0043547(positive regulation of GTPase activity)|GO:0048020(CCR…	ENSDART00000061434	NP1365833
5439	kelch-like family member 43 [Source:ZFIN;Acc:ZDB-GENE-141212-285] [ENSDART00000075902]	11.6862	11.7279	11.6993	10.508	10.5918	10.9726	-1.01367	11.1976	-7.26003	0.000315173	0.00455829	0.450222	A_15_P182936	ENSDART00000075902	LOC570492	XM_009294441			570492		ENSDART00000075902	TC452927
5447	Danio rerio paraoxonase 1 (pon1), mRNA [NM_001004542]	10.3043	10.2453	10.1925	9.53872	9.33261	9.68024	-0.730192	9.88228	-6.31211	0.000679515	0.00702973	-0.408325	A_15_P106624	NM_001004542	pon1	NM_001004542		Dr.118552	447803	GO:0004064(arylesterase activity)|GO:0005575(cellular_component)|GO:0009636(response to toxin)	ENSDART00000019353	TC388500
5456	Danio rerio novel protein containing lectin C-type domains (LOC100000851), mRNA [NM_001100069]	6.26151	6.48831	6.0667	5.15064	5.13099	4.65194	-1.29432	5.62501	-7.11478	0.00035263	0.00482294	0.324824	A_15_P194656	NM_001100069	LOC100000851	NM_001100069		Dr.141639	100000851		ENSDART00000144321	TC376307
5468	Danio rerio myeloid cell leukemia 1b (mcl1b), mRNA [NM_194394]	11.812	11.865	12.1625	10.5092	10.5093	10.4932	-1.44258	11.2252	-12.2635	1.53179e-05	0.000932712	3.78271	A_15_P741636	NM_194394	mcl1b	NM_194394		Dr.26893	373102	GO:0005741(mitochondrial outer membrane)|GO:0007088(regulation of mitosis)|GO:0008630(DNA damage response, signal transduction resulting in induction of apoptosis)|GO:0042803(protein homodimerization activity)|GO:0042981(regulation of apoptotic process)|GO:0043009(chordate embryonic development)|GO:0043066(negative regulation of apoptotic process)|GO:0043154(negative regulation of cysteine-type e…	ENSDART00000148926	NP13226134
5469	asparaginyl-tRNA synthetase [Source:ZFIN;Acc:ZDB-GENE-030131-1016] [ENSDART00000144766]	11.5878	11.5259	11.4241	10.8621	10.7247	10.4672	-0.827938	11.0986	-6.4875	0.000585616	0.00645441	-0.242048	A_15_P104369	ENSDART00000144766	nars	EE706465		Dr.105013	568332	GO:0000166(nucleotide binding)|GO:0003676(nucleic acid binding)|GO:0004812(aminoacyl-tRNA ligase activity)|GO:0004816(asparagine-tRNA ligase activity)|GO:0005524(ATP binding)|GO:0005737(cytoplasm)|GO:0006412(translation)|GO:0006418(tRNA aminoacylation for protein translation)|GO:0006421(asparaginyl-tRNA aminoacylation)|GO:0016874(ligase activity)	ENSDART00000144766	TC384294	Aminoacyl-tRNA biosynthesis	dre00970
5474	ADAM metallopeptidase domain 8b [Source:ZFIN;Acc:ZDB-GENE-070808-1] [ENSDART00000066471]	6.17924	6.23713	6.07694	7.20482	7.65529	7.82225	1.39635	6.86261	8.10545	0.000169716	0.00327655	1.14028	A_15_P393650	ENSDART00000066471	adam8b	EE302004		Dr.157326	100005593	GO:0004222(metalloendopeptidase activity)|GO:0006508(proteolysis)|GO:0008237(metallopeptidase activity)|GO:0008270(zinc ion binding)|GO:0016020(membrane)|GO:0016021(integral to membrane)	ENSDART00000066471	TC390878
5498	coiled-coil serine-rich protein 2a [Source:ZFIN;Acc:ZDB-GENE-131121-492] [ENSDART00000122366]	7.5261	7.51033	7.41128	6.06757	5.82762	6.59765	-1.31829	6.82343	-6.5366	0.00056205	0.00629982	-0.196128	A_15_P677676	ENSDART00000122366	ccser2a				793969		ENSDART00000122366	TC394162
5499	transmembrane anterior posterior transformation 1a [Source:ZFIN;Acc:ZDB-GENE-131017-2] [ENSDART00000161557]	6.48429	6.50989	6.40707	7.14414	7.31885	7.37938	0.813705	6.87394	8.16864	0.000162404	0.00317675	1.18929	A_15_P269976	ENSDART00000161557	LOC558330	XM_681534		Dr.118075	558330		ENSDART00000161557	TC408810
5507	GB	9.13561	8.73972	8.98934	10.0121	9.73836	10.0131	0.966319	9.43805	6.79439	0.000454793	0.00556682	0.040567	A_15_P696401	NP13325169								NP13325169
5511	sushi domain containing 1 [Source:HGNC Symbol;Acc:HGNC:25413] [ENSDART00000081769]	10.1867	10.2969	10.1774	8.43778	8.54996	8.99595	-1.5591	9.44078	-9.67262	6.15699e-05	0.00191096	2.26399	A_15_P145506	ENSDART00000081769	susd1	CK400921		Dr.160505	569485	GO:0005509(calcium ion binding)|GO:0016020(membrane)|GO:0016021(integral to membrane)	ENSDART00000081769	TC375927
5513		9.70168	9.58348	9.47052	3.22252	4.36673	4.56726	-5.53306	6.8187	-15.7467	3.45105e-06	0.000484158	5.36133	A_15_P685663	TC404833								TC404833
5518	Danio rerio pleiotropic regulator 1 (plrg1), mRNA [NM_213440]	10.0518	10.1017	9.96677	9.19914	9.25049	9.0021	-0.889512	9.59533	-8.55667	0.00012469	0.00274778	1.483	A_15_P664571	NM_213440	plrg1	NM_213440		Dr.79159	100004402	GO:0043066(negative regulation of apoptotic process)|GO:0043518(negative regulation of DNA damage response, signal transduction by p53 class mediator)	ENSDART00000131111	TC369531	Spliceosome	dre03040
5540	Danio rerio actin, beta 1 (actb1), mRNA [NM_131031]	17.0944	17.0437	17.1363	16.463	16.4352	16.5882	-0.596034	16.7935	-6.67824	0.000499917	0.00587326	-0.0651679	A_15_P629106	NM_131031	actb1	NM_131031		Dr.35143	57934	GO:0000166(nucleotide binding)|GO:0005524(ATP binding)|GO:0005737(cytoplasm)|GO:0005856(cytoskeleton)|GO:0005886(plasma membrane)|GO:0005925(focal adhesion)	ENSDART00000054987	TC434141	Phagosome // Apoptosis // Focal adhesion // Adherens junction // Tight junction // Regulation of actin cytoskeleton // Salmonella infection	dre04145 // dre04210 // dre04510 // dre04520 // dre04530 // dre04810 // dre05132
5546	PHD finger protein 3 [Source:ZFIN;Acc:ZDB-GENE-090313-207] [ENSDART00000043440]	8.96821	9.10186	9.06245	9.48272	9.59327	9.56726	0.503581	9.29596	5.69967	0.00117217	0.0096277	-1.01784	A_15_P197796	ENSDART00000043440	phf3	BC090712		Dr.75445	553518	GO:0005634(nucleus)|GO:0006351(transcription, DNA-dependent)|GO:0008270(zinc ion binding)|GO:0046872(metal ion binding)	ENSDART00000043440	TC368821
5560	Danio rerio serine/arginine-rich splicing factor 3b (srsf3b), transcript variant 1, mRNA [NM_201323]	15.1015	15.1291	15.2769	16.2218	16.4056	16.3077	1.14255	15.7404	11.5253	2.20996e-05	0.00113422	3.38594	A_15_P725966	NM_201323	srsf3b	NM_201323		Dr.75959	100145909	GO:0000166(nucleotide binding)|GO:0003676(nucleic acid binding)	ENSDART00000145685	TC390937	Spliceosome // Herpes simplex infection	dre03040 // dre05168
5564	Danio rerio IQ motif containing C (iqcc), mRNA [NM_001145621]	8.81339	8.86244	8.55666	7.74455	7.44268	7.18207	-1.28773	8.1003	-7.54099	0.000254941	0.00407424	0.6869	A_15_P628426	NM_001145621	iqcc	NM_001145621		Dr.117582	799312	GO:0016020(membrane)|GO:0016021(integral to membrane)	ENSDART00000143895	TC383938
5567	Danio rerio zgc:92907 (zgc:92907), mRNA [NM_001002460]	9.61961	9.7392	9.91891	10.621	10.8916	10.8124	1.01577	10.2671	8.23844	0.000154743	0.00308298	1.24304	A_15_P395400	NM_001002460	zgc:92907	NM_001002460		Dr.83409	436733	GO:0016758(transferase activity, transferring hexosyl groups)	ENSDART00000010512	TC381175	N-Glycan biosynthesis // Metabolic pathways	dre00510 // dre01100
5586	zinc finger protein 1075 [Source:ZFIN;Acc:ZDB-GENE-120703-31] [ENSDART00000157404]	8.37091	8.47699	8.49561	7.48019	7.26816	6.93549	-1.21989	7.83789	-7.96793	0.000186981	0.00345293	1.03243	A_15_P768294	ENSDART00000157404	LOC100333986	XM_005168055			100333986		ENSDART00000157404	TC390292
5587	Danio rerio CAP, adenylate cyclase-associated protein, 2 (yeast) (cap2), mRNA [NM_200836]	12.5559	12.4671	12.4191	11.5876	11.6757	11.8865	-0.764115	12.0987	-6.90843	0.000414965	0.00526263	0.142985	A_15_P629861	NM_200836	cap2	NM_200836		Dr.119421	393809	GO:0000902(cell morphogenesis)|GO:0003779(actin binding)|GO:0007010(cytoskeleton organization)	ENSDART00000164055	TC366861
5593	Danio rerio zgc:113119 (zgc:113119), mRNA [NM_001014293]	4.62199	4.96447	4.82431	6.42504	6.41683	6.7464	1.72583	5.66651	12.1461	1.62145e-05	0.000963892	3.72132	A_15_P161977	NM_001014293	zgc:113119	NM_001014293		Dr.88723	541480	GO:0003676(nucleic acid binding)|GO:0046872(metal ion binding)		TC368433
5595	Danio rerio signal transducer and activator of transcription 4 (stat4), mRNA [NM_001004510]	6.39979	6.30921	6.05145	3.08984	3.55531	2.98999	-3.04177	4.7326	-16.7528	2.37901e-06	0.000415347	5.74449	A_15_P102654	NM_001004510	stat4	NM_001004510		Dr.34491	368519	GO:0003677(DNA binding)|GO:0003700(sequence-specific DNA binding transcription factor activity)|GO:0004871(signal transducer activity)|GO:0005634(nucleus)|GO:0005737(cytoplasm)|GO:0006351(transcription, DNA-dependent)|GO:0006355(regulation of transcription, DNA-dependent)|GO:0007165(signal transduction)|GO:0019221(cytokine-mediated signaling pathway)|GO:0045944(positive regulation of transcriptio…	ENSDART00000105764	TC409431
5605	Danio rerio ubiquitin-conjugating enzyme E2G 2 (UBC7 homolog, yeast) (ube2g2), mRNA [NM_001017767]	8.46688	8.44136	8.23972	7.6027	7.69256	7.83845	-0.671418	8.04695	-6.0048	0.000888708	0.00818406	-0.708406	A_15_P659951	NM_001017767	ube2g2	NM_001017767		Dr.33610	550464	GO:0000166(nucleotide binding)|GO:0000209(protein polyubiquitination)|GO:0005524(ATP binding)|GO:0005737(cytoplasm)|GO:0006511(ubiquitin-dependent protein catabolic process)|GO:0031625(ubiquitin protein ligase binding)	ENSDART00000032118	NP13225094	Ubiquitin mediated proteolysis // Protein processing in endoplasmic reticulum	dre04120 // dre04141
5615	Danio rerio small integral membrane protein 14 (smim14), mRNA [NM_205602]	10.3187	10.2379	10.4271	11.4572	11.3641	11.4934	1.11035	10.8831	11.7148	2.00744e-05	0.00107898	3.49025	A_15_P118815	NM_205602	smim14	NM_205602		Dr.9013	402894	GO:0003674(molecular_function)|GO:0008150(biological_process)|GO:0016020(membrane)|GO:0016021(integral to membrane)	ENSDART00000008201	TC370916
5619	Danio rerio ectonucleotide pyrophosphatase/phosphodiesterase 5 (enpp5), mRNA [NM_001030176]	9.819	9.73538	10.0648	7.46162	7.58176	7.99955	-2.19208	8.77702	-12.7032	1.24325e-05	0.000848776	4.00733	A_15_P207886	NM_001030176	enpp5	NM_001030176		Dr.74381	563498	GO:0003824(catalytic activity)|GO:0005886(plasma membrane)|GO:0008152(metabolic process)|GO:0016020(membrane)|GO:0016021(integral to membrane)	ENSDART00000142837	TC374045
5623	Danio rerio developmentally regulated GTP binding protein 1 (drg1), mRNA [NM_200038]	12.6329	12.5954	12.4065	13.4273	13.3643	13.2135	0.790101	12.94	7.24783	0.000318136	0.00457407	0.439775	A_15_P171511	NM_200038	drg1	NM_200038		Dr.76708	336823	GO:0005525(GTP binding)	ENSDART00000057500	TC385287
5625		7.29636	7.75821	7.78603	5.21595	4.86972	5.47297	-2.42732	6.39987	-11.7813	1.94148e-05	0.00105924	3.52646	A_15_P497702	TC384606								TC384606
5627	Danio rerio amyloid beta (A4) precursor protein a (appa), mRNA [NM_131564]	13.1577	13.156	13.5132	12.1426	12.0952	12.296	-1.09768	12.7268	-8.2599	0.000152472	0.00306658	1.25948	A_15_P648341	NM_131564	appa	NM_131564		Dr.79604	58083	GO:0001944(vasculature development)|GO:0004867(serine-type endopeptidase inhibitor activity)|GO:0007399(nervous system development)|GO:0007417(central nervous system development)|GO:0008201(heparin binding)|GO:0016020(membrane)|GO:0016021(integral to membrane)|GO:0046914(transition metal ion binding)|GO:0060026(convergent extension)	ENSDART00000167331	TC386681
5629	Danio rerio junctophilin 1a (jph1a), mRNA [NM_001166256]	8.47599	8.39352	8.57382	7.83774	7.76883	7.83022	-0.668846	8.14669	-7.41485	0.00028018	0.00427896	0.581581	A_15_P252421	NM_001166256	jph1a	NM_001166256		Dr.126264	100147894	GO:0016020(membrane)|GO:0016021(integral to membrane)	ENSDART00000081495	TC375946
5658	Danio rerio si:dkey-24l11.2 (si:dkey-24l11.2), mRNA [NM_001083062]	10.5779	10.5888	10.4916	11.0168	11.1704	11.2306	0.586474	10.846	6.07617	0.000834244	0.007916	-0.6377	A_15_P174356	NM_001083062	si:dkey-24l11.2	NM_001083062		Dr.82330	100034462	GO:0008270(zinc ion binding)|GO:0046872(metal ion binding)	ENSDART00000134351	TC375552
5674	Danio rerio gonadotropin-releasing hormone 3 (gnrh3), mRNA [NM_182887]	8.78168	8.67203	9.07367	7.35493	7.39682	7.39356	-1.46069	8.11212	-11.7141	2.00817e-05	0.00107898	3.48985	A_15_P114269	NM_182887	gnrh3	NM_182887		Dr.82596	360141	GO:0005179(hormone activity)|GO:0005576(extracellular region)|GO:0007275(multicellular organismal development)|GO:0007420(brain development)|GO:0043010(camera-type eye development)	ENSDART00000078672	TC419549	GnRH signaling pathway	dre04912
5705	Danio rerio UPF3 regulator of nonsense transcripts homolog B (yeast) (upf3b), mRNA [NM_200954]	10.1191	10.0759	9.97353	10.6878	10.6709	10.6616	0.617207	10.3648	7.21989	0.000325045	0.0046264	0.415786	A_15_P120021	NM_200954	upf3b	NM_200954		Dr.13796	393929	GO:0000166(nucleotide binding)	ENSDART00000010019	TC430804	RNA transport // mRNA surveillance pathway	dre03013 // dre03015
5734	Danio rerio claudin e (cldne), mRNA [NM_131765]	11.6657	11.6705	11.6643	11.0364	10.7953	10.9655	-0.734458	11.2996	-7.57704	0.000248214	0.004018	0.716728	A_15_P755006	NM_131765	cldne	NM_131765		Dr.3454	81584	GO:0005198(structural molecule activity)|GO:0005886(plasma membrane)|GO:0005923(tight junction)|GO:0016020(membrane)|GO:0016021(integral to membrane)|GO:0030054(cell junction)|GO:0055113(epiboly involved in gastrulation with mouth forming second)	ENSDART00000063320	TC413115	Cell adhesion molecules (CAMs) // Tight junction	dre04514 // dre04530
5738	Danio rerio si:dkey-7c18.24 (si:dkey-7c18.24), mRNA [NM_001082832]	7.99047	7.19553	7.23996	8.75222	8.84225	8.85666	1.34172	8.14618	5.99069	0.000899943	0.00824198	-0.722451	A_15_P184831	NM_001082832	si:dkey-7c18.24	NM_001082832		Dr.104301	562950		ENSDART00000060742	TC377853
5758	Danio rerio SNF8, ESCRT-II complex subunit, homolog (S. cerevisiae) (snf8), mRNA [NM_001007412]	9.97532	10.2644	10.0774	9.49378	9.40134	9.39165	-0.676789	9.76732	-6.33266	0.000667668	0.00695449	-0.388658	A_15_P620304	NM_001007412	snf8	NM_001007412		Dr.84729	492771	GO:0000814(ESCRT II complex)|GO:0005737(cytoplasm)|GO:0006810(transport)|GO:0015031(protein transport)|GO:0043328(protein targeting to vacuole involved in ubiquitin-dependent protein catabolic process via the multivesicular body sorting pathway)	ENSDART00000080888	NP13226232	Endocytosis	dre04144
5765	Danio rerio Usher syndrome 1C (ush1c), mRNA [NM_001039929]	2.37603	2.69863	3.06319	5.14533	5.33522	7.14375	3.16215	4.29369	5.80724	0.00106188	0.00910452	-0.907411	A_15_P206701	NM_001039929	ush1c	NM_001039929		Dr.80034	564412	GO:0001964(startle response)|GO:0005515(protein binding)|GO:0005575(cellular_component)|GO:0007605(sensory perception of sound)|GO:0046549(retinal cone cell development)|GO:0050808(synapse organization)|GO:0051015(actin filament binding)|GO:0060122(inner ear receptor stereocilium organization)	ENSDART00000121791	TC370775
5768	Rep: SPLICING FACTOR U2AF 59kDa SUBUNIT - Encephalitozoon cuniculi, partial (5%) [TC404114]	15.8232	15.7454	15.5389	17.0425	17.0692	17.1144	1.37284	16.389	13.0678	1.05098e-05	0.000780089	4.1874	A_15_P741421	TC426733								TC426733
5774		9.37986	9.53253	9.43903	8.6805	8.70492	8.68976	-0.758749	9.0711	-8.835	0.000103813	0.00249126	1.68631	A_15_P552562	TC411587								TC411587
5775	Danio rerio pyroglutamyl-peptidase I (pgpep1), mRNA [NM_001020526]	9.81645	9.64765	9.74015	10.4667	10.5425	10.3929	0.73262	10.1011	7.79812	0.000211158	0.00368664	0.896979	A_15_P747206	NM_001020526	pgpep1	NM_001020526		Dr.134933	553547	GO:0005829(cytosol)|GO:0006508(proteolysis)|GO:0008233(peptidase activity)|GO:0016920(pyroglutamyl-peptidase activity)	ENSDART00000164741	TC435328
5781	Danio rerio UDP-GlcNAc:betaGal beta-1,3-N-acetylglucosaminyltransferase-like 1 (b3gntl1), mRNA [NM_001033742]	7.31496	7.15378	6.51221	8.88852	8.92644	9.14303	1.99235	7.98982	8.96486	9.54706e-05	0.00237745	1.77915	A_15_P153951	NM_001033742	b3gntl1	NM_001033742		Dr.46030	619261	GO:0005575(cellular_component)|GO:0016740(transferase activity)|GO:0016757(transferase activity, transferring glycosyl groups)	ENSDART00000167620	TC372819
5782	solute carrier family 6 (amino acid transporter), member 14 [Source:ZFIN;Acc:ZDB-GENE-130411-2] [ENSDART00000042220]	4.4537	4.2464	3.94388	5.6792	5.79977	6.41025	1.74841	5.08887	7.53964	0.000255196	0.00407424	0.685787	A_15_P160511	ENSDART00000042220	slc6a14	BC117616		Dr.152402	100150665	GO:0005328(neurotransmitter:sodium symporter activity)|GO:0006810(transport)|GO:0006836(neurotransmitter transport)|GO:0015293(symporter activity)|GO:0016020(membrane)|GO:0016021(integral to membrane)	ENSDART00000042220	TC370438
5808	Danio rerio matrin 3-like (matr3l), mRNA [NM_001122784]	10.9689	11.0224	10.8864	11.7204	11.6266	11.65	0.706439	11.3124	8.10782	0.000169436	0.00327417	1.14212	A_15_P726116	NM_001122784	matr3l	NM_001122784		Dr.76817	556290	GO:0000166(nucleotide binding)|GO:0003676(nucleic acid binding)|GO:0005634(nucleus)|GO:0008270(zinc ion binding)	ENSDART00000136630	TC385569
5810	Danio rerio glycerophosphodiester phosphodiesterase 1 (gde1), mRNA [NM_200243]	8.52689	8.4757	8.50282	7.19738	7.29505	7.28815	-1.24161	7.881	-15.0101	4.59855e-06	0.00053371	5.06234	A_15_P505892	NM_200243	gde1	NM_200243		Dr.4501	393213	GO:0005575(cellular_component)|GO:0006629(lipid metabolic process)|GO:0008081(phosphoric diester hydrolase activity)|GO:0008889(glycerophosphodiester phosphodiesterase activity)	ENSDART00000005829	TC400928
5818	Danio rerio histone deacetylase 10 (hdac10), mRNA [NM_199775]	6.84998	6.9615	6.37184	8.48045	8.38616	8.79004	1.82444	7.63999	9.47	6.95997e-05	0.00202617	2.12872	A_15_P142281	NM_199775	hdac10	NM_199775		Dr.1758	327253	GO:0016787(hydrolase activity)		TC369033
5830	Danio rerio BTB (POZ) domain containing 9 (btbd9), mRNA [NM_001002198]	9.20478	9.16836	9.12385	8.47851	8.42123	8.62834	-0.656303	8.83751	-6.95717	0.000399173	0.00513893	0.186336	A_15_P173186	NM_001002198	btbd9	NM_001002198		Dr.161863	557659	GO:0005575(cellular_component)|GO:0007420(brain development)	ENSDART00000099990	TC437661
5834	Danio rerio centrosomal protein 57 (cep57), mRNA [NM_001080683]	10.2844	10.3255	10.1924	9.59579	9.76683	9.66685	-0.590961	9.97197	-6.34663	0.000659747	0.00690391	-0.375314	A_15_P752876	NM_001080683	cep57	NM_001080683		Dr.152043	791201	GO:0008017(microtubule binding)|GO:0034453(microtubule anchoring)|GO:0042802(identical protein binding)|GO:0043015(gamma-tubulin binding)	ENSDART00000097465	TC398795
5835	serologically defined colon cancer antigen 8 [Source:ZFIN;Acc:ZDB-GENE-090313-318] [ENSDART00000114911]	8.31375	8.42409	8.126	9.19988	9.27945	9.32729	0.98093	8.77841	8.99359	9.37307e-05	0.0023569	1.79952	A_15_P288611	ENSDART00000114911		XM_005156579					ENSDART00000114911	TC389765
5837	Danio rerio eph receptor A4a (epha4a), mRNA [NM_001005919]	10.3731	9.86001	9.67541	11.1305	11.3041	11.0112	1.17909	10.5591	5.9547	0.000929356	0.00839639	-0.758405	A_15_P634326	NM_001005919	epha4a	NM_001005919		Dr.47585	64271	GO:0000166(nucleotide binding)|GO:0003404(optic vesicle morphogenesis)|GO:0004672(protein kinase activity)|GO:0004713(protein tyrosine kinase activity)|GO:0004714(transmembrane receptor protein tyrosine kinase activity)|GO:0005003(ephrin receptor activity)|GO:0005524(ATP binding)|GO:0005768(endosome)|GO:0005769(early endosome)|GO:0005886(plasma membrane)|GO:0005887(integral to plasma membrane)|GO…	ENSDART00000148563	TC367059
5854	CT661491 ZF_mu Danio rerio cDNA clone ZF_mu_122f15 5', mRNA sequence [CT661491]	11.6696	11.5603	11.5614	10.3061	10.4022	10.3582	-1.24162	10.9763	-14.4199	5.84541e-06	0.000591124	4.81042	A_15_P688706	CT661491	si:busm1-172k9.2	CT661491		Dr.123068	368501			TC404247
5861	Danio rerio cytochrome P450, family 2, subfamily P, polypeptide 6 (cyp2p6), mRNA [NM_200139]	3.32909	3.78106	2.99972	5.17511	5.07045	5.51635	1.88401	4.31196	8.31308	0.000147008	0.00300088	1.30006	A_15_P654951	NM_200139	cyp2p6	NM_200139		Dr.106442	393108	GO:0004497(monooxygenase activity)|GO:0005506(iron ion binding)|GO:0008392(arachidonic acid epoxygenase activity)|GO:0008395(steroid hydroxylase activity)|GO:0016020(membrane)|GO:0016021(integral to membrane)|GO:0016491(oxidoreductase activity)|GO:0016705(oxidoreductase activity, acting on paired donors, with incorporation or reduction of molecular oxygen)|GO:0016712(oxidoreductase activity, acti…	ENSDART00000128416	TC391111	Arachidonic acid metabolism // Linoleic acid metabolism // Metabolic pathways	dre00590 // dre00591 // dre01100
5867	pleckstrin homology domain interacting protein [Source:ZFIN;Acc:ZDB-GENE-050208-261] [ENSDART00000138106]	9.3443	9.36222	9.46203	10.5878	10.6589	10.3824	1.15354	9.96628	10.7974	3.24235e-05	0.00139016	2.96821	A_15_P394720	ENSDART00000138106	phip	XM_009297004			569727	GO:0003677(DNA binding)|GO:0005158(insulin receptor binding)|GO:0005634(nucleus)|GO:0006357(regulation of transcription from RNA polymerase II promoter)|GO:0007010(cytoskeleton organization)|GO:0008286(insulin receptor signaling pathway)|GO:0008360(regulation of cell shape)	ENSDART00000138106	TC405423
5868	Danio rerio zgc:162621, mRNA (cDNA clone MGC:162621 IMAGE:7154060), complete cds. [BC139610]	11.3539	11.2513	11.7229	9.32884	9.3014	9.59398	-2.03462	10.4254	-12.839	1.16724e-05	0.000820295	4.07503	A_15_P175506	BC139610	zgc:162621	BC139610			606604	GO:0003676(nucleic acid binding)|GO:0005575(cellular_component)|GO:0015074(DNA integration)		TC370091
5871	secretory carrier membrane protein 2, like [Source:ZFIN;Acc:ZDB-GENE-030131-6432] [ENSDART00000165406]	3.63326	3.12923	3.4524	4.83785	5.58951	4.86265	1.69171	4.25082	6.91169	0.000413887	0.00525419	0.14589	A_15_P113658	ENSDART00000165406	scamp2l				334500	GO:0015031(protein transport)|GO:0016020(membrane)|GO:0016021(integral to membrane)	ENSDART00000165406	TC379136
5891	Danio rerio soluble neuropilin 2a1 (nrp2a) mRNA, complete cds, alternatively spliced. [AY437399]	2.4195	2.41318	2.57327	5.18002	5.31448	3.96746	2.35201	3.64465	6.58414	0.000540261	0.00616752	-0.151927	A_15_P132841	AY437399	nrp2a	AY437399		Dr.29401	405901	GO:0001525(angiogenesis)|GO:0001570(vasculogenesis)|GO:0001755(neural crest cell migration)|GO:0005021(vascular endothelial growth factor-activated receptor activity)|GO:0007411(axon guidance)|GO:0016020(membrane)|GO:0016021(integral to membrane)|GO:0017154(semaphorin receptor activity)|GO:0030947(regulation of vascular endothelial growth factor receptor signaling pathway)|GO:0038084(vascular end…		NP944048
5892		4.4618	4.38368	4.96525	3.46808	3.27504	3.05177	-1.33861	3.93427	-6.94279	0.00040376	0.00517042	0.173571	A_15_P518197
5897	claudin 23 [Source:HGNC Symbol;Acc:HGNC:17591] [ENSDART00000156672]	4.89831	4.21353	4.16985	2.87783	2.2954	2.40183	-1.90221	3.47612	-7.56081	0.000251218	0.00405096	0.70331	A_15_P296761	ENSDART00000156672	si:dkey-221l4.11	XM_001332989			794676	GO:0005198(structural molecule activity)|GO:0005886(plasma membrane)|GO:0005923(tight junction)|GO:0016020(membrane)|GO:0016021(integral to membrane)|GO:0030054(cell junction)	ENSDART00000156672	TC389697
5898	Danio rerio UDP-Gal:betaGlcNAc beta 1,4- galactosyltransferase, polypeptide 6 (b4galt6), mRNA [NM_200938]	11.8545	11.876	11.8578	12.5843	12.5949	12.5461	0.712319	12.2189	9.02759	9.17188e-05	0.00233101	1.82355	A_15_P103437	NM_200938	b4galt6	NM_200938		Dr.78086	393912	GO:0005975(carbohydrate metabolic process)|GO:0006687(glycosphingolipid metabolic process)|GO:0008489(UDP-galactose:glucosylceramide beta-1,4-galactosyltransferase activity)|GO:0016020(membrane)|GO:0016021(integral to membrane)|GO:0016740(transferase activity)|GO:0016757(transferase activity, transferring glycosyl groups)	ENSDART00000013343	TC444865	Sphingolipid metabolism // Metabolic pathways	dre00600 // dre01100
5905	AGENCOURT_24290162 NIH_ZGC_18 Danio rerio cDNA clone IMAGE:7284331 5', mRNA sequence [CN842126]	15.6438	15.0637	15.2645	12.9861	13.0184	12.9521	-2.33851	14.1548	-14.7393	5.12789e-06	0.000561327	4.94815	A_15_P597057	ENSDART00000163576		CN842126		Dr.129284			ENSDART00000163576	TC415481
5924	PREDICTED: Danio rerio hypothetical protein LOC100149966 (LOC100149966), mRNA [XM_001919897]	2.35362	2.32188	2.69588	6.33426	6.65746	7.09937	4.2399	4.57708	19.4528	9.66438e-07	0.000247411	6.64927	A_15_P672122	XM_001919897		XM_001919897		Dr.44889				TC372306
5945	Danio rerio peptidylprolyl isomerase Aa (cyclophilin A) (ppiaa), mRNA [NM_212758]	16.587	16.573	16.2578	15.8188	15.7513	15.7332	-0.704848	16.1202	-5.94934	0.00093383	0.0084214	-0.763774	A_15_P112746	NM_212758	ppiaa	NM_212758		Dr.104642	336612	GO:0000413(protein peptidyl-prolyl isomerization)|GO:0003755(peptidyl-prolyl cis-trans isomerase activity)|GO:0006457(protein folding)|GO:0016853(isomerase activity)	ENSDART00000123878	TC442782	Calcium signaling pathway	dre04020
5952	AL915442 PJR-Z1+Z2 Danio rerio cDNA clone 176-D06-1, mRNA sequence [AL915442]	6.05832	6.04263	7.13185	8.86453	9.15442	8.98809	2.59141	7.70664	8.38658	0.000139822	0.00291836	1.35577	A_15_P506927	AL915442		AL915442		Dr.151601
5956	solute carrier family 39 (zinc transporter), member 14 [Source:HGNC Symbol;Acc:HGNC:20858] [ENSDART00000163942]	9.56791	9.71431	9.63026	8.44144	8.12713	7.93344	-1.47015	8.90242	-10.0197	5.0169e-05	0.00171407	2.48951	A_15_P594107	ENSDART00000163942	slc39a14	CN177940		Dr.109014	799782		ENSDART00000163942	TC451147
5962	leucine rich repeat containing 75A [Source:HGNC Symbol;Acc:HGNC:32403] [ENSDART00000110618]	5.80931	5.86925	5.81347	5.055	4.69909	4.95013	-0.92927	5.36604	-7.97594	0.000185922	0.00344167	1.03876	A_15_P375005	ENSDART00000110618	si:dkey-151p21.7	XM_686301			562936		ENSDART00000110618	NP9853483
5971	Rep: Gag-like protein - Danio rerio (Zebrafish) (Brachydanio rerio), complete [TC375116]	4.84682	5.2453	5.08855	6.48046	6.54309	6.84212	1.56166	5.84106	10.3088	4.25082e-05	0.00158619	2.67157	A_15_P166776	TC375116								TC375116
5981	Danio rerio zRAB1B, member RAS oncogene family a (rab1ba), mRNA [NM_201142]	11.1956	11.1932	11.0441	11.8964	12.0061	12.1574	0.875646	11.5821	8.19171	0.000159825	0.00315043	1.2071	A_15_P659531	NM_201142	rab1ba	NM_201142		Dr.78500	394117	GO:0000139(Golgi membrane)|GO:0000166(nucleotide binding)|GO:0005525(GTP binding)|GO:0005789(endoplasmic reticulum membrane)|GO:0006888(ER to Golgi vesicle-mediated transport)|GO:0007264(small GTPase mediated signal transduction)|GO:0015031(protein transport)	ENSDART00000163551	NP13229189
5985	Danio rerio MID1 interacting protein 1a (mid1ip1a), mRNA [NM_131335]	9.36255	9.23261	9.24404	8.58397	8.74191	8.8068	-0.56884	8.99531	-5.67784	0.00119611	0.00974286	-1.04044	A_15_P208376	NM_131335	mid1ip1a	NM_131335		Dr.75062	30600	GO:0005634(nucleus)|GO:0005737(cytoplasm)|GO:0005856(cytoskeleton)|GO:0005874(microtubule)	ENSDART00000060150	NP13229148
6003	Danio rerio hemoglobin beta embryonic-2 (hbbe2), mRNA [NM_212846]	17.4258	17.5429	17.4278	14.0753	14.3688	15.3555	-2.86563	16.0327	-8.84807	0.000102936	0.00247798	1.69571	A_15_P193031	NM_212846	hbbe2	NM_212846		Dr.87218	405772	GO:0005344(oxygen transporter activity)|GO:0005506(iron ion binding)|GO:0005833(hemoglobin complex)|GO:0006810(transport)|GO:0015671(oxygen transport)|GO:0019825(oxygen binding)|GO:0020037(heme binding)|GO:0046872(metal ion binding)	ENSDART00000066384	TC404255
6013	Danio rerio eps8-like1 (eps8l1), mRNA [NM_001013313]	11.3725	11.4344	11.4981	12.0843	12.0662	12.022	0.622484	11.7463	7.3689	0.000290076	0.00438596	0.542845	A_15_P172166	NM_001013313	eps8l1	NM_001013313		Dr.73230	503735	GO:0003674(molecular_function)|GO:0005575(cellular_component)|GO:0008150(biological_process)	ENSDART00000080749	TC369970
6018	Danio rerio zgc:163040 (zgc:163040), mRNA [NM_001089569]	5.39246	4.5674	5.0236	3.30102	3.36277	2.62641	-1.89775	4.04561	-6.72972	0.000479311	0.00576016	-0.0181196	A_15_P653590	NM_001089569	zgc:163040	NM_001089569		Dr.154548	100038789	GO:0000786(nucleosome)|GO:0003677(DNA binding)|GO:0005634(nucleus)|GO:0005694(chromosome)|GO:0006334(nucleosome assembly)|GO:0046982(protein heterodimerization activity)	ENSDART00000083397	NP13326929
6025	Danio rerio transmembrane and ubiquitin-like domain containing 1 (tmub1), mRNA [NM_213298]	7.98301	7.71947	7.85358	7.27353	7.23135	7.13087	-0.640103	7.53197	-6.10314	0.000814662	0.00781406	-0.611142	A_15_P343580	NM_213298	tmub1	NM_213298		Dr.113927	406589	GO:0005634(nucleus)|GO:0005737(cytoplasm)|GO:0016020(membrane)|GO:0016021(integral to membrane)	ENSDART00000056642	TC408443
6029	Danio rerio PDZ domain containing 1 (pdzk1), mRNA [NM_001128670]	7.12119	7.20201	6.90145	7.92718	7.91321	7.98444	0.866722	7.50824	8.03804	0.00017794	0.00336714	1.08762	A_15_P135901	NM_001128670	pdzk1	NM_001128670		Dr.75974	337325		ENSDART00000129117	TC369016
6032	Rep: Homolog of Homo sapiens "Neurogenic locus notch homolog protein 2 precursor - Takifugu rubripes, partial (22%) [TC413270]	6.09395	6.59079	6.04399	3.0991	2.55998	2.67928	-3.46346	4.51118	-16.6282	2.48825e-06	0.000423555	5.69852	A_15_P289341	TC413270		XM_009307515						TC413270
6035	PREDICTED: Danio rerio MHC class I antigen ZJA transcript variant 1 (mhc1zja), transcript variant X2, mRNA [XM_005171508]	7.83478	7.66628	7.37123	5.26627	4.95511	5.23302	-2.47263	6.38778	-15.8348	3.3374e-06	0.000471989	5.39603	A_15_P761426	TC398175		XM_005171508						TC398175
6065	Danio rerio trophoblast glycoprotein b (tpbgb), mRNA [NM_001252462]	7.24484	7.16044	7.04037	6.10978	6.10277	6.37989	-0.951072	6.67302	-8.10126	0.000170215	0.0032837	1.13702	A_15_P398170	NM_001252462	tpbgb	NM_001252462		Dr.108554	792712	GO:0016020(membrane)|GO:0016021(integral to membrane)	ENSDART00000054077	TC402747
6086	Danio rerio bloodthirsty (bty), mRNA [NM_001020475]	9.89766	9.9484	9.66993	8.48003	8.13285	8.29236	-1.53691	9.0702	-11.6481	2.07622e-05	0.00109678	3.45371	A_15_P624902	NM_001020475	bty	NM_001020475		Dr.23709	246711	GO:0005622(intracellular)|GO:0008270(zinc ion binding)|GO:0030218(erythrocyte differentiation)|GO:0046872(metal ion binding)	ENSDART00000172424	TC389432
6088	Danio rerio anosmin 1a (anos1a), mRNA [NM_131358]	7.79488	7.69777	7.41697	6.62803	6.59404	6.96861	-0.906315	7.18338	-5.87859	0.000995243	0.00874864	-0.834974	A_15_P415455	NM_131358	anos1a	NM_131358		Dr.8131	30630	GO:0005576(extracellular region)|GO:0007411(axon guidance)|GO:0021772(olfactory bulb development)|GO:0030414(peptidase inhibitor activity)|GO:0048920(posterior lateral line neuromast primordium migration)|GO:0071542(dopaminergic neuron differentiation)|GO:0097154(GABAergic neuron differentiation)|GO:0097155(fasciculation of sensory neuron axon)	ENSDART00000007522	TC410966
6091	Danio rerio zgc:172253 (zgc:172253), mRNA [NM_001114483]	8.47338	8.35262	8.27784	10.7621	11.114	10.5216	2.43131	9.5836	14.6649	5.28535e-06	0.000568621	4.91639	A_15_P622896	NM_001114483	zgc:172253	NM_001114483		Dr.77129	100007732	GO:0003674(molecular_function)|GO:0005575(cellular_component)|GO:0008150(biological_process)	ENSDART00000143449	TC370575
6103	COMM domain containing 6 [Source:ZFIN;Acc:ZDB-GENE-070912-209] [ENSDART00000139811]	11.0541	10.9652	10.6265	9.67341	9.48947	9.77607	-1.23565	10.2641	-8.38451	0.000140018	0.00292075	1.35421	A_15_P257321	ENSDART00000139811	commd6	XM_001332052			792620		ENSDART00000139811
6107	si:ch211-281l24.3 [Source:ZFIN;Acc:ZDB-GENE-131121-575] [ENSDART00000156632]	10.0226	10.0375	9.9393	8.26288	8.04664	8.76969	-1.64005	9.17976	-8.56918	0.000123654	0.0027328	1.49227	A_15_P516382	ENSDART00000156632	si:ch211-281l24.3	EH998448		Dr.156979	798456	GO:0008270(zinc ion binding)|GO:0046872(metal ion binding)	ENSDART00000156632	TC387871
6114	dual-specificity tyrosine-(Y)-phosphorylation regulated kinase 1A, b [Source:ZFIN;Acc:ZDB-GENE-030131-5677] [ENSDART00000154437]	6.32949	6.26345	6.62632	7.07363	7.15295	7.10531	0.704211	6.75852	5.84256	0.00102828	0.0089324	-0.871471	A_15_P105391	ENSDART00000154437	dyrk1ab	XM_002664610			327466	GO:0000166(nucleotide binding)|GO:0004672(protein kinase activity)|GO:0004674(protein serine/threonine kinase activity)|GO:0004712(protein serine/threonine/tyrosine kinase activity)|GO:0005524(ATP binding)|GO:0006468(protein phosphorylation)|GO:0016301(kinase activity)|GO:0016310(phosphorylation)|GO:0016740(transferase activity)|GO:0046777(protein autophosphorylation)	ENSDART00000154437	TC370572
6115	Danio rerio zgc:174928 (zgc:174928), mRNA [NM_001113627]	10.0926	10.1388	9.97941	8.55795	8.57749	8.25541	-1.60665	9.26694	-13.2918	9.49984e-06	0.000752716	4.29536	A_15_P733486	NM_001113627	zgc:174928	NM_001113627		Dr.113743	792701	GO:0003676(nucleic acid binding)|GO:0008150(biological_process)|GO:0046872(metal ion binding)		TC415075
6117	SECIS binding protein 2 [Source:ZFIN;Acc:ZDB-GENE-050208-263] [ENSDART00000132789]	7.70745	8.05467	7.63498	6.9284	7.0631	6.96448	-0.813708	7.39218	-6.05487	0.000850089	0.00800199	-0.658736	A_15_P556042	ENSDART00000132789		XR_044859		Dr.43034			ENSDART00000132789
6132	Danio rerio muscleblind-like splicing regulator 1 (mbnl1), transcript variant 1, mRNA [NM_001076634]	15.9873	15.9937	16.2758	14.9677	14.7319	15.0906	-1.15549	15.5078	-8.34119	0.00014421	0.00296464	1.32142	A_15_P694251	NM_001076634	mbnl1	NM_001076634		Dr.158591	767696	GO:0005575(cellular_component)|GO:0008150(biological_process)|GO:0046872(metal ion binding)		TC373381
6133	Danio rerio chromodomain helicase DNA binding protein 4a (chd4a), mRNA [NM_001044858]	13.5875	13.6211	13.5592	14.3064	14.1854	14.3081	0.677366	13.928	7.90695	0.000195278	0.00352957	0.984081	A_15_P109820	NM_001044858	chd4a	NM_001044858		Dr.75110	558344	GO:0003676(nucleic acid binding)|GO:0003677(DNA binding)|GO:0005524(ATP binding)|GO:0005634(nucleus)|GO:0006355(regulation of transcription, DNA-dependent)|GO:0008026(ATP-dependent helicase activity)|GO:0008270(zinc ion binding)|GO:0016818(hydrolase activity, acting on acid anhydrides, in phosphorus-containing anhydrides)|GO:0031101(fin regeneration)|GO:0046872(metal ion binding)	ENSDART00000005453	TC426886
6139	si:ch1073-385f13.3 [Source:ZFIN;Acc:ZDB-GENE-131127-357] [ENSDART00000104720]	6.5043	6.60082	6.47215	7.25862	7.13149	7.16027	0.657702	6.85461	7.3553	0.000293083	0.00441237	0.531338	A_15_P136251	ENSDART00000104720	si:ch1073-385f13.3	XM_005174215			101886651	GO:0003676(nucleic acid binding)	ENSDART00000104720	TC437975
6150	Danio rerio tetraspanin 4a (tspan4a), mRNA [NM_001002348]	9.48633	9.37563	9.43484	8.29106	8.20699	8.01711	-1.26055	8.80199	-12.0157	1.7283e-05	0.00101226	3.65236	A_15_P148056	NM_001002348	tspan4a	NM_001002348		Dr.150529	436620	GO:0003674(molecular_function)|GO:0005887(integral to plasma membrane)|GO:0007166(cell surface receptor signaling pathway)|GO:0016020(membrane)|GO:0016021(integral to membrane)	ENSDART00000126397	TC375391
6154	PREDICTED: Danio rerio v-rel avian reticuloendotheliosis viral oncogene homolog A (rela), transcript variant X1, mRNA [XM_005170796]	7.85718	7.91561	8.02868	8.45301	8.57495	8.55388	0.593456	8.23055	6.38781	0.000637025	0.00676065	-0.336127	A_15_P712031	XM_005170796	rela	XM_005170796			415099	GO:0000122(negative regulation of transcription from RNA polymerase II promoter)|GO:0000977(RNA polymerase II regulatory region sequence-specific DNA binding)|GO:0000981(sequence-specific DNA binding RNA polymerase II transcription factor activity)|GO:0003677(DNA binding)|GO:0003682(chromatin binding)|GO:0003700(sequence-specific DNA binding transcription factor activity)|GO:0005634(nucleus)|GO:0…			MAPK signaling pathway // Apoptosis // Toll-like receptor signaling pathway // NOD-like receptor signaling pathway // RIG-I-like receptor signaling pathway // Cytosolic DNA-sensing pathway // Adipocytokine signaling pathway // AGE-RAGE signaling pathway in diabetic complications // Salmonella infection // Herpes simplex infection	dre04010 // dre04210 // dre04620 // dre04621 // dre04622 // dre04623 // dre04920 // dre04933 // dre05132 // dre05168
6156	Danio rerio pyruvate dehydrogenase kinase, isozyme 2b (pdk2b), mRNA [NM_200996]	8.96469	9.11546	9.95431	7.56425	7.68138	6.92506	-1.95459	8.36752	-6.06201	0.000844736	0.00798258	-0.651674	A_15_P666886	NM_200996	pdk2b	NM_200996		Dr.151875	393971	GO:0005575(cellular_component)|GO:0016301(kinase activity)|GO:0016310(phosphorylation)|GO:0016740(transferase activity)	ENSDART00000042189	TC369011
6175	Rep: GHRHR protein - Takifugu rubripes, partial (77%) [TC380747]	10.9562	11.4092	10.746	9.58106	9.92813	9.98994	-1.20411	10.4351	-5.90286	0.000973672	0.00864433	-0.81048	A_15_P145016	ENSDART00000082830	kiaa0895l	XM_680865			562097		ENSDART00000082830	TC380747
6182	ras-related C3 botulinum toxin substrate 1 (rho family, small GTP binding protein Rac1) like [Source:ZFIN;Acc:ZDB-GENE-060315-6] [ENSDART00000063774]	9.88097	9.83077	9.4914	6.54828	6.71594	6.87886	-3.02002	8.22437	-20.4688	7.10364e-07	0.000214228	6.94991	A_15_P558992	ENSDART00000063774	rac1l	BC154665		Dr.121052	792699	GO:0000166(nucleotide binding)|GO:0005525(GTP binding)|GO:0005622(intracellular)|GO:0007264(small GTPase mediated signal transduction)	ENSDART00000063774	TC404820	MAPK signaling pathway // Phagosome // Wnt signaling pathway // VEGF signaling pathway // Focal adhesion // Adherens junction // Tight junction // Toll-like receptor signaling pathway // Regulation of actin cytoskeleton // AGE-RAGE signaling pathway in diabetic complications // Salmonella infection	dre04010 // dre04145 // dre04310 // dre04370 // dre04510 // dre04520 // dre04530 // dre04620 // dre04810 // dre04933 // dre05132
6222	Danio rerio transmembrane protein 43 (tmem43), mRNA [NM_213238]	10.2774	10.1557	10.0339	10.8265	10.7505	10.8597	0.656579	10.4839	6.5786	0.000542747	0.00618115	-0.157058	A_15_P629886	NM_213238	tmem43	NM_213238		Dr.84990	406520	GO:0003674(molecular_function)|GO:0008150(biological_process)|GO:0016020(membrane)|GO:0016021(integral to membrane)		TC387490
6224	smg9 nonsense mediated mRNA decay factor [Source:ZFIN;Acc:ZDB-GENE-030131-9385] [ENSDART00000155754]	10.1856	10.2406	10.2831	11.4049	11.2881	11.5247	1.16946	10.8212	11.9234	1.80887e-05	0.00102485	3.60307	A_15_P727716	ENSDART00000155754		XM_001923780					ENSDART00000155754	NP13324126
6226	Danio rerio ethylmalonic encephalopathy 1 (ethe1), mRNA [NM_212929]	8.05173	7.73928	8.32968	6.96673	6.88518	7.20542	-1.02112	7.52967	-5.79395	0.00107485	0.00914609	-0.920978	A_15_P732521	NM_212929	ethe1	NM_212929		Dr.87070	405865		ENSDART00000043403	TC415990	Sulfur metabolism	dre00920
6230	Danio rerio coiled-coil domain containing 85C, a (ccdc85ca), mRNA [NM_001045384]	8.8111	8.76007	8.88582	7.82918	7.8903	7.86362	-0.957962	8.34002	-11.3467	2.42281e-05	0.00120355	3.28598	A_15_P288646	NM_001045384	ccdc85ca	NM_001045384		Dr.63305	751667	GO:0003674(molecular_function)|GO:0005575(cellular_component)|GO:0007275(multicellular organismal development)	ENSDART00000104999	TC370776
6234	Danio rerio novel immune-type receptor 3a (nitr3a), mRNA [NM_131652]	2.39259	2.38926	2.56526	4.93828	4.82317	3.96443	2.12625	3.51217	8.04406	0.000177187	0.00336104	1.09233	A_15_P223556	NM_131652	nitr3a	NM_131652		Dr.83337	60649	GO:0016020(membrane)|GO:0016021(integral to membrane)	ENSDART00000161873	NP1062328
6240	Danio rerio thioredoxin-like 4A (txnl4a), mRNA [NM_001005953]	13.2824	13.3486	13.1164	13.8249	13.9167	13.9502	0.648119	13.5732	6.45511	0.000601781	0.00652941	-0.272492	A_15_P629816	NM_001005953	txnl4a	NM_001005953		Dr.82160	449780	GO:0000245(spliceosomal complex assembly)|GO:0000398(nuclear mRNA splicing, via spliceosome)|GO:0005681(spliceosomal complex)|GO:0005682(U5 snRNP)|GO:0046540(U4/U6 x U5 tri-snRNP complex)	ENSDART00000142463	TC384001	Spliceosome	dre03040
6252	Danio rerio aldolase C, fructose-bisphosphate, b (aldocb), mRNA [NM_194384]	11.0806	11.0919	10.9258	9.38849	9.54345	9.73391	-1.4775	10.294	-12.2957	1.50819e-05	0.0009252	3.79946	A_15_P100837	NM_194384	aldocb	NM_194384		Dr.19223	369193	GO:0003824(catalytic activity)|GO:0004332(fructose-bisphosphate aldolase activity)|GO:0005575(cellular_component)|GO:0006096(glycolysis)|GO:0016829(lyase activity)	ENSDART00000026766	TC447586	Glycolysis / Gluconeogenesis // Pentose phosphate pathway // Fructose and mannose metabolism // Metabolic pathways // Carbon metabolism // Biosynthesis of amino acids	dre00010 // dre00030 // dre00051 // dre01100 // dre01200 // dre01230
6259	CT672405 ZF_mu Danio rerio cDNA clone ZF_mu_135l21 5', mRNA sequence [CT672405]	11.3183	11.3095	11.2293	10.6243	10.8009	10.774	-0.552633	11.0094	-5.97846	0.000909821	0.00829698	-0.734656	A_15_P590692	CT672405	wu:fa94h02	CT672405		Dr.104626	336756
6275	Danio rerio si:busm1-194e12.11 (si:busm1-194e12.11), mRNA [NM_001004534]	7.27694	7.30944	7.04823	3.06346	2.4788	2.62757	-4.48826	4.96741	-25.6785	1.79528e-07	0.000103496	8.22845	A_15_P110361	NM_001004534	si:busm1-194e12.11	NM_001004534		Dr.80817	368993	GO:0006955(immune response)|GO:0016020(membrane)|GO:0016021(integral to membrane)|GO:0019882(antigen processing and presentation)|GO:0042613(MHC class II protein complex)	ENSDART00000162877	NP13226214
6290	Danio rerio PRKR interacting protein 1 (IL11 inducible) (prkrip1), mRNA [NM_001017896]	11.765	11.6393	11.5298	13.0216	12.8172	13.2951	1.39992	12.3447	9.53143	6.70441e-05	0.0019838	2.17002	A_15_P107406	NM_001017896	prkrip1	NM_001017896		Dr.115106	550595	GO:0003725(double-stranded RNA binding)|GO:0004860(protein kinase inhibitor activity)|GO:0005634(nucleus)|GO:0005730(nucleolus)|GO:0019901(protein kinase binding)	ENSDART00000045518	TC389163
6291	Danio rerio profilin 2 (pfn2), mRNA [NM_201336]	12.8854	12.8762	12.9093	10.1082	10.0801	9.78011	-2.90084	11.4399	-25.142	2.04108e-07	0.000111028	8.11415	A_15_P492787	NM_201336	pfn2	NM_201336		Dr.76326	394235	GO:0003779(actin binding)|GO:0005737(cytoplasm)|GO:0030036(actin cytoskeleton organization)|GO:0030833(regulation of actin filament polymerization)|GO:0032233(positive regulation of actin filament bundle assembly)		TC403492	Regulation of actin cytoskeleton // Salmonella infection	dre04810 // dre05132
6296	Rep: Slc34a2b protein - Danio rerio (Zebrafish) (Brachydanio rerio), partial (4%) [TC378239]	8.01839	8.1219	7.90847	9.52253	9.5406	9.44494	1.48644	8.75947	15.5876	3.66772e-06	0.000495605	5.29814	A_15_P242071	ENSDART00000129965	LOC100330838	XM_002665807			100330838		ENSDART00000129965	TC378239
6301	Danio rerio nicotinate phosphoribosyltransferase (naprt), mRNA [NM_200890]	12.0164	12.0049	12.103	12.8645	12.8372	12.7291	0.768862	12.4258	8.70876	0.000112738	0.00260899	1.59484	A_15_P107649	NM_200890	naprt	NM_200890		Dr.29094	393864	GO:0004514(nicotinate-nucleotide diphosphorylase (carboxylating) activity)|GO:0004516(nicotinate phosphoribosyltransferase activity)|GO:0005737(cytoplasm)|GO:0005829(cytosol)|GO:0006979(response to oxidative stress)|GO:0009435(NAD biosynthetic process)|GO:0016740(transferase activity)|GO:0016874(ligase activity)|GO:0019358(nicotinate nucleotide salvage)|GO:0019363(pyridine nucleotide biosynthetic…	ENSDART00000038157	TC431249	Nicotinate and nicotinamide metabolism // Metabolic pathways	dre00760 // dre01100
6309	Danio rerio 2-hydroxyacyl-CoA lyase 1 (hacl1), mRNA [NM_213085]	8.3788	8.16239	7.98632	9.69497	9.59988	9.83448	1.53394	8.9428	11.5985	2.12905e-05	0.00110985	3.42644	A_15_P110810	NM_213085	hacl1	NM_213085		Dr.33577	406358	GO:0000287(magnesium ion binding)|GO:0003824(catalytic activity)|GO:0016829(lyase activity)|GO:0030976(thiamine pyrophosphate binding)	ENSDART00000004031	TC368387	Peroxisome	dre04146
6316	Danio rerio cellular retinoic acid binding protein 2, a (crabp2a), mRNA [NM_182859]	6.91167	6.44353	6.47472	8.61904	8.65717	8.4929	1.97973	7.59984	13.1786	9.99532e-06	0.000766811	4.24107	A_15_P753712	NM_182859	crabp2a	NM_182859		Dr.104443	171480	GO:0005215(transporter activity)|GO:0006810(transport)|GO:0008289(lipid binding)|GO:0021575(hindbrain morphogenesis)|GO:0048385(regulation of retinoic acid receptor signaling pathway)	ENSDART00000170957	TC448141
6352	Danio rerio phospholipase C, epsilon 1 (plce1), mRNA [NM_001161653]	6.91653	6.97458	6.59348	5.86169	6.07686	5.9195	-0.875513	6.39044	-6.53941	0.000560735	0.00629246	-0.19351	A_15_P698511	NM_001161653	plce1	NM_001161653		Dr.80689	568288	GO:0004435(phosphatidylinositol phospholipase C activity)|GO:0004871(signal transducer activity)|GO:0005085(guanyl-nucleotide exchange factor activity)|GO:0006629(lipid metabolic process)|GO:0007165(signal transduction)|GO:0007264(small GTPase mediated signal transduction)|GO:0008081(phosphoric diester hydrolase activity)|GO:0016042(lipid catabolic process)|GO:0016787(hydrolase activity)|GO:00328…	ENSDART00000124097	TC419167	Inositol phosphate metabolism // Metabolic pathways // Calcium signaling pathway // Phosphatidylinositol signaling system // AGE-RAGE signaling pathway in diabetic complications	dre00562 // dre01100 // dre04020 // dre04070 // dre04933
6355	si:dkeyp-82a1.6 [Source:ZFIN;Acc:ZDB-GENE-081105-150] [ENSDART00000136561]	5.49919	5.42402	5.38068	3.84862	4.23327	4.06812	-1.38463	4.74232	-11.3295	2.44461e-05	0.00120501	3.27623	A_15_P725836	ENSDART00000136561	si:dkeyp-82a1.6	EV760370		Dr.72097	100005391	GO:0016020(membrane)|GO:0016021(integral to membrane)	ENSDART00000136561	TC388026
6356	Sad1 and UNC84 domain containing 2 [Source:HGNC Symbol;Acc:HGNC:14210] [ENSDART00000140086]	4.71449	4.6746	4.75941	5.77129	5.48552	5.78213	0.963481	5.19791	8.58302	0.000122519	0.0027124	1.50251	A_15_P215271	ENSDART00000140086	si:dkey-92f12.2	XM_001919656			796761	GO:0005635(nuclear envelope)|GO:0006998(nuclear envelope organization)|GO:0016020(membrane)|GO:0016021(integral to membrane)|GO:0043495(protein anchor)|GO:0090286(cytoskeletal anchoring at nuclear membrane)	ENSDART00000140086	TC400947
6367	Danio rerio peptidase D (pepd), mRNA [NM_198912]	12.1654	11.9622	12.1615	11.5484	11.3397	11.164	-0.745639	11.7235	-5.71079	0.00116018	0.00958399	-1.00636	A_15_P102764	NM_198912	pepd	NM_198912		Dr.79690	337498	GO:0004177(aminopeptidase activity)|GO:0005575(cellular_component)|GO:0016787(hydrolase activity)|GO:0030145(manganese ion binding)|GO:0046872(metal ion binding)	ENSDART00000171881	TC431462
6388	PREDICTED: Danio rerio uncharacterized LOC101885526 (LOC101885526), mRNA [XM_005170083]	5.65967	5.93869	5.69565	4.0986	4.50853	3.47872	-1.73605	4.89664	-6.58289	0.000540821	0.00616838	-0.153084	A_15_P564562	TC365738		XM_005170083				GO:0003674(molecular_function)|GO:0003803(coagulation factor IXa activity)|GO:0004263(chymotrypsin activity)|GO:0005575(cellular_component)|GO:0005576(extracellular region)|GO:0005615(extracellular space)|GO:0007596(blood coagulation)|GO:0008150(biological_process)|GO:0040023(establishment of nucleus localization)		TC365738
6389	Danio rerio si:dkey-217m5.8 (si:dkey-217m5.8), mRNA [NM_001045192]	5.14578	5.32052	5.6887	7.19627	7.48334	7.72047	2.08169	6.42585	10.7132	3.39446e-05	0.00141775	2.91807	A_15_P621241	NM_001045192	si:dkey-217m5.8	NM_001045192		Dr.139724	569884		ENSDART00000135149	TC415196
6390	im:7152348 [Source:ZFIN;Acc:ZDB-GENE-041111-308] [ENSDART00000155116]	10.9876	10.9958	11.196	10.3321	10.2755	10.1261	-0.815231	10.6522	-7.58624	0.000246531	0.00401072	0.724314	A_15_P375115	ENSDART00000155116	im:7152348	BC091690		Dr.91305	559250	GO:0005575(cellular_component)|GO:0008150(biological_process)|GO:0008270(zinc ion binding)|GO:0046872(metal ion binding)	ENSDART00000155116	TC442161
6395	ft59c01.x1 Gong zebrafish ovary Danio rerio cDNA clone IMAGE:5157504 3', mRNA sequence [BI843253]	5.33855	5.72014	5.22464	6.45094	6.39957	6.74176	1.10298	5.97927	6.57798	0.00054303	0.00618253	-0.157641	A_15_P403490	BI843253	wu:fj08e01	BI843253		Dr.5933	335388
6418	Danio rerio si:ch211-237l4.6 (si:ch211-237l4.6), mRNA [NM_001033091]	8.92899	8.7897	9.01037	10.5796	10.2541	10.2569	1.45382	9.6366	11.3594	2.40695e-05	0.00119829	3.29312	A_15_P176671	NM_001033091	si:ch211-237l4.6	NM_001033091		Dr.82743	446130		ENSDART00000079498	TC384796
6430	Danio rerio forkhead box P1a (foxp1a), mRNA [NM_001077564]	6.79216	6.92877	6.92237	6.13327	6.40863	6.17136	-0.643347	6.55943	-5.82702	0.00104291	0.00899715	-0.887262	A_15_P740786	NM_001077564	foxp1a	NM_001077564		Dr.75277	564127	GO:0000981(sequence-specific DNA binding RNA polymerase II transcription factor activity)|GO:0003677(DNA binding)|GO:0003700(sequence-specific DNA binding transcription factor activity)|GO:0005634(nucleus)|GO:0006351(transcription, DNA-dependent)|GO:0006355(regulation of transcription, DNA-dependent)|GO:0009653(anatomical structure morphogenesis)|GO:0030154(cell differentiation)|GO:0043565(sequen…	ENSDART00000104985	TC415225
6432	Danio rerio Transmembrane anterior posterior transformation protein 1 homolog-like (tapt1), mRNA [NM_001123250]	8.37402	8.29408	8.17749	9.13387	9.0453	9.34641	0.893326	8.72853	7.72042	0.000223405	0.00376107	0.83414	A_15_P200291	NM_001123250	tapt1	NM_001123250		Dr.2271	559710		ENSDART00000086867	NP13318046
6434	potassium channel, sodium activated subfamily T, member 1 [Source:HGNC Symbol;Acc:HGNC:18865] [ENSDART00000159921]	6.24929	6.16547	5.99335	5.21448	5.18704	5.53891	-0.822564	5.72476	-6.11548	0.000805873	0.007755	-0.599014	A_15_P570757	ENSDART00000159921	si:dkey-21e5.1	XM_009301968			563670		ENSDART00000159921	NP13319040
6438	troponin I type 2b (skeletal, fast), tandem duplicate 2 [Source:ZFIN;Acc:ZDB-GENE-040801-9] [ENSDART00000146702]	11.4879	11.3972	11.3363	10.5952	10.7021	10.8999	-0.674724	11.0698	-6.0296	0.000869334	0.00809125	-0.683764	A_15_P106920	ENSDART00000146702	tnni2b.2	EE710286		Dr.33969	445029	GO:0003009(skeletal muscle contraction)|GO:0003674(molecular_function)|GO:0005861(troponin complex)|GO:0060048(cardiac muscle contraction)	ENSDART00000146702	TC427621
6452	Danio rerio DEP domain containing 7 (depdc7), mRNA [NM_001045269]	9.36141	9.53454	9.36458	10.057	10.1565	10.3757	0.776252	9.8083	6.56688	0.000548058	0.00621357	-0.167945	A_15_P140771	NM_001045269	depdc7	NM_001045269		Dr.150618	692297	GO:0003674(molecular_function)|GO:0035556(intracellular signal transduction)	ENSDART00000077341	TC371687
6454		6.76241	6.77162	6.88467	4.97757	5.53538	5.68978	-1.40533	6.10357	-7.2472	0.000318289	0.00457407	0.439237	A_15_P265091
6465	Danio rerio triosephosphate isomerase 1b (tpi1b), mRNA [NM_153668]	14.7281	14.6905	14.782	13.9806	13.8957	13.9033	-0.807017	14.33	-9.65047	6.23935e-05	0.00192105	2.24934	A_15_P721086	NM_153668	tpi1b	NM_153668		Dr.4157	560753	GO:0003824(catalytic activity)|GO:0004807(triose-phosphate isomerase activity)|GO:0005829(cytosol)|GO:0006094(gluconeogenesis)|GO:0006096(glycolysis)|GO:0006098(pentose-phosphate shunt)|GO:0008152(metabolic process)|GO:0016853(isomerase activity)|GO:0019563(glycerol catabolic process)|GO:0046166(glyceraldehyde-3-phosphate biosynthetic process)	ENSDART00000132468	TC441681	Glycolysis / Gluconeogenesis // Fructose and mannose metabolism // Inositol phosphate metabolism // Metabolic pathways // Carbon metabolism // Biosynthesis of amino acids	dre00010 // dre00051 // dre00562 // dre01100 // dre01200 // dre01230
6467	Danio rerio HtrA serine peptidase 3a (htra3a), mRNA [NM_001003502]	2.95574	2.45541	2.58667	4.93074	4.39834	4.77482	2.03536	3.68362	10.5821	3.64826e-05	0.00146619	2.83915	A_15_P662886	NM_001003502	htra3a	NM_001003502		Dr.85722	445108	GO:0001558(regulation of cell growth)|GO:0004252(serine-type endopeptidase activity)|GO:0005520(insulin-like growth factor binding)|GO:0005576(extracellular region)|GO:0006508(proteolysis)	ENSDART00000080563	TC369998
6470	Danio rerio polymerase (RNA) I polypeptide C (polr1c), mRNA [NM_200566]	10.5396	10.5617	10.574	11.1189	11.169	10.9921	0.534881	10.8259	6.00748	0.000886586	0.00817758	-0.705733	A_15_P116034	NM_200566	polr1c	NM_200566		Dr.3838	393538	GO:0001054(RNA polymerase I activity)|GO:0001056(RNA polymerase III activity)|GO:0003677(DNA binding)|GO:0003899(DNA-directed RNA polymerase activity)|GO:0005666(DNA-directed RNA polymerase III complex)|GO:0005736(DNA-directed RNA polymerase I complex)|GO:0006351(transcription, DNA-dependent)|GO:0046983(protein dimerization activity)	ENSDART00000128246	TC393430	Purine metabolism // Pyrimidine metabolism // Metabolic pathways // RNA polymerase // Cytosolic DNA-sensing pathway	dre00230 // dre00240 // dre01100 // dre03020 // dre04623
6475	Danio rerio solute carrier family 33 (acetyl-CoA transporter), member 1 (slc33a1), mRNA [NM_201108]	8.59545	8.58107	8.18529	9.34056	9.38099	9.21777	0.859169	8.88352	6.16634	0.000770793	0.00755358	-0.549253	A_15_P174826	NM_201108	slc33a1	NM_201108		Dr.86986	394083	GO:0008521(acetyl-CoA transporter activity)|GO:0015295(solute:hydrogen symporter activity)|GO:0016020(membrane)|GO:0016021(integral to membrane)|GO:0021955(central nervous system neuron axonogenesis)|GO:0030514(negative regulation of BMP signaling pathway)	ENSDART00000015079	TC371169	Glycosphingolipid biosynthesis - ganglio series // Metabolic pathways	dre00604 // dre01100
6483	Danio rerio BMP and activin membrane-bound inhibitor homolog (Xenopus laevis) b (bambib), mRNA [NM_001002189]	11.1263	11.114	11.3563	10.0585	9.95108	9.93282	-1.21805	10.5898	-11.5567	2.17486e-05	0.00112564	3.40333	A_15_P112802	NM_001002189	bambib	NM_001002189		Dr.76497	431736	GO:0003674(molecular_function)|GO:0016020(membrane)|GO:0016021(integral to membrane)|GO:0030512(negative regulation of transforming growth factor beta receptor signaling pathway)|GO:0090263(positive regulation of canonical Wnt receptor signaling pathway)	ENSDART00000159525	TC374150	Wnt signaling pathway // TGF-beta signaling pathway	dre04310 // dre04350
6514	DEAQ box RNA-dependent ATPase 1 [Source:ZFIN;Acc:ZDB-GENE-150224-1] [ENSDART00000082651]	7.52952	7.51768	7.28625	5.37562	5.3652	5.64074	-1.98396	6.4525	-15.9601	3.1832e-06	0.00046891	5.44497	A_15_P764606	ENSDART00000082651	dqx1	BC128839		Dr.82300	100002601	GO:0000166(nucleotide binding)|GO:0004386(helicase activity)|GO:0005524(ATP binding)|GO:0016787(hydrolase activity)	ENSDART00000082651	TC387360
6526	Danio rerio aminolevulinate, delta-, synthase 2 (alas2), mRNA [NM_131682]	12.3726	12.3451	12.1766	9.84942	10.0108	10.5892	-2.14831	11.224	-10.5554	3.70251e-05	0.00147173	2.82298	A_15_P752286	NM_131682	alas2	NM_131682		Dr.8180	64607	GO:0001666(response to hypoxia)|GO:0003824(catalytic activity)|GO:0003870(5-aminolevulinate synthase activity)|GO:0005739(mitochondrion)|GO:0005743(mitochondrial inner membrane)|GO:0005759(mitochondrial matrix)|GO:0006778(porphyrin-containing compound metabolic process)|GO:0006782(protoporphyrinogen IX biosynthetic process)|GO:0006783(heme biosynthetic process)|GO:0008152(metabolic process)|GO:00…	ENSDART00000056420	TC445165	Glycine, serine and threonine metabolism // Porphyrin and chlorophyll metabolism // Metabolic pathways	dre00260 // dre00860 // dre01100
6529	Danio rerio four and a half LIM domains 1b (fhl1b), mRNA [NM_199217]	9.1774	9.11731	9.1934	8.49317	8.50539	8.66655	-0.607666	8.85887	-6.61425	0.000526961	0.00606813	-0.12406	A_15_P720666	NM_199217	fhl1b	NM_199217		Dr.84449	387528	GO:0007626(locomotory behavior)|GO:0008270(zinc ion binding)|GO:0046872(metal ion binding)	ENSDART00000134322	TC385302
6540	ubiquitin specific peptidase 8 [Source:ZFIN;Acc:ZDB-GENE-030131-1949] [ENSDART00000151550]	9.25962	9.20853	9.23414	10.1212	9.98643	9.95018	0.785177	9.62669	8.79918	0.00010626	0.00252095	1.66048	A_15_P750161	ENSDART00000151550	usp8				565434	GO:0005829(cytosol)|GO:0006511(ubiquitin-dependent protein catabolic process)|GO:0016579(protein deubiquitination)|GO:0031313(extrinsic to endosome membrane)	ENSDART00000151550	TC395114	Endocytosis	dre04144
6553	notum pectinacetylesterase 2 [Source:ZFIN;Acc:ZDB-GENE-120215-77] [ENSDART00000151102]	10.8918	10.9755	11.2948	11.8786	11.9471	12.0382	0.900626	11.5043	6.84957	0.000435	0.00540303	0.0902936	A_15_P488740	ENSDART00000151102	notum2	CN317623		Dr.115261	566040	GO:0004620(phospholipase activity)|GO:0005576(extracellular region)|GO:0008045(motor axon guidance)|GO:0010296(prenylcysteine methylesterase activity)|GO:0016298(lipase activity)|GO:0016787(hydrolase activity)|GO:0018731(1-oxa-2-oxocycloheptane lactonase activity)|GO:0018732(sulfolactone hydrolase activity)|GO:0018733(3,4-dihydrocoumarin hydrolase activity)|GO:0018734(butyrolactone hydrolase acti…	ENSDART00000151102	TC397022	Wnt signaling pathway	dre04310
6566	Danio rerio WD repeat domain 12 (wdr12), mRNA [NM_199557]	9.91319	9.90146	10.0327	10.7727	10.7117	10.5097	0.715602	10.3069	6.72488	0.00048121	0.00576523	-0.0225385	A_15_P169091	NM_199557	wdr12	NM_199557		Dr.76721	321652	GO:0000463(maturation of LSU-rRNA from tricistronic rRNA transcript (SSU-rRNA, 5.8S rRNA, LSU-rRNA))|GO:0000466(maturation of 5.8S rRNA from tricistronic rRNA transcript (SSU-rRNA, 5.8S rRNA, LSU-rRNA))|GO:0005634(nucleus)|GO:0005654(nucleoplasm)|GO:0005730(nucleolus)|GO:0006364(rRNA processing)|GO:0008283(cell proliferation)|GO:0030687(preribosome, large subunit precursor)|GO:0042254(ribosome bi…	ENSDART00000012903	TC371238
6584	Danio rerio transferrin-a (tfa), mRNA [NM_001291499]	16.9382	16.8667	16.7081	16.0489	15.7431	15.852	-0.956325	16.3595	-7.99885	0.00018293	0.00341766	1.05683	A_15_P630731	NM_001291499	tfa	NM_001291499		Dr.75658	30255	GO:0005576(extracellular region)|GO:0005615(extracellular space)|GO:0006810(transport)|GO:0006811(ion transport)|GO:0006826(iron ion transport)|GO:0009617(response to bacterium)|GO:0042541(hemoglobin biosynthetic process)|GO:0046872(metal ion binding)|GO:0055072(iron ion homeostasis)	ENSDART00000125647	TC428429
6585	Danio rerio zinc finger, FYVE domain containing 21 (zfyve21), mRNA [NM_001160346]	9.44881	9.41431	9.42499	8.72784	8.74785	8.83761	-0.658274	9.10023	-7.94507	0.000190043	0.00348762	1.01435	A_15_P285306	NM_001160346	zfyve21	NM_001160346		Dr.77420	100004144	GO:0046872(metal ion binding)	ENSDART00000074728	TC374446
6617	Ras association (RalGDS/AF-6) and pleckstrin homology domains 1a [Source:ZFIN;Acc:ZDB-GENE-070912-156] [ENSDART00000061156]	8.13327	8.16546	8.23985	6.71488	6.52537	7.1647	-1.37788	7.49059	-7.93338	0.00019163	0.00349438	1.00508	A_15_P395105	ENSDART00000061156	raph1a	XM_680506		Dr.83240	557435	GO:0007165(signal transduction)	ENSDART00000061156	TC395392
6629	si:dkey-122a22.2 [Source:ZFIN;Acc:ZDB-GENE-110411-93] [ENSDART00000149154]	6.57991	6.88085	6.24355	7.69256	7.86543	7.44106	1.09825	7.11723	5.6283	0.00125253	0.00998787	-1.09193	A_15_P677866	ENSDART00000149154	LOC568911	XM_692272			568911		ENSDART00000149154	TC382474
6636	tubulin, gamma complex associated protein 6 [Source:HGNC Symbol;Acc:HGNC:18127] [ENSDART00000164208]	7.56384	7.5865	7.40526	8.26795	8.4738	8.41128	0.865809	7.95144	8.41024	0.000137595	0.00289237	1.37361	A_15_P750011	ENSDART00000164208	tubgcp6	XM_009297763			100329494		ENSDART00000164208	TC421782
6638	Danio rerio zinc finger protein 1051 (znf1051), mRNA [NM_001114900]	10.9879	11.1216	10.9334	11.9316	12.072	12.1173	1.02601	11.5273	10.1928	4.54077e-05	0.00163451	2.59912	A_15_P623161	NM_001114900	znf1051	NM_001114900		Dr.122014	100141335	GO:0000978(RNA polymerase II core promoter proximal region sequence-specific DNA binding)|GO:0003676(nucleic acid binding)|GO:0005634(nucleus)|GO:0006355(regulation of transcription, DNA-dependent)|GO:0046872(metal ion binding)	ENSDART00000167063	TC370427
6649	Danio rerio ubiquitously-expressed, prefoldin-like chaperone (uxt), mRNA [NM_001004671]	10.2415	10.4092	10.5511	9.76089	9.56349	9.65254	-0.741613	10.0298	-6.40519	0.000627699	0.00668359	-0.319637	A_15_P148966	NM_001004671	uxt	NM_001004671		Dr.90415	447933	GO:0000122(negative regulation of transcription from RNA polymerase II promoter)|GO:0001104(RNA polymerase II transcription cofactor activity)|GO:0001106(RNA polymerase II transcription corepressor activity)|GO:0005634(nucleus)|GO:0006457(protein folding)|GO:0016272(prefoldin complex)|GO:0051082(unfolded protein binding)	ENSDART00000137780	TC400498
6661	Danio rerio solute carrier family 43 (amino acid system L transporter), member 1b (slc43a1b), mRNA [NM_001083000]	6.87531	6.99098	6.53377	7.52344	7.71672	7.63047	0.82352	7.21178	5.76744	0.00110125	0.00929165	-0.9481	A_15_P219866	NM_001083000	slc43a1b	NM_001083000		Dr.75398	100009631	GO:0005887(integral to plasma membrane)|GO:0015175(neutral amino acid transmembrane transporter activity)|GO:0015179(L-amino acid transmembrane transporter activity)|GO:0016020(membrane)|GO:0016021(integral to membrane)|GO:0055085(transmembrane transport)	ENSDART00000081835	TC366142
6667	Danio rerio Ran GTPase activating protein 1b (rangap1b), mRNA [NM_212989]	8.88684	8.0896	8.66309	6.64966	6.72942	6.3075	-1.98431	7.55435	-8.55708	0.000124656	0.00274778	1.48331	A_15_P208613	NM_212989	rangap1b	NM_212989		Dr.77291	568424	GO:0005096(GTPase activator activity)|GO:0007165(signal transduction)	ENSDART00000078484	TC411349
6668	Danio rerio transmembrane protein 41B (tmem41b), mRNA [NM_001079987]	7.01391	7.00305	7.1438	7.89182	7.85699	7.79729	0.795115	7.45115	8.95427	9.61209e-05	0.00237813	1.77163	A_15_P102812	NM_001079987	tmem41b	NM_001079987		Dr.27905	561208	GO:0003674(molecular_function)|GO:0007399(nervous system development)|GO:0008045(motor axon guidance)|GO:0016020(membrane)|GO:0016021(integral to membrane)	ENSDART00000171493	TC370288
6670	Danio rerio oxidative stress responsive 1a (oxsr1a), mRNA [NM_001098747]	12.1521	12.1743	12.2165	12.6038	12.67	12.6398	0.456886	12.4094	5.65631	0.00122027	0.00984497	-1.06278	A_15_P153181	NM_001098747	oxsr1a	NM_001098747		Dr.148554	568602	GO:0000166(nucleotide binding)|GO:0004672(protein kinase activity)|GO:0004674(protein serine/threonine kinase activity)|GO:0004702(receptor signaling protein serine/threonine kinase activity)|GO:0005524(ATP binding)|GO:0005737(cytoplasm)|GO:0006468(protein phosphorylation)|GO:0007346(regulation of mitotic cell cycle)|GO:0031098(stress-activated protein kinase signaling cascade)|GO:0032147(activat…	ENSDART00000047073	TC389417
6674		7.86946	7.85794	8.04403	7.12391	7.13591	7.00269	-0.836309	7.50566	-8.53536	0.000126478	0.00277441	1.46719	A_15_P540872	TC379068						GO:0000785(chromatin)|GO:0001756(somitogenesis)|GO:0003677(DNA binding)|GO:0003690(double-stranded DNA binding)|GO:0003700(sequence-specific DNA binding transcription factor activity)|GO:0003705(RNA polymerase II distal enhancer sequence-specific DNA binding transcription factor activity)|GO:0003712(transcription cofactor activity)|GO:0005634(nucleus)|GO:0005667(transcription factor complex)|GO:0…		TC379068
6676	Rep: Chromosome 5 SCAF14773, whole genome shotgun sequence - Tetraodon nigroviridis (Green puffer), partial (38%) [TC382451]	13.1726	13.2129	13.1922	12.4287	12.5874	12.614	-0.64919	12.868	-7.11446	0.000352717	0.00482294	0.324549	A_15_P348585	TC382451		XM_003201578						TC382451
6721	Danio rerio ubiquitin C (ubc), mRNA [NM_001077804]	16.8122	16.7943	16.663	16.1854	16.1845	16.1582	-0.580487	16.4663	-6.6807	0.000498911	0.00586324	-0.0629174	A_15_P756456	NM_001077804	ubc	NM_001077804		Dr.75568	777766	GO:0003674(molecular_function)|GO:0005737(cytoplasm)	ENSDART00000157458	TC449682	PPAR signaling pathway	dre03320
6736	Danio rerio pbx/knotted 1 homeobox 1.1 (pknox1.1), mRNA [NM_131891]	6.46671	7.03631	6.34346	5.61149	5.34786	5.4477	-1.14648	6.04226	-5.75898	0.00110983	0.009335	-0.956775	A_15_P306756	NM_131891	pknox1.1	NM_131891		Dr.78334	798151	GO:0003677(DNA binding)|GO:0005634(nucleus)|GO:0005737(cytoplasm)|GO:0006355(regulation of transcription, DNA-dependent)|GO:0014033(neural crest cell differentiation)|GO:0030902(hindbrain development)|GO:0031060(regulation of histone methylation)|GO:0031061(negative regulation of histone methylation)|GO:0035066(positive regulation of histone acetylation)|GO:0043565(sequence-specific DNA binding)	ENSDART00000129934	TC440376
6766	dystrophia myotonica, WD repeat containing [Source:HGNC Symbol;Acc:HGNC:2936] [ENSDART00000027060]	6.68353	6.5415	6.76397	5.56077	5.61467	5.89304	-0.97351	6.17625	-7.76136	0.000216853	0.00371942	0.86732	A_15_P370110	ENSDART00000027060	LOC571996	XM_009292005			571996		ENSDART00000027060	NP13323864
6778	Danio rerio aminoacylase 1 (acy1), transcript variant 1, mRNA [NM_001272080]	12.5738	12.4975	12.5655	11.6231	11.4376	11.8838	-0.897398	12.0969	-6.80956	0.000449249	0.00551305	0.054275	A_15_P211986	NM_001272080	acy1	NM_001272080		Dr.9480	393970	GO:0004046(aminoacylase activity)|GO:0005737(cytoplasm)|GO:0006508(proteolysis)|GO:0006520(cellular amino acid metabolic process)|GO:0008152(metabolic process)|GO:0008237(metallopeptidase activity)|GO:0016787(hydrolase activity)|GO:0046872(metal ion binding)	ENSDART00000168711	TC424084	Arginine biosynthesis // Metabolic pathways // 2-Oxocarboxylic acid metabolism // Biosynthesis of amino acids	dre00220 // dre01100 // dre01210 // dre01230
6783	Danio rerio TSC22 domain family 2 (tsc22d2), mRNA [NM_200109]	8.94703	9.01229	9.34109	7.83062	8.00331	7.70353	-1.25432	8.47298	-8.72142	0.000111805	0.00259774	1.60406	A_15_P139271	NM_200109	tsc22d2	NM_200109		Dr.75971	378875	GO:0003700(sequence-specific DNA binding transcription factor activity)|GO:0006355(regulation of transcription, DNA-dependent)	ENSDART00000147827	TC415576
6791	si:dkeyp-20e4.8 [Source:ZFIN;Acc:ZDB-GENE-050208-356] [ENSDART00000143114]	10.9127	11.1163	10.6908	6.78637	6.92426	8.14822	-3.62033	9.09645	-9.73961	5.9154e-05	0.00187192	2.30812	A_15_P748961	ENSDART00000143114		XR_659593					ENSDART00000143114	TC434114
6803	GB	4.39437	4.08218	4.71757	5.46614	5.90241	5.67497	1.28314	5.03961	6.55022	0.000555704	0.006258	-0.183433	A_15_P548202	NP13322374								NP13322374
6814	pleckstrin homology-like domain, family B, member 1b [Source:ZFIN;Acc:ZDB-GENE-121114-8] [ENSDART00000153848]	8.49232	8.38339	8.31634	7.91182	7.75995	7.67131	-0.616324	8.08919	-5.87958	0.00099435	0.00874864	-0.833971	A_15_P579727	ENSDART00000153848	phldb1b	XM_005157451			570275		ENSDART00000153848	TC383753
6818	transglutaminase 1, K polypeptide [Source:ZFIN;Acc:ZDB-GENE-030131-9032] [ENSDART00000149545]	7.82722	7.90719	7.93253	7.24199	7.26397	7.07968	-0.693767	7.54209	-7.34784	0.000294746	0.00441953	0.52502	A_15_P135466	ENSDART00000149545	tgm1	XM_009296576			100334173		ENSDART00000149545	TC410160
6826	si:dkeyp-121d4.3 [Source:ZFIN;Acc:ZDB-GENE-130530-962] [ENSDART00000124716]	6.33838	6.40959	6.43256	6.95207	7.09351	7.04035	0.635135	6.71108	7.24346	0.000319205	0.00457971	0.436028	A_15_P536792	ENSDART00000124716	si:dkeyp-121d4.3	XM_009307078			100004621		ENSDART00000124716	TC379069
6827	Danio rerio uroplakin 3b (upk3b), mRNA [NM_001100063]	5.50709	4.92708	5.6108	7.84736	7.869	7.44404	2.37181	6.53423	10.8193	3.20406e-05	0.00138193	2.98119	A_15_P207241	NM_001100063	upk3b	NM_001100063		Dr.115103	798916	GO:0016020(membrane)|GO:0016021(integral to membrane)|GO:0072046(establishment of planar polarity involved in nephron morphogenesis)	ENSDART00000144829	TC381608
6834	Danio rerio component of oligomeric golgi complex 8 (cog8), mRNA [NM_001013506]	9.13681	9.07412	9.29096	8.37824	8.20384	8.32475	-0.86502	8.73479	-8.44217	0.000134655	0.0028653	1.39761	A_15_P140811	NM_001013506	cog8	NM_001013506		Dr.82604	541379	GO:0006891(intra-Golgi vesicle-mediated transport)|GO:0017119(Golgi transport complex)	ENSDART00000013150	TC369212
6835	Danio rerio toll-like receptor 3 (tlr3), mRNA [NM_001013269]	7.51963	7.61096	7.54982	6.94082	7.016	6.95991	-0.587897	7.26619	-7.0999	0.000356747	0.00485033	0.311862	A_15_P656269	NM_001013269	tlr3	NM_001013269		Dr.82491	403126	GO:0001819(positive regulation of cytokine production)|GO:0002376(immune system process)|GO:0002756(MyD88-independent toll-like receptor signaling pathway)|GO:0003725(double-stranded RNA binding)|GO:0004888(transmembrane signaling receptor activity)|GO:0005515(protein binding)|GO:0007165(signal transduction)|GO:0009615(response to virus)|GO:0009617(response to bacterium)|GO:0016020(membrane)|GO:0…	ENSDART00000013021	TC366749	Toll-like receptor signaling pathway // Herpes simplex infection	dre04620 // dre05168
6841		6.24209	6.10476	5.78604	7.20618	7.37383	7.10343	1.18351	6.63605	7.97643	0.000185857	0.00344167	1.03915	A_15_P759346
6858	Rep: Acid sphingomyelinase-like phosphodiesterase 3b precursor (ASM-like phosphodiesterase 3b). - Takifugu rubripes, partial (98%) [TC384312]	10.7922	10.561	10.8868	9.8022	9.7068	9.98865	-0.914109	10.2896	-7.08668	0.00036045	0.00486784	0.300325	A_15_P614572	TC384312		XM_687730				GO:0005615(extracellular space)		TC384312
6861	Danio rerio SDA1 domain containing 1, mRNA (cDNA clone MGC:85642 IMAGE:6805548), complete cds. [BC068340]	11.449	11.4619	11.7369	12.7176	12.4754	12.2585	0.934544	12.0165	6.12518	0.000799046	0.00772229	-0.589502	A_15_P664411	BC068340	sdad1	BC068340		Dr.35193	286746	GO:0000055(ribosomal large subunit export from nucleus)|GO:0005634(nucleus)|GO:0005730(nucleolus)|GO:0006810(transport)|GO:0015031(protein transport)|GO:0030036(actin cytoskeleton organization)|GO:0042254(ribosome biogenesis)|GO:0042273(ribosomal large subunit biogenesis)
6869	Danio rerio hypothetical protein LOC553454, mRNA (cDNA clone IMAGE:7415786), partial cds. [BC095666]	6.37496	6.19756	6.39715	7.33599	7.44063	7.4945	1.10049	6.87346	10.9664	2.96013e-05	0.00132633	3.06768	A_15_P154581	BC095666	exog	BC095666		Dr.104456	100331954			TC373863
6878	Danio rerio FGGY carbohydrate kinase domain containing (fggy), mRNA [NM_213281]	13.6714	13.6081	13.4239	11.5478	11.2588	11.3969	-2.16662	12.4845	-18.1825	1.45284e-06	0.000310859	6.24418	A_15_P116635	NM_213281	fggy	NM_213281		Dr.76787	406567	GO:0005737(cytoplasm)|GO:0005975(carbohydrate metabolic process)|GO:0008443(phosphofructokinase activity)|GO:0008607(phosphorylase kinase regulator activity)|GO:0008819(cobinamide kinase activity)|GO:0010276(phytol kinase activity)|GO:0016301(kinase activity)|GO:0016307(phosphatidylinositol phosphate kinase activity)|GO:0016310(phosphorylation)|GO:0016538(cyclin-dependent protein kinase regulator…	ENSDART00000149391	TC368931
6887	Danio rerio myosin, heavy polypeptide 2, fast muscle specific (myhz2), mRNA [NM_152982]	18.7856	18.8368	18.7342	18.0817	18.1636	18.0372	-0.691351	18.4398	-7.97286	0.000186329	0.00344753	1.03633	A_15_P120396	NM_152982	myhz2	NM_152982		Dr.121240	246275	GO:0000166(nucleotide binding)|GO:0003774(motor activity)|GO:0003779(actin binding)|GO:0005524(ATP binding)|GO:0014823(response to activity)|GO:0016459(myosin complex)|GO:0048741(skeletal muscle fiber development)	ENSDART00000051361	TC365455	Tight junction	dre04530
6893	Danio rerio ATPase, Ca++ transporting, cardiac muscle, slow twitch 2a (atp2a2a), mRNA [NM_200965]	9.33916	8.91797	8.75387	7.46042	7.01133	7.41213	-1.70904	8.14915	-8.64215	0.000117803	0.00266153	1.54608	A_15_P152346	NM_200965	atp2a2a	NM_200965		Dr.16838	393940	GO:0000166(nucleotide binding)|GO:0001947(heart looping)|GO:0005388(calcium-transporting ATPase activity)|GO:0005524(ATP binding)|GO:0005783(endoplasmic reticulum)|GO:0005887(integral to plasma membrane)|GO:0006810(transport)|GO:0006811(ion transport)|GO:0006816(calcium ion transport)|GO:0006874(cellular calcium ion homeostasis)|GO:0008016(regulation of heart contraction)|GO:0016020(membrane)|GO:…	ENSDART00000146241	TC408099	Calcium signaling pathway	dre04020
6910	PREDICTED: Danio rerio si:ch73-92e7.6 (si:ch73-92e7.6), transcript variant X2, mRNA [XM_003200927]	7.75551	7.65275	7.81031	6.91621	6.95444	7.0129	-0.77834	7.35036	-8.72333	0.000111665	0.00259774	1.60545	A_15_P553517	TC381051		XM_003200927				GO:0003674(molecular_function)|GO:0005575(cellular_component)|GO:0008150(biological_process)		TC381051
6913	Danio rerio microsomal glutathione S-transferase 3 (mgst3), mRNA [NM_213427]	13.1964	13.1356	12.9373	14.7627	14.7174	14.8334	1.68136	13.9305	16.184	2.9278e-06	0.000448538	5.53132	A_15_P105059	NM_213427	mgst3	NM_213427		Dr.78105	406736	GO:0004364(glutathione transferase activity)|GO:0004602(glutathione peroxidase activity)|GO:0016020(membrane)|GO:0016021(integral to membrane)	ENSDART00000161769	TC430888	Glutathione metabolism // Metabolism of xenobiotics by cytochrome P450 // Drug metabolism - cytochrome P450	dre00480 // dre00980 // dre00982
6943	docking protein 7 [Source:ZFIN;Acc:ZDB-GENE-090312-103] [ENSDART00000084665]	7.78803	7.6037	7.63258	6.4975	6.41942	6.46027	-1.21571	7.06692	-13.1678	1.00442e-05	0.000767395	4.23585	A_15_P200686	ENSDART00000084665	dok7	XM_681035			557881	GO:0005158(insulin receptor binding)|GO:0007528(neuromuscular junction development)|GO:0048741(skeletal muscle fiber development)	ENSDART00000084665	NP9492267
6962	Danio rerio zgc:92137 (zgc:92137), mRNA [NM_001003729]	6.34117	5.86021	6.492	3.5899	3.20591	3.88669	-2.67029	4.89598	-11.3772	2.38492e-05	0.00119246	3.30312	A_15_P102410	NM_001003729	zgc:92137	NM_001003729		Dr.33934	445049	GO:0003824(catalytic activity)|GO:0004556(alpha-amylase activity)|GO:0005975(carbohydrate metabolic process)|GO:0008152(metabolic process)|GO:0016787(hydrolase activity)|GO:0016798(hydrolase activity, acting on glycosyl bonds)|GO:0043169(cation binding)	ENSDART00000024558	TC372869
6974		10.0696	10.0072	10.0411	8.29462	7.73726	8.22785	-1.95272	9.06294	-12.0139	1.72986e-05	0.00101226	3.65139	A_15_P716893	ENSDART00000157440		BC066439		Dr.154982			ENSDART00000157440	NP13321402
7006	fc25d07.x1 Zebrafish WashU MPIMG EST Danio rerio cDNA clone IMAGE:3722413 3', mRNA sequence [AI721936]	6.82661	6.50012	6.41209	5.0933	5.08697	4.97385	-1.52824	5.81549	-11.5811	2.14795e-05	0.00111624	3.41684	A_15_P407290	AI721936	wu:fc25d07	AI721936		Dr.21603	324315
7028	Danio rerio zgc:92791 (zgc:92791), mRNA [NM_001002543]	8.89611	8.97077	8.80642	10.584	10.6321	10.6708	1.73787	9.76004	19.5055	9.50767e-07	0.000246618	6.66535	A_15_P663401	NM_001002543	zgc:92791	NM_001002543		Dr.85452	436816	GO:0000502(proteasome complex)|GO:0004175(endopeptidase activity)|GO:0004298(threonine-type endopeptidase activity)|GO:0005634(nucleus)|GO:0005737(cytoplasm)|GO:0005839(proteasome core complex)|GO:0006508(proteolysis)|GO:0008233(peptidase activity)|GO:0016787(hydrolase activity)|GO:0051603(proteolysis involved in cellular protein catabolic process)	ENSDART00000099943	TC379942	Proteasome	dre03050
7030	Danio rerio zgc:92113 (zgc:92113), mRNA [NM_001003448]	13.8998	13.8324	13.6757	12.5202	12.6157	13.1485	-1.04116	13.282	-5.65745	0.00121897	0.00983877	-1.06159	A_15_P113661	NM_001003448	zgc:92113	NM_001003448		Dr.87085	445054	GO:0003735(structural constituent of ribosome)|GO:0006412(translation)|GO:0006810(transport)|GO:0016020(membrane)|GO:0016021(integral to membrane)|GO:0055085(transmembrane transport)	ENSDART00000008177	TC372307
7034	unc-51 like autophagy activating kinase 1 [Source:ZFIN;Acc:ZDB-GENE-071203-2] [ENSDART00000131237]	7.84427	7.74289	7.73792	5.93469	6.2374	6.31939	-1.6112	6.96943	-12.8302	1.17198e-05	0.000820296	4.07068	A_15_P262311	ENSDART00000131237	ulk1b	CD599446		Dr.156520	558848	GO:0000166(nucleotide binding)|GO:0004672(protein kinase activity)|GO:0004674(protein serine/threonine kinase activity)|GO:0005524(ATP binding)|GO:0006468(protein phosphorylation)|GO:0016301(kinase activity)|GO:0016310(phosphorylation)|GO:0016740(transferase activity)|GO:0048675(axon extension)	ENSDART00000131237	TC375807	Autophagy // mTOR signaling pathway	dre04140 // dre04150
7040	si:dkey-112m2.1 [Source:ZFIN;Acc:ZDB-GENE-091116-15] [ENSDART00000156333]	7.77582	8.26443	8.04095	4.92484	4.36884	5.23291	-3.18487	6.43463	-12.9167	1.12613e-05	0.000807673	4.11346	A_15_P705546	ENSDART00000156333		XM_009295369					ENSDART00000156333	TC445355
7058	Danio rerio G protein-coupled receptor 160 (gpr160), mRNA [NM_001128817]	4.79305	4.7285	4.60584	6.14706	6.28205	6.63385	1.64519	5.53173	11.1523	2.68193e-05	0.00126189	3.17533	A_15_P199126	NM_001128817	gpr160	NM_001128817		Dr.75718	100007673	GO:0008150(biological_process)|GO:0016020(membrane)|GO:0016021(integral to membrane)	ENSDART00000056519	TC376375
7065	membrane-spanning 4-domains, subfamily A, member 17A.10 [Source:ZFIN;Acc:ZDB-GENE-080829-3] [ENSDART00000143358]	8.11834	8.05654	7.83116	6.36961	5.89886	6.43767	-1.76663	7.1187	-10.2415	4.41629e-05	0.00161188	2.62965	A_15_P708247	ENSDART00000143358	ms4a17a.10	XM_003198548			798679	GO:0016020(membrane)|GO:0016021(integral to membrane)	ENSDART00000143358	TC380452
7077	Danio rerio DEAD (Asp-Glu-Ala-Asp) box polypeptide 54 (ddx54), mRNA [NM_173268]	11.5154	11.5805	11.3384	10.3524	10.489	10.0441	-1.1829	10.8866	-8.2075	0.000158086	0.00312735	1.21927	A_15_P364065	NM_173268	ddx54	NM_173268		Dr.18320	286777	GO:0000166(nucleotide binding)|GO:0003676(nucleic acid binding)|GO:0003723(RNA binding)|GO:0004004(ATP-dependent RNA helicase activity)|GO:0004386(helicase activity)|GO:0005524(ATP binding)|GO:0005634(nucleus)|GO:0010501(RNA secondary structure unwinding)|GO:0016787(hydrolase activity)|GO:0016818(hydrolase activity, acting on acid anhydrides, in phosphorus-containing anhydrides)	ENSDART00000165436	TC367286
7090	Danio rerio si:dkey-253d23.3 (si:dkey-253d23.3), mRNA [NM_001114485]	8.59486	8.2893	8.902	9.86381	9.53646	9.76675	1.12695	9.15886	6.23938	0.000723415	0.00727022	-0.478323	A_15_P726076	NM_001114485	si:dkey-253d23.3	NM_001114485		Dr.120073	100007836	GO:0005102(receptor binding)|GO:0009986(cell surface)|GO:0016020(membrane)|GO:0016021(integral to membrane)	ENSDART00000105942	TC371582
7093	TBC1 domain family, member 24 [Source:ZFIN;Acc:ZDB-GENE-050809-65] [ENSDART00000155346]	6.31968	6.34677	6.23328	5.71404	5.6214	5.6706	-0.631233	5.98429	-7.39567	0.000284264	0.00431955	0.565435	A_15_P460040	ENSDART00000155346	si:ch73-171a6.3	XM_009297645			100536073		ENSDART00000155346	TC442561
7103	Danio rerio Ras-dva-2 small GTPase mRNA, complete cds. [AY729884]	9.43678	9.3597	9.22775	8.5035	8.62787	8.74332	-0.716517	8.98315	-6.64869	0.000512203	0.00595911	-0.0923082	A_15_P112062	AY729884	zgc:153845	AY729884		Dr.90843	553052	GO:0000166(nucleotide binding)|GO:0005525(GTP binding)|GO:0007165(signal transduction)|GO:0007264(small GTPase mediated signal transduction)|GO:0016020(membrane)		TC376023
7104	Danio rerio tenomodulin (tnmd), mRNA [NM_001114413]	6.45638	6.20428	7.11224	8.24594	8.42547	9.15634	2.01828	7.60011	6.24511	0.00071984	0.00726288	-0.472784	A_15_P629333	NM_001114413	tnmd	NM_001114413		Dr.118039	556984	GO:0003674(molecular_function)|GO:0008150(biological_process)|GO:0016020(membrane)|GO:0016021(integral to membrane)	ENSDART00000074506	TC370046
7117	Danio rerio alpha-tropomyosin (tpma), mRNA [NM_131105]	18.0511	17.9598	17.7139	17.0645	17.1339	17.2811	-0.748429	17.5341	-6.04424	0.000858125	0.00802606	-0.669255	A_15_P725774	NM_131105	tpma	NM_131105		Dr.47559	30324	GO:0003779(actin binding)|GO:0005737(cytoplasm)|GO:0005856(cytoskeleton)	ENSDART00000039657	TC420945	Cardiac muscle contraction // Adrenergic signaling in cardiomyocytes	dre04260 // dre04261
7131	PREDICTED: Danio rerio arf-GAP with Rho-GAP domain, ANK repeat and PH domain-containing protein 1-like (LOC101883993), mRNA [XM_005173437]	7.41004	7.4805	7.51477	6.73024	6.82649	7.00547	-0.614371	7.16125	-5.87978	0.000994174	0.00874864	-0.833773	A_15_P763586	TC406734		XM_005173437				GO:0003824(catalytic activity)|GO:0004177(aminopeptidase activity)|GO:0005515(protein binding)|GO:0006508(proteolysis)|GO:0006629(lipid metabolic process)		TC406734
7165	Danio rerio si:dkey-240e12.6 (si:dkey-240e12.6), mRNA [NM_001089375]	10.7066	10.7879	10.9224	8.63838	8.75094	8.86576	-2.05394	9.77866	-19.1951	1.04752e-06	0.00025554	6.56983	A_15_P622191	NM_001089375	si:dkey-240e12.6	NM_001089375		Dr.113998	557168	GO:0030246(carbohydrate binding)	ENSDART00000113186	TC411993
7171	Rep: Zgc:113019 - Danio rerio (Zebrafish) (Brachydanio rerio), partial (37%) [TC392087]	9.74372	9.74656	10.1206	10.8515	11.0286	11.4077	1.22566	10.4831	6.66298	0.000506222	0.0059201	-0.0791787	A_15_P680026	TC392087		XM_001336739						TC392087
7187	Danio rerio similar to complement control protein factor I-B, mRNA (cDNA clone IMAGE:7248315), partial cds. [BC129471]	8.28802	8.32405	8.26082	7.79712	7.76791	7.82512	-0.494248	8.04384	-6.15408	0.000779089	0.00760426	-0.561223	A_15_P725881	BC129471	cfi	BC129471		Dr.152100	557557	GO:0004252(serine-type endopeptidase activity)|GO:0005044(scavenger receptor activity)|GO:0006508(proteolysis)|GO:0008233(peptidase activity)|GO:0008236(serine-type peptidase activity)|GO:0016020(membrane)|GO:0016787(hydrolase activity)|GO:0061304(retinal blood vessel morphogenesis)		TC381699
7192	Danio rerio podocalyxin-like (podxl), mRNA [NM_001045016]	11.9615	11.98	11.7399	10.8891	10.9631	10.9147	-0.971484	11.408	-9.59832	6.43836e-05	0.00196485	2.2147	A_15_P142666	NM_001045016	podxl	NM_001045016		Dr.78276	563365	GO:0005886(plasma membrane)|GO:0007155(cell adhesion)|GO:0016020(membrane)|GO:0016021(integral to membrane)|GO:0016324(apical plasma membrane)|GO:0016477(cell migration)|GO:0022407(regulation of cell-cell adhesion)|GO:0035775(pronephric glomerulus morphogenesis)|GO:0042995(cell projection)	ENSDART00000102301	TC374670
7195	zgc:153219 [Source:ZFIN;Acc:ZDB-GENE-060929-144] [ENSDART00000142450]	10.1407	10.1073	10.0011	6.69937	7.17283	8.43455	-2.64747	8.75932	-6.20159	0.000747499	0.00742459	-0.514942	A_15_P290288	ENSDART00000029106		XM_009303263					ENSDART00000029106	NP13319921
7207	Danio rerio sema domain, transmembrane domain (TM), and cytoplasmic domain, (semaphorin) 6A (sema6a), mRNA [NM_199992]	7.23037	7.47118	7.51429	5.96819	6.13838	5.96691	-1.38079	6.71489	-11.9897	1.75058e-05	0.00101501	3.63851	A_15_P190066	NM_199992	sema6a	NM_199992		Dr.116021	336060	GO:0001755(neural crest cell migration)|GO:0003403(optic vesicle formation)|GO:0005887(integral to plasma membrane)|GO:0016020(membrane)|GO:0016021(integral to membrane)|GO:0030215(semaphorin receptor binding)|GO:0045499(chemorepellent activity)|GO:0048843(negative regulation of axon extension involved in axon guidance)|GO:0071526(semaphorin-plexin signaling pathway)|GO:2001224(positive regulatio…	ENSDART00000170394	TC365788
7220	Danio rerio carboxylesterase 3 (ces3), mRNA [NM_001044936]	6.38221	6.42357	6.19273	10.8435	9.75621	11.0064	4.20254	8.43411	12.6792	1.25723e-05	0.000853634	3.99532	A_15_P102018	NM_001044936	ces3	NM_001044936		Dr.132299	560651	GO:0004620(phospholipase activity)|GO:0005615(extracellular space)|GO:0010296(prenylcysteine methylesterase activity)|GO:0016298(lipase activity)|GO:0016787(hydrolase activity)|GO:0018731(1-oxa-2-oxocycloheptane lactonase activity)|GO:0018732(sulfolactone hydrolase activity)|GO:0018733(3,4-dihydrocoumarin hydrolase activity)|GO:0018734(butyrolactone hydrolase activity)|GO:0031514(motile cilium)|G…	ENSDART00000140191	TC371943
7239	Danio rerio v-akt murine thymoma viral oncogene homolog 2, like (akt2l), mRNA [NM_212815]	10.01	9.86683	9.5838	8.99147	8.78439	9.03508	-0.883233	9.3786	-6.21575	0.000738367	0.00736252	-0.501197	A_15_P275766	NM_212815	akt2l	NM_212815		Dr.11393	403146	GO:0000166(nucleotide binding)|GO:0004672(protein kinase activity)|GO:0004674(protein serine/threonine kinase activity)|GO:0005524(ATP binding)|GO:0005622(intracellular)|GO:0006468(protein phosphorylation)|GO:0016301(kinase activity)|GO:0016310(phosphorylation)|GO:0016740(transferase activity)|GO:0018105(peptidyl-serine phosphorylation)|GO:0035556(intracellular signal transduction)	ENSDART00000161493	TC415483	MAPK signaling pathway // ErbB signaling pathway // FoxO signaling pathway // mTOR signaling pathway // Apoptosis // Adrenergic signaling in cardiomyocytes // VEGF signaling pathway // Focal adhesion // Toll-like receptor signaling pathway // Insulin signaling pathway // Progesterone-mediated oocyte maturation // Adipocytokine signaling pathway // AGE-RAGE signaling pathway in diabetic complicati…	dre04010 // dre04012 // dre04068 // dre04150 // dre04210 // dre04261 // dre04370 // dre04510 // dre04620 // dre04910 // dre04914 // dre04920 // dre04933
7257	Danio rerio Ras association (RalGDS/AF-6) domain family member 2a (rassf2a), mRNA [NM_001004676]	9.58107	9.63528	9.96344	11.2377	11.3072	11.1006	1.48857	10.4709	11.1664	2.66218e-05	0.00125727	3.18339	A_15_P140226	NM_001004676	rassf2a	NM_001004676		Dr.106323	447938	GO:0005575(cellular_component)|GO:0007165(signal transduction)	ENSDART00000048819	TC397664
7264	low density lipoprotein receptor-related protein 1Ab [Source:ZFIN;Acc:ZDB-GENE-030131-7126] [ENSDART00000088208]	8.30571	8.50277	8.53333	9.01249	9.03271	9.14926	0.617547	8.75605	6.00959	0.000884922	0.00817758	-0.703633	A_15_P319226	ENSDART00000088208	lrp1	XM_005162219			565797		ENSDART00000088208	TC373877
7275	Danio rerio adaptor-related protein complex 3, sigma 1 subunit (ap3s1), mRNA [NM_001005964]	11.8229	11.7084	11.4452	10.7916	10.8004	10.744	-0.880147	11.2187	-7.33109	0.000298523	0.00444418	0.510809	A_15_P764591	NM_001005964	ap3s1	NM_001005964		Dr.150249	449791	GO:0006810(transport)|GO:0006886(intracellular protein transport)|GO:0008565(protein transporter activity)|GO:0015031(protein transport)|GO:0016020(membrane)|GO:0016192(vesicle-mediated transport)|GO:0030117(membrane coat)		TC375737	Lysosome	dre04142
7286	Danio rerio centrosomal protein 135 (cep135), mRNA [NM_001199990]	7.41726	7.22989	6.96793	8.42905	8.64772	8.65587	1.37252	7.89129	9.53096	6.70631e-05	0.0019838	2.16971	A_15_P184081	NM_001199990	cep135	NM_001199990		Dr.85584	553303	GO:0007099(centriole replication)|GO:0010457(centriole-centriole cohesion)	ENSDART00000121585	TC434267
7292	Danio rerio structural maintenance of chromosomes 4 (smc4), mRNA [NM_173253]	11.2462	11.3452	11.3194	12.2263	12.244	11.8117	0.790408	11.6988	5.63858	0.00124058	0.00992152	-1.08123	A_15_P133426	NM_173253	smc4	NM_173253		Dr.77769	192332	GO:0005524(ATP binding)|GO:0005634(nucleus)|GO:0005694(chromosome)|GO:0051276(chromosome organization)	ENSDART00000056765	TC372606
7299	Danio rerio membrane-spanning 4-domains, subfamily A, member 17A.11 (ms4a17a.11), mRNA [NM_001017670]	11.2809	11.0238	11.0251	9.99826	9.89906	10.4175	-1.00498	10.6074	-6.08263	0.0008295	0.00788726	-0.631324	A_15_P671847	NM_001017670	ms4a17a.11	NM_001017670		Dr.29846	550363	GO:0016020(membrane)|GO:0016021(integral to membrane)	ENSDART00000021194	TC386444
7303	Danio rerio claudin f (cldnf), mRNA [NM_131766]	8.48159	8.51576	8.58099	9.08717	8.96022	9.07646	0.515166	8.7837	5.87594	0.000997634	0.0087596	-0.837656	A_15_P375585	NM_131766	cldnf	NM_131766		Dr.159463	81585	GO:0005198(structural molecule activity)|GO:0005886(plasma membrane)|GO:0005923(tight junction)|GO:0016020(membrane)|GO:0016021(integral to membrane)|GO:0030054(cell junction)	ENSDART00000063325	TC386946	Cell adhesion molecules (CAMs) // Tight junction	dre04514 // dre04530
7316	zgc:113102 [Source:ZFIN;Acc:ZDB-GENE-050306-35] [ENSDART00000165857]	12.3046	12.2109	12.4691	13.0178	13.0304	12.9281	0.663883	12.6602	6.49545	0.000581725	0.00643003	-0.234595	A_15_P695298	ENSDART00000172222	LOC103909724	BC142785		Dr.121138	103909724		ENSDART00000172222	TC422471
7330	Danio rerio phosphoglycerate kinase 1 (pgk1), mRNA [NM_213387]	17.0769	16.9155	17.0718	16.0855	15.9116	16.0893	-0.992582	16.5251	-9.86448	5.49371e-05	0.00179991	2.38959	A_15_P116144	NM_213387	pgk1	NM_213387		Dr.76033	406696	GO:0000166(nucleotide binding)|GO:0001666(response to hypoxia)|GO:0004618(phosphoglycerate kinase activity)|GO:0005524(ATP binding)|GO:0006096(glycolysis)|GO:0016301(kinase activity)|GO:0016310(phosphorylation)|GO:0016740(transferase activity)	ENSDART00000076333	TC439168	Glycolysis / Gluconeogenesis // Metabolic pathways // Carbon metabolism // Biosynthesis of amino acids	dre00010 // dre01100 // dre01200 // dre01230
7356	Danio rerio tubulin, beta 4B class IVb (tubb4b), mRNA [NM_198809]	13.24	13.2193	13.0076	12.5719	12.6084	12.5058	-0.593621	12.8588	-5.86578	0.00100684	0.00880518	-0.847929	A_15_P731836	NM_198809	tubb4b	NM_198809		Dr.32367	336681	GO:0000166(nucleotide binding)|GO:0003924(GTPase activity)|GO:0005200(structural constituent of cytoskeleton)|GO:0005525(GTP binding)|GO:0005737(cytoplasm)|GO:0005856(cytoskeleton)|GO:0005874(microtubule)|GO:0007017(microtubule-based process)	ENSDART00000041279	TC428596	Phagosome // Gap junction	dre04145 // dre04540
7367	Danio rerio upstream binding transcription factor, RNA polymerase I (ubtf), mRNA [NM_001005395]	10.7452	10.789	10.6854	11.5134	11.3744	11.2262	0.631438	11.0556	5.98583	0.000903856	0.00826592	-0.727301	A_15_P663036	NM_001005395	ubtf	NM_001005395		Dr.81029	368509		ENSDART00000126915	TC373207
7372	transmembrane protein 62 [Source:ZFIN;Acc:ZDB-GENE-040426-1837] [ENSDART00000076004]	9.5184	9.323	9.23087	8.55791	8.48735	8.58391	-0.814369	8.95024	-7.66544	0.000232566	0.00387104	0.789342	A_15_P114250	ENSDART00000076004	tmem62	BC065972			402997	GO:0016020(membrane)|GO:0016021(integral to membrane)|GO:0016787(hydrolase activity)	ENSDART00000076004	TC397987
7388	Danio rerio TNF receptor-associated factor 7 (traf7), mRNA [NM_001080185]	10.9311	10.8927	10.7	9.94067	9.90353	9.99963	-0.89333	10.3946	-8.97764	9.46918e-05	0.00237039	1.78822	A_15_P630851	NM_001080185	traf7	NM_001080185		Dr.124692	563746	GO:0004842(ubiquitin-protein ligase activity)|GO:0008270(zinc ion binding)|GO:0016567(protein ubiquitination)|GO:0046872(metal ion binding)	ENSDART00000084579	TC407014
7397	Danio rerio family with sequence similarity 219, member Ab (fam219ab), mRNA [NM_001020763]	7.82765	7.70542	7.66807	9.22116	9.28411	9.62087	1.64166	8.55455	12.368	1.45673e-05	0.000910645	3.83687	A_15_P120839	NM_001020763	fam219ab	NM_001020763		Dr.39651	553801		ENSDART00000145096	TC401662
7404	Danio rerio akirin 2 (akirin2), mRNA [NM_213294]	13.1819	13.2061	13.1138	13.8483	13.9541	13.6455	0.64866	13.4916	5.94579	0.00093681	0.00842505	-0.767336	A_15_P112548	NM_213294	akirin2	NM_213294		Dr.4764	406855	GO:0003674(molecular_function)|GO:0008150(biological_process)	ENSDART00000081643	TC388654
7440	tetraspanin 2b [Source:ZFIN;Acc:ZDB-GENE-100922-60] [ENSDART00000146776]	7.19705	7.14568	7.06333	6.46928	6.50567	6.46571	-0.655134	6.80779	-7.74806	0.000218958	0.00373712	0.856552	A_15_P209686	ENSDART00000146776	tspan2b	XM_009296553			101883842	GO:0005887(integral to plasma membrane)|GO:0007166(cell surface receptor signaling pathway)|GO:0016020(membrane)|GO:0016021(integral to membrane)	ENSDART00000146776	TC399573
7443	Danio rerio solute carrier family 43 (amino acid system L transporter), member 2b (slc43a2b), mRNA [NM_001008585]	12.8485	12.7631	12.7944	12.0498	12.0631	12.0219	-0.757068	12.4235	-9.35068	7.48924e-05	0.00210479	2.04776	A_15_P205561	NM_001008585	slc43a2b	NM_001008585		Dr.121016	494042	GO:0005887(integral to plasma membrane)|GO:0015175(neutral amino acid transmembrane transporter activity)|GO:0015179(L-amino acid transmembrane transporter activity)|GO:0016020(membrane)|GO:0016021(integral to membrane)|GO:0055085(transmembrane transport)	ENSDART00000100772	TC392736
7449		5.79649	5.83211	5.26006	2.92543	2.34575	2.47232	-3.04839	4.10536	-13.8262	7.51224e-06	0.000681798	4.54515	A_15_P622018	ENSDART00000167641							ENSDART00000167641	TC422877
7454	PREDICTED: Danio rerio zinc finger BED domain-containing protein 1-like (LOC103911426), mRNA [XM_009303496]	7.90848	7.9231	7.77154	9.15082	9.12639	8.96042	1.2115	8.47346	12.1706	1.60228e-05	0.000956758	3.73416	A_15_P757891	TC422735		XM_009303496						TC422735
7463	Danio rerio ribosomal protein, large, P0 (rplp0), mRNA [NM_131580]	18.051	18.0915	18.0322	17.6294	17.5796	17.4664	-0.499779	17.8083	-5.6691	0.00120585	0.00978387	-1.0495	A_15_P722171	NM_131580	rplp0	NM_131580		Dr.55617	58101	GO:0005622(intracellular)|GO:0005634(nucleus)|GO:0005840(ribosome)|GO:0030529(ribonucleoprotein complex)|GO:0042254(ribosome biogenesis)|GO:0043009(chordate embryonic development)	ENSDART00000073462	TC405164	Ribosome	dre03010
7469	Danio rerio tumor protein p53 binding protein, 2a (tp53bp2a), mRNA [NM_214814]	9.24669	9.12238	9.45083	7.95464	7.86619	7.83682	-1.38742	8.57959	-12.2368	1.55162e-05	0.000937336	3.76883	A_15_P305711	NM_214814	tp53bp2a	NM_214814		Dr.32621	407983	GO:0043009(chordate embryonic development)|GO:0051898(negative regulation of protein kinase B signaling cascade)	ENSDART000000068920	TC440042
7482	zinc finger protein 768 [Source:HGNC Symbol;Acc:HGNC:26273] [ENSDART00000127842]	3.74609	3.38112	4.25418	5.35033	5.63326	5.33341	1.64521	4.6164	7.07608	0.000363453	0.00489022	0.291059	A_15_P687056	ENSDART00000127842	si:dkey-226l10.6				558387	GO:0003676(nucleic acid binding)|GO:0046872(metal ion binding)	ENSDART00000127842	TC383630
7502	Danio rerio ornithine decarboxylase antizyme 1b (oaz1b), mRNA [NM_194432]	15.8641	15.8278	15.7551	16.3347	16.3594	16.4738	0.573667	16.1025	6.44578	0.00060653	0.00656359	-0.281281	A_15_P112629	NM_194432	oaz1b	NM_194432		Dr.28785	259193	GO:0004857(enzyme inhibitor activity)|GO:0005829(cytosol)|GO:0006595(polyamine metabolic process)|GO:0006596(polyamine biosynthetic process)|GO:0008073(ornithine decarboxylase inhibitor activity)|GO:0043086(negative regulation of catalytic activity)|GO:0090316(positive regulation of intracellular protein transport)	ENSDART00000171800	TC394990
7520	Danio rerio nuclear factor, erythroid 2 (nfe2), mRNA [NM_175043]	9.86357	9.60395	9.32925	8.50593	8.54032	8.69795	-1.01753	9.09016	-6.58634	0.000539274	0.00615992	-0.149883	A_15_P109440	NM_175043	nfe2	NM_175043		Dr.88556	317765	GO:0000976(transcription regulatory region sequence-specific DNA binding)|GO:0003677(DNA binding)|GO:0003700(sequence-specific DNA binding transcription factor activity)|GO:0005634(nucleus)|GO:0005667(transcription factor complex)|GO:0005737(cytoplasm)|GO:0006351(transcription, DNA-dependent)|GO:0006355(regulation of transcription, DNA-dependent)|GO:0006357(regulation of transcription from RNA po…	ENSDART00000014840	TC374468
7525	Rep: SPLICING FACTOR U2AF 59kDa SUBUNIT - Encephalitozoon cuniculi, partial (5%) [TC404114]	12.0029	11.9434	12.5301	14.0003	14.0406	14.0054	1.85668	13.0871	10.9314	3.01622e-05	0.00133576	3.04719	A_15_P731381	TC404114								TC404114
7554	Danio rerio si:dkey-111e8.5 (si:dkey-111e8.5), mRNA [NM_001100954]	6.025	5.57676	5.50111	7.50218	7.00701	7.19167	1.53266	6.46729	7.95471	0.000188746	0.00347713	1.02198	A_15_P146776	NM_001100954	si:dkey-111e8.5	NM_001100954		Dr.108637	566993		ENSDART00000164947	NP13318841
7562	Danio rerio cDNA clone IMAGE:8998982, containing frame-shift errors. [BC159257]	10.1727	9.9375	9.79465	8.19707	8.05214	8.11273	-1.84765	9.04447	-15.0182	4.58371e-06	0.00053371	5.06572	A_15_P731846	BC159257	uroc1	BC159257		Dr.115368	556744	GO:0005575(cellular_component)|GO:0016153(urocanate hydratase activity)	ENSDART00000172556	TC405909	Histidine metabolism // Metabolic pathways	dre00340 // dre01100
7563	ras responsive element binding protein 1a [Source:ZFIN;Acc:ZDB-GENE-030219-137] [ENSDART00000093331]	9.49411	9.51887	9.00472	7.62169	7.43809	7.54297	-1.80498	8.43674	-11.1529	2.68112e-05	0.00126189	3.17566	A_15_P235451	ENSDART00000093331	rreb1a	XM_005162477			338237	GO:0003676(nucleic acid binding)|GO:0003700(sequence-specific DNA binding transcription factor activity)|GO:0005634(nucleus)|GO:0006355(regulation of transcription, DNA-dependent)|GO:0006366(transcription from RNA polymerase II promoter)|GO:0007165(signal transduction)|GO:0007275(multicellular organismal development)|GO:0043565(sequence-specific DNA binding)|GO:0044212(transcription regulatory re…	ENSDART00000093331	TC397829
7568	elastin microfibril interfacer 2b [Source:ZFIN;Acc:ZDB-GENE-080416-1] [ENSDART00000170273]	7.5723	7.56202	7.83534	5.06982	5.08478	5.333	-2.49402	6.40954	-19.6991	8.95675e-07	0.000236582	6.72397	A_15_P372755	ENSDART00000170273	emilin2b	XM_009303638			571391		ENSDART00000170273	TC388506
7569	Danio rerio wntless Wnt ligand secretion mediator (wls), mRNA [NM_213146]	7.41657	7.41996	7.15436	8.451	8.33884	8.54872	1.11589	7.88824	9.60247	6.42227e-05	0.00196151	2.21747	A_15_P416310	NM_213146	wls	NM_213146		Dr.76832	406420	GO:0016020(membrane)|GO:0016021(integral to membrane)|GO:0016055(Wnt receptor signaling pathway)|GO:0017147(Wnt-protein binding)|GO:0030917(midbrain-hindbrain boundary development)|GO:0048703(embryonic viscerocranium morphogenesis)|GO:0060872(semicircular canal development)	ENSDART00000130302	TC392101
7595	drebrin 1 [Source:ZFIN;Acc:ZDB-GENE-091204-284] [ENSDART00000138222]	10.2133	10.2932	10.7146	11.3005	11.4626	11.5706	1.03751	10.9258	6.45187	0.000603423	0.0065395	-0.275539	A_15_P298541	ENSDART00000138222	dbn1	CR930573		Dr.159997	561153		ENSDART00000138222	TC411800
7606	Danio rerio cDNA clone IMAGE:7138909. [BC134065]	8.45213	8.61775	8.83568	9.70683	9.74057	9.88999	1.14395	9.20716	8.99542	9.3621e-05	0.0023569	1.80082	A_15_P574317	ENSDART00000160341		BC134065		Dr.151442			ENSDART00000160341	TC409441
7608	Danio rerio cytochrome c oxidase subunit Vb 2 (cox5b2), mRNA [NM_001045357]	12.3693	12.474	12.5283	11.3652	11.3136	10.8848	-1.26932	11.8226	-8.44202	0.000134669	0.0028653	1.3975	A_15_P115818	NM_001045357	cox5b2	NM_001045357		Dr.76124	751638	GO:0004129(cytochrome-c oxidase activity)|GO:0005740(mitochondrial envelope)	ENSDART00000099537	TC404251	Oxidative phosphorylation // Metabolic pathways // Cardiac muscle contraction	dre00190 // dre01100 // dre04260
7622	Danio rerio zinc finger protein 1147 (znf1147), mRNA [NM_001115109]	11.8848	12.0934	11.8489	13.3848	12.8376	13.0917	1.16237	12.5235	7.18649	0.000333533	0.00470131	0.387004	A_15_P627496	NM_001115109	znf1147	NM_001115109		Dr.124908	100141494	GO:0003676(nucleic acid binding)|GO:0008150(biological_process)|GO:0046872(metal ion binding)
7624	Danio rerio sterol regulatory element binding transcription factor 2 (srebf2), mRNA [NM_001089466]	8.81177	8.62	8.60215	7.90968	7.82484	8.13033	-0.723026	8.31646	-6.02475	0.000873084	0.00810842	-0.688576	A_15_P402025	NM_001089466	srebf2	NM_001089466		Dr.82297	100037309	GO:0000139(Golgi membrane)|GO:0003677(DNA binding)|GO:0005634(nucleus)|GO:0005783(endoplasmic reticulum)|GO:0005789(endoplasmic reticulum membrane)|GO:0005794(Golgi apparatus)|GO:0006351(transcription, DNA-dependent)|GO:0006355(regulation of transcription, DNA-dependent)|GO:0006629(lipid metabolic process)|GO:0008202(steroid metabolic process)|GO:0008203(cholesterol metabolic process)|GO:0012507(…	ENSDART00000092690	TC365724
7654	Danio rerio zgc:85866 (zgc:85866), mRNA [NM_001001826]	12.8343	13.4861	13.6475	11.8082	11.8181	11.7025	-1.54638	12.5495	-7.1122	0.000353341	0.00482974	0.322576	A_15_P116681	NM_001001826	zgc:85866	NM_001001826		Dr.15501	403033	GO:0001558(regulation of cell growth)|GO:0005520(insulin-like growth factor binding)|GO:0005576(extracellular region)	ENSDART00000036631	TC393886
7656	si:ch73-335m24.5 [Source:ZFIN;Acc:ZDB-GENE-100922-39] [ENSDART00000112438]	9.43835	9.50557	9.58531	7.6764	7.66372	8.21656	-1.65751	8.68099	-9.75016	5.87837e-05	0.00186819	2.31504	A_15_P269776	ENSDART00000112438	si:ch73-335m24.5	XM_009291200			561209	GO:0005262(calcium channel activity)|GO:0005509(calcium ion binding)|GO:0005887(integral to plasma membrane)|GO:0006874(cellular calcium ion homeostasis)|GO:0008273(calcium, potassium:sodium antiporter activity)|GO:0016020(membrane)|GO:0016021(integral to membrane)|GO:0030955(potassium ion binding)|GO:0031402(sodium ion binding)|GO:0055085(transmembrane transport)	ENSDART00000112438	TC410546
7658	Danio rerio zgc:110783 (zgc:110783), mRNA [NM_001014367]	5.39282	5.30982	5.35574	6.85389	7.11899	7.25055	1.72168	6.21364	13.914	7.23421e-06	0.000665837	4.58514	A_15_P110608	NM_001014367	zgc:110783	NM_001014367		Dr.135387	378742	GO:0003824(catalytic activity)|GO:0005739(mitochondrion)|GO:0005741(mitochondrial outer membrane)|GO:0008748(N-ethylmaleimide reductase activity)|GO:0016020(membrane)|GO:0016021(integral to membrane)|GO:0016491(oxidoreductase activity)|GO:0030151(molybdenum ion binding)|GO:0030170(pyridoxal phosphate binding)|GO:0043738(reduced coenzyme F420 dehydrogenase activity)|GO:0043826(sulfur oxygenase red…	ENSDART00000103493	TC432756
7662	Danio rerio parvalbumin 1 (pvalb1), mRNA [NM_205572]	18.9102	18.9154	18.8346	18.3322	18.2884	18.3403	-0.566414	18.6035	-6.93688	0.000405664	0.00518243	0.168313	A_15_P749196	NM_205572	pvalb1	NM_205572		Dr.75692	402805	GO:0005509(calcium ion binding)|GO:0005575(cellular_component)|GO:0046872(metal ion binding)	ENSDART00000170590	TC404711
7687	Rep: Ephrin-A2 precursor (EPH-related receptor tyrosine kinase ligand 6) (LERK-6) (ELF-1) (ZfEPHL3). - Danio rerio, partial (77%) [TC377103]	8.99045	8.92045	8.9002	9.47054	9.74559	9.59169	0.665574	9.26982	6.44176	0.00060859	0.00657245	-0.285072	A_15_P267436	TC377103		XM_002663727				GO:0000910(cytokinesis)|GO:0001756(somitogenesis)|GO:0003674(molecular_function)|GO:0005515(protein binding)|GO:0005615(extracellular space)|GO:0005634(nucleus)|GO:0005977(glycogen metabolic process)|GO:0006470(protein dephosphorylation)|GO:0007267(cell-cell signaling)|GO:0007399(nervous system development)|GO:0007413(axonal fasciculation)|GO:0007417(central nervous system development)|GO:0007420…		TC377103
7702	Danio rerio si:dkey-111e8.4 (si:dkey-111e8.4), mRNA [NM_001100959]	6.88509	6.80132	6.26972	2.90184	2.32508	2.44502	-4.09473	4.60468	-18.2325	1.42898e-06	0.000309208	6.26078	A_15_P671476	NM_001100959	si:dkey-111e8.4	NM_001100959		Dr.114981	793802	GO:0016020(membrane)|GO:0016021(integral to membrane)	ENSDART00000139936	TC414800
7703	Danio rerio Wiskott-Aldrich syndrome (eczema-thrombocytopenia) b (wasb), mRNA [NM_199938]	6.1134	5.99047	6.05973	5.22549	5.2202	5.22315	-0.831586	5.63874	-10.0249	5.00189e-05	0.00171242	2.49281	A_15_P720391	NM_199938	wasb	NM_199938		Dr.23314	335158	GO:0003779(actin binding)|GO:0007015(actin filament organization)|GO:0030593(neutrophil chemotaxis)|GO:0030595(leukocyte chemotaxis)|GO:0048246(macrophage chemotaxis)|GO:2000601(positive regulation of Arp2/3 complex-mediated actin nucleation)	ENSDART00000139084	TC371860	Endocytosis // Adherens junction // Tight junction // Regulation of actin cytoskeleton // Salmonella infection	dre04144 // dre04520 // dre04530 // dre04810 // dre05132
7708	Danio rerio zgc:92606 (zgc:92606), mRNA [NM_001002707]	13.1281	12.9687	13.3233	11.8414	11.9141	12.3599	-1.10156	12.5893	-6.35312	0.000656108	0.00687917	-0.36913	A_15_P210276	NM_001002707	zgc:92606	NM_001002707		Dr.81055	100000242	GO:0000045(autophagic vacuole assembly)|GO:0000421(autophagic vacuole membrane)|GO:0000422(mitochondrion degradation)|GO:0005829(cytosol)|GO:0006914(autophagy)|GO:0006995(cellular response to nitrogen starvation)	ENSDART00000060037	TC378098
7731	si:ch211-288g17.3 [Source:ZFIN;Acc:ZDB-GENE-030131-461] [ENSDART00000139385]	14.0954	14.1191	14.0396	14.6951	14.8027	14.6619	0.63525	14.4023	7.28966	0.000308103	0.00451257	0.475548	A_15_P182011	ENSDART00000139385	si:ch211-288g17.3	GW709450		Dr.159445	567638	GO:0003677(DNA binding)	ENSDART00000139385	TC440939
7732	Danio rerio zgc:171445 (zgc:171445), mRNA [NM_001113629]	7.91021	7.79842	7.91499	7.32857	7.20059	7.39643	-0.566007	7.59153	-5.91669	0.000961616	0.00858106	-0.796552	A_15_P484785	NM_001113629	zgc:171445	NM_001113629		Dr.162016	793035	GO:0004866(endopeptidase inhibitor activity)|GO:0005576(extracellular region)|GO:0005615(extracellular space)	ENSDART00000046454	TC405077
7735	Danio rerio aspartyl-tRNA synthetase (dars), mRNA [NM_001077611]	9.97155	10.0902	9.73358	9.28706	9.0042	9.02474	-0.826449	9.51856	-6.05304	0.000851462	0.00800199	-0.66054	A_15_P736276	NM_001077611	dars	NM_001077611		Dr.51867	324025	GO:0000166(nucleotide binding)|GO:0003676(nucleic acid binding)|GO:0004812(aminoacyl-tRNA ligase activity)|GO:0004815(aspartate-tRNA ligase activity)|GO:0005524(ATP binding)|GO:0005737(cytoplasm)|GO:0006412(translation)|GO:0006418(tRNA aminoacylation for protein translation)|GO:0006422(aspartyl-tRNA aminoacylation)|GO:0016874(ligase activity)	ENSDART00000102472	NP13316107	Aminoacyl-tRNA biosynthesis	dre00970
7763	Danio rerio angel homolog 2 (Drosophila) (angel2), mRNA [NM_001029960]	8.17883	8.29229	8.30563	9.19523	9.27735	9.14212	0.945982	8.73191	10.4984	3.82146e-05	0.00149502	2.78834	A_15_P207921	NM_001029960	angel2	NM_001029960		Dr.105422	562704	GO:0003674(molecular_function)|GO:0005575(cellular_component)|GO:0008150(biological_process)	ENSDART00000036371	TC393801
7764		10.3001	9.96944	9.96782	11.3122	11.04	11.3916	1.16881	10.6635	7.98639	0.00018455	0.00342943	1.04701	A_15_P571657	TC440759						GO:0005575(cellular_component)		TC440759
7768	Danio rerio zgc:63831 (zgc:63831), mRNA [NM_200031]	8.41008	8.41993	8.68917	9.156	9.10234	9.24908	0.662745	8.83777	5.87877	0.000995078	0.00874864	-0.834788	A_15_P104238	NM_200031	zgc:63831	NM_200031		Dr.1302	336746	GO:0004190(aspartic-type endopeptidase activity)|GO:0005615(extracellular space)|GO:0005764(lysosome)|GO:0006508(proteolysis)|GO:0008233(peptidase activity)|GO:0016787(hydrolase activity)|GO:0030163(protein catabolic process)	ENSDART00000025724	TC368881	Lysosome // Apoptosis	dre04142 // dre04210
7773	si:ch211-227m13.1 [Source:ZFIN;Acc:ZDB-GENE-131121-45] [ENSDART00000154095]	9.00361	9.11987	9.56676	6.72444	6.93736	6.3999	-2.54285	7.95866	-12.5242	1.35238e-05	0.000891501	3.9169	A_15_P568382	ENSDART00000154095		EB905955		Dr.103400			ENSDART00000154095	TC387882
7780	Danio rerio WD repeat domain 48b (wdr48b), mRNA [NM_214709]	9.39203	9.49777	9.4301	9.86831	9.97539	9.92191	0.481903	9.68092	5.63994	0.00123901	0.00991934	-1.07981	A_15_P114634	NM_214709	wdr48b	NM_214709		Dr.5219	334682	GO:0003674(molecular_function)|GO:0005634(nucleus)|GO:0005737(cytoplasm)|GO:0005764(lysosome)|GO:0016579(protein deubiquitination)	ENSDART00000056248	TC367666	Fanconi anemia pathway	dre03460
7784	Danio rerio endothelin converting enzyme 2b (ece2b), mRNA [NM_001302239]	9.42542	9.41982	9.30534	7.6838	7.93115	7.81936	-1.57209	8.59748	-15.4225	3.90948e-06	0.000504633	5.23176	A_15_P685886	NM_001302239	ece2b	NM_001302239		Dr.118133	793465	GO:0004222(metalloendopeptidase activity)|GO:0006508(proteolysis)|GO:0008237(metallopeptidase activity)|GO:0016020(membrane)|GO:0016021(integral to membrane)|GO:0016486(peptide hormone processing)|GO:0016787(hydrolase activity)|GO:0070285(pigment cell development)	ENSDART00000170562	NP13318817
7803	Danio rerio zgc:55512 (zgc:55512), mRNA [NM_199719]	13.1866	13.1238	13.1164	12.6238	12.6052	12.5858	-0.537339	12.8736	-6.68796	0.000495954	0.00584649	-0.056271	A_15_P689276	NM_199719	zgc:55512	NM_199719		Dr.78153	325470	GO:0000166(nucleotide binding)|GO:0000209(protein polyubiquitination)|GO:0000790(nuclear chromatin)|GO:0005524(ATP binding)|GO:0005737(cytoplasm)|GO:0006281(DNA repair)|GO:0016574(histone ubiquitination)|GO:0031625(ubiquitin protein ligase binding)|GO:0033503(HULC complex)|GO:0043161(proteasomal ubiquitin-dependent protein catabolic process)	ENSDART00000008490	TC373318	Ubiquitin mediated proteolysis	dre04120
7812	Danio rerio transmembrane protease, serine 13a (tmprss13a), mRNA [NM_001159512]	6.43126	6.70714	6.59963	5.86108	5.78264	5.73082	-0.787826	6.18543	-7.44563	0.000273766	0.00422897	0.607425	A_15_P492897	NM_001159512	tmprss13a	NM_001159512		Dr.39738	559754	GO:0004252(serine-type endopeptidase activity)|GO:0006508(proteolysis)|GO:0008233(peptidase activity)|GO:0008236(serine-type peptidase activity)|GO:0016020(membrane)|GO:0016021(integral to membrane)|GO:0016787(hydrolase activity)	ENSDART00000164596	TC377337
7822	transmembrane protein 154 [Source:ZFIN;Acc:ZDB-GENE-030131-2401] [ENSDART00000144711]	6.70928	6.62806	6.76413	7.72561	7.4527	7.66457	0.913804	7.15739	8.50775	0.00012884	0.00280075	1.44665	A_15_P497799	ENSDART00000144711	tmem154	XM_005170905			323681	GO:0016020(membrane)|GO:0016021(integral to membrane)	ENSDART00000144711	TC388002
7825	Danio rerio procollagen-proline, 2-oxoglutarate 4-dioxygenase (proline 4-hydroxylase), alpha polypeptide 2 (p4ha2), mRNA [NM_001007285]	12.4446	12.3288	12.733	11.5666	11.4272	11.7919	-0.906878	12.0487	-5.99991	0.000892583	0.00820397	-0.713271	A_15_P140051	NM_001007285	p4ha2	NM_001007285		Dr.19144	373132	GO:0004656(procollagen-proline 4-dioxygenase activity)|GO:0005506(iron ion binding)|GO:0005783(endoplasmic reticulum)|GO:0016491(oxidoreductase activity)|GO:0016702(oxidoreductase activity, acting on single donors with incorporation of molecular oxygen, incorporation of two atoms of oxygen)|GO:0016705(oxidoreductase activity, acting on paired donors, with incorporation or reduction of molecular o…	ENSDART00000024137	NP13226173	Arginine and proline metabolism // Metabolic pathways	dre00330 // dre01100
7826	Danio rerio coiled-coil domain containing 167 (ccdc167), mRNA [NM_001025484]	9.14432	9.13356	9.17355	8.17005	8.3899	8.28125	-0.870077	8.71544	-9.28799	7.78581e-05	0.00214068	2.00483	A_15_P193276	NM_001025484	ccdc167	NM_001025484		Dr.12980	556080	GO:0016020(membrane)|GO:0016021(integral to membrane)	ENSDART00000067380	TC380210
7844	Danio rerio zgc:92380 (zgc:92380), mRNA [NM_001003480]	12.601	12.5884	12.5527	11.7192	11.6456	11.834	-0.847752	12.1568	-9.39028	7.30859e-05	0.00207708	2.07474	A_15_P161746	NM_001003480	zgc:92380	NM_001003480		Dr.78136	445086	GO:0005198(structural molecule activity)|GO:0005882(intermediate filament)|GO:0008150(biological_process)	ENSDART00000113883	NP13225812
7853	alpha-tropomyosin [Source:ZFIN;Acc:ZDB-GENE-990415-269] [ENSDART00000039657]	15.6379	15.5112	15.4217	14.8071	14.8404	14.9262	-0.66573	15.1908	-6.85105	0.000434483	0.00540283	0.0916225	A_15_P112280	ENSDART00000039657	tpma	M24635		Dr.47559	30324	GO:0003779(actin binding)|GO:0005737(cytoplasm)|GO:0005856(cytoskeleton)	ENSDART00000039657	TC438905	Cardiac muscle contraction // Adrenergic signaling in cardiomyocytes	dre04260 // dre04261
7856	GB	4.88877	5.88417	5.42477	7.91331	8.13202	8.64836	2.83199	6.81523	9.38548	7.33021e-05	0.00208004	2.07148	A_15_P762106	NP13326950								NP13326950
7861	Danio rerio thyrotropin-releasing hormone (trh), mRNA [NM_001012365]	11.7921	11.4187	11.1607	8.76374	8.51333	9.50823	-2.52874	10.1928	-8.61089	0.000120269	0.00268856	1.52308	A_15_P151686	NM_001012365	trh	NM_001012365		Dr.39175	266721	GO:0005179(hormone activity)|GO:0005184(neuropeptide hormone activity)|GO:0005576(extracellular region)|GO:0009755(hormone-mediated signaling pathway)	ENSDART00000018054	TC371643
7869	Rep: Virus-induced protein 5 - Siniperca chuatsi (Chinese perch), partial (37%) [TC409104]	2.56665	2.27498	2.56467	4.80316	4.71537	3.83741	1.98321	3.46037	7.27899	0.000310629	0.00452361	0.466434	A_15_P139281	TC409104		XM_688512						TC409104
7877	solute carrier family 22, member 14 [Source:HGNC Symbol;Acc:HGNC:8495] [ENSDART00000154243]	6.99637	7.02444	7.13143	5.47632	5.82949	5.61704	-1.4098	6.34585	-11.8997	1.83027e-05	0.0010322	3.59035	A_15_P240487	ENSDART00000154243	LOC566640	XM_689918		Dr.80766	566640		ENSDART00000154243	TC393566
7881	fizzy/cell division cycle 20 related 1a [Source:ZFIN;Acc:ZDB-GENE-040426-712] [ENSDART00000146989]	7.79905	7.8728	7.79052	8.36259	8.57494	8.46243	0.645864	8.14372	6.8254	0.000443543	0.00546557	0.0685595	A_15_P549664	ENSDART00000146989	fzr1a				393223	GO:0007049(cell cycle)|GO:0051301(cell division)	ENSDART00000146989		Cell cycle // Ubiquitin mediated proteolysis // Progesterone-mediated oocyte maturation	dre04110 // dre04120 // dre04914
7882	Danio rerio zgc:101733, mRNA (cDNA clone MGC:101733 IMAGE:7228886), complete cds. [BC083259]	7.82305	7.83785	8.17384	8.68904	8.8105	9.0638	0.909533	8.39968	6.05399	0.000850748	0.00800199	-0.659602	A_15_P100631	BC083259	b3gnt5b	BC083259		Dr.36673	791470	GO:0000139(Golgi membrane)|GO:0005794(Golgi apparatus)|GO:0006486(protein glycosylation)|GO:0008378(galactosyltransferase activity)|GO:0016020(membrane)|GO:0016021(integral to membrane)|GO:0016740(transferase activity)|GO:0016757(transferase activity, transferring glycosyl groups)|GO:0047256(lactosylceramide 1,3-N-acetyl-beta-D-glucosaminyltransferase activity)		TC377534	Glycosphingolipid biosynthesis - lacto and neolacto series // Metabolic pathways	dre00601 // dre01100
7901	Danio rerio cDNA clone IMAGE:7054168, partial cds. [BC154664]	9.06334	8.99468	9.05564	9.96174	9.89184	10.0004	0.913436	9.49461	10.9025	3.06348e-05	0.00134246	3.03021	A_15_P393645	BC154664	tmem79b	BC154664		Dr.82298	100330782	GO:0016020(membrane)|GO:0016021(integral to membrane)		TC377858
7915	cadherin-related family member 5 [Source:HGNC Symbol;Acc:HGNC:7521] [ENSDART00000167399]	2.86177	2.80661	3.17901	4.51083	5.01532	4.92189	1.86689	3.88257	10.6872	3.44319e-05	0.00142632	2.90248	A_15_P371778	ENSDART00000167399		CK025557		Dr.66527			ENSDART00000167399	TC378816
7934	Danio rerio ELOVL fatty acid elongase 8b (elovl8b), transcript variant 1, mRNA [NM_001024438]	8.97391	8.81265	8.64232	6.89622	6.80813	7.26042	-1.82137	7.89894	-11.6257	2.09988e-05	0.00110145	3.44141	A_15_P721391	NM_001024438	elovl8b	NM_001024438		Dr.17372	554145	GO:0006629(lipid metabolic process)|GO:0006631(fatty acid metabolic process)|GO:0006633(fatty acid biosynthetic process)|GO:0016020(membrane)|GO:0016021(integral to membrane)|GO:0016740(transferase activity)	ENSDART00000134078	TC375983	Fatty acid elongation	dre00062
7952	Danio rerio hemoglobin beta embryonic-1.1 (hbbe1.1), mRNA [NM_198073]	18.2389	18.2482	18.0637	15.7772	15.8356	16.4733	-2.15488	17.1061	-10.6628	3.48963e-05	0.00142944	2.88782	A_15_P753227	NM_198073	hbbe1.1	NM_198073		Dr.104461	81538		ENSDART00000155050	TC450821
7960	Danio rerio proline-rich nuclear receptor coactivator 2 (pnrc2), mRNA [NM_001130192]	14.3511	14.2573	13.9702	13.1447	13.2329	13.3303	-0.956977	13.7144	-7.45071	0.000272724	0.00422034	0.611677	A_15_P278311	NM_001130192	pnrc2	NM_001130192		Dr.70123	565522	GO:0000184(nuclear-transcribed mRNA catabolic process, nonsense-mediated decay)|GO:0000932(cytoplasmic mRNA processing body)|GO:0005634(nucleus)|GO:0005737(cytoplasm)|GO:0006351(transcription, DNA-dependent)|GO:0006355(regulation of transcription, DNA-dependent)	ENSDART00000145055	TC427550
7976	Danio rerio metaxin 1b (mtx1b), mRNA [NM_001007280]	12.0344	12.0792	11.776	10.0499	10.1971	10.3432	-1.76648	11.08	-13.7258	7.8459e-06	0.000703742	4.49902	A_15_P120037	NM_001007280	mtx1b	NM_001007280		Dr.84714	286740	GO:0005741(mitochondrial outer membrane)|GO:0006626(protein targeting to mitochondrion)|GO:0016020(membrane)|GO:0016021(integral to membrane)	ENSDART00000052422	TC375224
7985	Rep: Fibrinogen-like protein 1 precursor - Bos taurus (Bovine), partial (75%) [TC383136]	11.6594	11.638	11.4185	10.6929	10.7316	10.6644	-0.875653	11.1341	-8.68447	0.000114555	0.00262879	1.5771	A_15_P260431	TC383136		XM_001923551				GO:0001558(regulation of cell growth)|GO:0031100(organ regeneration)		TC383136
7997	mcf.2 cell line derived transforming sequence-like a [Source:ZFIN;Acc:ZDB-GENE-090312-122] [ENSDART00000114083]	7.69687	7.45933	7.29296	6.11694	6.43169	6.43793	-1.1542	6.90595	-7.72072	0.000223357	0.00376107	0.83438	A_15_P229466	ENSDART00000114083	mcf2la	EB949552		Dr.158361	100148439	GO:0005085(guanyl-nucleotide exchange factor activity)|GO:0005089(Rho guanyl-nucleotide exchange factor activity)|GO:0035023(regulation of Rho protein signal transduction)|GO:0035556(intracellular signal transduction)	ENSDART00000114083	TC391389
8009	Danio rerio zgc:153118 (zgc:153118), mRNA [NM_001076642]	2.38619	2.37023	2.51907	7.72935	6.61909	6.50825	4.52707	4.6887	13.8578	7.41086e-06	0.000677017	4.55956	A_15_P161626	NM_001076642	zgc:153118	NM_001076642		Dr.40306	767704	GO:0003676(nucleic acid binding)|GO:0005575(cellular_component)|GO:0016787(hydrolase activity)|GO:0046872(metal ion binding)		TC375122
8013	AGENCOURT_16705250 NIH_ZGC_10 Danio rerio cDNA clone IMAGE:7049178 5', mRNA sequence [CK126531]	8.69031	8.89685	8.69532	9.41257	9.35369	9.5628	0.682194	9.10192	6.33303	0.000667455	0.00695417	-0.388301	A_15_P186131	CK126531	pde6h	CK126531		Dr.155696	393758	GO:0004114(3',5'-cyclic-nucleotide phosphodiesterase activity)|GO:0005575(cellular_component)|GO:0007601(visual perception)|GO:0030553(cGMP binding)
8016	Danio rerio ALG14, UDP-N-acetylglucosaminyltransferase subunit (alg14), mRNA [NM_001006092]	8.73409	8.82646	8.93022	10.1978	10.2866	10.2717	1.42176	9.54114	15.2957	4.10777e-06	0.000508911	5.18021	A_15_P100091	NM_001006092	alg14	NM_001006092		Dr.88939	450072	GO:0016020(membrane)|GO:0016021(integral to membrane)	ENSDART00000164155	TC380767	N-Glycan biosynthesis // Metabolic pathways	dre00510 // dre01100
8029	Danio rerio protein NLRC3-like (LOC558818), mRNA [NM_001044876]	8.08083	8.02959	7.81123	10.0091	10.0084	9.99727	2.03103	8.98939	19.7995	8.6855e-07	0.000235654	6.7541	A_15_P732145	NM_001044876	LOC558818	NM_001044876		Dr.114769	558818		ENSDART00000161410	NP13316396
8031	Danio rerio ets variant 7 (etv7), mRNA [NM_001083024]	4.42055	4.7335	4.28873	2.83783	3.21329	3.49539	-1.29875	3.83155	-6.40747	0.000626491	0.00668259	-0.317484	A_15_P174976	NM_001083024	etv7	NM_001083024		Dr.93275	100009655	GO:0000981(sequence-specific DNA binding RNA polymerase II transcription factor activity)|GO:0003677(DNA binding)|GO:0003700(sequence-specific DNA binding transcription factor activity)|GO:0005634(nucleus)|GO:0006355(regulation of transcription, DNA-dependent)|GO:0006357(regulation of transcription from RNA polymerase II promoter)|GO:0043565(sequence-specific DNA binding)|GO:0048821(erythrocyte d…	ENSDART00000122240	TC370725	Dorso-ventral axis formation	dre04320
8077	Danio rerio heat shock transcription factor 1 (hsf1), mRNA [NM_001313736]	10.5484	10.5799	10.7813	8.94363	8.50067	8.28931	-2.05864	9.60719	-11.1993	2.61645e-05	0.00124668	3.20227	A_15_P622086	NM_001313736	hsf1	NM_001313736		Dr.131556	58123	GO:0002088(lens development in camera-type eye)|GO:0003677(DNA binding)|GO:0003700(sequence-specific DNA binding transcription factor activity)|GO:0005634(nucleus)|GO:0006351(transcription, DNA-dependent)|GO:0006355(regulation of transcription, DNA-dependent)|GO:0009408(response to heat)|GO:0043565(sequence-specific DNA binding)	ENSDART00000024593	NP372571
8078	Danio rerio phosphatidylinositol glycan anchor biosynthesis, class P (pigp), mRNA [NM_199712]	6.80977	6.67044	6.59361	9.64244	9.59319	9.08457	2.74879	8.06567	16.026	3.10546e-06	0.000467216	5.47052	A_15_P333714	NM_199712	pigp	NM_199712		Dr.79270	325316	GO:0000506(glycosylphosphatidylinositol-N-acetylglucosaminyltransferase (GPI-GnT) complex)|GO:0006506(GPI anchor biosynthetic process)|GO:0016020(membrane)|GO:0016021(integral to membrane)|GO:0017176(phosphatidylinositol N-acetylglucosaminyltransferase activity)|GO:0046328(regulation of JNK cascade)|GO:0060026(convergent extension)|GO:0060028(convergent extension involved in axis elongation)	ENSDART00000056672	TC416742	Glycosylphosphatidylinositol (GPI)-anchor biosynthesis // Metabolic pathways	dre00563 // dre01100
8082	WAS protein homolog associated with actin, golgi membranes and microtubules [Source:HGNC Symbol;Acc:HGNC:30493] [ENSDART00000159781]	10.6013	10.4215	10.3289	9.63169	9.64984	9.76789	-0.767432	10.0669	-7.18244	0.000334579	0.00470911	0.383506	A_15_P273236	ENSDART00000159781		XM_009300975					ENSDART00000159781	TC391580
8084	Danio rerio required for meiotic nuclear division 5 homolog B (rmnd5b), mRNA [NM_200774]	12.4564	12.4881	12.437	11.8674	11.8834	11.8831	-0.582575	12.1692	-7.38902	0.000285696	0.00433696	0.559828	A_15_P114434	NM_200774	rmnd5b	NM_200774		Dr.82631	393747	GO:0003674(molecular_function)|GO:0005575(cellular_component)|GO:0008150(biological_process)	ENSDART00000110099	TC384222
8104	Danio rerio zgc:123321 (zgc:123321), mRNA [NM_001037233]	10.2677	10.1095	10.1543	7.16318	7.45801	7.5608	-2.78318	8.78559	-21.4931	5.2855e-07	0.00018572	7.23403	A_15_P172471	NM_001037233	zgc:123321	NM_001037233		Dr.91826	559912	GO:0003674(molecular_function)|GO:0008150(biological_process)|GO:0016020(membrane)|GO:0016021(integral to membrane)	ENSDART00000058064	TC379598
8109	Danio rerio ankyrin repeat domain 10a (ankrd10a), mRNA [NM_200980]	10.59	10.5565	10.6586	11.1885	11.0963	11.2061	0.56193	10.8827	6.53278	0.000563842	0.00630884	-0.199687	A_15_P116762	NM_200980	ankrd10a	NM_200980		Dr.132735	393955	GO:0060828(regulation of canonical Wnt receptor signaling pathway)	ENSDART00000141441	TC371905
8112	protein phosphatase 2, regulatory subunit B, alpha a [Source:ZFIN;Acc:ZDB-GENE-130530-565] [ENSDART00000155816]	7.30421	7.04419	7.0274	7.8878	7.81497	7.72325	0.683408	7.46697	6.0469	0.000856102	0.00802124	-0.666617	A_15_P103402	ENSDART00000155816	ppp2r2aa	XM_682011			558752	GO:0000159(protein phosphatase type 2A complex)|GO:0008601(protein phosphatase type 2A regulator activity)|GO:0072554(blood vessel lumenization)	ENSDART00000155816	TC387571	mRNA surveillance pathway // Adrenergic signaling in cardiomyocytes // Tight junction	dre03015 // dre04261 // dre04530
8128	dynein, axonemal, heavy chain 5 [Source:ZFIN;Acc:ZDB-GENE-110411-177] [ENSDART00000150026]	4.78314	5.23227	4.78304	3.52491	3.51838	3.77974	-1.32514	4.27025	-8.29525	0.000148814	0.00302846	1.28649	A_15_P468650	ENSDART00000150026		CK026434		Dr.156703			ENSDART00000150026	TC388111
8138	CT673707 ZF_mu Danio rerio cDNA clone ZF_mu_120h12 3', mRNA sequence [CT673707]	8.71084	8.64505	8.64203	7.85083	7.49474	7.232	-1.14012	8.09592	-6.89142	0.000420644	0.00529984	0.127795	A_15_P696186	CT673707	wu:fb48h07	CT673707		Dr.162054	322069			TC412779
8149	cholinergic receptor, nicotinic, alpha 4a [Source:ZFIN;Acc:ZDB-GENE-130530-903] [ENSDART00000127176]	5.57541	5.55787	5.35471	6.366	6.67125	6.34029	0.963186	5.97759	7.45294	0.000272268	0.00421692	0.613545	A_15_P288131	ENSDART00000127176							ENSDART00000127176	NP13316692
8152	Danio rerio death associated protein 1b (dap1b), mRNA [NM_131573]	13.136	13.1827	13.3274	13.9985	13.7767	13.8382	0.655727	13.5433	6.23202	0.000728033	0.00730263	-0.485438	A_15_P645931	NM_131573	dap1b	NM_131573		Dr.159468	58094	GO:0010507(negative regulation of autophagy)|GO:0034198(cellular response to amino acid starvation)|GO:0070513(death domain binding)|GO:0097190(apoptotic signaling pathway)	ENSDART00000126215	TC392146
8160	ankyrin repeat and zinc finger domain containing 1 [Source:ZFIN;Acc:ZDB-GENE-050309-80] [ENSDART00000131385]	10.026	9.58011	9.26858	10.6467	10.8395	10.8635	1.15835	10.2041	5.74508	0.0011241	0.00940841	-0.97105	A_15_P201331	ENSDART00000131385	ankzf1	BC090778		Dr.79069	553307	GO:0004843(ubiquitin-specific protease activity)|GO:0030433(ER-associated protein catabolic process)|GO:0071630(nucleus-associated proteasomal ubiquitin-dependent protein catabolic process)|GO:0072671(mitochondria-associated protein catabolic process)	ENSDART00000131385	TC374343
8161	Danio rerio claudin e (cldne), mRNA [NM_131765]	11.496	11.5355	11.7312	12.2833	12.1736	12.1124	0.602212	11.8887	5.70641	0.00116488	0.00959584	-1.01088	A_15_P730701	NM_131765	cldne	NM_131765		Dr.3454	81584	GO:0005198(structural molecule activity)|GO:0005886(plasma membrane)|GO:0005923(tight junction)|GO:0016020(membrane)|GO:0016021(integral to membrane)|GO:0030054(cell junction)|GO:0055113(epiboly involved in gastrulation with mouth forming second)	ENSDART00000063320	TC402575	Cell adhesion molecules (CAMs) // Tight junction	dre04514 // dre04530
8173	Danio rerio cullin-associated and neddylation-dissociated 1 (cand1), mRNA [NM_213485]	13.1551	13.3015	13.2675	13.8426	13.8739	13.7858	0.592742	13.5377	6.72663	0.000480524	0.00576467	-0.0209432	A_15_P196556	NM_213485	cand1	NM_213485		Dr.76535	406806	GO:0005634(nucleus)|GO:0010265(SCF complex assembly)|GO:0016567(protein ubiquitination)		TC365643
8177	EF-hand calcium binding domain 6 [Source:HGNC Symbol;Acc:HGNC:24204] [ENSDART00000043484]	8.33856	7.9546	8.25586	7.51856	7.4412	7.27384	-0.771804	7.7971	-5.69876	0.00117315	0.00963373	-1.01878	A_15_P200116	ENSDART00000043484		BC090780		Dr.38466			ENSDART00000043484	TC382480
8194	FDR202-P00028-DEPE-F_D08 FDR202 Danio rerio cDNA clone FDR202-P00028-BR_D08 5', mRNA sequence [EH546044]	8.62025	8.17512	8.2814	7.04819	7.21826	7.33003	-1.16009	7.77888	-7.78726	0.000212823	0.00368905	0.888225	A_15_P581872	ENSDART00000128681	zgc:172180	EH546044		Dr.156580	100141364	GO:0000166(nucleotide binding)|GO:0004672(protein kinase activity)|GO:0005524(ATP binding)|GO:0006468(protein phosphorylation)	ENSDART00000128681	TC432510
8196	Danio rerio zgc:173713, mRNA (cDNA clone MGC:173713 IMAGE:7450989), complete cds. [BC157377]	11.2983	11.3151	11.4166	11.9809	12.0378	11.9656	0.651403	11.6691	7.6451	0.000236063	0.00390888	0.772698	A_15_P696616	ENSDART00000121924	LOC101887036	BC157377		Dr.114779	101887036		ENSDART00000121924	TC382415
8197	Danio rerio tyrosine 3-monooxygenase/tryptophan 5-monooxygenase activation protein, epsilon polypeptide 2 (ywhae2), mRNA [NM_001013341]	7.82406	7.60498	7.47801	8.47802	8.74622	8.60315	0.973446	8.12241	7.54662	0.000253877	0.004065	0.691568	A_15_P621061	NM_001013341	ywhae2	NM_001013341		Dr.37497	503763	GO:0004497(monooxygenase activity)|GO:0005575(cellular_component)|GO:0016491(oxidoreductase activity)|GO:0019904(protein domain specific binding)|GO:0055114(oxidation-reduction process)	ENSDART00000011303	TC438325	Cell cycle // Oocyte meiosis	dre04110 // dre04114
8219	xanthine dehydrogenase [Source:ZFIN;Acc:ZDB-GENE-070719-9] [ENSDART00000077553]	8.52395	8.52584	8.44143	7.88721	8.01132	7.92541	-0.555761	8.21919	-6.44422	0.000607327	0.00656568	-0.282749	A_15_P247121	ENSDART00000077553	xdh	BC091816		Dr.93222	560486	GO:0003824(catalytic activity)|GO:0004854(xanthine dehydrogenase activity)|GO:0004855(xanthine oxidase activity)|GO:0005506(iron ion binding)|GO:0005829(cytosol)|GO:0009055(electron carrier activity)|GO:0009115(xanthine catabolic process)|GO:0016491(oxidoreductase activity)|GO:0016614(oxidoreductase activity, acting on CH-OH group of donors)|GO:0016903(oxidoreductase activity, acting on the aldeh…	ENSDART00000077553	TC378516	Purine metabolism // Caffeine metabolism // Drug metabolism - other enzymes // Metabolic pathways // Peroxisome	dre00230 // dre00232 // dre00983 // dre01100 // dre04146
8224	Danio rerio chloride intracellular channel 3 (clic3), mRNA [NM_199524]	11.6767	11.6933	11.5984	12.4422	12.4644	12.4304	0.789549	12.0509	9.66256	6.19423e-05	0.00191824	2.25734	A_15_P111911	NM_199524	clic3	NM_199524		Dr.28660	84040	GO:0004364(glutathione transferase activity)|GO:0005254(chloride channel activity)|GO:0005634(nucleus)|GO:0005737(cytoplasm)|GO:0006749(glutathione metabolic process)	ENSDART00000065819	TC432860
8230	Danio rerio cyclin-dependent kinase 5 (cdk5), mRNA [NM_131719]	12.9	13.0561	12.9073	11.2521	11.3016	11.5378	-1.59063	12.1592	-14.0527	6.81847e-06	0.000646404	4.64782	A_15_P659286	NM_131719	cdk5	NM_131719		Dr.105878	65234	GO:0000166(nucleotide binding)|GO:0004672(protein kinase activity)|GO:0004693(cyclin-dependent protein kinase activity)|GO:0005524(ATP binding)|GO:0006468(protein phosphorylation)|GO:0010842(retina layer formation)|GO:0016301(kinase activity)|GO:0016310(phosphorylation)|GO:0016740(transferase activity)|GO:0021634(optic nerve formation)|GO:0021954(central nervous system neuron development)|GO:0030…	ENSDART00000079210	NP13226065
8234	Danio rerio hydroxymethylbilane synthase, b (hmbsb), mRNA [NM_001024388]	10.3248	10.1069	9.78346	11.3154	11.4349	11.3706	1.30188	10.7227	8.5891	0.000122024	0.00270772	1.507	A_15_P176041	NM_001024388	hmbsb	NM_001024388		Dr.78873	338290	GO:0004418(hydroxymethylbilane synthase activity)|GO:0005575(cellular_component)|GO:0018160(peptidyl-pyrromethane cofactor linkage)|GO:0033014(tetrapyrrole biosynthetic process)	ENSDART00000078396	TC367607	Porphyrin and chlorophyll metabolism // Metabolic pathways	dre00860 // dre01100
8236	Danio rerio WW domain binding protein 11 (wbp11), mRNA [NM_205652]	11.9635	11.8016	11.6093	12.6867	12.8452	12.4394	0.865614	12.2243	5.83665	0.00103382	0.00896225	-0.87748	A_15_P629546	NM_205652	wbp11	NM_205652		Dr.78113	402950	GO:0005634(nucleus)|GO:0005681(spliceosomal complex)|GO:0005737(cytoplasm)|GO:0006364(rRNA processing)|GO:0006396(RNA processing)|GO:0006397(mRNA processing)|GO:0008380(RNA splicing)|GO:0016020(membrane)|GO:0016021(integral to membrane)|GO:0045292(nuclear mRNA cis splicing, via spliceosome)			Spliceosome	dre03040
8244	Danio rerio zgc:111868 (zgc:111868), mRNA [NM_001034970]	6.01206	5.96483	6.28569	5.12707	4.94823	5.19676	-0.996836	5.58911	-7.84197	0.000204588	0.00361187	0.932201	A_15_P152831	NM_001034970	zgc:111868	NM_001034970		Dr.78616	556628	GO:0003674(molecular_function)|GO:0005575(cellular_component)|GO:0008150(biological_process)
8252	Danio rerio coiled-coil domain containing 58 (ccdc58), mRNA [NM_200807]	12.2328	12.1673	12.1238	12.9548	12.9637	12.9114	0.768692	12.559	9.268	7.8832e-05	0.00215858	1.99109	A_15_P152756	NM_200807	ccdc58	NM_200807		Dr.82938	393780	GO:0003674(molecular_function)|GO:0005575(cellular_component)|GO:0008150(biological_process)	ENSDART00000130958	TC391430
8273	Danio rerio zgc:110434 (zgc:110434), mRNA [NM_001024396]	4.96818	4.65868	4.42322	2.80513	2.22353	2.30744	-2.23799	3.56436	-10.6925	3.43327e-05	0.00142618	2.90564	A_15_P141766	NM_001024396	zgc:110434	NM_001024396		Dr.87866	554094	GO:0000790(nuclear chromatin)|GO:0003677(DNA binding)|GO:0006342(chromatin silencing)		TC374624
8279	Danio rerio zgc:112492 (zgc:112492), mRNA [NM_001017658]	6.70351	6.82159	6.57224	5.70825	5.16446	4.97871	-1.41531	5.99146	-7.01439	0.000381506	0.00500818	0.236909	A_15_P103010	NM_001017658	zgc:112492	NM_001017658		Dr.152485	550351	GO:0005044(scavenger receptor activity)|GO:0016020(membrane)	ENSDART00000113309	TC389567
8287	si:dkey-112e7.2 [Source:ZFIN;Acc:ZDB-GENE-141216-229] [ENSDART00000158573]	10.6466	10.5879	10.4446	11.5498	11.2563	11.608	0.911693	11.0155	7.17776	0.000335793	0.00471439	0.379463	A_15_P599557	ENSDART00000158573		EG570706		Dr.77734			ENSDART00000158573	TC395486
8290	Danio rerio charged multivesicular body protein 2Bb (chmp2bb), mRNA [NM_212904]	10.8372	10.8187	11.1143	12.7298	12.7101	12.7529	1.80756	11.8272	16.4215	2.68252e-06	0.000434115	5.62137	A_15_P654541	NM_212904	chmp2bb	NM_212904		Dr.143624	405840	GO:0005737(cytoplasm)|GO:0005768(endosome)|GO:0005829(cytosol)|GO:0006810(transport)|GO:0007034(vacuolar transport)|GO:0015031(protein transport)|GO:0016020(membrane)|GO:0031902(late endosome membrane)	ENSDART00000018472	TC428053	Endocytosis	dre04144
8314	Danio rerio mannosidase, alpha, class 1A, member 2 (man1a2), mRNA [NM_001256622]	14.8778	14.652	15.0095	13.8259	13.8101	13.9625	-0.980265	14.3563	-8.08724	0.000171894	0.00330499	1.1261	A_15_P116531	NM_001256622	man1a2	NM_001256622		Dr.7784	335538	GO:0000139(Golgi membrane)|GO:0004571(mannosyl-oligosaccharide 1,2-alpha-mannosidase activity)|GO:0005509(calcium ion binding)|GO:0005783(endoplasmic reticulum)|GO:0006491(N-glycan processing)|GO:0008152(metabolic process)|GO:0008933(lytic transglycosylase activity)|GO:0015923(mannosidase activity)|GO:0015924(mannosyl-oligosaccharide mannosidase activity)|GO:0015925(galactosidase activity)|GO:001…	ENSDART00000144248		N-Glycan biosynthesis // Metabolic pathways // Protein processing in endoplasmic reticulum	dre00510 // dre01100 // dre04141
8315	Danio rerio RecQ helicase-like (recql), mRNA [NM_001045096]	6.78925	6.73235	6.51011	8.12162	7.90671	7.65137	1.216	7.28524	8.04527	0.000177037	0.00336104	1.09328	A_15_P104496	NM_001045096	recql	NM_001045096		Dr.85472	566018	GO:0000166(nucleotide binding)|GO:0003676(nucleic acid binding)|GO:0004386(helicase activity)|GO:0005524(ATP binding)|GO:0005575(cellular_component)|GO:0006260(DNA replication)|GO:0006281(DNA repair)|GO:0006310(DNA recombination)|GO:0008026(ATP-dependent helicase activity)|GO:0016787(hydrolase activity)|GO:0043140(ATP-dependent 3'-5' DNA helicase activity)	ENSDART00000101198	TC368839
8316	TBC1 domain family, member 2 [Source:ZFIN;Acc:ZDB-GENE-140106-100] [ENSDART00000105344]	6.0829	5.81271	5.99782	3.86444	4.2592	4.62962	-1.71339	5.10778	-8.35417	0.000142939	0.00295294	1.33126	A_15_P221266	ENSDART00000105344	tbc1d2	XM_684512			561110		ENSDART00000105344
8317	GB	7.97392	7.79361	7.76339	6.79946	6.78424	6.87796	-1.02309	7.3321	-10.5396	3.73503e-05	0.00147173	2.8134	A_15_P758906	NP13318681		XM_009301437						NP13318681
8318	Danio rerio myomesin 1a (skelemin) (myom1a), mRNA [NM_001161340]	14.8027	14.8117	14.8877	14.0905	14.0895	14.1264	-0.731899	14.4681	-8.99334	9.37454e-05	0.0023569	1.79935	A_15_P516817	NM_001161340	myom1a	NM_001161340		Dr.78092	558671	GO:0003674(molecular_function)|GO:0005575(cellular_component)|GO:0008150(biological_process)	ENSDART00000137012	TC437766
8323	ankyrin repeat domain 12 [Source:ZFIN;Acc:ZDB-GENE-040426-846] [ENSDART00000146037]	12.5679	12.9106	12.6529	11.4218	11.4799	11.7938	-1.14532	12.1378	-7.77549	0.000214643	0.00370141	0.878736	A_15_P266736	ENSDART00000146037	ankrd12	BC100129		Dr.48264	393119	GO:0003674(molecular_function)|GO:0005575(cellular_component)|GO:0008150(biological_process)	ENSDART00000146037	TC393842
8330	Danio rerio zinc finger protein 865 (znf865), mRNA [NM_001083075]	6.44176	6.50888	6.5816	7.23302	7.26873	7.30877	0.759426	6.89046	8.81036	0.00010549	0.00251729	1.66855	A_15_P322571	NM_001083075	znf865	NM_001083075		Dr.78010	100034513	GO:0003676(nucleic acid binding)|GO:0003712(transcription cofactor activity)|GO:0005634(nucleus)|GO:0006357(regulation of transcription from RNA polymerase II promoter)|GO:0046872(metal ion binding)	ENSDART00000148225	TC399697
8334	golgin B1 [Source:ZFIN;Acc:ZDB-GENE-030429-9] [ENSDART00000131402]	6.95059	6.93376	7.13392	7.53806	7.64618	7.60277	0.589578	7.30088	6.08776	0.00082576	0.00786736	-0.626271	A_15_P417920	ENSDART00000131402	golgb1	XM_001920290			566353	GO:0005794(Golgi apparatus)|GO:0016020(membrane)|GO:0016021(integral to membrane)	ENSDART00000131402	TC368455
8337	Danio rerio 2,3-bisphosphoglycerate mutase (bpgm), mRNA [NM_001002630]	11.9258	11.9217	12.0403	10.5086	10.6365	10.936	-1.26893	11.3281	-9.58849	6.47667e-05	0.00197223	2.20816	A_15_P113154	NM_001002630	bpgm	NM_001002630		Dr.31465	436903	GO:0003824(catalytic activity)|GO:0004619(phosphoglycerate mutase activity)|GO:0005829(cytosol)|GO:0006094(gluconeogenesis)|GO:0006096(glycolysis)|GO:0008152(metabolic process)|GO:0016853(isomerase activity)|GO:0016868(intramolecular transferase activity, phosphotransferases)|GO:0043456(regulation of pentose-phosphate shunt)|GO:0046538(2,3-bisphosphoglycerate-dependent phosphoglycerate mutase act…	ENSDART00000104304	TC370007	Glycolysis / Gluconeogenesis // Glycine, serine and threonine metabolism // Metabolic pathways	dre00010 // dre00260 // dre01100
8366	Danio rerio hypothetical protein LOC100005683, mRNA (cDNA clone IMAGE:8107707), partial cds. [BC152019]	12.4175	12.5108	12.7361	13.3638	13.4172	13.258	0.791544	12.9506	6.85846	0.000431904	0.00538561	0.0982763	A_15_P179591	BC152019	tpra	BC152019		Dr.121508	571089	GO:0005487(nucleocytoplasmic transporter activity)|GO:0005643(nuclear pore)|GO:0006606(protein import into nucleus)|GO:0006913(nucleocytoplasmic transport)|GO:0007094(mitotic cell cycle spindle assembly checkpoint)	ENSDART00000165374	TC374975
8397	Danio rerio, clone IMAGE:2642098, mRNA. [BC044419]	10.6928	10.6562	10.8163	12.6227	12.5673	12.7081	1.91095	11.6772	20.5124	7.01261e-07	0.000213161	6.9624	A_15_P133441	BC044419	sypl2a	BC044419		Dr.20951	393640	GO:0005215(transporter activity)|GO:0006810(transport)|GO:0008021(synaptic vesicle)|GO:0016020(membrane)|GO:0016021(integral to membrane)|GO:0030285(integral to synaptic vesicle membrane)
8409	Danio rerio potassium channel tetramerisation domain containing 12.2 (kctd12.2), mRNA [NM_001034019]	10.6519	10.5505	10.3237	11.5856	11.6367	11.8756	1.19064	11.104	9.02267	9.2007e-05	0.00233222	1.82008	A_15_P134622	NM_001034019	kctd12.2	NM_001034019		Dr.161812	553403	GO:0006810(transport)|GO:0006811(ion transport)|GO:0021986(habenula development)|GO:0048814(regulation of dendrite morphogenesis)|GO:0051260(protein homooligomerization)	ENSDART00000075584	TC425433
8425	chromosome 5 open reading frame 45 [Source:HGNC Symbol;Acc:HGNC:30817] [ENSDART00000113711]	6.30234	5.64972	5.80802	7.38787	7.37731	7.12965	1.37825	6.60915	7.27279	0.000312106	0.00453478	0.461138	A_15_P664741	ENSDART00000113711	zgc:123335	BC092994		Dr.83500	641417	GO:0003674(molecular_function)|GO:0005575(cellular_component)|GO:0008150(biological_process)	ENSDART00000113711
8454	GB	12.0251	11.898	11.8116	10.2077	9.72129	10.1155	-1.89675	10.9632	-12.4834	1.37879e-05	0.000893947	3.89609	A_15_P758676	NP13319557								NP13319557
8464	PREDICTED: Danio rerio gastrula zinc finger protein XlCGF7.1-like (LOC796738), mRNA [XM_001332844]	4.45927	3.50989	4.10501	5.60559	5.65158	5.99875	1.72725	4.88835	6.71405	0.000485481	0.0057907	-0.0324156	A_15_P264590	ENSDART00000163662		XM_001332844					ENSDART00000163662	TC407616
8468	Danio rerio Cathepsin L1-like (MGC174155), mRNA [NM_001103118]	16.4629	16.3365	16.2189	15.712	15.2256	15.2921	-0.929541	15.8747	-5.94744	0.000935428	0.00842441	-0.765685	A_15_P113063	NM_001103118	MGC174155	NM_001103118		Dr.104905	564906		ENSDART00000113654	TC401987
8502	GB	8.33433	8.46405	8.34255	9.14065	9.08987	8.9571	0.682227	8.72143	7.1299	0.0003485	0.0047875	0.337983	A_15_P760403	NP13327258		XM_005174523						NP13327258
8508	si:dkey-238o14.7 [Source:ZFIN;Acc:ZDB-GENE-110913-54] [ENSDART00000154125]	6.34275	6.32722	6.092	5.22593	5.07745	4.52723	-1.31045	5.59876	-6.56631	0.000548317	0.00621357	-0.168472	A_15_P135936	ENSDART00000154125		CO925148		Dr.117878			ENSDART00000154125	NP13317475
8511	solute carrier family 35 (GDP-fucose transporter), member C2 [Source:ZFIN;Acc:ZDB-GENE-030131-2202] [ENSDART00000054641]	11.7011	11.6483	11.5323	10.8099	10.7637	10.4586	-0.949793	11.1523	-7.60387	0.000243341	0.0039844	0.738838	A_15_P117869	ENSDART00000054641	slc35c2	BC068979		Dr.77782	323482	GO:0005793(endoplasmic reticulum-Golgi intermediate compartment)|GO:0015786(UDP-glucose transport)|GO:0016020(membrane)|GO:0016021(integral to membrane)	ENSDART00000054641	TC377939
8517	par-3 family cell polarity regulator beta [Source:HGNC Symbol;Acc:HGNC:14446] [ENSDART00000168117]	8.98065	9.09966	8.90253	8.26316	8.19687	8.44856	-0.691417	8.64857	-6.33814	0.00066455	0.00693712	-0.383425	A_15_P445275	ENSDART00000168117		XM_009305600					ENSDART00000168117	TC416623
8520	Danio rerio cathepsin D (ctsd), mRNA [NM_131710]	11.2993	11.2493	11.1622	10.6953	10.267	10.2136	-0.84495	10.8145	-5.66173	0.00121413	0.00982488	-1.05715	A_15_P412260	NM_131710	ctsd	NM_131710		Dr.19238	65225	GO:0003406(retinal pigment epithelium development)|GO:0004190(aspartic-type endopeptidase activity)|GO:0005615(extracellular space)|GO:0005764(lysosome)|GO:0006508(proteolysis)|GO:0006914(autophagy)|GO:0008233(peptidase activity)|GO:0009617(response to bacterium)|GO:0016787(hydrolase activity)|GO:0030163(protein catabolic process)|GO:0061061(muscle structure development)	ENSDART00000148584	TC406587	Lysosome // Apoptosis	dre04142 // dre04210
8524	fc96h07.x1 Zebrafish WashU MPIMG EST Danio rerio cDNA clone IMAGE:3729277 3', mRNA sequence [AI957674]	6.35541	6.52639	6.8873	7.49933	7.66216	7.6016	0.997999	7.0887	6.50071	0.000579168	0.00641102	-0.22967	A_15_P592302	AI957674	wu:fc96h07	AI957674		Dr.106283	325666
8559	Danio rerio TLC domain containing 1 (tlcd1), mRNA [NM_001006071]	7.1614	7.53967	7.54225	8.26185	8.46848	8.73438	1.07379	7.95134	6.33724	0.000665058	0.00693863	-0.384279	A_15_P105384	NM_001006071	tlcd1	NM_001006071		Dr.36920	450051	GO:0003674(molecular_function)|GO:0008150(biological_process)|GO:0016020(membrane)|GO:0016021(integral to membrane)	ENSDART00000027848	TC376784
8563	Danio rerio zgc:162621, mRNA (cDNA clone MGC:162621 IMAGE:7154060), complete cds. [BC139610]	6.29534	6.47437	6.28412	4.30805	3.95175	4.42365	-2.12346	5.28955	-14.4163	5.85395e-06	0.000591124	4.80888	A_15_P241841	BC139610	zgc:162621	BC139610			606604	GO:0003676(nucleic acid binding)|GO:0005575(cellular_component)|GO:0015074(DNA integration)		TC370091
8579	Danio rerio PCI domain containing 2 (pcid2), mRNA [NM_001007381]	9.83632	9.82207	10.0102	10.3934	10.5505	10.6702	0.648502	10.2138	5.77033	0.00109833	0.00927485	-0.945137	A_15_P113258	NM_001007381	pcid2	NM_001007381		Dr.75241	492509	GO:0005575(cellular_component)	ENSDART00000160221	TC372681
8581	asparaginase [Source:HGNC Symbol;Acc:HGNC:20123] [ENSDART00000165882]	7.95429	8.13918	7.58087	4.82992	5.28693	4.61097	-2.98217	6.40036	-13.3993	9.05533e-06	0.000745848	4.34647	A_15_P574557	ENSDART00000165882	si:dkey-74k8.4	XM_001923717		Dr.140370	100147920		ENSDART00000165882	TC429596
8585	diacylglycerol kinase, eta [Source:ZFIN;Acc:ZDB-GENE-070912-328] [ENSDART00000166566]	6.78758	6.6156	6.53877	5.15457	5.5207	5.49009	-1.25886	6.01789	-9.23993	8.02237e-05	0.00217913	1.97174	A_15_P622961	ENSDART00000166566	dgkh	BC155552		Dr.124699	100137124	GO:0000166(nucleotide binding)|GO:0004143(diacylglycerol kinase activity)|GO:0005524(ATP binding)|GO:0007205(protein kinase C-activating G-protein coupled receptor signaling pathway)|GO:0016301(kinase activity)|GO:0016310(phosphorylation)|GO:0016740(transferase activity)|GO:0035556(intracellular signal transduction)|GO:0046872(metal ion binding)	ENSDART00000166566	TC369597	Glycerolipid metabolism // Glycerophospholipid metabolism // Metabolic pathways // Phosphatidylinositol signaling system	dre00561 // dre00564 // dre01100 // dre04070
8587	Danio rerio exosome component 8 (exosc8), mRNA [NM_001002865]	11.0471	11.1211	11.17	11.8554	12.0472	11.8935	0.819272	11.5224	8.57499	0.000123176	0.00272538	1.49657	A_15_P112565	NM_001002865	exosc8	NM_001002865		Dr.28686	323016	GO:0000176(nuclear exosome (RNase complex))|GO:0000177(cytoplasmic exosome (RNase complex))|GO:0000467(exonucleolytic trimming to generate mature 3'-end of 5.8S rRNA from tricistronic rRNA transcript (SSU-rRNA, 5.8S rRNA, LSU-rRNA))|GO:0007420(brain development)|GO:0017091(AU-rich element binding)|GO:0034427(nuclear-transcribed mRNA catabolic process, exonucleolytic, 3'-5')|GO:0034473(U1 snRNA 3'…	ENSDART00000099552	TC377287	RNA degradation	dre03018
8595	Danio rerio sorting nexin 7 (snx7), mRNA [NM_001002229]	9.5872	9.48283	9.44502	10.5384	10.5186	10.6246	1.05548	10.0328	11.857	1.86952e-05	0.0010386	3.56737	A_15_P156926	NM_001002229	snx7	NM_001002229		Dr.79179	431776	GO:0001889(liver development)|GO:0005768(endosome)|GO:0006897(endocytosis)|GO:0016050(vesicle organization)|GO:0019898(extrinsic to membrane)|GO:0035091(phosphatidylinositol binding)|GO:0043066(negative regulation of apoptotic process)|GO:0097153(cysteine-type endopeptidase activity involved in apoptotic process)	ENSDART00000164187	TC418883
8606	Danio rerio uncharacterized LOC793213 (LOC793213), mRNA [NM_001083860]	7.26592	7.44234	7.69952	2.80084	3.08267	2.29168	-4.74419	5.09716	-20.9326	6.20277e-07	0.000201633	7.08082	A_15_P206251	NM_001083860	LOC793213	NM_001083860		Dr.94500	793213		ENSDART00000053660	TC398512
8627	Danio rerio androgen receptor (ar), mRNA [NM_001083123]	5.80314	5.85402	5.69652	2.82561	3.8503	4.00865	-2.22304	4.67304	-7.13062	0.000348304	0.0047875	0.338609	A_15_P655071	NM_001083123	ar	NM_001083123		Dr.75914	100005148	GO:0000981(sequence-specific DNA binding RNA polymerase II transcription factor activity)|GO:0003677(DNA binding)|GO:0003700(sequence-specific DNA binding transcription factor activity)|GO:0003707(steroid hormone receptor activity)|GO:0004882(androgen receptor activity)|GO:0005497(androgen binding)|GO:0005634(nucleus)|GO:0006351(transcription, DNA-dependent)|GO:0006355(regulation of transcription…	ENSDART00000098022	TC435227	Oocyte meiosis	dre04114
8645	purinergic receptor P2Y, G-protein coupled, 2, tandem duplicate 1 [Source:ZFIN;Acc:ZDB-GENE-091204-455] [ENSDART00000167218]	7.44643	7.46194	7.22075	5.31042	5.72841	5.79162	-1.76623	6.49326	-11.1942	2.62356e-05	0.00124668	3.19931	A_15_P546852	ENSDART00000167218	p2ry2.1	EH433139		Dr.119040	571633	GO:0004871(signal transducer activity)|GO:0004930(G-protein coupled receptor activity)|GO:0007165(signal transduction)|GO:0007186(G-protein coupled receptor signaling pathway)|GO:0007200(phospholipase C-activating G-protein coupled receptor signaling pathway)|GO:0016020(membrane)|GO:0016021(integral to membrane)|GO:0042312(regulation of vasodilation)|GO:0045028(G-protein coupled purinergic nucleo…	ENSDART00000167218	TC383817
8646	Danio rerio phosphofructokinase, liver b (pfklb), mRNA [NM_001017596]	8.98386	8.85841	9.00864	8.03832	8.07232	8.38384	-0.785479	8.55757	-6.33899	0.000664065	0.00693394	-0.382608	A_15_P288351	NM_001017596	pfklb	NM_001017596		Dr.81097	550259	GO:0003872(6-phosphofructokinase activity)|GO:0006002(fructose 6-phosphate metabolic process)|GO:0006096(glycolysis)	ENSDART00000170345	TC372288	Glycolysis / Gluconeogenesis // Pentose phosphate pathway // Fructose and mannose metabolism // Galactose metabolism // Metabolic pathways // Carbon metabolism // Biosynthesis of amino acids // RNA degradation	dre00010 // dre00030 // dre00051 // dre00052 // dre01100 // dre01200 // dre01230 // dre03018
8653	PREDICTED: Danio rerio extracellular leucine-rich repeat and fibronectin type III domain containing 2 (elfn2), mRNA [XM_001922622]	9.49357	9.67256	9.65452	8.43477	8.2878	8.63079	-1.15576	9.029	-9.56236	6.57984e-05	0.0019785	2.19072	A_15_P268637	XM_001922622	elfn2a	XM_001922622		Dr.117555	100144404	GO:0005515(protein binding)|GO:0016020(membrane)|GO:0016021(integral to membrane)		NP13326672
8668	mitochondrial intermediate peptidase [Source:HGNC Symbol;Acc:HGNC:7104] [ENSDART00000125986]	13.4154	13.505	13.3009	12.2267	11.8078	11.7764	-1.47018	12.672	-9.89353	5.40065e-05	0.0017885	2.4084	A_15_P696321	ENSDART00000125986	si:ch73-1a9.4	XM_680404			557349	GO:0004222(metalloendopeptidase activity)|GO:0005739(mitochondrion)|GO:0006508(proteolysis)|GO:0006518(peptide metabolic process)|GO:0006627(protein processing involved in protein targeting to mitochondrion)|GO:0008233(peptidase activity)|GO:0008237(metallopeptidase activity)|GO:0016787(hydrolase activity)|GO:0046872(metal ion binding)	ENSDART00000125986	TC376185
8680	dr001_7_O12 Zebrafish 24h stage embryos and adult liver, RZPD609 Danio rerio cDNA, mRNA sequence [GW709689]	11.3306	11.181	11.3635	10.2954	10.1677	9.99322	-1.13961	10.7219	-9.95006	5.22468e-05	0.00175531	2.44486	A_15_P773539	GW709689		GW709689		Dr.104836				TC384005
8681	tenascin C [Source:HGNC Symbol;Acc:HGNC:5318] [ENSDART00000112856]	12.8548	12.8756	12.7688	13.4933	13.3937	13.4638	0.617217	13.1417	7.21397	0.000326531	0.00464223	0.410692	A_15_P742656	ENSDART00000112856	LOC100149028	XM_009301155			100149028		ENSDART00000112856	TC385390	Focal adhesion // ECM-receptor interaction	dre04510 // dre04512
8685	Danio rerio leptin a (lepa), mRNA [NM_001128576]	5.83818	5.8571	6.33033	8.73278	8.43699	7.7361	2.29342	7.15525	8.10966	0.000169218	0.00327417	1.14356	A_15_P167696	NM_001128576	lepa	NM_001128576		Dr.148389	100150233	GO:0005179(hormone activity)|GO:0005576(extracellular region)|GO:0007165(signal transduction)|GO:0007399(nervous system development)|GO:0043010(camera-type eye development)|GO:0048839(inner ear development)	ENSDART00000126441	NP13315079	Cytokine-cytokine receptor interaction // Neuroactive ligand-receptor interaction // Adipocytokine signaling pathway	dre04060 // dre04080 // dre04920
8690	Danio rerio FSHD region gene 1 (frg1), mRNA [NM_001017793]	11.1206	11.0858	10.8626	8.51997	8.54912	8.46237	-2.51253	9.76675	-24.2426	2.54669e-07	0.000126673	7.91444	A_15_P103991	NM_001017793	frg1	NM_001017793		Dr.15984	550491	GO:0005575(cellular_component)	ENSDART00000159038	TC375901
8718	Danio rerio trinucleotide repeat containing 5 (tnrc5), mRNA [NM_001039805]	9.0796	8.90548	8.41816	6.87607	7.06496	7.65312	-1.60303	7.99956	-6.17638	0.000764073	0.00751092	-0.539462	A_15_P109712	NM_001039805	tnrc5	NM_001039805		Dr.151531	550136	GO:0002376(immune system process)|GO:0003674(molecular_function)|GO:0005783(endoplasmic reticulum)|GO:0045087(innate immune response)	ENSDART00000040116	TC386424
8729	FDR202-P00041-DEPE-R_P10 FDR202 Danio rerio cDNA clone FDR202-P00041-BR_P10 3', mRNA sequence [EH572253]	6.33923	6.6192	6.83163	8.55283	8.64079	8.3071	1.90355	7.54846	11.8437	1.88196e-05	0.0010386	3.5602	A_15_P243336	EH572253	tmem186	EH572253		Dr.120199	799142	GO:0003674(molecular_function)|GO:0008150(biological_process)|GO:0016020(membrane)|GO:0016021(integral to membrane)
8738	Danio rerio LYR motif containing 9 (lyrm9), mRNA [NM_001159983]	8.67858	8.7103	8.47215	9.84908	9.95455	10.3622	1.43492	9.3378	8.95672	9.59697e-05	0.00237813	1.77337	A_15_P639851	NM_001159983	lyrm9	NM_001159983		Dr.118319	563525	GO:0003674(molecular_function)|GO:0005575(cellular_component)|GO:0008150(biological_process)	ENSDART00000112784	TC404267
8753	Danio rerio zgc:91854, mRNA (cDNA clone MGC:192166 IMAGE:100060475), complete cds. [BC164991]	11.735	11.7087	11.409	10.7536	10.5773	10.6681	-0.951218	11.142	-7.79793	0.000211187	0.00368664	0.896823	A_15_P659516	BC164991	blvrb	BC164991		Dr.32015	436959	GO:0005575(cellular_component)		NP13226114	Riboflavin metabolism // Porphyrin and chlorophyll metabolism	dre00740 // dre00860
8756	Danio rerio zgc:174354 (zgc:174354), mRNA [NM_001111152]	11.023	11.0289	11.0734	8.0266	7.86954	8.44052	-2.92957	9.577	-18.4736	1.3201e-06	0.000299171	6.34007	A_15_P661046	NM_001111152	zgc:174354	NM_001111152		Dr.116895	555814	GO:0003676(nucleic acid binding)|GO:0005634(nucleus)|GO:0008150(biological_process)|GO:0008270(zinc ion binding)	ENSDART00000145338	TC375494
8763	Danio rerio zgc:56039 (zgc:56039), mRNA [NM_199984]	6.82439	6.85771	6.89783	7.7236	7.78828	7.85415	0.928701	7.32433	10.8887	3.0863e-05	0.00134979	3.02211	A_15_P570937	NM_199984	emsy	NM_199984		Dr.150590	335889	GO:0003674(molecular_function)|GO:0005634(nucleus)|GO:0006281(DNA repair)|GO:0006351(transcription, DNA-dependent)|GO:0006355(regulation of transcription, DNA-dependent)|GO:0006974(response to DNA damage stimulus)|GO:0016568(chromatin modification)	ENSDART00000157582	TC381883
8788	Danio rerio aspartoacylase (aminocyclase) 3, tandem duplicate 1 (acy3.1), mRNA [NM_001145361]	8.59869	8.39453	8.34347	9.19523	9.28862	9.44854	0.865235	8.87818	7.42167	0.000278744	0.00427378	0.587316	A_15_P291096	NM_001145361	acy3.1	NM_001145361		Dr.160385	791456	GO:0005737(cytoplasm)|GO:0005886(plasma membrane)|GO:0008152(metabolic process)|GO:0016020(membrane)|GO:0016324(apical plasma membrane)|GO:0016787(hydrolase activity)|GO:0016788(hydrolase activity, acting on ester bonds)|GO:0016811(hydrolase activity, acting on carbon-nitrogen (but not peptide) bonds, in linear amides)|GO:0046872(metal ion binding)	ENSDART00000052907
[truncated: 3,921 more rows]
